# Supplementary material for: Structure-function relationship of alpha-synuclein fibrillar polymorphs derived from distinct synucleinopathies
Source: Mol Syst Biol. 2026 Mar 11;22(6):868–901. doi: 10.1038/s44320-026-00199-5 (PMC13230553; doi:10.1038/s44320-026-00199-5)
Supplement: Supplementary file 3 — Table EV1 [file 44320_2026_199_MOESM3_ESM.xlsx]

## Sheet: Sheet1
		Table EV1	Significance of differences in proteolytic protection among pure αSyn polymorphs (Figure 1)
Number	PG.ProteinAccessions	PG.ProteinDescriptions	PG.ProteinNames	PEP.DigestType	PEP.PeptidePosition	PEP.StrippedSequence		PD vs Mono	DLB vs Mono	MSA vs Mono	MSA vs PD	DLB vs PD	MSA vs DLB
1	P37840	Alpha-synuclein	SYUA_HUMAN	Specific	35	EGVLYVGSK		0.564238	0.0759313	0.0134442	0.00939234	0.0393829	0.147075
2	P37840	Alpha-synuclein	SYUA_HUMAN	Specific	81	TVEGAGSIAAATGFVK		0.00354632	0.000113209	1.39099e-06	0.0185188	0.0869737	0.102455
3	P37840	Alpha-synuclein	SYUA_HUMAN	Specific	46	EGVVHGVATVAEK		0.333221	0.0543804	0.00532436	0.000569465	0.00934831	0.3554
4	P37840	Alpha-synuclein	SYUA_HUMAN	Specific	61	EQVTNVGGAVVTGVTAVAQK		0.58662	0.00758811	9.81109e-05	0.0261008	0.141163	0.196187
5	P37840	Alpha-synuclein	SYUA_HUMAN	Specific	13	EGVVAAAEK		0.403947	0.703717	0.830226	0.190004	0.501035	0.484637
6	P37840	Alpha-synuclein	SYUA_HUMAN	Specific	24	QGVAEAAGK		0.339668	0.911302	0.463126	0.139287	0.405704	0.543574
7	P37840	Alpha-synuclein	SYUA_HUMAN	Specific	81	TVEGAGSIAAATGFVKK		0.606647	0.0371772	1.44586e-05	0.000183583	0.0279076	0.0176279
8	P37840	Alpha-synuclein	SYUA_HUMAN	Specific	1	MDVFMKGLSK		0.0489026	0.00326781	0.0179709	0.0576606	0.145565	0.937231
