# Supplementary material for: Structure-function relationship of alpha-synuclein fibrillar polymorphs derived from distinct synucleinopathies
Source: Mol Syst Biol. 2026 Mar 11;22(6):868–901. doi: 10.1038/s44320-026-00199-5 (PMC13230553; doi:10.1038/s44320-026-00199-5)
Supplement: Supplementary file 4 — Table EV2 [file 44320_2026_199_MOESM4_ESM.xlsx]

## Sheet: Sheet1
		Table EV2	The significance of differences in proteolytic protection among αSyn polymorphs spiked into SH-SY5Y lysate (Figure 2)
Number	PG.ProteinAccessions	PG.UniProtIds	PG.ProteinNames	PG.MolecularWeight	PEP.StrippedSequence	PEP.PeptidePosition	PEP.DigestType	PD vs Mono	DLB vs Mono	MSA vs Mono	MSA vs PD	DLB vs PD	MSA vs DLB
1	P37840	P37840	SYUA_HUMAN	14460.1	EQVTNVGGAVVTGVTAVAQK	61	Specific	2.24573e-11	7.93905e-11	8.72e-15	9.59554e-07	6.02398e-06	9.31059e-09
2	P37840	P37840	SYUA_HUMAN	14460.1	EGVLYVGSK	35	Specific	2.24208e-09	6.472e-11	6.81e-17	0.000460018	3.9933e-07	4.93792e-09
3	P37840	P37840	SYUA_HUMAN	14460.1	EGVVHGVATVAEK	46	Specific	6.59692e-12	1.01066e-10	4.03e-14	4.7699e-08	6.33024e-06	6.99726e-09
4	P37840	P37840	SYUA_HUMAN	14460.1	QGVAEAAGK	24	Specific	2.16197e-09	6.472e-11	1.07e-09	0.562357	3.38389e-10	1.87119e-10
5	P37840	P37840	SYUA_HUMAN	14460.1	EGVVAAAEK	13	Specific	1.74271e-10	6.0347e-11	4.96e-13	0.0329195	0.0128834	1.53295e-05
6	P37840	P37840	SYUA_HUMAN	14460.1	TVEGAGSIAAATGFVK	81	Specific	1.98448e-10	2.65331e-09	4.78e-08	2.20527e-05	5.00161e-05	5.18354e-08
7	P37840	P37840	SYUA_HUMAN	14460.1	TVEGAGSIAAATGFVKK	81	Specific	6.02386e-08	1.90497e-07	1.06e-10	0.918526	0.000165083	0.000192029
