# Supplementary material for: Structure-function relationship of alpha-synuclein fibrillar polymorphs derived from distinct synucleinopathies
Source: Mol Syst Biol. 2026 Mar 11;22(6):868–901. doi: 10.1038/s44320-026-00199-5 (PMC13230553; doi:10.1038/s44320-026-00199-5)
Supplement: Supplementary file 5 — Table EV3 [file 44320_2026_199_MOESM5_ESM.xlsx]

## Sheet: Sheet1
	Table EV3	Significance of differences in proteolytic protection among αSyn polymorphs in living SH-SY5Y cells (Figure 4)
Number	PG.ProteinAccessions	PG.ProteinNames	PEP.PeptidePosition	PEP.StrippedSequence	PEP.DigestType	PD vs endogenous	DLB vs endogenous	MSA vs endogenous
1	P37840	SYUA_HUMAN	24	QGVAEAAGK	Specific	0.0426991	1.24489e-09	0.0325111
2	P37840	SYUA_HUMAN	61	EQVTNVGGAVVTGVTAVAQK	Specific	0.021876	8.41462e-09	1.21263e-05
3	P37840	SYUA_HUMAN	13	EGVVAAAEK	Specific	0.0054401	1.30088e-09	2.83872e-06
4	P37840	SYUA_HUMAN	35	EGVLYVGSK	Specific	0.0164573	1.3721e-09	2.87451e-06
5	P37840	SYUA_HUMAN	46	EGVVHGVATVAEK	Specific	0.0189139	2.68712e-08	9.30512e-06
6	P37840	SYUA_HUMAN	81	TVEGAGSIAAATGFVK	Specific	0.0174264	1.83458e-08	3.90542e-06
