# Supplementary material for: Structure-function relationship of alpha-synuclein fibrillar polymorphs derived from distinct synucleinopathies
Source: Mol Syst Biol. 2026 Mar 11;22(6):868–901. doi: 10.1038/s44320-026-00199-5 (PMC13230553; doi:10.1038/s44320-026-00199-5)
Supplement: Supplementary file 6 — Table EV4 [file 44320_2026_199_MOESM6_ESM.xlsx]

## Sheet: Identified chaperones
Table EV4	Chaperones identified in SH-SY5Y cells
ID	Protein Name
Q8NB90	AFG2 AAA ATPase homolog A(AFG2A)
P61221	ATP binding cassette subfamily E member 1(ABCE1)
Q8N5M1	ATP synthase mitochondrial F1 complex assembly factor 2(ATPAF2)
Q86V81	Aly/REF export factor(ALYREF)
Q99933	BAG cochaperone 1(BAG1)
O95816	BAG cochaperone 2(BAG2)
O95429	BAG cochaperone 4(BAG4)
Q9UL15	BAG cochaperone 5(BAG5)
P46379	BAG cochaperone 6(BAG6)
Q9Y276	BCS1 homolog, ubiquinol-cytochrome c reductase complex chaperone(BCS1L)
Q5SXM8	DNL-type zinc finger(DNLZ)
P31689	DnaJ heat shock protein family (Hsp40) member A1(DNAJA1)
O60884	DnaJ heat shock protein family (Hsp40) member A2(DNAJA2)
Q96EY1	DnaJ heat shock protein family (Hsp40) member A3(DNAJA3)
P25685	DnaJ heat shock protein family (Hsp40) member B1(DNAJB1)
Q9UBS4	DnaJ heat shock protein family (Hsp40) member B11(DNAJB11)
O75190	DnaJ heat shock protein family (Hsp40) member B6(DNAJB6)
Q9NVH1	DnaJ heat shock protein family (Hsp40) member C11(DNAJC11)
O75165	DnaJ heat shock protein family (Hsp40) member C13(DNAJC13)
Q9NVM6	DnaJ heat shock protein family (Hsp40) member C17(DNAJC17)
Q96DA6	DnaJ heat shock protein family (Hsp40) member C19(DNAJC19)
Q99543	DnaJ heat shock protein family (Hsp40) member C2(DNAJC2)
Q5F1R6	DnaJ heat shock protein family (Hsp40) member C21(DNAJC21)
Q13217	DnaJ heat shock protein family (Hsp40) member C3(DNAJC3)
Q9H3Z4	DnaJ heat shock protein family (Hsp40) member C5(DNAJC5)
O75061	DnaJ heat shock protein family (Hsp40) member C6(DNAJC6)
Q99615	DnaJ heat shock protein family (Hsp40) member C7(DNAJC7)
O75937	DnaJ heat shock protein family (Hsp40) member C8(DNAJC8)
Q8WXX5	DnaJ heat shock protein family (Hsp40) member C9(DNAJC9)
Q02790	FKBP prolyl isomerase 4(FKBP4)
Q13451	FKBP prolyl isomerase 5(FKBP5)
Q9HAV7	GrpE like 1, mitochondrial(GRPEL1)
Q8TAA5	GrpE like 2, mitochondrial(GRPEL2)
Q8IWL3	HscB mitochondrial iron-sulfur cluster cochaperone(HSCB)
Q5U5X0	LYR motif containing 7(LYRM7)
Q9Y375	NADH:ubiquinone oxidoreductase complex assembly factor 1(NDUFAF1)
Q8N183	NADH:ubiquinone oxidoreductase complex assembly factor 2(NDUFAF2)
Q8TAT6	NPL4 homolog, ubiquitin recognition factor(NPLOC4)
Q99497	Parkinsonism associated deglycase(PARK7)
Q16576	RB binding protein 7, chromatin remodeling factor(RBBP7)
P61619	SEC61 translocon subunit alpha 1(SEC61A1)
Q9UGP8	SEC63 homolog, protein translocation regulator(SEC63)
Q01105	SET nuclear proto-oncogene(SET)
Q7KZ85	SPT6 homolog, histone chaperone and transcription elongation factor(SUPT6H)
P50502	ST13 Hsp70 interacting protein(ST13)
Q12931	TNF receptor associated protein 1(TRAP1)
Q92574	TSC complex subunit 1(TSC1)
P61758	VHL binding protein 1(VBP1)
Q9BUR4	WD repeat containing antisense to TP53(WRAP53)
Q92688	acidic nuclear phosphoprotein 32 family member B(ANP32B)
Q9BTT0	acidic nuclear phosphoprotein 32 family member E(ANP32E)
O95433	activator of HSP90 ATPase activity 1(AHSA1)
Q9Y294	anti-silencing function 1A histone chaperone(ASF1A)
Q9NVP2	anti-silencing function 1B histone chaperone(ASF1B)
O00244	antioxidant 1 copper chaperone(ATOX1)
P20290	basic transcription factor 3(BTF3)
O14967	calmegin(CLGN)
P27824	calnexin(CANX)
P27797	calreticulin(CALR)
Q9BT09	canopy FGF signaling regulator 3(CNPY3)
O76031	caseinolytic mitochondrial matrix peptidase chaperone subunit X(CLPX)
Q16543	cell division cycle 37, HSP90 cochaperone(CDC37)
P78371	chaperonin containing TCP1 subunit 2(CCT2)
P49368	chaperonin containing TCP1 subunit 3(CCT3)
P50991	chaperonin containing TCP1 subunit 4(CCT4)
P48643	chaperonin containing TCP1 subunit 5(CCT5)
P40227	chaperonin containing TCP1 subunit 6A(CCT6A)
Q99832	chaperonin containing TCP1 subunit 7(CCT7)
P50990	chaperonin containing TCP1 subunit 8(CCT8)
Q13111	chromatin assembly factor 1 subunit A(CHAF1A)
Q14019	coactosin like F-actin binding protein 1(COTL1)
Q96A33	coiled-coil domain containing 47(CCDC47)
O14618	copper chaperone for superoxide dismutase(CCS)
Q9UHD1	cysteine and histidine rich domain containing 1(CHORDC1)
Q9BQA9	cytochrome b-245 chaperone 1(CYBC1)
Q14061	cytochrome c oxidase copper chaperone COX17(COX17)
Q9UER7	death domain associated protein(DAXX)
Q9BS26	endoplasmic reticulum protein 44(ERP44)
P07900	heat shock protein 90 alpha family class A member 1(HSP90AA1)
Q58FG0	heat shock protein 90 alpha family class A member 5, pseudogene(HSP90AA5P)
P08238	heat shock protein 90 alpha family class B member 1(HSP90AB1)
P14625	heat shock protein 90 beta family member 1(HSP90B1)
Q0VDF9	heat shock protein family A (Hsp70) member 14(HSPA14)
P0DMV8	heat shock protein family A (Hsp70) member 1A(HSPA1A)
P0DMV9	heat shock protein family A (Hsp70) member 1B(HSPA1B)
P54652	heat shock protein family A (Hsp70) member 2(HSPA2)
O95757	heat shock protein family A (Hsp70) member 4 like(HSPA4L)
P11021	heat shock protein family A (Hsp70) member 5(HSPA5)
P11142	heat shock protein family A (Hsp70) member 8(HSPA8)
P38646	heat shock protein family A (Hsp70) member 9(HSPA9)
P04792	heat shock protein family B (small) member 1(HSPB1)
P10809	heat shock protein family D (Hsp60) member 1(HSPD1)
P61604	heat shock protein family E (Hsp10) member 1(HSPE1)
Q9Y4L1	hypoxia up-regulated 1(HYOU1)
P78318	immunoglobulin binding protein 1(IGBP1)
Q96P70	importin 9(IPO9)
Q14696	mesoderm development LRP chaperone(MESD)
Q9NU22	midasin AAA ATPase 1(MDN1)
Q9H0U6	mitochondrial ribosomal protein L18(MRPL18)
E9PAV3, Q13765	nascent polypeptide associated complex subunit alpha(NACA)
P06748	nucleophosmin 1(NPM1)
O75607	nucleophosmin/nucleoplasmin 3(NPM3)
Q99733	nucleosome assembly protein 1 like 4(NAP1L4)
Q9NUG6	p53 and DNA damage regulated 1(PDRG1)
Q08752	peptidylprolyl isomerase D(PPID)
O43447	peptidylprolyl isomerase H(PPIH)
Q9H2J4	phosducin like 3(PDCL3)
Q13371	phosducin like(PDCL)
O60925	prefoldin subunit 1(PFDN1)
Q9UHV9	prefoldin subunit 2(PFDN2)
Q9NQP4	prefoldin subunit 4(PFDN4)
Q99471	prefoldin subunit 5(PFDN5)
O15212	prefoldin subunit 6(PFDN6)
P07237	prolyl 4-hydroxylase subunit beta(P4HB)
Q15185	prostaglandin E synthase 3(PTGES3)
O75832	proteasome 26S subunit, non-ATPase 10(PSMD10)
Q16401	proteasome 26S subunit, non-ATPase 5(PSMD5)
O00233	proteasome 26S subunit, non-ATPase 9(PSMD9)
O95456	proteasome assembly chaperone 1(PSMG1)
Q969U7	proteasome assembly chaperone 2(PSMG2)
Q9BT73	proteasome assembly chaperone 3(PSMG3)
Q5JS54	proteasome assembly chaperone 4(PSMG4)
Q9Y244	proteasome maturation protein(POMP)
Q15084	protein disulfide isomerase family A member 6(PDIA6)
Q9NZJ4	sacsin molecular chaperone(SACS)
P50454	serpin family H member 1(SERPINH1)
O43765	small glutamine rich tetratricopeptide repeat co-chaperone alpha(SGTA)
Q5VUM1	succinate dehydrogenase complex assembly factor 4(SDHAF4)
O75880	synthesis of cytochrome C oxidase 1(SCO1)
O43819	synthesis of cytochrome C oxidase 2(SCO2)
P17987	t-complex 1(TCP1)
O14656	torsin family 1 member A(TOR1A)
O14657	torsin family 1 member B(TOR1B)
P62072	translocase of inner mitochondrial membrane 10(TIMM10)
Q9Y5J6	translocase of inner mitochondrial membrane 10B(TIMM10B)
Q9Y5L4	translocase of inner mitochondrial membrane 13(TIMM13)
Q9Y5J9	translocase of inner mitochondrial membrane 8 homolog B(TIMM8B)
O60220	translocase of inner mitochondrial membrane 8A(TIMM8A)
Q9Y5J7	translocase of inner mitochondrial membrane 9(TIMM9)
Q9NPL8	translocase of inner mitochondrial membrane domain containing 1(TIMMDC1)
Q15785	translocase of outer mitochondrial membrane 34(TOMM34)
Q53FP2	transmembrane protein 35A(TMEM35A)
O75347	tubulin folding cofactor A(TBCA)
Q99426	tubulin folding cofactor B(TBCB)
Q15814	tubulin folding cofactor C(TBCC)
Q9BTW9	tubulin folding cofactor D(TBCD)
Q15813	tubulin folding cofactor E(TBCE)
Q9UBK9	ubiquitously expressed prefoldin like chaperone(UXT)
Q9H3U1	unc-45 myosin chaperone A(UNC45A)
