# Supplementary material for: Structure-function relationship of alpha-synuclein fibrillar polymorphs derived from distinct synucleinopathies
Source: Mol Syst Biol. 2026 Mar 11;22(6):868–901. doi: 10.1038/s44320-026-00199-5 (PMC13230553; doi:10.1038/s44320-026-00199-5)
Supplement: Supplementary file 7 — Table EV5 [file 44320_2026_199_MOESM7_ESM.xlsx]

## Sheet: Ident._ubiquitin_conjugation
Table EV5	Proteins from Ubiquitin Conjugation system identified in SH-SY5Y cells
ID	Protein Name
Q9NP73	ALG13 UDP-N-acetylglucosaminyltransferase subunit(ALG13)
Q99728	BRCA1 associated RING domain 1(BARD1)
Q7Z569	BRCA1 associated protein(BRAP)
P46736	BRCA1/BRCA2-containing complex subunit 3(BRCC3)
Q9NWV8	BRISC and BRCA1 A complex member 1(BABAM1)
Q9NXR7	BRISC and BRCA1 A complex member 2(BABAM2)
O95628	CCR4-NOT transcription complex subunit 4(CNOT4)
Q9Y6G5	COMM domain containing 10(COMMD10)
Q86X83	COMM domain containing 2(COMMD2)
Q9UBI1	COMM domain containing 3(COMMD3)
Q9H0A8	COMM domain containing 4(COMMD4)
Q9GZQ3	COMM domain containing 5(COMMD5)
Q7Z4G1	COMM domain containing 6(COMMD6)
Q86VX2	COMM domain containing 7(COMMD7)
Q9P000	COMM domain containing 9(COMMD9)
Q9H467	CUE domain containing 2(CUEDC2)
Q75N03	Cbl proto-oncogene like 1(CBLL1)
P22681	Cbl proto-oncogene(CBL)
Q9Y4B6	DDB1 and CUL4 associated factor 1(DCAF1)
Q9NV06	DDB1 and CUL4 associated factor 13(DCAF13)
Q66K64	DDB1 and CUL4 associated factor 15(DCAF15)
Q9NXF7	DDB1 and CUL4 associated factor 16(DCAF16)
Q96JK2	DDB1 and CUL4 associated factor 5(DCAF5)
P61962	DDB1 and CUL4 associated factor 7(DCAF7)
Q5TAQ9	DDB1 and CUL4 associated factor 8(DCAF8)
Q96HY6	DDRGK domain containing 1(DDRGK1)
Q9BW61	DET1 and DDB1 associated 1(DDA1)
Q9UKT8	F-box and WD repeat domain containing 2(FBXW2)
Q5XUX1	F-box and WD repeat domain containing 9(FBXW9)
Q9NXK8	F-box and leucine rich repeat protein 12(FBXL12)
Q96ME1	F-box and leucine rich repeat protein 18(FBXL18)
Q6PCT2	F-box and leucine rich repeat protein 19(FBXL19)
Q9UK22	F-box protein 2(FBXO2)
O94952	F-box protein 21(FBXO21)
Q8NEZ5	F-box protein 22(FBXO22)
Q9UK99	F-box protein 3(FBXO3)
Q8TB52	F-box protein 30(FBXO30)
P0C2W1	F-box protein 45(FBXO45)
Q9Y3I1	F-box protein 7(FBXO7)
O95714	HECT and RLD domain containing E3 ubiquitin protein ligase 2(HERC2)
Q5GLZ8	HECT and RLD domain containing E3 ubiquitin protein ligase 4(HERC4)
Q15751	HECT and RLD domain containing E3 ubiquitin protein ligase family member 1(HERC1)
Q9ULT8	HECT domain E3 ubiquitin protein ligase 1(HECTD1)
Q5T447	HECT domain E3 ubiquitin protein ligase 3(HECTD3)
Q9Y4D8	HECT domain E3 ubiquitin protein ligase 4(HECTD4)
Q8IYU2	HECT domain and ankyrin repeat containing E3 ubiquitin protein ligase 1(HACE1)
Q7Z6Z7	HECT, UBA and WWE domain containing E3 ubiquitin protein ligase 1(HUWE1)
Q9Y5V3	MAGE family member D1(MAGED1)
Q9H8M7	MINDY lysine 48 deubiquitinase 3(MINDY3)
Q9HCI7	MSL complex subunit 2(MSL2)
O75592	MYC binding protein 2(MYCBP2)
Q96PU5	NEDD4 like E3 ubiquitin protein ligase(NEDD4L)
Q13564	NEDD8 activating enzyme E1 subunit 1(NAE1)
Q15843	NEDD8 ubiquitin like modifier(NEDD8)
Q8TAT6	NPL4 homolog, ubiquitin recognition factor(NPLOC4)
Q8WV22	NSE1 homolog, SMC5-SMC6 complex component(NSMCE1)
Q96MF7	NSE2 (MMS21) homolog, SMC5-SMC6 complex SUMO ligase(NSMCE2)
Q96MG7	NSE3 homolog, SMC5-SMC6 complex component(NSMCE3)
Q9Y6R0	NUMB like endocytic adaptor protein(NUMBL)
O15294	O-linked N-acetylglucosamine (GlcNAc) transferase(OGT)
Q8N6M0	OTU deubiquitinase 6B(OTUD6B)
Q96BN8	OTU deubiquitinase with linear linkage specificity(OTULIN)
Q96FW1	OTU deubiquitinase, ubiquitin aldehyde binding 1(OTUB1)
Q9BUL5	PHD finger protein 23(PHF23)
P78395	PRAME nuclear receptor transcriptional regulator(PRAME)
Q9UJ41	RAB guanine nucleotide exchange factor 1(RABGEF1)
Q9NS91	RAD18 E3 ubiquitin protein ligase(RAD18)
P54727	RAD23 homolog B, nucleotide excision repair protein(RAD23B)
P49792	RAN binding protein 2(RANBP2)
Q9BYM8	RANBP2-type and C3HC4-type zinc finger containing 1(RBCK1)
Q7Z6E9	RB binding protein 6, ubiquitin ligase(RBBP6)
P63208	S-phase kinase associated protein 1(SKP1)
Q13309	S-phase kinase associated protein 2(SKP2)
Q9Y2Z0	SGT1 homolog, MIS12 kinetochore complex assembly cochaperone(SUGT1)
Q9H0F6	SHANK associated RH domain interactor(SHARPIN)
Q149N8	SNF2 histone linker PHD RING helicase(SHPRH)
O95630	STAM binding protein(STAMBP)
Q9UNE7	STIP1 homology and U-box containing protein 1(STUB1)
Q96LD8	SUMO peptidase family member, NEDD8 specific(SENP8)
Q9H4L4	SUMO specific peptidase 3(SENP3)
Q9UBE0	SUMO1 activating enzyme subunit 1(SAE1)
Q9BZK7	TBL1X/Y related 1(TBL1XR1)
Q12933	TNF receptor associated factor 2(TRAF2)
Q9Y4K3	TNF receptor associated factor 6(TRAF6)
Q9BSL1	UBA domain containing 1(UBAC1)
Q9BZV1	UBX domain protein 6(UBXN6)
O94874	UFM1 specific ligase 1(UFL1)
Q9NUQ7	UFM1 specific peptidase 2(UFSP2)
Q8TAF3	WD repeat domain 48(WDR48)
P98170	X-linked inhibitor of apoptosis(XIAP)
Q5VVQ6	YOD1 deubiquitinase(YOD1)
Q96JP5	ZFP91 zinc finger protein, atypical E3 ubiquitin ligase(ZFP91)
Q15018	abraxas 2, BRISC complex subunit(ABRAXAS2)
Q92624	amyloid beta precursor protein binding protein 2(APPBP2)
Q9H1A4	anaphase promoting complex subunit 1(ANAPC1)
Q96DE5	anaphase promoting complex subunit 16(ANAPC16)
Q9UJX6	anaphase promoting complex subunit 2(ANAPC2)
Q9UJX5	anaphase promoting complex subunit 4(ANAPC4)
Q9UJX4	anaphase promoting complex subunit 5(ANAPC5)
Q9UJX3	anaphase promoting complex subunit 7(ANAPC7)
Q9Y575	ankyrin repeat and SOCS box containing 3(ASB3)
Q9NWX5	ankyrin repeat and SOCS box containing 6(ASB6)
O95260	arginyltransferase 1(ATE1)
Q9Y4X5	ariadne RBR E3 ubiquitin protein ligase 1(ARIH1)
O95376	ariadne RBR E3 ubiquitin protein ligase 2(ARIH2)
P54252	ataxin 3(ATXN3)
Q9UKV5	autocrine motility factor receptor(AMFR)
O94817	autophagy related 12(ATG12)
Q9NT62	autophagy related 3(ATG3)
Q9Y4P1	autophagy related 4B cysteine peptidase(ATG4B)
O95352	autophagy related 7(ATG7)
Q13490	baculoviral IAP repeat containing 2(BIRC2)
Q9NR09	baculoviral IAP repeat containing 6(BIRC6)
Q9HB71	calcyclin binding protein(CACYBP)
Q13042	cell division cycle 16(CDC16)
Q9UJX2	cell division cycle 23(CDC23)
Q8NHZ8	cell division cycle 26(CDC26)
P30260	cell division cycle 27(CDC27)
P49427	cell division cycle 34, ubiqiutin conjugating enzyme(CDC34)
Q96SW2	cereblon(CRBN)
O60826	coiled-coil domain containing 22(CCDC22)
Q8N668	copper metabolism domain containing 1(COMMD1)
Q13616	cullin 1(CUL1)
Q13617	cullin 2(CUL2)
Q13618	cullin 3(CUL3)
Q13619	cullin 4A(CUL4A)
Q13620	cullin 4B(CUL4B)
Q93034	cullin 5(CUL5)
Q14999	cullin 7(CUL7)
Q8IWT3	cullin 9(CUL9)
Q86VP6	cullin associated and neddylation dissociated 1(CAND1)
O75155	cullin associated and neddylation dissociated 2 (putative)(CAND2)
Q16531	damage specific DNA binding protein 1(DDB1)
Q92466	damage specific DNA binding protein 2(DDB2)
Q96GG9	defective in cullin neddylation 1 domain containing 1(DCUN1D1)
Q8N9I9	deltex E3 ubiquitin ligase 3(DTX3)
Q15370	elongin B(ELOB)
Q15369	elongin C(ELOC)
O00303	eukaryotic translation initiation factor 3 subunit F(EIF3F)
Q9UK73	fem-1 homolog B(FEM1B)
Q14527	helicase like transcription factor(HLTF)
P49773	histidine triad nucleotide binding protein 1(HINT1)
Q8IU81	interferon regulatory factor 2 binding protein 1(IRF2BP1)
Q96J02	itchy E3 ubiquitin protein ligase(ITCH)
Q9Y2U9	kelch domain containing 2(KLHDC2)
Q9BQ90	kelch domain containing 3(KLHDC3)
Q14145	kelch like ECH associated protein 1(KEAP1)
Q9P2N7	kelch like family member 13(KLHL13)
Q53GT1	kelch like family member 22(KLHL22)
Q9P2K6	kelch like family member 42(KLHL42)
Q8IY47	kelch repeat and BTB domain containing 2(KBTBD2)
Q6UWE0	leucine rich repeat and sterile alpha motif containing 1(LRSAM1)
Q15345	leucine rich repeat containing 41(LRRC41)
O94822	listerin E3 ubiquitin protein ligase 1(LTN1)
Q9Y2K7	lysine demethylase 2A(KDM2A)
Q8NHM5	lysine demethylase 2B(KDM2B)
Q7L5Y9	macrophage erythroblast attacher, E3 ubiquitin ligase(MAEA)
Q9H000	makorin ring finger protein 2(MKRN2)
Q96G25	mediator complex subunit 8(MED8)
Q9NX47	membrane associated ring-CH-type finger 5(MARCHF5)
Q9H492	microtubule associated protein 1 light chain 3 alpha(MAP1LC3A)
A6NCE7	microtubule associated protein 1 light chain 3 beta 2(MAP1LC3B2)
Q9GZQ8	microtubule associated protein 1 light chain 3 beta(MAP1LC3B)
Q969V5	mitochondrial E3 ubiquitin protein ligase 1(MUL1)
Q96JN8	neuralized E3 ubiquitin protein ligase 4(NEURL4)
Q9Y314	nitric oxide synthase interacting protein(NOSIP)
Q13356	peptidylprolyl isomerase like 2(PPIL2)
Q9P0J7	potassium channel modulatory factor 1(KCMF1)
Q4G0X4	potassium channel tetramerization domain containing 21(KCTD21)
Q7L273	potassium channel tetramerization domain containing 9(KCTD9)
Q9UMS4	pre-mRNA processing factor 19(PRPF19)
O00487	proteasome 26S subunit, non-ATPase 14(PSMD14)
O75925	protein inhibitor of activated STAT 1(PIAS1)
O75928	protein inhibitor of activated STAT 2(PIAS2)
O60927	protein phosphatase 1 regulatory inhibitor subunit 11(PPP1R11)
Q9H871	required for meiotic nuclear division 5 homolog A(RMND5A)
Q06587	ring finger protein 1(RING1)
O15541	ring finger protein 113A(RNF113A)
Q9Y508	ring finger protein 114(RNF114)
Q5XPI4	ring finger protein 123(RNF123)
Q9BV68	ring finger protein 126(RNF126)
O43567	ring finger protein 13(RNF13)
Q9UBS8	ring finger protein 14(RNF14)
Q9H6Y7	ring finger protein 167(RNF167)
Q96K19	ring finger protein 170(RNF170)
Q9P0P0	ring finger protein 181(RNF181)
Q99496	ring finger protein 2(RNF2)
Q5VTR2	ring finger protein 20(RNF20)
Q63HN8	ring finger protein 213(RNF213)
Q5VTB9	ring finger protein 220(RNF220)
Q96BH1	ring finger protein 25(RNF25)
Q96EP0	ring finger protein 31(RNF31)
O75150	ring finger protein 40(RNF40)
Q9H4P4	ring finger protein 41(RNF41)
Q99942	ring finger protein 5(RNF5)
Q9UBF6	ring finger protein 7(RNF7)
P62877	ring-box 1(RBX1)
P63165	small ubiquitin like modifier 1(SUMO1)
P61956	small ubiquitin like modifier 2(SUMO2)
P55854	small ubiquitin like modifier 3(SUMO3)
Q86TM6	synoviolin 1(SYVN1)
Q14669	thyroid hormone receptor interactor 12(TRIP12)
Q9C040	tripartite motif containing 2(TRIM2)
O15164	tripartite motif containing 24(TRIM24)
Q14258	tripartite motif containing 25(TRIM25)
P14373	tripartite motif containing 27(TRIM27)
Q13263	tripartite motif containing 28(TRIM28)
Q9UPN9	tripartite motif containing 33(TRIM33)
Q9NQ86	tripartite motif containing 36(TRIM36)
P09936	ubiquitin C-terminal hydrolase L1(UCHL1)
P15374	ubiquitin C-terminal hydrolase L3(UCHL3)
Q9Y5K5	ubiquitin C-terminal hydrolase L5(UCHL5)
P49459	ubiquitin conjugating enzyme E2 A(UBE2A)
P63146	ubiquitin conjugating enzyme E2 B(UBE2B)
O00762	ubiquitin conjugating enzyme E2 C(UBE2C)
P62837	ubiquitin conjugating enzyme E2 D2(UBE2D2)
Q9Y2X8	ubiquitin conjugating enzyme E2 D4 (putative)(UBE2D4)
P51965	ubiquitin conjugating enzyme E2 E1(UBE2E1)
Q969M7	ubiquitin conjugating enzyme E2 F (putative)(UBE2F)
P62253	ubiquitin conjugating enzyme E2 G1(UBE2G1)
P60604	ubiquitin conjugating enzyme E2 G2(UBE2G2)
P62256	ubiquitin conjugating enzyme E2 H(UBE2H)
P63279	ubiquitin conjugating enzyme E2 I(UBE2I)
Q8N2K1	ubiquitin conjugating enzyme E2 J2(UBE2J2)
P61086	ubiquitin conjugating enzyme E2 K(UBE2K)
P68036	ubiquitin conjugating enzyme E2 L3(UBE2L3)
O14933	ubiquitin conjugating enzyme E2 L6(UBE2L6)
P61081	ubiquitin conjugating enzyme E2 M(UBE2M)
P61088	ubiquitin conjugating enzyme E2 N(UBE2N)
Q9C0C9	ubiquitin conjugating enzyme E2 O(UBE2O)
Q7Z7E8	ubiquitin conjugating enzyme E2 Q1(UBE2Q1)
Q712K3	ubiquitin conjugating enzyme E2 R2(UBE2R2)
Q16763	ubiquitin conjugating enzyme E2 S(UBE2S)
Q9NPD8	ubiquitin conjugating enzyme E2 T(UBE2T)
Q13404	ubiquitin conjugating enzyme E2 V1(UBE2V1)
Q15819	ubiquitin conjugating enzyme E2 V2(UBE2V2)
Q9H832	ubiquitin conjugating enzyme E2 Z(UBE2Z)
P61960	ubiquitin fold modifier 1(UFM1)
Q9BZL1	ubiquitin like 5(UBL5)
Q96S82	ubiquitin like 7(UBL7)
P22314	ubiquitin like modifier activating enzyme 1(UBA1)
Q9UBT2	ubiquitin like modifier activating enzyme 2(UBA2)
Q8TBC4	ubiquitin like modifier activating enzyme 3(UBA3)
Q9GZZ9	ubiquitin like modifier activating enzyme 5(UBA5)
A0AVT1	ubiquitin like modifier activating enzyme 6(UBA6)
Q96T88	ubiquitin like with PHD and ring finger domains 1(UHRF1)
Q96PU4	ubiquitin like with PHD and ring finger domains 2(UHRF2)
Q8IWV7	ubiquitin protein ligase E3 component n-recognin 1(UBR1)
Q8IWV8	ubiquitin protein ligase E3 component n-recognin 2(UBR2)
Q5T4S7	ubiquitin protein ligase E3 component n-recognin 4(UBR4)
O95071	ubiquitin protein ligase E3 component n-recognin 5(UBR5)
Q8N806	ubiquitin protein ligase E3 component n-recognin 7(UBR7)
Q05086	ubiquitin protein ligase E3A(UBE3A)
Q7Z3V4	ubiquitin protein ligase E3B(UBE3B)
Q15386	ubiquitin protein ligase E3C(UBE3C)
Q92890	ubiquitin recognition factor in ER associated degradation 1(UFD1)
Q9BTM9	ubiquitin related modifier 1(URM1)
Q14694	ubiquitin specific peptidase 10(USP10)
P51784	ubiquitin specific peptidase 11(USP11)
Q92995	ubiquitin specific peptidase 13(USP13)
P54578	ubiquitin specific peptidase 14(USP14)
Q9Y4E8	ubiquitin specific peptidase 15(USP15)
Q9Y5T5	ubiquitin specific peptidase 16(USP16)
O94966	ubiquitin specific peptidase 19(USP19)
Q9UPT9	ubiquitin specific peptidase 22(USP22)
Q9UPU5	ubiquitin specific peptidase 24(USP24)
Q96RU2	ubiquitin specific peptidase 28(USP28)
Q9Y6I4	ubiquitin specific peptidase 3(USP3)
Q8NFA0	ubiquitin specific peptidase 32(USP32)
Q70CQ2	ubiquitin specific peptidase 34(USP34)
Q9P2H5	ubiquitin specific peptidase 35(USP35)
Q9P275	ubiquitin specific peptidase 36(USP36)
Q13107	ubiquitin specific peptidase 4(USP4)
Q9NVE5	ubiquitin specific peptidase 40(USP40)
Q9H9J4	ubiquitin specific peptidase 42(USP42)
P62068	ubiquitin specific peptidase 46(USP46)
Q96K76	ubiquitin specific peptidase 47(USP47)
Q86UV5	ubiquitin specific peptidase 48(USP48)
P45974	ubiquitin specific peptidase 5(USP5)
Q93009	ubiquitin specific peptidase 7(USP7)
P40818	ubiquitin specific peptidase 8(USP8)
Q93008	ubiquitin specific peptidase 9 X-linked(USP9X)
Q9Y3C8	ubiquitin-fold modifier conjugating enzyme 1(UFC1)
Q14139	ubiquitination factor E4A(UBE4A)
O95155	ubiquitination factor E4B(UBE4B)
Q96JH7	valosin containing protein interacting protein 1(VCPIP1)
P55072	valosin containing protein(VCP)
Q8NHG8	zinc and ring finger 2(ZNRF2)
O96006	zinc finger BED-type containing 1(ZBED1)
Q86WB0	zinc finger C3HC-type containing 1(ZC3HC1)
A7E2V4	zinc finger SWIM-type containing 8(ZSWIM8)
Q9Y4E5	zinc finger protein 451(ZNF451)
Q86UK7	zinc finger protein 598, E3 ubiquitin ligase(ZNF598)
Q9C0D3	zyg-11 family member B, cell cycle regulator(ZYG11B)
Q7Z7L7	zyg-11 related cell cycle regulator(ZER1)
