# Supplementary material for: Structure-function relationship of alpha-synuclein fibrillar polymorphs derived from distinct synucleinopathies
Source: Mol Syst Biol. 2026 Mar 11;22(6):868–901. doi: 10.1038/s44320-026-00199-5 (PMC13230553; doi:10.1038/s44320-026-00199-5)
Supplement: Supplementary file 8 — Table EV6 [file 44320_2026_199_MOESM8_ESM.xlsx]

## Sheet: Sheet1
Table EV6	The significance of differences in proteolytic protection among αSyn species in seeded neurons (Figure 6)
Number	PG.ProteinNames	PG.ProteinAccessions	PEP.DigestType	PEP.IsProteotypic	PEP.NrOfMissedCleavages	PEP.PeptidePosition	PEP.StrippedSequence		PD vs Endogenous	DLB vs Endogenous	MSA vs endogenous
1	SYUA_HUMAN	P37840	Specific	TRUE	0	61	EQVTNVGGAVVTGVTAVAQK		2.39315e-06	2.94761e-09	1.0576e-05
2	SYUA_HUMAN	P37840	Specific	TRUE	0	81	TVEGAGSIAAATGFVK		2.75357e-06	4.66608e-09	2.31536e-05
3	SYUA_HUMAN	P37840	Specific	TRUE	0	46	EGVVHGVATVAEK		4.35195e-06	6.83027e-11	9.34235e-06
4	SYUA_HUMAN	P37840	Specific	TRUE	0	24	QGVAEAAGK		0.00032511	1.85064e-06	0.00021953
