# Supplementary material for: Structure-function relationship of alpha-synuclein fibrillar polymorphs derived from distinct synucleinopathies
Source: Mol Syst Biol. 2026 Mar 11;22(6):868–901. doi: 10.1038/s44320-026-00199-5 (PMC13230553; doi:10.1038/s44320-026-00199-5)
Supplement: Supplementary file 9 — Table EV7 [file 44320_2026_199_MOESM9_ESM.xlsx]

## Sheet: Sheet1
Table EV7	Overlap between LiP-MS hits and BAR-MS hits
Overlap_LiP_BAR_PD/DLB	Overlap_LiP_BAR_MSA
UBA1	PHGDH
PFKM	SNCA
SNCA	GLUL
MAP1B	CNTN1
PEBP1	SPTAN1
CNTN1	GPI
ADD1	MAP1B
ATP6V1B2	MAP6
MAP6	SPTBN1
SPTAN1	ATP6V0A1
CLTC	SEPTIN11
BASP1	HSPA8
SPTBN1	PFN1
ANXA6	GDI2
DPYSL5	ACOT7
MAPT	ANK2
MAPK1	DPYSL5
DNM1	CLTC
MARCKS	ACTN1
ATP1A1	GSN
SEPTIN7	PPIA
PGK1	EEF1A1
GNB1	GAPDH
GDI1	ENO1
ANK2	PRDX1
TUBB
GDI2
HSPA2
CCT7
NRCAM
NPEPPS
ACTN1
VAT1
AP2M1
RTN1
CNDP2
DYNC1H1
CCT3
SEPTIN5
WBP2
KPNB1
LGALS1
CCT6A
NSF
DPYSL3
PKM
TUBB4B
HSPA1
UCHL1
PPIA
DPYSL2
ALDOA
RAB2A
L1CAM
PPP2R1A
AKR1B1
CCT2
TCP1
CCT4
ATP6V1H
SEPTIN9
GAPDH
