# Supplementary material for: Structure-function relationship of alpha-synuclein fibrillar polymorphs derived from distinct synucleinopathies
Source: Mol Syst Biol. 2026 Mar 11;22(6):868–901. doi: 10.1038/s44320-026-00199-5 (PMC13230553; doi:10.1038/s44320-026-00199-5)
Supplement: Supplementary file 10 — Table EV8 [file 44320_2026_199_MOESM10_ESM.xlsx]

## Sheet: Sheet1
Table EV 8	Statistical analysis of pSer129-positive cell fractions in activated versus control conditions seeded with disease-specific strains. P-values are based on one-way ANOVA followed by Dunnett’s post hoc test
Gene	PD	DLB	MSA
UBE3A	0.0426	0.4291	<0.001
TRIM25	0.0106	0.1905	<0.001
HUWE1	0.07849	0.60317	0.00136
VCP	0.592	0.971	0.01
UBR4	0.965	0.86	0.245
RNF126	0.848	0.956	0.999
