# Supplementary material for: Structure-function relationship of alpha-synuclein fibrillar polymorphs derived from distinct synucleinopathies
Source: Mol Syst Biol. 2026 Mar 11;22(6):868–901. doi: 10.1038/s44320-026-00199-5 (PMC13230553; doi:10.1038/s44320-026-00199-5)
Supplement: Supplementary file 11 — Dataset EV1 [file 44320_2026_199_MOESM11_ESM.xlsx]

## Sheet: Legend
Dataset 1	Changes in lysine biotinylation for each proteolytic GluC or AspN peptide of αSynuclein polymorphs (Figure 1)
XIC intensities and normalized intensities correspond to the average values of three biotinylation replicates. Averaged data from different patients are in bold. Biotinylated residues are in red. Statistical significance of the Fc was assessed by a non parametric Kruskal-Wallis Test (p-value < 0.08)

## Sheet: Dataset EV1
Peptide and biotinylation site identification										αSyn Mono		PD 258		PD 341		PD 405		PD 523		PD		DLB 163		DLB 330		DLB 362		DLB		MSA 043		MSA 080		MSA 363		MSA		PD vs Mono		DLB vs Mono		MSA vs Mono		MSA vs PD		DLB vs PD		MSA vs DLB
alpha-synuclein sequence	Peptide Sequence	Labeled residue	m/z obs	z	MH+ exp	MH+ th	RT	∆ppm	Enzyme	Intensity (XIC)	Normalized Intensity	Intensity (XIC)	Normalized Intensity	Intensity (XIC)	Normalized Intensity	Intensity (XIC)	Normalized Intensity	Intensity (XIC)	Normalized Intensity	Normalized Intensity	Standard deviation	Intensity (XIC)	Normalized Intensity	Intensity (XIC)	Normalized Intensity	Intensity (XIC)	Normalized Intensity	Normalized Intensity	Standard deviation	Intensity (XIC)	Normalized Intensity	Intensity (XIC)	Normalized Intensity	Intensity (XIC)	Normalized Intensity	Normalized Intensity	Standard deviation	Fc PD/Mono	Significance (p-value)	Fc DLB/Mono	Significance (p-value)	Fc MSA/Mono	Significance (p-value)	Fc MSA/PD	Significance (p-value)	Fc DLB/PD	Significance (p-value)	Fc MSA/DLB	Significance (p-value)
[1-13]+Biot	MDVFMKGLSKAKE	M1	570.619	3	1709.86	1709.84	38.2	8.07209	GluC	566746	0.357301	223050	0.154864	200356	0.130939	209656	0.133463	312333	0.196496	0.15394	0.0303326	281600	0.179751	276444	0.1811	227471	0.141593	0.167481	0.02243	220734	0.127636	221042	0.134486	225458	0.132875	0.131666	0.00358133	0.430843	0.000124569	0.46874	0.0338949	0.368501	0.0338949	0.855303	0.0338949	1.08796	0.0338949	0.786153	0.0495346
[1-10]+Biot	MDVFMKGLSK	K6	691.34	2	1381.68	1381.67	37.25	8.90373	Trypsin	299828	0.190085	15977.3	0.0110931	16737.7	0.0109386	34753.3	0.0221233	61572	0.0387363	0.0207228	0.013101	60695.3	0.0387431	29198	0.0191277	49558.7	0.0308485	0.0295731	0.00986967	12052.7	0.0069693	17964.3	0.0109299	16809	0.00990643	0.00926853	0.00205589	0.109019	0.000124569	0.155578	0.0338949	0.0487599	0.0338949	0.447262	0.0338949	1.42708	0.4795	0.313411	0.0495346
[1-13]+Biot	MDVFMKGLSKAKE	K10	570.62	3	1709.86	1709.84	32.8	9.65118	GluC	466340	0.291459	165065	0.114605	153668	0.100427	170251	0.108379	230895	0.145261	0.117168	0.0196069	325018	0.207466	439030	0.28761	418091	0.260247	0.251774	0.0407385	157481	0.0910612	107874	0.0656327	146724	0.0864722	0.0810554	0.0135521	0.402005	0.000124569	0.863842	0.288844	0.278102	0.0338949	0.691788	0.0338949	2.14883	0.0338949	0.321937	0.0495346
[1-13]+Biot	MDVFMKGLSKAKE	K12	570.619	3	1709.86	1709.84	32.3	8.24754	GluC	281795	0.176844	333774	0.23174	331614	0.21672	245748	0.156439	246190	0.154884	0.189946	0.0400654	300455	0.191786	250232	0.163928	207029	0.128868	0.161528	0.0315276	291459	0.168532	231351	0.140758	320475	0.188873	0.166055	0.0241528	1.07409	0.0239642	0.91339	0.4795	0.938988	0.4795	0.874221	0.4795	0.850388	0.4795	1.02803	0.512691
[21-28]+Biot	KTKQGVAE	K21	543.785	2	1086.57	1086.56	20.4	7.36452	GluC	1064840	0.655117	200824	0.139432	176276	0.115202	336429	0.214165	384938	0.242173	0.177743	0.0601577	581114	0.370937	399718	0.261857	473820	0.294936	0.309243	0.0559296	185675	0.107364	159149	0.0968296	164636	0.0970287	0.100408	0.00602552	0.271315	0.000124569	0.472043	0.0338949	0.153267	0.0338949	0.564903	0.0338949	1.73983	0.0338949	0.324688	0.0495346
[21-28]+Biot	KTKQGVAE	K23	543.785	2	1086.57	1086.56	21.85	8.28485	GluC	1.13745e+06	0.701587	233068	0.161819	189310	0.12372	492137	0.313285	421496	0.265173	0.215999	0.088192	881348	0.562582	565143	0.370227	515998	0.32119	0.418	0.12759	193753	0.112035	159082	0.0967886	157375	0.0927496	0.100525	0.0101712	0.307873	0.000124569	0.595792	0.0338949	0.143282	0.0338949	0.465393	0.0338949	1.93519	0.0338949	0.240489	0.0495346
[29-35]+Biot	AAGKTKE	K32	465.74	2	930.481	930.471	19.53	10.212	GluC	807004	0.500656	182843	0.126948	143807	0.0939825	259495	0.16519	245421	0.1544	0.13513	0.0318066	350006	0.223416	291428	0.190916	298452	0.185776	0.200036	0.0204101	138308	0.0799747	131760	0.0801652	143169	0.0843773	0.0815057	0.00248867	0.269906	0.000124569	0.399548	0.0338949	0.162798	0.0338949	0.603165	0.0338949	1.48032	0.0338949	0.407455	0.0495346
[29-35]+Biot	AAGKTKE	K34	465.741	2	930.482	930.471	19.61	11.0718	GluC	963802	0.607505	217383	0.150929	293211	0.191623	333109	0.212051	324805	0.204342	0.189736	0.0272081	518121	0.330727	432668	0.283443	417369	0.259798	0.291322	0.0361153	182763	0.10568	135551	0.0824719	171952	0.101341	0.0964976	0.0123389	0.312321	0.000124569	0.479539	0.0338949	0.158843	0.0338949	0.508588	0.0338949	1.53541	0.0338949	0.33124	0.0495346
[36-46]+Biot	GVLYVGSKTKE	K43	703.873	2	1406.75	1406.73	30.25	8.10529	GluC	1.62004e+06	1.0192	1.15677e+06	0.803146	1.1112e+06	0.726203	1111702	0.70769	1243817	0.782513	0.754888	0.0452494	1.89979e+06	1.21267	1911614	1.25231	1.93761e+06	1.20609	1.22369	0.0249993	1263006	0.730317	657515	0.400045	1.33532e+06	0.786977	0.639113	0.208968	0.740667	0.000124569	1.20064	0.157299	0.627074	0.0338949	0.846633	0.0338949	1.62102	0.0338949	0.522283	0.0495346
[36-46]+Biot	GVLYVGSKTKE	K45	703.875	2	1406.75	1406.73	29.3	10.2379	GluC	1.61212e+06	1.01066	1.43298e+06	0.99492	1.66063e+06	1.08527	784289	0.499264	1.07127e+06	0.673962	0.813355	0.273854	766882	0.489516	1272248	0.833455	1.03922e+06	0.64688	0.656617	0.172176	1439944	0.83263	833944	0.507388	1.54627e+06	0.911297	0.750438	0.214131	0.804776	0.00874098	0.649692	0.0338949	0.742524	0.0770999	0.922646	0.723674	0.807295	0.288844	1.14289	0.512691
[46-60]+Biot	EGVVHGVATVAEKTK	K58	584.312	3	1750.94	1750.92	27.85	12.1662	Trypsin	1.0844e+06	0.670564	388966	0.27006	410326	0.268162	314190	0.200008	182838	0.115027	0.213314	0.0731793	354613	0.226357	126093	0.0826042	343483	0.213806	0.174256	0.0796201	433290	0.250544	291806	0.17754	410249	0.241781	0.223289	0.0398607	0.318112	0.000124569	0.259864	0.4795	0.332986	0.0338949	1.04676	0.723674	0.816897	0.4795	1.28139	0.275234
[59-80]+Biot	TKEQVTNVGGAVVTGVTAVAQK	K60	795.096	3	2383.29	2383.26	35.8	9.77734	Trypsin	800933	0.50639	981340	0.681345	997390	0.651827	782331	0.498018	1347558	0.847778	0.669742	0.143343	960134	0.612873	1.21842e+06	0.798192	1.38345e+06	0.861146	0.757404	0.129065	1.01759e+06	0.588409	689593	0.419562	1091538	0.643301	0.550424	0.116606	1.32258	0.0440262	1.49569	0.0770999	1.08696	0.4795	0.821845	0.288844	1.13089	0.4795	0.726725	0.12663
[62-83]+Biot	QVTNVGGAVVTGVTAVAQKTVE	K80	785.42	3	2354.26	2354.24	44.95	9.04836	GluC	153839	0.0951844	55868	0.0387892	105311	0.0688242	80680.7	0.0513599	199766	0.125677	0.0711625	0.038373	30617.3	0.0195437	20780.7	0.0136135	38582.3	0.0240161	0.0190578	0.00521832	48964	0.0283128	137121	0.0834269	43249.3	0.0254891	0.045743	0.0326658	0.747628	0.0338949	0.200219	0.0770999	0.480572	0.723674	0.642795	0.288844	0.267806	0.0338949	2.40023	0.0495346
[84-105]+Biot	GAGSIAAATGFVKKDQLGKNEE	K96	806.415	3	2417.24	2417.21	31.6	12.7841	GluC	781776	0.49295	192700	0.133792	208421	0.13621	162817	0.103646	298068	0.187521	0.140292	0.0347968	171003	0.109155	190864	0.125036	251455	0.156522	0.130237	0.0241083	192065	0.111059	177201	0.107813	188202	0.110917	0.10993	0.00183492	0.284597	0.000124569	0.2642	0.0338949	0.223004	0.0338949	0.783577	0.288844	0.92833	0.723674	0.844072	0.512691
[84-105]+Biot	GAGSIAAATGFVKKDQLGKNEE	K97	806.416	3	2417.25	2417.21	32	14.7699	GluC	557105	0.34619	620830	0.431043	631768	0.412881	868175	0.552664	1.00612e+06	0.632974	0.507391	0.104215	1146143	0.731606	1.14303e+06	0.748802	1044525	0.65018	0.710196	0.0526817	537282	0.310677	562564	0.342275	533322	0.314315	0.322422	0.0172892	1.46564	0.0163588	2.05146	0.0338949	0.931344	0.4795	0.635452	0.0338949	1.3997	0.0338949	0.453991	0.0495346
[84-105]+Biot	GAGSIAAATGFVKKDQLGKNEE	K102	806.415	3	2417.24	2417.21	31	13.1565	GluC	431462	0.273147	94091	0.0653275	114325	0.0747151	65384.3	0.0416225	79008.7	0.0497061	0.0578428	0.0149443	41000	0.0261711	43798	0.0286922	55634.3	0.0346304	0.0298313	0.00434314	94475	0.054629	95561	0.0581412	94055	0.0554316	0.0560673	0.00184037	0.211765	0.000124569	0.109213	0.0338949	0.205264	0.0338949	0.969304	1	0.51573	0.0338949	1.87948	0.0495346
[132-140]	GYQDYEPEA	Reference peptide	536.22	2	1071.44	1071.43	27.75	11.6667	GluC	1.60024e+06		1.4403e+06		1530146		1.57089e+06		1589517				1566612		1.52648e+06		1.60652e+06				1.72939e+06		1643602		1696776
