# Supplementary material for: Structure-function relationship of alpha-synuclein fibrillar polymorphs derived from distinct synucleinopathies
Source: Mol Syst Biol. 2026 Mar 11;22(6):868–901. doi: 10.1038/s44320-026-00199-5 (PMC13230553; doi:10.1038/s44320-026-00199-5)
Supplement: Supplementary file 12 — Dataset EV2 [file 44320_2026_199_MOESM12_ESM.xlsx]

## Sheet: Legend
Dataset EV2	Differences in the ubiquitination of αSyn polymorphs (Figure 2)

## Sheet: Dataset EV2
							PD vs Mono		DLB vs Mono		MSA vs Mono		MSA vs PD		DLB vs PD		MSA vs DLB
Number	PG.ProteinAccessions	PG.UniProtIds	PG.ProteinNames	PEP.PeptidePosition	PEP.DigestType	EG.ModifiedSequence	Fc PD/Mono	Significance (p-value)	Fc DLB/Mono	Significance (p-value)	Fc MSA/Mono	Significance (p-value)	Fc MSA/PD	Significance (p-value)	Fc DLB/PD	Significance (p-value)	Fc MSA/DLB	Significance (p-value)
1	P37840	P37840	SYUA_HUMAN	11	Specific	_AK[GlyGly (K)]EGVVAAAEK_	1.00684	0.97157	1.63163	0.0758827	2.30936	0.0248979	2.29367	0.0264232	1.62055	0.282567	1.41537	0.282567
2	P37840	P37840	SYUA_HUMAN	13	Specific	_EGVVAAAEK[GlyGly (K)]TK_	1.20779	0.504635	3.49061	0.00139028	4.43377	0.0612189	3.67096	0.0670551	2.89007	0.0670551	1.2702	0.59968
3	P37840	P37840	SYUA_HUMAN	81	Specific	_TVEGAGSIAAATGFVK[GlyGly (K)]K_	0.47298	0.0067959	1.69852	0.0380014	2.66473	0.0451271	5.6339	0.0363215	3.59111	0.0038094	1.56885	0.282355
4	P37840	P37840	SYUA_HUMAN	80	Specific-N	_K[GlyGly (K)]TVEGAGSIAAATGFVK_	0.322496	0.0001672	0.393361	8.76794e-05	not detected in MSA		not detected in MSA		1.21974	0.513314	not detected in MSA
