# Supplementary material for: Structure-function relationship of alpha-synuclein fibrillar polymorphs derived from distinct synucleinopathies
Source: Mol Syst Biol. 2026 Mar 11;22(6):868–901. doi: 10.1038/s44320-026-00199-5 (PMC13230553; doi:10.1038/s44320-026-00199-5)
Supplement: Supplementary file 13 — Dataset EV3 [file 44320_2026_199_MOESM13_ESM.xlsx]

## Sheet: Legend
	Dataset EV3	List of identified proteins and peptides in the SH-SY5Y cell lysate ( Figure 3).

## Sheet: Dataset EV3
Number	PG.ProteinAccessions	PG.ProteinNames	PEP.PeptidePosition	PEP.StrippedSequence	PEP.DigestType	EG.ModifiedSequence	EG.PrecursorId
1	A0A024RBG1;Q9NZJ9	NUD4B_HUMAN;NUDT4_HUMAN	103;102	EILEDWEDSVNIGR	Specific-N	_EILEDWEDSVNIGR_	_EILEDWEDSVNIGR_.2
2	A0A024RBG1;Q9NZJ9	NUD4B_HUMAN;NUDT4_HUMAN	28;28	SEQEDEVLLVSSSR	Specific	_SEQEDEVLLVSSSR_	_SEQEDEVLLVSSSR_.2
3	A0A0B4J2D5;P0DPI2	GAL3B_HUMAN;GAL3A_HUMAN	117;117	ITDLANLSAANHDAAIFPGGFGAAK	Specific	_ITDLANLSAANHDAAIFPGGFGAAK_	_ITDLANLSAANHDAAIFPGGFGAAK_.3
4	A0A0B4J2D5;P0DPI2	GAL3B_HUMAN;GAL3A_HUMAN	142;142	NLSTFAVDGK	Specific	_NLSTFAVDGK_	_NLSTFAVDGK_.2
5	A0A0B4J2D5;P0DPI2	GAL3B_HUMAN;GAL3A_HUMAN	142;142	NLSTFAVDGK	Specific	_NLSTFAVDGK_	_NLSTFAVDGK_.1
6	A0A0B4J2D5;P0DPI2	GAL3B_HUMAN;GAL3A_HUMAN	262;262	VLELTGK	Specific	_VLELTGK_	_VLELTGK_.2
7	A0A0B4J2D5;P0DPI2	GAL3B_HUMAN;GAL3A_HUMAN	262;262	VLELTGK	Specific	_VLELTGK_	_VLELTGK_.1
8	A0A0B4J2D5;P0DPI2	GAL3B_HUMAN;GAL3A_HUMAN	189;189	GVEVTVGHEQEEGGKWPYAGTAEAIK	Specific	_GVEVTVGHEQEEGGKWPYAGTAEAIK_	_GVEVTVGHEQEEGGKWPYAGTAEAIK_.3
9	A0A0B4J2D5;P0DPI2	GAL3B_HUMAN;GAL3A_HUMAN	189;189	GVEVTVGHEQEEGGKWPYAGTAEAIK	Specific	_GVEVTVGHEQEEGGKWPYAGTAEAIK_	_GVEVTVGHEQEEGGKWPYAGTAEAIK_.4
10	A0A0B4J2D5;P0DPI2	GAL3B_HUMAN;GAL3A_HUMAN	73;73	GGAEVQIFAPDVPQMHVIDHTK	Specific	_GGAEVQIFAPDVPQMHVIDHTK_	_GGAEVQIFAPDVPQMHVIDHTK_.3
11	A0A0B4J2D5;P0DPI2	GAL3B_HUMAN;GAL3A_HUMAN	73;73	GGAEVQIFAPDVPQMHVIDHTK	Specific	_GGAEVQIFAPDVPQMHVIDHTK_	_GGAEVQIFAPDVPQMHVIDHTK_.4
12	A0A0B4J2D5;P0DPI2	GAL3B_HUMAN;GAL3A_HUMAN	261;261	KVLELTGK	Specific	_KVLELTGK_	_KVLELTGK_.2
13	A0A0B4J2D5;P0DPI2	GAL3B_HUMAN;GAL3A_HUMAN	172;172	PIGLCCIAPVLAAK	Specific	_PIGLC[Carbamidomethyl (C)]C[Carbamidomethyl (C)]IAPVLAAK_	_PIGLC[Carbamidomethyl (C)]C[Carbamidomethyl (C)]IAPVLAAK_.2
14	A0A0B4J2D5;P0DPI2	GAL3B_HUMAN;GAL3A_HUMAN	104;104	NVLTESAR	Specific	_NVLTESAR_	_NVLTESAR_.2
15	A0A0B4J2D5;P0DPI2	GAL3B_HUMAN;GAL3A_HUMAN	104;104	NVLTESAR	Specific	_NVLTESAR_	_NVLTESAR_.1
16	A0A0B4J2D5;P0DPI2	GAL3B_HUMAN;GAL3A_HUMAN	95;95	GQPSEGESR	Specific	_GQPSEGESR_	_GQPSEGESR_.2
17	A0A0B4J2D5;P0DPI2	GAL3B_HUMAN;GAL3A_HUMAN	95;95	GQPSEGESR	Specific	_GQPSEGESR_	_GQPSEGESR_.1
18	A0A0B4J2D5;P0DPI2	GAL3B_HUMAN;GAL3A_HUMAN	189;189	GVEVTVGHEQEEGGK	Specific	_GVEVTVGHEQEEGGK_	_GVEVTVGHEQEEGGK_.2
19	A0A0B4J2D5;P0DPI2	GAL3B_HUMAN;GAL3A_HUMAN	189;189	GVEVTVGHEQEEGGK	Specific	_GVEVTVGHEQEEGGK_	_GVEVTVGHEQEEGGK_.3
20	A0A0B4J2D5;P0DPI2	GAL3B_HUMAN;GAL3A_HUMAN	165;165	EFHQAGKPIGLCCIAPVLAAK	Specific	_EFHQAGKPIGLC[Carbamidomethyl (C)]C[Carbamidomethyl (C)]IAPVLAAK_	_EFHQAGKPIGLC[Carbamidomethyl (C)]C[Carbamidomethyl (C)]IAPVLAAK_.4
21	A0A0B4J2D5;P0DPI2	GAL3B_HUMAN;GAL3A_HUMAN	165;165	EFHQAGKPIGLCCIAPVLAAK	Specific	_EFHQAGKPIGLC[Carbamidomethyl (C)]C[Carbamidomethyl (C)]IAPVLAAK_	_EFHQAGKPIGLC[Carbamidomethyl (C)]C[Carbamidomethyl (C)]IAPVLAAK_.2
22	A0A0B4J2D5;P0DPI2	GAL3B_HUMAN;GAL3A_HUMAN	165;165	EFHQAGKPIGLCCIAPVLAAK	Specific	_EFHQAGKPIGLC[Carbamidomethyl (C)]C[Carbamidomethyl (C)]IAPVLAAK_	_EFHQAGKPIGLC[Carbamidomethyl (C)]C[Carbamidomethyl (C)]IAPVLAAK_.3
23	A0A0B4J2D5;P0DPI2	GAL3B_HUMAN;GAL3A_HUMAN	204;204	WPYAGTAEAIK	Specific	_WPYAGTAEAIK_	_WPYAGTAEAIK_.2
24	A0A0B4J2D5;P0DPI2	GAL3B_HUMAN;GAL3A_HUMAN	224;224	EVVEAHVDQK	Specific	_EVVEAHVDQK_	_EVVEAHVDQK_.2
25	A0A0B4J2F0	PIOS1_HUMAN	43	MQLVQESEEK	Specific	_MQLVQESEEK_	_MQLVQESEEK_.2
26	A0A0U1RRL7	MMPOS_HUMAN	10	GAPEPAQTQPQPQPQPAAPEGPEQPR	Specific	_GAPEPAQTQPQPQPQPAAPEGPEQPR_	_GAPEPAQTQPQPQPQPAAPEGPEQPR_.3
27	A0A1B0GVM6	CK097_HUMAN	95	NLPVGGLK	Specific	_NLPVGGLK_	_NLPVGGLK_.2
28	A0AVF1	IFT56_HUMAN	310	DLEPTTPQEYILK	Specific	_DLEPTTPQEYILK_	_DLEPTTPQEYILK_.2
29	A0AVF1	IFT56_HUMAN	446	LAWELYLK	Specific	_LAWELYLK_	_LAWELYLK_.2
30	A0AVT1	UBA6_HUMAN	296	TVFFESLER	Specific	_TVFFESLER_	_TVFFESLER_.2
31	A0AVT1	UBA6_HUMAN	183	FISADVHGIWSR	Specific	_FISADVHGIWSR_	_FISADVHGIWSR_.3
32	A0AVT1	UBA6_HUMAN	183	FISADVHGIWSR	Specific	_FISADVHGIWSR_	_FISADVHGIWSR_.2
33	A0AVT1	UBA6_HUMAN	117	NRAEAVLK	Specific	_NRAEAVLK_	_NRAEAVLK_.2
34	A0AVT1	UBA6_HUMAN	79	NLVLAGIK	Specific	_NLVLAGIK_	_NLVLAGIK_.2
35	A0AVT1	UBA6_HUMAN	79	NLVLAGIK	Specific	_NLVLAGIK_	_NLVLAGIK_.1
36	A0AVT1	UBA6_HUMAN	239	LETGQFLTFR	Specific	_LETGQFLTFR_	_LETGQFLTFR_.2
37	A0AVT1	UBA6_HUMAN	730	DGSLFWQSPK	Specific	_DGSLFWQSPK_	_DGSLFWQSPK_.2
38	A0AVT1	UBA6_HUMAN	695	NWSQCVELAR	Specific	_NWSQC[Carbamidomethyl (C)]VELAR_	_NWSQC[Carbamidomethyl (C)]VELAR_.2
39	A0AVT1	UBA6_HUMAN	912	VTGGYPFEAYK	Specific	_VTGGYPFEAYK_	_VTGGYPFEAYK_.2
40	A0AVT1	UBA6_HUMAN	629	SFPAAIEHTIQWAR	Specific	_SFPAAIEHTIQWAR_	_SFPAAIEHTIQWAR_.2
41	A0AVT1	UBA6_HUMAN	629	SFPAAIEHTIQWAR	Specific	_SFPAAIEHTIQWAR_	_SFPAAIEHTIQWAR_.3
42	A0AVT1	UBA6_HUMAN	561	QDVIITALDNVEAR	Specific	_QDVIITALDNVEAR_	_QDVIITALDNVEAR_.2
43	A0AVT1	UBA6_HUMAN	342	KPNVGCQQDSEELLK	Specific	_KPNVGC[Carbamidomethyl (C)]QQDSEELLK_	_KPNVGC[Carbamidomethyl (C)]QQDSEELLK_.3
44	A0AVT1	UBA6_HUMAN	342	KPNVGCQQDSEELLK	Specific	_KPNVGC[Carbamidomethyl (C)]QQDSEELLK_	_KPNVGC[Carbamidomethyl (C)]QQDSEELLK_.2
45	A0AVT1	UBA6_HUMAN	478	NFALLGVGTSK	Specific	_NFALLGVGTSK_	_NFALLGVGTSK_.2
46	A0AVT1	UBA6_HUMAN	87	AVTIHDTEK	Specific	_AVTIHDTEK_	_AVTIHDTEK_.2
47	A0AVT1	UBA6_HUMAN	979	YGIEPTMVVQGVK	Specific	_YGIEPTMVVQGVK_	_YGIEPTMVVQGVK_.2
48	A0AVT1	UBA6_HUMAN	545	VCPTTETIYNDEFYTK	Specific	_VC[Carbamidomethyl (C)]PTTETIYNDEFYTK_	_VC[Carbamidomethyl (C)]PTTETIYNDEFYTK_.2
49	A0AVT1	UBA6_HUMAN	715	ALQLLHCFPLDIR	Specific	_ALQLLHC[Carbamidomethyl (C)]FPLDIR_	_ALQLLHC[Carbamidomethyl (C)]FPLDIR_.3
50	A0AVT1	UBA6_HUMAN	715	ALQLLHCFPLDIR	Specific	_ALQLLHC[Carbamidomethyl (C)]FPLDIR_	_ALQLLHC[Carbamidomethyl (C)]FPLDIR_.2
51	A0AVT1	UBA6_HUMAN	823	NAIFQLEK	Specific	_NAIFQLEK_	_NAIFQLEK_.2
52	A0AVT1	UBA6_HUMAN	448	ACIGDTLCQK	Specific	_AC[Carbamidomethyl (C)]IGDTLC[Carbamidomethyl (C)]QK_	_AC[Carbamidomethyl (C)]IGDTLC[Carbamidomethyl (C)]QK_.2
53	A0AVT1	UBA6_HUMAN	491	GMITVTDPDLIEK	Specific	_GMITVTDPDLIEK_	_GMITVTDPDLIEK_.2
54	A0AVT1	UBA6_HUMAN	137	SSSVPFNETTDLSFLDK	Specific-N	_SSSVPFNETTDLSFLDK_	_SSSVPFNETTDLSFLDK_.2
55	A0AVT1	UBA6_HUMAN	1020	KYVDLTVSFAPDIDGDEDLPGPPVR	Specific	_KYVDLTVSFAPDIDGDEDLPGPPVR_	_KYVDLTVSFAPDIDGDEDLPGPPVR_.3
56	A0AVT1	UBA6_HUMAN	747	FDLNEPLHLSFLQNAAK	Specific	_FDLNEPLHLSFLQNAAK_	_FDLNEPLHLSFLQNAAK_.3
57	A0AVT1	UBA6_HUMAN	169	KINDFCR	Specific	_KINDFC[Carbamidomethyl (C)]R_	_KINDFC[Carbamidomethyl (C)]R_.2
58	A0AVT1	UBA6_HUMAN	567	ALDNVEAR	Specific-N	_ALDNVEAR_	_ALDNVEAR_.2
59	A0AVT1	UBA6_HUMAN	1045	YYFSHDTD	Specific	_YYFSHDTD_	_YYFSHDTD_.1
60	A0AVT1	UBA6_HUMAN	1045	YYFSHDTD	Specific	_YYFSHDTD_	_YYFSHDTD_.2
61	A0AVT1	UBA6_HUMAN	801	VVQTDETARKPDHVPISSEDER	Specific	_VVQTDETARKPDHVPISSEDER_	_VVQTDETARKPDHVPISSEDER_.4
62	A0AVT1	UBA6_HUMAN	801	VVQTDETARKPDHVPISSEDER	Specific	_VVQTDETARKPDHVPISSEDER_	_VVQTDETARKPDHVPISSEDER_.3
63	A0AVT1	UBA6_HUMAN	831	AILSNEATK	Specific	_AILSNEATK_	_AILSNEATK_.2
64	A0AVT1	UBA6_HUMAN	100	DLGTNFFLSEDDVVNKR	Specific-N	_DLGTNFFLSEDDVVNKR_	_DLGTNFFLSEDDVVNKR_.3
65	A0AVT1	UBA6_HUMAN	100	DLGTNFFLSEDDVVNKR	Specific-N	_DLGTNFFLSEDDVVNKR_	_DLGTNFFLSEDDVVNKR_.2
66	A0AVT1	UBA6_HUMAN	673	IQSGHSLEGCFQVIK	Specific	_IQSGHSLEGC[Carbamidomethyl (C)]FQVIK_	_IQSGHSLEGC[Carbamidomethyl (C)]FQVIK_.2
67	A0AVT1	UBA6_HUMAN	673	IQSGHSLEGCFQVIK	Specific	_IQSGHSLEGC[Carbamidomethyl (C)]FQVIK_	_IQSGHSLEGC[Carbamidomethyl (C)]FQVIK_.3
68	A0AVT1	UBA6_HUMAN	1012	LVKPTTEK	Specific	_LVKPTTEK_	_LVKPTTEK_.2
69	A0AVT1	UBA6_HUMAN	801	VVQTDETAR	Specific	_VVQTDETAR_	_VVQTDETAR_.2
70	A0AVT1	UBA6_HUMAN	125	HIAELNPYVHVT	Specific-C	_HIAELNPYVHVT_	_HIAELNPYVHVT_.2
71	A0AVT1	UBA6_HUMAN	154	YQCVVLTEMK	Specific	_YQC[Carbamidomethyl (C)]VVLTEMK_	_YQC[Carbamidomethyl (C)]VVLTEMK_.2
72	A0AVT1	UBA6_HUMAN	36	SVEIDDALYSR	Specific-N	_SVEIDDALYSR_	_SVEIDDALYSR_.2
73	A0AVT1	UBA6_HUMAN	1028	FAPDIDGDEDLPGPPVR	Specific-N	_FAPDIDGDEDLPGPPVR_	_FAPDIDGDEDLPGPPVR_.2
74	A0AVT1	UBA6_HUMAN	643	DKFESSFSHKPSLFNK	Specific	_DKFESSFSHKPSLFNK_	_DKFESSFSHKPSLFNK_.2
75	A0AVT1	UBA6_HUMAN	643	DKFESSFSHKPSLFNK	Specific	_DKFESSFSHKPSLFNK_	_DKFESSFSHKPSLFNK_.4
76	A0AVT1	UBA6_HUMAN	522	SYTAADATLK	Specific	_SYTAADATLK_	_SYTAADATLK_.2
77	A0AVT1	UBA6_HUMAN	810	KPDHVPISSEDER	Specific	_KPDHVPISSEDER_	_KPDHVPISSEDER_.3
78	A0AVT1	UBA6_HUMAN	810	KPDHVPISSEDER	Specific	_KPDHVPISSEDER_	_KPDHVPISSEDER_.2
79	A0AVT1	UBA6_HUMAN	545	VCPTTETIYNDEFYTKQ	Specific-C	_VC[Carbamidomethyl (C)]PTTETIYNDEFYTKQ_	_VC[Carbamidomethyl (C)]PTTETIYNDEFYTKQ_.2
80	A0AVT1	UBA6_HUMAN	659	FWQTYSSAEEVLQK	Specific	_FWQTYSSAEEVLQK_	_FWQTYSSAEEVLQK_.2
81	A0AVT1	UBA6_HUMAN	62	SHVFLSGMGGLGLEIAK	Specific	_SHVFLSGMGGLGLEIAK_	_SHVFLSGMGGLGLEIAK_.2
82	A0AVT1	UBA6_HUMAN	62	SHVFLSGMGGLGLEIAK	Specific	_SHVFLSGMGGLGLEIAK_	_SHVFLSGMGGLGLEIAK_.3
83	A0AVT1	UBA6_HUMAN	28	NLPIMSTASVEIDDALYSR	Specific	_NLPIMSTASVEIDDALYSR_	_NLPIMSTASVEIDDALYSR_.2
84	A0AVT1	UBA6_HUMAN	538	IDAHLNK	Specific	_IDAHLNK_	_IDAHLNK_.2
85	A0AVT1	UBA6_HUMAN	992	MLYVPVMPGHAK	Specific	_MLYVPVMPGHAK_	_MLYVPVMPGHAK_.3
86	A0AVT1	UBA6_HUMAN	495	VTDPDLIEK	Specific-N	_VTDPDLIEK_	_VTDPDLIEK_.2
87	A0AVT1	UBA6_HUMAN	792	IQEFKPSNK	Specific	_IQEFKPSNK_	_IQEFKPSNK_.2
88	A0FGR8	ESYT2_HUMAN	240	VDVGQQPLR	Specific	_VDVGQQPLR_	_VDVGQQPLR_.2
89	A0FGR8	ESYT2_HUMAN	812	NLIAFSEDGSDPYVR	Specific	_NLIAFSEDGSDPYVR_	_NLIAFSEDGSDPYVR_.2
90	A0FGR8	ESYT2_HUMAN	412	SDPYGIIR	Specific	_SDPYGIIR_	_SDPYGIIR_.2
91	A0FGR8	ESYT2_HUMAN	635	FQLSNSGPNSTIK	Specific	_FQLSNSGPNSTIK_	_FQLSNSGPNSTIK_.2
92	A0FGR8	ESYT2_HUMAN	420	VGNQIFQSR	Specific	_VGNQIFQSR_	_VGNQIFQSR_.2
93	A0FGR8	ESYT2_HUMAN	803	LIVVVHACR	Specific	_LIVVVHAC[Carbamidomethyl (C)]R_	_LIVVVHAC[Carbamidomethyl (C)]R_.3
94	A0FGR8	ESYT2_HUMAN	803	LIVVVHACR	Specific	_LIVVVHAC[Carbamidomethyl (C)]R_	_LIVVVHAC[Carbamidomethyl (C)]R_.2
95	A0FGR8	ESYT2_HUMAN	182	DLPAWVHFPDTER	Specific-N	_DLPAWVHFPDTER_	_DLPAWVHFPDTER_.3
96	A0FGR8	ESYT2_HUMAN	182	DLPAWVHFPDTER	Specific-N	_DLPAWVHFPDTER_	_DLPAWVHFPDTER_.2
97	A0FGR8	ESYT2_HUMAN	503	LEWLTLMPNASNLDK	Specific	_LEWLTLMPNASNLDK_	_LEWLTLMPNASNLDK_.2
98	A0FGR8	ESYT2_HUMAN	891	VLVALASEELAK	Specific	_VLVALASEELAK_	_VLVALASEELAK_.2
99	A0FGR8	ESYT2_HUMAN	618	VPLSQLLTSEDMTVSQR	Specific	_VPLSQLLTSEDMTVSQR_	_VPLSQLLTSEDMTVSQR_.2
100	A0FGR8	ESYT2_HUMAN	618	VPLSQLLTSEDMTVSQR	Specific	_VPLSQLLTSEDMTVSQR_	_VPLSQLLTSEDMTVSQR_.3
101	A0FGR8	ESYT2_HUMAN	783	GQSPLGQIQLTIR	Specific-N	_GQSPLGQIQLTIR_	_GQSPLGQIQLTIR_.2
102	A0FGR8	ESYT2_HUMAN	365	ITVPLVSEVQIAQLR	Specific	_ITVPLVSEVQIAQLR_	_ITVPLVSEVQIAQLR_.2
103	A0FGR8	ESYT2_HUMAN	365	ITVPLVSEVQIAQLR	Specific	_ITVPLVSEVQIAQLR_	_ITVPLVSEVQIAQLR_.3
104	A0FGR8	ESYT2_HUMAN	163	ALALLEDEER	Specific	_ALALLEDEER_	_ALALLEDEER_.2
105	A0FGR8	ESYT2_HUMAN	597	RQDLEVEVRDEQHQCSLGNLK	Specific	_RQDLEVEVRDEQHQC[Carbamidomethyl (C)]SLGNLK_	_RQDLEVEVRDEQHQC[Carbamidomethyl (C)]SLGNLK_.4
106	A0FGR8	ESYT2_HUMAN	597	RQDLEVEVRDEQHQCSLGNLK	Specific	_RQDLEVEVRDEQHQC[Carbamidomethyl (C)]SLGNLK_	_RQDLEVEVRDEQHQC[Carbamidomethyl (C)]SLGNLK_.3
107	A0FGR8	ESYT2_HUMAN	219	ETIEPAVR	Specific	_ETIEPAVR_	_ETIEPAVR_.2
108	A0FGR8	ESYT2_HUMAN	227	GANTHLSTFSFTK	Specific	_GANTHLSTFSFTK_	_GANTHLSTFSFTK_.2
109	A0FGR8	ESYT2_HUMAN	254	VYTENVDKR	Specific	_VYTENVDKR_	_VYTENVDKR_.2
110	A0MZ66	SHOT1_HUMAN	467	SLDPENSETELER	Specific	_SLDPENSETELER_	_SLDPENSETELER_.2
111	A0MZ66	SHOT1_HUMAN	172	LVEVIEEVNK	Specific	_LVEVIEEVNK_	_LVEVIEEVNK_.2
112	A0MZ66	SHOT1_HUMAN	160	ILAIELENLK	Specific	_ILAIELENLK_	_ILAIELENLK_.2
113	A0MZ66	SHOT1_HUMAN	393	ATQPETTEEVTDLK	Specific	_ATQPETTEEVTDLK_	_ATQPETTEEVTDLK_.2
114	A0MZ66	SHOT1_HUMAN	575	QAEPVVVLDPVSTHEPQTK	Specific	_QAEPVVVLDPVSTHEPQTK_	_QAEPVVVLDPVSTHEPQTK_.3
115	A0MZ66	SHOT1_HUMAN	525	TLEAEFNSPSPPTPEPGEGPR	Specific	_TLEAEFNSPSPPTPEPGEGPR_	_TLEAEFNSPSPPTPEPGEGPR_.2
116	A0MZ66	SHOT1_HUMAN	289	ELEEQLENETLHK	Specific	_ELEEQLENETLHK_	_ELEEQLENETLHK_.2
117	A1L020	MEX3A_HUMAN	215	GVAPALPGQVTIR	Specific-N	_GVAPALPGQVTIR_	_GVAPALPGQVTIR_.2
118	A1L020	MEX3A_HUMAN	234	VVGLVVGPK	Specific	_VVGLVVGPK_	_VVGLVVGPK_.2
119	A1L020	MEX3A_HUMAN	501	TDPECPVCHITATQAIR	Specific	_TDPEC[Carbamidomethyl (C)]PVC[Carbamidomethyl (C)]HITATQAIR_	_TDPEC[Carbamidomethyl (C)]PVC[Carbamidomethyl (C)]HITATQAIR_.2
120	A1L020	MEX3A_HUMAN	501	TDPECPVCHITATQAIR	Specific	_TDPEC[Carbamidomethyl (C)]PVC[Carbamidomethyl (C)]HITATQAIR_	_TDPEC[Carbamidomethyl (C)]PVC[Carbamidomethyl (C)]HITATQAIR_.3
121	A1L020	MEX3A_HUMAN	249	IQQQTNTYIITPSR	Specific	_IQQQTNTYIITPSR_	_IQQQTNTYIITPSR_.2
122	A1L020	MEX3A_HUMAN	28	DRGLLEDER	Specific	_DRGLLEDER_	_DRGLLEDER_.2
123	A1L020	MEX3A_HUMAN	428	SPATSAGPELAGLPR	Specific	_SPATSAGPELAGLPR_	_SPATSAGPELAGLPR_.2
124	A1L020	MEX3A_HUMAN	346	GVDSGFEAPR	Specific-N	_GVDSGFEAPR_	_GVDSGFEAPR_.2
125	A1L020	MEX3A_HUMAN	280	AREEIETHIAVR	Specific	_AREEIETHIAVR_	_AREEIETHIAVR_.3
126	A1L020	MEX3A_HUMAN	253	TNTYIITPSR	Specific-N	_TNTYIITPSR_	_TNTYIITPSR_.2
127	A1L020	MEX3A_HUMAN	128	GSSNTTECVPVPTSEHVAEIVGR	Specific	_GSSNTTEC[Carbamidomethyl (C)]VPVPTSEHVAEIVGR_	_GSSNTTEC[Carbamidomethyl (C)]VPVPTSEHVAEIVGR_.3
128	A1L0T0	ILVBL_HUMAN	306	AAVETLGVPCFLGGMAR	Specific	_AAVETLGVPC[Carbamidomethyl (C)]FLGGMAR_	_AAVETLGVPC[Carbamidomethyl (C)]FLGGMAR_.2
129	A1L0T0	ILVBL_HUMAN	610	DGHPVVVNILIGR	Specific	_DGHPVVVNILIGR_	_DGHPVVVNILIGR_.2
130	A1L0T0	ILVBL_HUMAN	610	DGHPVVVNILIGR	Specific	_DGHPVVVNILIGR_	_DGHPVVVNILIGR_.3
131	A1L0T0	ILVBL_HUMAN	527	SLIEFDTFVR	Specific-N	_SLIEFDTFVR_	_SLIEFDTFVR_.2
132	A1L0T0	ILVBL_HUMAN	343	KADVIVLAGTVCDFR	Specific	_KADVIVLAGTVC[Carbamidomethyl (C)]DFR_	_KADVIVLAGTVC[Carbamidomethyl (C)]DFR_.3
133	A1L0T0	ILVBL_HUMAN	343	KADVIVLAGTVCDFR	Specific	_KADVIVLAGTVC[Carbamidomethyl (C)]DFR_	_KADVIVLAGTVC[Carbamidomethyl (C)]DFR_.2
134	A1L0T0	ILVBL_HUMAN	590	SRENEDQVVK	Specific-N	_SRENEDQVVK_	_SRENEDQVVK_.2
135	A1L0T0	ILVBL_HUMAN	158	GALQAVDQLSLFRPLCK	Specific	_GALQAVDQLSLFRPLC[Carbamidomethyl (C)]K_	_GALQAVDQLSLFRPLC[Carbamidomethyl (C)]K_.2
136	A1L0T0	ILVBL_HUMAN	158	GALQAVDQLSLFRPLCK	Specific	_GALQAVDQLSLFRPLC[Carbamidomethyl (C)]K_	_GALQAVDQLSLFRPLC[Carbamidomethyl (C)]K_.3
137	A1L0T0	ILVBL_HUMAN	285	RPLMVLGSQALLTPTSADK	Specific	_RPLMVLGSQALLTPTSADK_	_RPLMVLGSQALLTPTSADK_.3
138	A1L0T0	ILVBL_HUMAN	557	EQVPSLGSNVACGLAYTDYHK	Specific	_EQVPSLGSNVAC[Carbamidomethyl (C)]GLAYTDYHK_	_EQVPSLGSNVAC[Carbamidomethyl (C)]GLAYTDYHK_.3
139	A1L0T0	ILVBL_HUMAN	111	LSGTVGVAAVTAGPGLTNTVTAVK	Specific	_LSGTVGVAAVTAGPGLTNTVTAVK_	_LSGTVGVAAVTAGPGLTNTVTAVK_.2
140	A1L0T0	ILVBL_HUMAN	111	LSGTVGVAAVTAGPGLTNTVTAVK	Specific	_LSGTVGVAAVTAGPGLTNTVTAVK_	_LSGTVGVAAVTAGPGLTNTVTAVK_.3
141	A1L0T0	ILVBL_HUMAN	592	ENEDQVVK	Specific	_ENEDQVVK_	_ENEDQVVK_.1
142	A1L0T0	ILVBL_HUMAN	592	ENEDQVVK	Specific	_ENEDQVVK_	_ENEDQVVK_.2
143	A1L0T0	ILVBL_HUMAN	119	AVTAGPGLTNTVTAVK	Specific-N	_AVTAGPGLTNTVTAVK_	_AVTAGPGLTNTVTAVK_.2
144	A1L0T0	ILVBL_HUMAN	36	LGLFYQLLHK	Specific	_LGLFYQLLHK_	_LGLFYQLLHK_.3
145	A1L0T0	ILVBL_HUMAN	539	IPVMALVGNDAGWTQISR	Specific	_IPVMALVGNDAGWTQISR_	_IPVMALVGNDAGWTQISR_.2
146	A1L0T0	ILVBL_HUMAN	539	IPVMALVGNDAGWTQISR	Specific	_IPVMALVGNDAGWTQISR_	_IPVMALVGNDAGWTQISR_.3
147	A1L0T0	ILVBL_HUMAN	182	VRDIVPTLR	Specific	_VRDIVPTLR_	_VRDIVPTLR_.3
148	A1L0T0	ILVBL_HUMAN	53	HGGENVAAVLR	Specific	_HGGENVAAVLR_	_HGGENVAAVLR_.2
149	A1L0T0	ILVBL_HUMAN	600	VLHDAQQQCR	Specific	_VLHDAQQQC[Carbamidomethyl (C)]R_	_VLHDAQQQC[Carbamidomethyl (C)]R_.2
150	A1L188	NDUF8_HUMAN	22	LAACGAEAAAYGR	Specific	_LAAC[Carbamidomethyl (C)]GAEAAAYGR_	_LAAC[Carbamidomethyl (C)]GAEAAAYGR_.2
151	A1X283	SPD2B_HUMAN	72	IIPFLPGK	Specific	_IIPFLPGK_	_IIPFLPGK_.2
152	A1X283	SPD2B_HUMAN	267	EGWAPASYLK	Specific	_EGWAPASYLK_	_EGWAPASYLK_.2
153	A1X283	SPD2B_HUMAN	226	YTVIYPYTAR	Specific	_YTVIYPYTAR_	_YTVIYPYTAR_.2
154	A1X283	SPD2B_HUMAN	679	SLLDGEGPQAVGGQDVAFSR	Specific	_SLLDGEGPQAVGGQDVAFSR_	_SLLDGEGPQAVGGQDVAFSR_.2
155	A1X283	SPD2B_HUMAN	742	SVPVPLQEAPQQRPVVPPR	Specific	_SVPVPLQEAPQQRPVVPPR_	_SVPVPLQEAPQQRPVVPPR_.3
156	A1X283	SPD2B_HUMAN	735	TTDPVSK	Specific	_TTDPVSK_	_TTDPVSK_.1
157	A1X283	SPD2B_HUMAN	699	SFLPGEGPGR	Specific	_SFLPGEGPGR_	_SFLPGEGPGR_.2
158	A1X283	SPD2B_HUMAN	620	TDLPEEKPDATPQNPFLK	Specific	_TDLPEEKPDATPQNPFLK_	_TDLPEEKPDATPQNPFLK_.2
159	A1X283	SPD2B_HUMAN	620	TDLPEEKPDATPQNPFLK	Specific	_TDLPEEKPDATPQNPFLK_	_TDLPEEKPDATPQNPFLK_.3
160	A1X283	SPD2B_HUMAN	618	SKTDLPEEKPDATPQNPFLK	Specific	_SKTDLPEEKPDATPQNPFLK_	_SKTDLPEEKPDATPQNPFLK_.3
161	A1X283	SPD2B_HUMAN	31	VTWSSGSTEAIYR	Specific	_VTWSSGSTEAIYR_	_VTWSSGSTEAIYR_.2
162	A1X283	SPD2B_HUMAN	245	GAVVEVIQK	Specific	_GAVVEVIQK_	_GAVVEVIQK_.1
163	A1X283	SPD2B_HUMAN	245	GAVVEVIQK	Specific	_GAVVEVIQK_	_GAVVEVIQK_.2
164	A1X283	SPD2B_HUMAN	414	EGWAPATFIDK	Specific	_EGWAPATFIDK_	_EGWAPATFIDK_.2
165	A1X283	SPD2B_HUMAN	24	HYVYIIR	Specific	_HYVYIIR_	_HYVYIIR_.2
166	A1X283	SPD2B_HUMAN	428	TSNASRPNFLAPLPHEVTQLR	Specific	_TSNASRPNFLAPLPHEVTQLR_	_TSNASRPNFLAPLPHEVTQLR_.3
167	A1X283	SPD2B_HUMAN	325	FEGRPVPDGDAK	Specific	_FEGRPVPDGDAK_	_FEGRPVPDGDAK_.2
168	A1X283	SPD2B_HUMAN	254	NLEGWWK	Specific	_NLEGWWK_	_NLEGWWK_.2
169	A1X283	SPD2B_HUMAN	609	KPNLRPISK	Specific	_KPNLRPISK_	_KPNLRPISK_.2
170	A2A3K4	PTPC1_HUMAN	239	EFTQFLTPLR	Specific	_EFTQFLTPLR_	_EFTQFLTPLR_.2
171	A2RRP1	NBAS_HUMAN	2336	EAGHEAEAGSLLLAVR	Specific	_EAGHEAEAGSLLLAVR_	_EAGHEAEAGSLLLAVR_.3
172	A2RRP1	NBAS_HUMAN	342	LSIWAIPSLK	Specific	_LSIWAIPSLK_	_LSIWAIPSLK_.2
173	A2RRP1	NBAS_HUMAN	609	GTDLEALLAIGK	Specific	_GTDLEALLAIGK_	_GTDLEALLAIGK_.2
174	A2RRP1	NBAS_HUMAN	100	LLAAVQDQCVEIR	Specific	_LLAAVQDQC[Carbamidomethyl (C)]VEIR_	_LLAAVQDQC[Carbamidomethyl (C)]VEIR_.2
175	A2RRP1	NBAS_HUMAN	1262	LLGLAELLR	Specific	_LLGLAELLR_	_LLGLAELLR_.2
176	A2RRP1	NBAS_HUMAN	1639	LLDFTQAQILQGLR	Specific	_LLDFTQAQILQGLR_	_LLDFTQAQILQGLR_.2
177	A2RRP1	NBAS_HUMAN	1854	LFWTGDPHLIK	Specific	_LFWTGDPHLIK_	_LFWTGDPHLIK_.3
178	A3KMH1	VWA8_HUMAN	238	VIALGLPVPR	Specific	_VIALGLPVPR_	_VIALGLPVPR_.2
179	A3KMH1	VWA8_HUMAN	277	LLYSIGANVSAEK	Specific	_LLYSIGANVSAEK_	_LLYSIGANVSAEK_.2
180	A3KMH1	VWA8_HUMAN	1076	GPALINIQEYPIER	Specific	_GPALINIQEYPIER_	_GPALINIQEYPIER_.2
181	A3KMH1	VWA8_HUMAN	824	DGLIVYEDSPLVK	Specific	_DGLIVYEDSPLVK_	_DGLIVYEDSPLVK_.2
182	A3KMH1	VWA8_HUMAN	810	DTTVQTLTLQPSVK	Specific	_DTTVQTLTLQPSVK_	_DTTVQTLTLQPSVK_.2
183	A3KMH1	VWA8_HUMAN	265	DIYYLPFK	Specific	_DIYYLPFK_	_DIYYLPFK_.2
184	A3KMH1	VWA8_HUMAN	1535	NMQITINR	Specific	_NM[Oxidation (M)]QITINR_	_NM[Oxidation (M)]QITINR_.2
185	A3KMH1	VWA8_HUMAN	184	NVLPVLNNLLENR	Specific	_NVLPVLNNLLENR_	_NVLPVLNNLLENR_.2
186	A3KMH1	VWA8_HUMAN	153	AGTAFYIDQCAVR	Specific	_AGTAFYIDQC[Carbamidomethyl (C)]AVR_	_AGTAFYIDQC[Carbamidomethyl (C)]AVR_.2
187	A3KMH1	VWA8_HUMAN	568	SIFPIHPSFR	Specific	_SIFPIHPSFR_	_SIFPIHPSFR_.3
188	A3KMH1	VWA8_HUMAN	130	EVEYIALSR	Specific	_EVEYIALSR_	_EVEYIALSR_.2
189	A3KMH1	VWA8_HUMAN	964	SLADQGIINYPYSTR	Specific	_SLADQGIINYPYSTR_	_SLADQGIINYPYSTR_.2
190	A3KMH1	VWA8_HUMAN	411	LLSQPCASDR	Specific	_LLSQPC[Carbamidomethyl (C)]ASDR_	_LLSQPC[Carbamidomethyl (C)]ASDR_.2
191	A3KMH1	VWA8_HUMAN	1247	GNSLTVLDVLEGR	Specific	_GNSLTVLDVLEGR_	_GNSLTVLDVLEGR_.2
192	A3KMH1	VWA8_HUMAN	990	FPTEGLSSVVR	Specific	_FPTEGLSSVVR_	_FPTEGLSSVVR_.2
193	A3KMH1	VWA8_HUMAN	942	QYGPNVPEPILQK	Specific	_QYGPNVPEPILQK_	_QYGPNVPEPILQK_.2
194	A3KMH1	VWA8_HUMAN	770	DFLLGEHLLLVGNQGVGK	Specific	_DFLLGEHLLLVGNQGVGK_	_DFLLGEHLLLVGNQGVGK_.3
195	A3KMH1	VWA8_HUMAN	770	DFLLGEHLLLVGNQGVGK	Specific	_DFLLGEHLLLVGNQGVGK_	_DFLLGEHLLLVGNQGVGK_.2
196	A3KMH1	VWA8_HUMAN	1590	LDAGHTVYQVSQAEK	Specific	_LDAGHTVYQVSQAEK_	_LDAGHTVYQVSQAEK_.2
197	A3KMH1	VWA8_HUMAN	535	ELSLYDGSR	Specific	_ELSLYDGSR_	_ELSLYDGSR_.2
198	A3KN83	SBNO1_HUMAN	897	VVSNDDGSISYESR	Specific	_VVSNDDGSISYESR_	_VVSNDDGSISYESR_.2
199	A3KN83	SBNO1_HUMAN	911	SELDVPVEILNITEK	Specific	_SELDVPVEILNITEK_	_SELDVPVEILNITEK_.2
200	A3KN83	SBNO1_HUMAN	370	NILVHSLNK	Specific	_NILVHSLNK_	_NILVHSLNK_.2
201	A3KN83	SBNO1_HUMAN	443	NLCPVGSSKPTK	Specific	_NLC[Carbamidomethyl (C)]PVGSSKPTK_	_NLC[Carbamidomethyl (C)]PVGSSKPTK_.2
202	A4D161	F221A_HUMAN	22	RIVGEDDGGK	Specific	_RIVGEDDGGK_	_RIVGEDDGGK_.2
203	A4D1E9	GTPBA_HUMAN	127	LLTNFLPLK	Specific	_LLTNFLPLK_	_LLTNFLPLK_.2
204	A4D1E9	GTPBA_HUMAN	116	ILVAQGGLGGK	Specific	_ILVAQGGLGGK_	_ILVAQGGLGGK_.2
205	A4D1E9	GTPBA_HUMAN	173	PAIADYAFTTLKPELGK	Specific	_PAIADYAFTTLKPELGK_	_PAIADYAFTTLKPELGK_.3
206	A4D1E9	GTPBA_HUMAN	249	TAFETIILLTK	Specific	_TAFETIILLTK_	_TAFETIILLTK_.2
207	A4D1E9	GTPBA_HUMAN	162	SSLLSCVSHAK	Specific	_SSLLSC[Carbamidomethyl (C)]VSHAK_	_SSLLSC[Carbamidomethyl (C)]VSHAK_.2
208	A4D1E9	GTPBA_HUMAN	147	LIADVGLVGFPNAGK	Specific	_LIADVGLVGFPNAGK_	_LIADVGLVGFPNAGK_.2
209	A4D1E9	GTPBA_HUMAN	315	TVEFQHIIPISAVTGEGIEELK	Specific	_TVEFQHIIPISAVTGEGIEELK_	_TVEFQHIIPISAVTGEGIEELK_.3
210	A4D1E9	GTPBA_HUMAN	301	DFLHLFEK	Specific	_DFLHLFEK_	_DFLHLFEK_.2
211	A4D1E9	GTPBA_HUMAN	301	DFLHLFEK	Specific	_DFLHLFEK_	_DFLHLFEK_.3
212	A4D1E9	GTPBA_HUMAN	42	GGDVWVVAQNR	Specific	_GGDVWVVAQNR_	_GGDVWVVAQNR_.2
213	A4D1P6	WDR91_HUMAN	465	LLLLGSGVGTVR	Specific	_LLLLGSGVGTVR_	_LLLLGSGVGTVR_.2
214	A4D1P6	WDR91_HUMAN	276	LSPAQGPPQPQSSAK	Specific	_LSPAQGPPQPQSSAK_	_LSPAQGPPQPQSSAK_.2
215	A4D1P6	WDR91_HUMAN	451	SPLLSLEWATK	Specific	_SPLLSLEWATK_	_SPLLSLEWATK_.2
216	A4D1P6	WDR91_HUMAN	355	KPEASGPEAEPCPELHTEPVEPLTR	Specific	_KPEASGPEAEPC[Carbamidomethyl (C)]PELHTEPVEPLTR_	_KPEASGPEAEPC[Carbamidomethyl (C)]PELHTEPVEPLTR_.3
217	A4D1P6	WDR91_HUMAN	423	VASLDVDGVIK	Specific	_VASLDVDGVIK_	_VASLDVDGVIK_.2
218	A4D1P6	WDR91_HUMAN	185	TNQVQEENEVLR	Specific	_TNQVQEENEVLR_	_TNQVQEENEVLR_.2
219	A4D1P6	WDR91_HUMAN	542	LLLWDTK	Specific	_LLLWDTK_	_LLLWDTK_.2
220	A4D2B0	MBLC1_HUMAN	78	GPILVDTGGPWAR	Specific	_GPILVDTGGPWAR_	_GPILVDTGGPWAR_.2
221	A5D8V6	VP37C_HUMAN	53	NLEFQGPLEISR	Specific	_NLEFQGPLEISR_	_NLEFQGPLEISR_.2
222	A5PLN9	TPC13_HUMAN	308	LSLEAIPDTVNLEEPFHITCK	Specific	_LSLEAIPDTVNLEEPFHITC[Carbamidomethyl (C)]K_	_LSLEAIPDTVNLEEPFHITC[Carbamidomethyl (C)]K_.3
223	A5PLN9	TPC13_HUMAN	138	EIGTHILVCAVSYTTQAGEK	Specific	_EIGTHILVC[Carbamidomethyl (C)]AVSYTTQAGEK_	_EIGTHILVC[Carbamidomethyl (C)]AVSYTTQAGEK_.3
224	A5YKK6	CNOT1_HUMAN	1164	MVLNETYR	Specific	_MVLNETYR_	_MVLNETYR_.2
225	A5YKK6	CNOT1_HUMAN	2130	NLILSAFPR	Specific	_NLILSAFPR_	_NLILSAFPR_.2
226	A5YKK6	CNOT1_HUMAN	1088	IVEPPENIQEK	Specific	_IVEPPENIQEK_	_IVEPPENIQEK_.2
227	A5YKK6	CNOT1_HUMAN	2188	SPVTFLSDLR	Specific	_SPVTFLSDLR_	_SPVTFLSDLR_.2
228	A5YKK6	CNOT1_HUMAN	356	EVTYELDHPGFQIR	Specific	_EVTYELDHPGFQIR_	_EVTYELDHPGFQIR_.3
229	A5YKK6	CNOT1_HUMAN	356	EVTYELDHPGFQIR	Specific	_EVTYELDHPGFQIR_	_EVTYELDHPGFQIR_.2
230	A5YKK6	CNOT1_HUMAN	460	LAEVGQYEQVK	Specific	_LAEVGQYEQVK_	_LAEVGQYEQVK_.2
231	A5YKK6	CNOT1_HUMAN	2142	LPDPFTPNLK	Specific	_LPDPFTPNLK_	_LPDPFTPNLK_.2
232	A5YKK6	CNOT1_HUMAN	843	EIDDEANSYFQR	Specific	_EIDDEANSYFQR_	_EIDDEANSYFQR_.2
233	A5YKK6	CNOT1_HUMAN	1641	SLLEVVVLSR	Specific	_SLLEVVVLSR_	_SLLEVVVLSR_.2
234	A5YKK6	CNOT1_HUMAN	1654	DAIAALGLLQK	Specific	_DAIAALGLLQK_	_DAIAALGLLQK_.2
235	A5YKK6	CNOT1_HUMAN	1568	QLAVYEEFAR	Specific	_QLAVYEEFAR_	_QLAVYEEFAR_.2
236	A5YKK6	CNOT1_HUMAN	894	NLFEEYR	Specific	_NLFEEYR_	_NLFEEYR_.2
237	A5YKK6	CNOT1_HUMAN	1219	SLLLEAYVK	Specific	_SLLLEAYVK_	_SLLLEAYVK_.2
238	A5YKK6	CNOT1_HUMAN	950	MYYFGIAALDR	Specific	_MYYFGIAALDR_	_MYYFGIAALDR_.2
239	A5YKK6	CNOT1_HUMAN	1311	NLDEQLSAPK	Specific	_NLDEQLSAPK_	_NLDEQLSAPK_.2
240	A5YKK6	CNOT1_HUMAN	1723	YNVEAVELLIR	Specific	_YNVEAVELLIR_	_YNVEAVELLIR_.2
241	A5YKK6	CNOT1_HUMAN	1523	LATEFELR	Specific	_LATEFELR_	_LATEFELR_.2
242	A5YKK6	CNOT1_HUMAN	471	QLFSFPIK	Specific	_QLFSFPIK_	_QLFSFPIK_.2
243	A5YKK6	CNOT1_HUMAN	27	ASQQEIQHIVNR	Specific	_ASQQEIQHIVNR_	_ASQQEIQHIVNR_.2
244	A5YKK6	CNOT1_HUMAN	2152	VDMLSEINIAPR	Specific	_VDMLSEINIAPR_	_VDMLSEINIAPR_.2
245	A5YKK6	CNOT1_HUMAN	1427	DFALDSEESR	Specific	_DFALDSEESR_	_DFALDSEESR_.2
246	A5YKK6	CNOT1_HUMAN	1182	AAANFSDR	Specific	_AAANFSDR_	_AAANFSDR_.2
247	A5YKK6	CNOT1_HUMAN	560	ILDVAQDLK	Specific	_ILDVAQDLK_	_ILDVAQDLK_.2
248	A5YKK6	CNOT1_HUMAN	2264	YLFLNAIANQLR	Specific	_YLFLNAIANQLR_	_YLFLNAIANQLR_.2
249	A5YKK6	CNOT1_HUMAN	1228	GQQELLYVVPFVAK	Specific	_GQQELLYVVPFVAK_	_GQQELLYVVPFVAK_.2
250	A5YKK6	CNOT1_HUMAN	1228	GQQELLYVVPFVAK	Specific	_GQQELLYVVPFVAK_	_GQQELLYVVPFVAK_.3
251	A5YKK6	CNOT1_HUMAN	1175	VLLTSDK	Specific	_VLLTSDK_	_VLLTSDK_.1
252	A5YKK6	CNOT1_HUMAN	1175	VLLTSDK	Specific	_VLLTSDK_	_VLLTSDK_.2
253	A5YKK6	CNOT1_HUMAN	1281	FEIEVLCK	Specific	_FEIEVLC[Carbamidomethyl (C)]K_	_FEIEVLC[Carbamidomethyl (C)]K_.2
254	A5YKK6	CNOT1_HUMAN	300	THSGLTDGIPLQSISAPGSGIWSDGK	Specific	_THSGLTDGIPLQSISAPGSGIWSDGK_	_THSGLTDGIPLQSISAPGSGIWSDGK_.3
255	A5YKK6	CNOT1_HUMAN	347	ELNPSLNFK	Specific	_ELNPSLNFK_	_ELNPSLNFK_.2
256	A5YKK6	CNOT1_HUMAN	2164	ILTNFTGVMPPQFK	Specific	_ILTNFTGVMPPQFK_	_ILTNFTGVMPPQFK_.2
257	A5YKK6	CNOT1_HUMAN	1523	LATEFELRK	Specific	_LATEFELRK_	_LATEFELRK_.3
258	A5YKK6	CNOT1_HUMAN	1289	NLALDINELKPGNLLK	Specific	_NLALDINELKPGNLLK_	_NLALDINELKPGNLLK_.3
259	A5YKK6	CNOT1_HUMAN	1289	NLALDINELKPGNLLK	Specific	_NLALDINELKPGNLLK_	_NLALDINELKPGNLLK_.2
260	A5YKK6	CNOT1_HUMAN	194	GAFGVGQEQIDAFLK	Specific	_GAFGVGQEQIDAFLK_	_GAFGVGQEQIDAFLK_.2
261	A5YKK6	CNOT1_HUMAN	1700	AYGSPWCNK	Specific	_AYGSPWC[Carbamidomethyl (C)]NK_	_AYGSPWC[Carbamidomethyl (C)]NK_.2
262	A5YKK6	CNOT1_HUMAN	1242	VLESSIR	Specific	_VLESSIR_	_VLESSIR_.2
263	A5YKK6	CNOT1_HUMAN	1665	AVEGLLDATSGADADLLLR	Specific	_AVEGLLDATSGADADLLLR_	_AVEGLLDATSGADADLLLR_.2
264	A5YKK6	CNOT1_HUMAN	1665	AVEGLLDATSGADADLLLR	Specific	_AVEGLLDATSGADADLLLR_	_AVEGLLDATSGADADLLLR_.3
265	A5YKK6	CNOT1_HUMAN	1540	YCDPVVLTYQAER	Specific	_YC[Carbamidomethyl (C)]DPVVLTYQAER_	_YC[Carbamidomethyl (C)]DPVVLTYQAER_.2
266	A5YKK6	CNOT1_HUMAN	1099	IAFIFNNLSQSNMTQK	Specific	_IAFIFNNLSQSNMTQK_	_IAFIFNNLSQSNMTQK_.2
267	A5YKK6	CNOT1_HUMAN	1194	NLGHWLGMITLAK	Specific	_NLGHWLGMITLAK_	_NLGHWLGMITLAK_.3
268	A5YKK6	CNOT1_HUMAN	1194	NLGHWLGMITLAK	Specific	_NLGHWLGMITLAK_	_NLGHWLGMITLAK_.2
269	A5YKK6	CNOT1_HUMAN	2352	LFQSVAQCCMGQK	Specific	_LFQSVAQC[Carbamidomethyl (C)]C[Carbamidomethyl (C)]MGQK_	_LFQSVAQC[Carbamidomethyl (C)]C[Carbamidomethyl (C)]MGQK_.2
270	A5YKK6	CNOT1_HUMAN	1400	AVQELVHPVVDR	Specific	_AVQELVHPVVDR_	_AVQELVHPVVDR_.3
271	A5YKK6	CNOT1_HUMAN	1400	AVQELVHPVVDR	Specific	_AVQELVHPVVDR_	_AVQELVHPVVDR_.2
272	A5YKK6	CNOT1_HUMAN	1207	NKPILHTDLDVK	Specific	_NKPILHTDLDVK_	_NKPILHTDLDVK_.3
273	A5YKK6	CNOT1_HUMAN	1207	NKPILHTDLDVK	Specific	_NKPILHTDLDVK_	_NKPILHTDLDVK_.2
274	A5YKK6	CNOT1_HUMAN	275	NIIVQFGVR	Specific	_NIIVQFGVR_	_NIIVQFGVR_.2
275	A5YKK6	CNOT1_HUMAN	239	ILPDSGGVAK	Specific	_ILPDSGGVAK_	_ILPDSGGVAK_.2
276	A5YKK6	CNOT1_HUMAN	1966	VLGIVVGVLLQDHDVR	Specific	_VLGIVVGVLLQDHDVR_	_VLGIVVGVLLQDHDVR_.3
277	A5YKK6	CNOT1_HUMAN	1966	VLGIVVGVLLQDHDVR	Specific	_VLGIVVGVLLQDHDVR_	_VLGIVVGVLLQDHDVR_.2
278	A5YKK6	CNOT1_HUMAN	809	LGTSGLNQPTFQQSK	Specific	_LGTSGLNQPTFQQSK_	_LGTSGLNQPTFQQSK_.2
279	A5YKK6	CNOT1_HUMAN	1875	AFSAFVGQMHQQGILK	Specific	_AFSAFVGQMHQQGILK_	_AFSAFVGQMHQQGILK_.2
280	A6NCE7;Q9GZQ8	MP3B2_HUMAN;MLP3B_HUMAN	31;31	IPVIIER	Specific	_IPVIIER_	_IPVIIER_.2
281	A6NCE7;Q9GZQ8	MP3B2_HUMAN;MLP3B_HUMAN	43;43	QLPVLDK	Specific	_QLPVLDK_	_QLPVLDK_.2
282	A6NCE7;Q9GZQ8	MP3B2_HUMAN;MLP3B_HUMAN	43;43	QLPVLDK	Specific	_QLPVLDK_	_QLPVLDK_.1
283	A6NCE7;Q9GZQ8	MP3B2_HUMAN;MLP3B_HUMAN	52;52	FLVPDHVNMSELIK	Specific	_FLVPDHVNMSELIK_	_FLVPDHVNMSELIK_.3
284	A6NCE7;Q9GZQ8	MP3B2_HUMAN;MLP3B_HUMAN	52;52	FLVPDHVNMSELIK	Specific	_FLVPDHVNMSELIK_	_FLVPDHVNMSELIK_.2
285	A6NCE7;Q9GZQ8	MP3B2_HUMAN;MLP3B_HUMAN	55;55	PDHVNMSELIK	Specific-N	_PDHVNMSELIK_	_PDHVNMSELIK_.2
286	A6NCS6	CB072_HUMAN	104	SPLVFVLCR	Specific	_SPLVFVLC[Carbamidomethyl (C)]R_	_SPLVFVLC[Carbamidomethyl (C)]R_.2
287	A6NDG6	PGP_HUMAN	42	GETAVPGAPEALR	Specific	_GETAVPGAPEALR_	_GETAVPGAPEALR_.2
288	A6NDG6	PGP_HUMAN	113	LAGAPAPK	Specific	_LAGAPAPK_	_LAGAPAPK_.2
289	A6NDG6	PGP_HUMAN	276	TILTLTGVSTLGDVK	Specific	_TILTLTGVSTLGDVK_	_TILTLTGVSTLGDVK_.2
290	A6NDG6	PGP_HUMAN	291	NNQESDCVSK	Specific	_NNQESDC[Carbamidomethyl (C)]VSK_	_NNQESDC[Carbamidomethyl (C)]VSK_.2
291	A6NDG6	PGP_HUMAN	229	QADIIGKPSR	Specific	_QADIIGKPSR_	_QADIIGKPSR_.2
292	A6NDG6	PGP_HUMAN	229	QADIIGKPSR	Specific	_QADIIGKPSR_	_QADIIGKPSR_.3
293	A6NDG6	PGP_HUMAN	239	FIFDCVSQEYGINPER	Specific	_FIFDC[Carbamidomethyl (C)]VSQEYGINPER_	_FIFDC[Carbamidomethyl (C)]VSQEYGINPER_.2
294	A6NDG6	PGP_HUMAN	239	FIFDCVSQEYGINPER	Specific	_FIFDC[Carbamidomethyl (C)]VSQEYGINPER_	_FIFDC[Carbamidomethyl (C)]VSQEYGINPER_.3
295	A6NDG6	PGP_HUMAN	63	LGFITNNSSK	Specific	_LGFITNNSSK_	_LGFITNNSSK_.2
296	A6NDG6	PGP_HUMAN	140	SVGVGPEPLQGEGPGDWLHAPLEPDVR	Specific-N	_SVGVGPEPLQGEGPGDWLHAPLEPDVR_	_SVGVGPEPLQGEGPGDWLHAPLEPDVR_.3
297	A6NDG6	PGP_HUMAN	211	FIAGTGCLVR	Specific	_FIAGTGC[Carbamidomethyl (C)]LVR_	_FIAGTGC[Carbamidomethyl (C)]LVR_.2
298	A6NDG6	PGP_HUMAN	167	AVVVGFDPHFSYMK	Specific	_AVVVGFDPHFSYMK_	_AVVVGFDPHFSYMK_.3
299	A6NDG6	PGP_HUMAN	255	TVMVGDRLDTDILLGATCGLK	Specific	_TVMVGDRLDTDILLGATC[Carbamidomethyl (C)]GLK_	_TVMVGDRLDTDILLGATC[Carbamidomethyl (C)]GLK_.3
300	A6NED2	RCCD1_HUMAN	148	APFYRPLAPELR	Specific	_APFYRPLAPELR_	_APFYRPLAPELR_.3
301	A6NFI3	ZN316_HUMAN	740	THTGERPFPCPECGAR	Specific	_THTGERPFPC[Carbamidomethyl (C)]PEC[Carbamidomethyl (C)]GAR_	_THTGERPFPC[Carbamidomethyl (C)]PEC[Carbamidomethyl (C)]GAR_.3
302	A6NFI3	ZN316_HUMAN	939	GATAAPGSGSAPAPAPKPEAA	Specific-C	_GATAAPGSGSAPAPAPKPEAA_	_GATAAPGSGSAPAPAPKPEAA_.2
303	A6NFI3	ZN316_HUMAN	774	PFVCGVCGAGFSR	Specific	_PFVC[Carbamidomethyl (C)]GVC[Carbamidomethyl (C)]GAGFSR_	_PFVC[Carbamidomethyl (C)]GVC[Carbamidomethyl (C)]GAGFSR_.2
304	A6NFI3	ZN316_HUMAN	315	PFLPGREPGAN	Specific-C	_PFLPGREPGAN_	_PFLPGREPGAN_.2
305	A6NFI3	ZN316_HUMAN	465	SFSQSSALAR	Specific	_SFSQSSALAR_	_SFSQSSALAR_.3
306	A6NFI3	ZN316_HUMAN	465	SFSQSSALAR	Specific	_SFSQSSALAR_	_SFSQSSALAR_.2
307	A6NFI3	ZN316_HUMAN	727	SFVYGSHLAR	Specific	_SFVYGSHLAR_	_SFVYGSHLAR_.2
308	A6NFI3	ZN316_HUMAN	939	GATAAPGSGSAPAPAPKPEAAAK	Specific	_GATAAPGSGSAPAPAPKPEAAAK_	_GATAAPGSGSAPAPAPKPEAAAK_.2
309	A6NFQ2	TCAF2_HUMAN	282	MGPFLLNAVR	Specific	_MGPFLLNAVR_	_MGPFLLNAVR_.2
310	A6NGN9	IGLO5_HUMAN	171	DGFTSEGEILEISDIQR	Specific	_DGFTSEGEILEISDIQR_	_DGFTSEGEILEISDIQR_.2
311	A6NGN9	IGLO5_HUMAN	256	LLSSGTAEGLK	Specific	_LLSSGTAEGLK_	_LLSSGTAEGLK_.2
312	A6NGN9	IGLO5_HUMAN	188	GQAGEYECVTHNGVNSAPDSR	Specific	_GQAGEYEC[Carbamidomethyl (C)]VTHNGVNSAPDSR_	_GQAGEYEC[Carbamidomethyl (C)]VTHNGVNSAPDSR_.3
313	A6NGN9	IGLO5_HUMAN	210	VLVTVNYPPTITDVTSAR	Specific	_VLVTVNYPPTITDVTSAR_	_VLVTVNYPPTITDVTSAR_.2
314	A6NGN9	IGLO5_HUMAN	118	HQPYTTQVYLIVHVPAR	Specific	_HQPYTTQVYLIVHVPAR_	_HQPYTTQVYLIVHVPAR_.3
315	A6NHL2	TBAL3_HUMAN	147	SFGGGTGSGF	Specific-C	_SFGGGTGSGF_	_SFGGGTGSGF_.1
316	A6NHL2	TBAL3_HUMAN	338	AIAATKSRHSVQFVDWCPTGFK	Specific-N	_AIAATKSRHSVQFVDWC[Carbamidomethyl (C)]PTGFK_	_AIAATKSRHSVQFVDWC[Carbamidomethyl (C)]PTGFK_.3
317	A6NHL2	TBAL3_HUMAN	147	SFGGGTGS	Specific-C	_SFGGGTGS_	_SFGGGTGS_.1
318	A6NHL2	TBAL3_HUMAN	339	IAATKSRHSVQFVDWCPTGFK	Specific-N	_IAATKSRHSVQFVDWC[Carbamidomethyl (C)]PTGFK_	_IAATKSRHSVQFVDWC[Carbamidomethyl (C)]PTGFK_.3
319	A6NHQ2	FBLL1_HUMAN	317	DHAVVVGVYRPLPK	Specific	_DHAVVVGVYRPLPK_	_DHAVVVGVYRPLPK_.3
320	A6NHQ2	FBLL1_HUMAN	317	DHAVVVGVYRPLPK	Specific	_DHAVVVGVYRPLPK_	_DHAVVVGVYRPLPK_.2
321	A6NHQ2	FBLL1_HUMAN	156	LAAAILGGVDQIHIKPK	Specific	_LAAAILGGVDQIHIKPK_	_LAAAILGGVDQIHIKPK_.2
322	A6NHQ2	FBLL1_HUMAN	156	LAAAILGGVDQIHIKPK	Specific	_LAAAILGGVDQIHIKPK_	_LAAAILGGVDQIHIKPK_.4
323	A6NHQ2	FBLL1_HUMAN	156	LAAAILGGVDQIHIKPK	Specific	_LAAAILGGVDQIHIKPK_	_LAAAILGGVDQIHIKPK_.3
324	A6NHQ2	FBLL1_HUMAN	211	DLVNVAK	Specific	_DLVNVAK_	_DLVNVAK_.2
325	A6NHQ2	FBLL1_HUMAN	211	DLVNVAK	Specific	_DLVNVAK_	_DLVNVAK_.1
326	A6NHQ2	FBLL1_HUMAN	113	GAEDALVTLNMVPGQSVYGER	Specific	_GAEDALVTLNM[Oxidation (M)]VPGQSVYGER_	_GAEDALVTLNM[Oxidation (M)]VPGQSVYGER_.2
327	A6NHQ2	FBLL1_HUMAN	297	KLQQENLKPQEQLTLEPYER	Specific	_KLQQENLKPQEQLTLEPYER_	_KLQQENLKPQEQLTLEPYER_.4
328	A6NHQ2	FBLL1_HUMAN	297	KLQQENLKPQEQLTLEPYER	Specific	_KLQQENLKPQEQLTLEPYER_	_KLQQENLKPQEQLTLEPYER_.3
329	A6NHQ2	FBLL1_HUMAN	278	ANCIDSTASAEAVFASEVR	Specific	_ANC[Carbamidomethyl (C)]IDSTASAEAVFASEVR_	_ANC[Carbamidomethyl (C)]IDSTASAEAVFASEVR_.2
330	A6NHQ2	FBLL1_HUMAN	298	LQQENLKPQEQLTLEPYER	Specific	_LQQENLKPQEQLTLEPYER_	_LQQENLKPQEQLTLEPYER_.3
331	A6NHQ2	FBLL1_HUMAN	134	RVTVTEGGVK	Specific	_RVTVTEGGVK_	_RVTVTEGGVK_.2
332	A6NHQ2	FBLL1_HUMAN	135	VTVTEGGVK	Specific	_VTVTEGGVK_	_VTVTEGGVK_.2
333	A6NHQ2	FBLL1_HUMAN	268	NGGHFLISIK	Specific	_NGGHFLISIK_	_NGGHFLISIK_.3
334	A6NHQ2	FBLL1_HUMAN	268	NGGHFLISIK	Specific	_NGGHFLISIK_	_NGGHFLISIK_.2
335	A6NHQ2	FBLL1_HUMAN	113	GAEDALVTLNMVPGQSVYGER	Specific	_GAEDALVTLNMVPGQSVYGER_	_GAEDALVTLNMVPGQSVYGER_.2
336	A6NHQ2	FBLL1_HUMAN	113	GAEDALVTLNMVPGQSVYGER	Specific	_GAEDALVTLNMVPGQSVYGER_	_GAEDALVTLNMVPGQSVYGER_.3
337	A6NHQ2	FBLL1_HUMAN	220	TNIIPVLEDARHPLK	Specific	_TNIIPVLEDARHPLK_	_TNIIPVLEDARHPLK_.2
338	A6NHQ2	FBLL1_HUMAN	220	TNIIPVLEDARHPLK	Specific	_TNIIPVLEDARHPLK_	_TNIIPVLEDARHPLK_.3
339	A6NHQ2	FBLL1_HUMAN	220	TNIIPVLEDARHPLK	Specific	_TNIIPVLEDARHPLK_	_TNIIPVLEDARHPLK_.4
340	A6NHQ2	FBLL1_HUMAN	123	MVPGQSVYGER	Specific-N	_MVPGQSVYGER_	_MVPGQSVYGER_.2
341	A6NHQ2	FBLL1_HUMAN	94	GAMVVSVEPHRHEGVFIYR	Specific	_GAMVVSVEPHRHEGVFIYR_	_GAMVVSVEPHRHEGVFIYR_.3
342	A6NHQ2	FBLL1_HUMAN	94	GAMVVSVEPHRHEGVFIYR	Specific	_GAMVVSVEPHRHEGVFIYR_	_GAMVVSVEPHRHEGVFIYR_.4
343	A6NHQ2	FBLL1_HUMAN	278	ANCIDSTASAEAVFASEVRK	Specific	_ANC[Carbamidomethyl (C)]IDSTASAEAVFASEVRK_	_ANC[Carbamidomethyl (C)]IDSTASAEAVFASEVRK_.3
344	A6NHR9	SMHD1_HUMAN	1495	IKPPTPAVSNVR	Specific	_IKPPTPAVSNVR_	_IKPPTPAVSNVR_.2
345	A6NHR9	SMHD1_HUMAN	1495	IKPPTPAVSNVR	Specific	_IKPPTPAVSNVR_	_IKPPTPAVSNVR_.3
346	A6NHR9	SMHD1_HUMAN	1325	ANLGVFSVFAPR	Specific	_ANLGVFSVFAPR_	_ANLGVFSVFAPR_.2
347	A6NHR9	SMHD1_HUMAN	620	TLPLFYGSIVR	Specific	_TLPLFYGSIVR_	_TLPLFYGSIVR_.2
348	A6NHR9	SMHD1_HUMAN	906	VTLPGLK	Specific	_VTLPGLK_	_VTLPGLK_.2
349	A6NHR9	SMHD1_HUMAN	1224	FIPGPPGNK	Specific	_FIPGPPGNK_	_FIPGPPGNK_.2
350	A6NHR9	SMHD1_HUMAN	37	ESELGDRPLQVGER	Specific	_ESELGDRPLQVGER_	_ESELGDRPLQVGER_.3
351	A6NHR9	SMHD1_HUMAN	37	ESELGDRPLQVGER	Specific	_ESELGDRPLQVGER_	_ESELGDRPLQVGER_.2
352	A6NHR9	SMHD1_HUMAN	1208	TTFQENTQSISVR	Specific	_TTFQENTQSISVR_	_TTFQENTQSISVR_.2
353	A6NHR9	SMHD1_HUMAN	1247	VQLISGPPAK	Specific	_VQLISGPPAK_	_VQLISGPPAK_.2
354	A6NHR9	SMHD1_HUMAN	1102	EHLLQGLLPDVQVPTSVK	Specific	_EHLLQGLLPDVQVPTSVK_	_EHLLQGLLPDVQVPTSVK_.3
355	A6NHR9	SMHD1_HUMAN	1102	EHLLQGLLPDVQVPTSVK	Specific	_EHLLQGLLPDVQVPTSVK_	_EHLLQGLLPDVQVPTSVK_.2
356	A6NHR9	SMHD1_HUMAN	1240	EFSDFIR	Specific	_EFSDFIR_	_EFSDFIR_.2
357	A6NHR9	SMHD1_HUMAN	1350	SIIEGPIIK	Specific	_SIIEGPIIK_	_SIIEGPIIK_.2
358	A6NHR9	SMHD1_HUMAN	1471	TNILNSEQVIVEVLPNQPVK	Specific	_TNILNSEQVIVEVLPNQPVK_	_TNILNSEQVIVEVLPNQPVK_.2
359	A6NHR9	SMHD1_HUMAN	1471	TNILNSEQVIVEVLPNQPVK	Specific	_TNILNSEQVIVEVLPNQPVK_	_TNILNSEQVIVEVLPNQPVK_.3
360	A6NHR9	SMHD1_HUMAN	1543	GSNEEDTDTPLFIGK	Specific	_GSNEEDTDTPLFIGK_	_GSNEEDTDTPLFIGK_.2
361	A6NHR9	SMHD1_HUMAN	1233	DLCFTWR	Specific	_DLC[Carbamidomethyl (C)]FTWR_	_DLC[Carbamidomethyl (C)]FTWR_.2
362	A6NHR9	SMHD1_HUMAN	1585	DSTEYFIVFEPR	Specific	_DSTEYFIVFEPR_	_DSTEYFIVFEPR_.2
363	A6NHR9	SMHD1_HUMAN	1763	IYDETQGR	Specific	_IYDETQGR_	_IYDETQGR_.2
364	A6NHR9	SMHD1_HUMAN	622	PLFYGSIVR	Specific-N	_PLFYGSIVR_	_PLFYGSIVR_.2
365	A6NHR9	SMHD1_HUMAN	792	LQVVLNESNADTYAGRPLPSK	Specific	_LQVVLNESNADTYAGRPLPSK_	_LQVVLNESNADTYAGRPLPSK_.3
366	A6NHR9	SMHD1_HUMAN	480	LIPYTSVEDFDWCTPPK	Specific	_LIPYTSVEDFDWC[Carbamidomethyl (C)]TPPK_	_LIPYTSVEDFDWC[Carbamidomethyl (C)]TPPK_.2
367	A6NHR9	SMHD1_HUMAN	593	QGPWATYAAIEWDGK	Specific	_QGPWATYAAIEWDGK_	_QGPWATYAAIEWDGK_.2
368	A6NHR9	SMHD1_HUMAN	1276	DLQNPIIVQLCDQWDNPAPVQHVK	Specific	_DLQNPIIVQLC[Carbamidomethyl (C)]DQWDNPAPVQHVK_	_DLQNPIIVQLC[Carbamidomethyl (C)]DQWDNPAPVQHVK_.3
369	A6NHR9	SMHD1_HUMAN	1093	VNWTPEINK	Specific	_VNWTPEINK_	_VNWTPEINK_.2
370	A6NHR9	SMHD1_HUMAN	499	GLAPIECYNR	Specific	_GLAPIEC[Carbamidomethyl (C)]YNR_	_GLAPIEC[Carbamidomethyl (C)]YNR_.2
371	A6NHR9	SMHD1_HUMAN	1762	RIYDETQGR	Specific	_RIYDETQGR_	_RIYDETQGR_.2
372	A6NHR9	SMHD1_HUMAN	1799	LYFKPIGDPVFAR	Specific	_LYFKPIGDPVFAR_	_LYFKPIGDPVFAR_.3
373	A6NHR9	SMHD1_HUMAN	1799	LYFKPIGDPVFAR	Specific	_LYFKPIGDPVFAR_	_LYFKPIGDPVFAR_.2
374	A6NHR9	SMHD1_HUMAN	1039	LQIFSVEGQK	Specific	_LQIFSVEGQK_	_LQIFSVEGQK_.2
375	A6NHR9	SMHD1_HUMAN	337	NYFHLWTR	Specific	_NYFHLWTR_	_NYFHLWTR_.3
376	A6NHR9	SMHD1_HUMAN	484	TSVEDFDWCTPPK	Specific-N	_TSVEDFDWC[Carbamidomethyl (C)]TPPK_	_TSVEDFDWC[Carbamidomethyl (C)]TPPK_.2
377	A6NHR9	SMHD1_HUMAN	750	VILHSSSGNK	Specific	_VILHSSSGNK_	_VILHSSSGNK_.2
378	A6NHR9	SMHD1_HUMAN	209	GDFESDHSGYVRPVPVPR	Specific-N	_GDFESDHSGYVRPVPVPR_	_GDFESDHSGYVRPVPVPR_.3
379	A6NHR9	SMHD1_HUMAN	209	GDFESDHSGYVRPVPVPR	Specific-N	_GDFESDHSGYVRPVPVPR_	_GDFESDHSGYVRPVPVPR_.4
380	A6NHR9	SMHD1_HUMAN	1030	LLPSSHVAR	Specific	_LLPSSHVAR_	_LLPSSHVAR_.2
381	A6NHR9	SMHD1_HUMAN	1107	GLLPDVQVPTSVK	Specific-N	_GLLPDVQVPTSVK_	_GLLPDVQVPTSVK_.2
382	A6NHR9	SMHD1_HUMAN	1438	DNDKEDGCFYFR	Specific	_DNDKEDGC[Carbamidomethyl (C)]FYFR_	_DNDKEDGC[Carbamidomethyl (C)]FYFR_.2
383	A6NHR9	SMHD1_HUMAN	1438	DNDKEDGCFYFR	Specific	_DNDKEDGC[Carbamidomethyl (C)]FYFR_	_DNDKEDGC[Carbamidomethyl (C)]FYFR_.3
384	A6NHR9	SMHD1_HUMAN	1708	RSCTLPNYTK	Specific	_RSC[Carbamidomethyl (C)]TLPNYTK_	_RSC[Carbamidomethyl (C)]TLPNYTK_.2
385	A6NHR9	SMHD1_HUMAN	1709	SCTLPNYTK	Specific	_SC[Carbamidomethyl (C)]TLPNYTK_	_SC[Carbamidomethyl (C)]TLPNYTK_.2
386	A6NHR9	SMHD1_HUMAN	1853	ITHCPTLLTR	Specific	_ITHC[Carbamidomethyl (C)]PTLLTR_	_ITHC[Carbamidomethyl (C)]PTLLTR_.2
387	A6NHR9	SMHD1_HUMAN	1853	ITHCPTLLTR	Specific	_ITHC[Carbamidomethyl (C)]PTLLTR_	_ITHC[Carbamidomethyl (C)]PTLLTR_.3
388	A6NHR9	SMHD1_HUMAN	1771	QQVLPLDSIYKK	Specific	_QQVLPLDSIYKK_	_QQVLPLDSIYKK_.3
389	A6NHR9	SMHD1_HUMAN	558	EFALWLK	Specific	_EFALWLK_	_EFALWLK_.2
390	A6NHR9	SMHD1_HUMAN	193	QLNNWAVYR	Specific	_QLNNWAVYR_	_QLNNWAVYR_.2
391	A6NHR9	SMHD1_HUMAN	1417	LSTSGNRPPANAETFSCNK	Specific	_LSTSGNRPPANAETFSC[Carbamidomethyl (C)]NK_	_LSTSGNRPPANAETFSC[Carbamidomethyl (C)]NK_.2
392	A6NHR9	SMHD1_HUMAN	1417	LSTSGNRPPANAETFSCNK	Specific	_LSTSGNRPPANAETFSC[Carbamidomethyl (C)]NK_	_LSTSGNRPPANAETFSC[Carbamidomethyl (C)]NK_.3
393	A6NHR9	SMHD1_HUMAN	526	LTFMDLELK	Specific	_LTFMDLELK_	_LTFMDLELK_.2
394	A6NHR9	SMHD1_HUMAN	208	QGDFESDHSGYVRPVPVPR	Specific	_QGDFESDHSGYVRPVPVPR_	_QGDFESDHSGYVRPVPVPR_.4
395	A6NHR9	SMHD1_HUMAN	1695	KLSEQEELK	Specific	_KLSEQEELK_	_KLSEQEELK_.2
396	A6NHR9	SMHD1_HUMAN	581	GVITRPDLPSK	Specific	_GVITRPDLPSK_	_GVITRPDLPSK_.2
397	A6NHR9	SMHD1_HUMAN	2	AAADGGGPGGASVGTEEDGGGVGHR	Specific-N	_[Acetyl (Protein N-term)]AAADGGGPGGASVGTEEDGGGVGHR_	_[Acetyl (Protein N-term)]AAADGGGPGGASVGTEEDGGGVGHR_.2
398	A6NHR9	SMHD1_HUMAN	1359	LMILPDPEKPVR	Specific	_LMILPDPEKPVR_	_LMILPDPEKPVR_.3
399	A6NHR9	SMHD1_HUMAN	1020	DVAPVEK	Specific	_DVAPVEK_	_DVAPVEK_.1
400	A6NHR9	SMHD1_HUMAN	415	AHVEGDGVVEGIIR	Specific	_AHVEGDGVVEGIIR_	_AHVEGDGVVEGIIR_.2
401	A6NHR9	SMHD1_HUMAN	1337	GEHTLQVK	Specific	_GEHTLQVK_	_GEHTLQVK_.2
402	A6NHR9	SMHD1_HUMAN	81	EITCDNFDETVK	Specific	_EITC[Carbamidomethyl (C)]DNFDETVK_	_EITC[Carbamidomethyl (C)]DNFDETVK_.2
403	A6NHR9	SMHD1_HUMAN	317	DSFTAVVITGVQPEHIQYLK	Specific	_DSFTAVVITGVQPEHIQYLK_	_DSFTAVVITGVQPEHIQYLK_.3
404	A6NHR9	SMHD1_HUMAN	1925	DLNSQLEYLR	Specific	_DLNSQLEYLR_	_DLNSQLEYLR_.2
405	A6NHR9	SMHD1_HUMAN	1674	IHNIDIPTTQQVPHIEALLK	Specific	_IHNIDIPTTQQVPHIEALLK_	_IHNIDIPTTQQVPHIEALLK_.3
406	A6NHT5	HMX3_HUMAN	59	ASAAAAAAAAAAAAAK	Specific-N	_ASAAAAAAAAAAAAAK_	_ASAAAAAAAAAAAAAK_.2
407	A6NHX0	CAST2_HUMAN	1	MELHILEHR	Specific	_[Acetyl (Protein N-term)]MELHILEHR_	_[Acetyl (Protein N-term)]MELHILEHR_.3
408	A6NHX0	CAST2_HUMAN	30	LAFLSSK	Specific	_LAFLSSK_	_LAFLSSK_.2
409	A6NHX0	CAST2_HUMAN	18	ESIPLFTYGLIK	Specific	_ESIPLFTYGLIK_	_ESIPLFTYGLIK_.2
410	A6NHX0	CAST2_HUMAN	170	LVQRPVIHPL	Specific-C	_LVQRPVIHPL_	_LVQRPVIHPL_.2
411	A6NHX0	CAST2_HUMAN	170	LVQRPVIHPLSSPSNR	Specific	_LVQRPVIHPLSSPSNR_	_LVQRPVIHPLSSPSNR_.3
412	A6NIH7	U119B_HUMAN	79	VTENYLCKPEDNIYSIDFTR	Specific	_VTENYLC[Carbamidomethyl (C)]KPEDNIYSIDFTR_	_VTENYLC[Carbamidomethyl (C)]KPEDNIYSIDFTR_.3
413	A6NIH7	U119B_HUMAN	199	NTCEHIYEFPQLSEDVIR	Specific	_NTC[Carbamidomethyl (C)]EHIYEFPQLSEDVIR_	_NTC[Carbamidomethyl (C)]EHIYEFPQLSEDVIR_.3
414	A6NIH7	U119B_HUMAN	153	TVGATVEFTVGDKPVSNFR	Specific	_TVGATVEFTVGDKPVSNFR_	_TVGATVEFTVGDKPVSNFR_.2
415	A6NIH7	U119B_HUMAN	153	TVGATVEFTVGDKPVSNFR	Specific	_TVGATVEFTVGDKPVSNFR_	_TVGATVEFTVGDKPVSNFR_.3
416	A6NIH7	U119B_HUMAN	217	LMIENPYETR	Specific	_LMIENPYETR_	_LMIENPYETR_.2
417	A6NIH7	U119B_HUMAN	227	SDSFYFVDNK	Specific	_SDSFYFVDNK_	_SDSFYFVDNK_.2
418	A6NJ78	MET15_HUMAN	382	VLSPQDQDVQDNPR	Specific	_VLSPQDQDVQDNPR_	_VLSPQDQDVQDNPR_.2
419	A6NJ78	MET15_HUMAN	290	IFVNNELNELYTGLK	Specific	_IFVNNELNELYTGLK_	_IFVNNELNELYTGLK_.2
420	A6NJ78	MET15_HUMAN	316	LVALSFHSLEDR	Specific	_LVALSFHSLEDR_	_LVALSFHSLEDR_.3
421	A6NKG5	RTL1_HUMAN	826	FSIIAEPLVR	Specific	_FSIIAEPLVR_	_FSIIAEPLVR_.2
422	A6NKG5	RTL1_HUMAN	1329	ALPIPAWESQPR	Specific	_ALPIPAWESQPR_	_ALPIPAWESQPR_.2
423	A6NKG5	RTL1_HUMAN	511	VHAPEVDWIK	Specific	_VHAPEVDWIK_	_VHAPEVDWIK_.2
424	A6NKG5	RTL1_HUMAN	511	VHAPEVDWIK	Specific	_VHAPEVDWIK_	_VHAPEVDWIK_.3
425	A6NKG5	RTL1_HUMAN	186	VAEEILIK	Specific	_VAEEILIK_	_VAEEILIK_.2
426	A6NKG5	RTL1_HUMAN	186	VAEEILIK	Specific	_VAEEILIK_	_VAEEILIK_.1
427	A6NKG5	RTL1_HUMAN	194	GINAGQLPAPK	Specific	_GINAGQLPAPK_	_GINAGQLPAPK_.2
428	A6NKG5	RTL1_HUMAN	194	GINAGQLPAPK	Specific	_GINAGQLPAPK_	_GINAGQLPAPK_.1
429	A6NKG5	RTL1_HUMAN	608	YECPSTAPWEPVGAR	Specific-N	_YEC[Carbamidomethyl (C)]PSTAPWEPVGAR_	_YEC[Carbamidomethyl (C)]PSTAPWEPVGAR_.2
430	A6NKG5	RTL1_HUMAN	1343	ARLEELPDEDEDANLD	Specific-N	_ARLEELPDEDEDANLD_	_ARLEELPDEDEDANLD_.2
431	A6NKG5	RTL1_HUMAN	1204	VTPQEGHLPALR	Specific	_VTPQEGHLPALR_	_VTPQEGHLPALR_.3
432	A6NKG5	RTL1_HUMAN	1204	VTPQEGHLPALR	Specific	_VTPQEGHLPALR_	_VTPQEGHLPALR_.2
433	A6NKG5	RTL1_HUMAN	560	SDLADVFNPK	Specific-N	_SDLADVFNPK_	_SDLADVFNPK_.2
434	A6NKG5	RTL1_HUMAN	560	SDLADVFNPK	Specific-N	_SDLADVFNPK_	_SDLADVFNPK_.1
435	A6NKG5	RTL1_HUMAN	1236	LQDDLQR	Specific-N	_LQDDLQR_	_LQDDLQR_.2
436	A6NKG5	RTL1_HUMAN	1224	VVGDEDVVLR	Specific-N	_VVGDEDVVLR_	_VVGDEDVVLR_.2
437	A6NKG5	RTL1_HUMAN	929	AAFMVWCR	Specific	_AAFMVWC[Carbamidomethyl (C)]R_	_AAFMVWC[Carbamidomethyl (C)]R_.2
438	A6NKG5	RTL1_HUMAN	238	VGYVINHLSGLALEWAK	Specific	_VGYVINHLSGLALEWAK_	_VGYVINHLSGLALEWAK_.2
439	A6NKG5	RTL1_HUMAN	238	VGYVINHLSGLALEWAK	Specific	_VGYVINHLSGLALEWAK_	_VGYVINHLSGLALEWAK_.3
440	A6NKG5	RTL1_HUMAN	983	ELPEQDGGR	Specific-N	_ELPEQDGGR_	_ELPEQDGGR_.2
441	A6NKG5	RTL1_HUMAN	983	ELPEQDGGR	Specific-N	_ELPEQDGGR_	_ELPEQDGGR_.1
442	A6NKG5	RTL1_HUMAN	111	GDPLSGASDR	Specific	_GDPLSGASDR_	_GDPLSGASDR_.2
443	A6NKG5	RTL1_HUMAN	1013	QTLLLASR	Specific	_QTLLLASR_	_QTLLLASR_.2
444	A6NKG5	RTL1_HUMAN	1206	PQEGHLPALR	Specific-N	_PQEGHLPALR_	_PQEGHLPALR_.2
445	A6NKG5	RTL1_HUMAN	169	SIISLYFR	Specific	_SIISLYFR_	_SIISLYFR_.2
446	A6NKG5	RTL1_HUMAN	442	FAQEHYVELYEK	Specific	_FAQEHYVELYEK_	_FAQEHYVELYEK_.2
447	A6NKG5	RTL1_HUMAN	442	FAQEHYVELYEK	Specific	_FAQEHYVELYEK_	_FAQEHYVELYEK_.3
448	A6NKG5	RTL1_HUMAN	380	TWIDSPAPER	Specific-N	_TWIDSPAPER_	_TWIDSPAPER_.2
449	A6NKG5	RTL1_HUMAN	773	QTVEFLGFVVTPK	Specific	_QTVEFLGFVVTPK_	_QTVEFLGFVVTPK_.2
450	A6NKG5	RTL1_HUMAN	1074	AVILHFFR	Specific	_AVILHFFR_	_AVILHFFR_.2
451	A6NKG5	RTL1_HUMAN	286	VAEEAMFTIR	Specific	_VAEEAMFTIR_	_VAEEAMFTIR_.2
452	A6NKG5	RTL1_HUMAN	533	NCFRPPPPCIAL	Specific-C	_NC[Carbamidomethyl (C)]FRPPPPC[Carbamidomethyl (C)]IAL_	_NC[Carbamidomethyl (C)]FRPPPPC[Carbamidomethyl (C)]IAL_.2
453	A6NKG5	RTL1_HUMAN	962	LTVLLPGHW	Specific-C	_LTVLLPGHW_	_LTVLLPGHW_.2
454	A6NKG5	RTL1_HUMAN	1260	QDNDVQEAPPSHTA	Specific-C	_QDNDVQEAPPSHTA_	_QDNDVQEAPPSHTA_.2
455	A6NKG5	RTL1_HUMAN	533	NCFRPPPPCIA	Specific-C	_NC[Carbamidomethyl (C)]FRPPPPC[Carbamidomethyl (C)]IA_	_NC[Carbamidomethyl (C)]FRPPPPC[Carbamidomethyl (C)]IA_.2
456	A6NKG5	RTL1_HUMAN	1103	QCLSLRPAPAMR	Specific	_QC[Carbamidomethyl (C)]LSLRPAPAMR_	_QC[Carbamidomethyl (C)]LSLRPAPAMR_.3
457	A6NKG5	RTL1_HUMAN	909	NISPIEVEYSQAEMK	Specific	_NISPIEVEYSQAEMK_	_NISPIEVEYSQAEMK_.2
458	A6NKG5	RTL1_HUMAN	32	TTEATSGSGVR	Specific-N	_TTEATSGSGVR_	_TTEATSGSGVR_.2
459	A6NKG5	RTL1_HUMAN	1226	GDEDVVLR	Specific-N	_GDEDVVLR_	_GDEDVVLR_.2
460	A6NKG5	RTL1_HUMAN	1115	VARPQPQR	Specific	_VARPQPQR_	_VARPQPQR_.2
461	A6NKG5	RTL1_HUMAN	1021	GFPRDPSTESGEEENEEQDELNEQILR	Specific	_GFPRDPSTESGEEENEEQDELNEQILR_	_GFPRDPSTESGEEENEEQDELNEQILR_.3
462	A6NKG5	RTL1_HUMAN	609	ECPSTAPWEPVGAR	Specific-N	_EC[Carbamidomethyl (C)]PSTAPWEPVGAR_	_EC[Carbamidomethyl (C)]PSTAPWEPVGAR_.2
463	A6NKG5	RTL1_HUMAN	341	VPQPDSLDSL	Specific-C	_VPQPDSLDSL_	_VPQPDSLDSL_.1
464	A6NKG5	RTL1_HUMAN	43	GEAGPASGPAQEK	Specific	_GEAGPASGPAQEK_	_GEAGPASGPAQEK_.2
465	A6NKG5	RTL1_HUMAN	1341	EQARLEELPDEDEDANLD	Specific	_EQARLEELPDEDEDANLD_	_EQARLEELPDEDEDANLD_.2
466	A6NKG5	RTL1_HUMAN	417	VNPYHSVAVQALVDSGADGNFMDEK	Specific	_VNPYHSVAVQALVDSGADGNFMDEK_	_VNPYHSVAVQALVDSGADGNFMDEK_.3
467	A6NKG5	RTL1_HUMAN	87	EIEDPPNDLLQDL	Specific-C	_EIEDPPNDLLQDL_	_EIEDPPNDLLQDL_.2
468	A6NKG5	RTL1_HUMAN	863	APLLHHPK	Specific	_APLLHHPK_	_APLLHHPK_.2
469	A6NKG5	RTL1_HUMAN	599	GDSDHSETFYECPSTAPWEPVGAR	Specific-N	_GDSDHSETFYEC[Carbamidomethyl (C)]PSTAPWEPVGAR_	_GDSDHSETFYEC[Carbamidomethyl (C)]PSTAPWEPVGAR_.3
470	A6NKG5	RTL1_HUMAN	133	EEQEAHTDLK	Specific	_EEQEAHTDLK_	_EEQEAHTDLK_.2
471	A6NKG5	RTL1_HUMAN	1249	HDGLQDTSQDK	Specific-N	_HDGLQDTSQDK_	_HDGLQDTSQDK_.2
472	A6NKG5	RTL1_HUMAN	1234	EALQDDLQR	Specific	_EALQDDLQR_	_EALQDDLQR_.2
473	A6NKG5	RTL1_HUMAN	1234	EALQDDLQR	Specific	_EALQDDLQR_	_EALQDDLQR_.1
474	A6NKG5	RTL1_HUMAN	1282	HLMDPQVLEFLGSR	Specific	_HLMDPQVLEFLGSR_	_HLMDPQVLEFLGSR_.3
475	A6NKG5	RTL1_HUMAN	1282	HLMDPQVLEFLGSR	Specific	_HLMDPQVLEFLGSR_	_HLMDPQVLEFLGSR_.2
476	A6NKG5	RTL1_HUMAN	1331	PIPAWESQPR	Specific-N	_PIPAWESQPR_	_PIPAWESQPR_.2
477	A6NKG5	RTL1_HUMAN	429	VDSGADGNFMDEK	Specific-N	_VDSGADGNFMDEK_	_VDSGADGNFMDEK_.2
478	A6NKG5	RTL1_HUMAN	792	NVMTIITGYPTPGSK	Specific	_NVMTIITGYPTPGSK_	_NVMTIITGYPTPGSK_.2
479	A6NKG5	RTL1_HUMAN	792	NVMTIITGYPTPGSK	Specific	_NVMTIITGYPTPGSK_	_NVMTIITGYPTPGSK_.3
480	A6NKG5	RTL1_HUMAN	394	SWLPSEVHPDINR	Specific-N	_SWLPSEVHPDINR_	_SWLPSEVHPDINR_.2
481	A6NKG5	RTL1_HUMAN	394	SWLPSEVHPDINR	Specific-N	_SWLPSEVHPDINR_	_SWLPSEVHPDINR_.3
482	A6NKG5	RTL1_HUMAN	1296	LLHIHSADGQLHLLSR	Specific	_LLHIHSADGQLHLLSR_	_LLHIHSADGQLHLLSR_.2
483	A6NKG5	RTL1_HUMAN	1296	LLHIHSADGQLHLLSR	Specific	_LLHIHSADGQLHLLSR_	_LLHIHSADGQLHLLSR_.4
484	A6NKG5	RTL1_HUMAN	1296	LLHIHSADGQLHLLSR	Specific	_LLHIHSADGQLHLLSR_	_LLHIHSADGQLHLLSR_.3
485	A6NKG5	RTL1_HUMAN	533	NCFRPPPPCIALER	Specific	_NC[Carbamidomethyl (C)]FRPPPPC[Carbamidomethyl (C)]IALER_	_NC[Carbamidomethyl (C)]FRPPPPC[Carbamidomethyl (C)]IALER_.3
486	A6NKG5	RTL1_HUMAN	533	NCFRPPPPCIALER	Specific	_NC[Carbamidomethyl (C)]FRPPPPC[Carbamidomethyl (C)]IALER_	_NC[Carbamidomethyl (C)]FRPPPPC[Carbamidomethyl (C)]IALER_.2
487	A6NKG5	RTL1_HUMAN	1247	GLHDGLQDTSQDK	Specific-N	_GLHDGLQDTSQDK_	_GLHDGLQDTSQDK_.2
488	A6NKG5	RTL1_HUMAN	1247	GLHDGLQDTSQDK	Specific-N	_GLHDGLQDTSQDK_	_GLHDGLQDTSQDK_.3
489	A6NKG5	RTL1_HUMAN	890	LIQIDDQTGK	Specific-N	_LIQIDDQTGK_	_LIQIDDQTGK_.2
490	A6NKG5	RTL1_HUMAN	125	SVNPSGAREEQEAHTDLK	Specific-N	_SVNPSGAREEQEAHTDLK_	_SVNPSGAREEQEAHTDLK_.3
491	A6NKG5	RTL1_HUMAN	125	SVNPSGAREEQEAHTDLK	Specific-N	_SVNPSGAREEQEAHTDLK_	_SVNPSGAREEQEAHTDLK_.2
492	A6NKG5	RTL1_HUMAN	427	ALVDSGADGNFMDEK	Specific-N	_ALVDSGADGNFMDEK_	_ALVDSGADGNFMDEK_.2
493	A6NKG5	RTL1_HUMAN	87	EIEDPPNDLLQDLEESCNGSHQAR	Specific	_EIEDPPNDLLQDLEESC[Carbamidomethyl (C)]NGSHQAR_	_EIEDPPNDLLQDLEESC[Carbamidomethyl (C)]NGSHQAR_.3
494	A6NKG5	RTL1_HUMAN	862	KAPLLHHPK	Specific	_KAPLLHHPK_	_KAPLLHHPK_.2
495	A6NKG5	RTL1_HUMAN	629	LQEEYWDLQDMLTNR	Specific	_LQEEYWDLQDMLTNR_	_LQEEYWDLQDMLTNR_.2
496	A6NKG5	RTL1_HUMAN	395	WLPSEVHPDINR	Specific-N	_WLPSEVHPDINR_	_WLPSEVHPDINR_.2
497	A6NKG5	RTL1_HUMAN	395	WLPSEVHPDINR	Specific-N	_WLPSEVHPDINR_	_WLPSEVHPDINR_.3
498	A6NKG5	RTL1_HUMAN	547	HGMSLLPGLPHPY	Specific-C	_HGMSLLPGLPHPY_	_HGMSLLPGLPHPY_.3
499	A6NKG5	RTL1_HUMAN	547	HGMSLLPGLPHPY	Specific-C	_HGMSLLPGLPHPY_	_HGMSLLPGLPHPY_.2
500	A6NKG5	RTL1_HUMAN	513	APEVDWIK	Specific-N	_APEVDWIK_	_APEVDWIK_.2
501	A6NKG5	RTL1_HUMAN	417	VNPYHSVAVQ	Specific-C	_VNPYHSVAVQ_	_VNPYHSVAVQ_.2
502	A6NKG5	RTL1_HUMAN	681	RTEDVWK	Specific-N	_RTEDVWK_	_RTEDVWK_.2
503	A6NKG5	RTL1_HUMAN	688	AAFGLELEEMK	Specific	_AAFGLELEEMK_	_AAFGLELEEMK_.2
504	A6NKG5	RTL1_HUMAN	689	AFGLELEEMK	Specific-N	_AFGLELEEMK_	_AFGLELEEMK_.2
505	A6NKG5	RTL1_HUMAN	442	FAQEHYVELY	Specific-C	_FAQEHYVELY_	_FAQEHYVELY_.2
506	A6NKG5	RTL1_HUMAN	901	ACCAFYSR	Specific	_AC[Carbamidomethyl (C)]C[Carbamidomethyl (C)]AFYSR_	_AC[Carbamidomethyl (C)]C[Carbamidomethyl (C)]AFYSR_.2
507	A6NKG5	RTL1_HUMAN	631	EEYWDLQDMLTNR	Specific-N	_EEYWDLQDMLTNR_	_EEYWDLQDMLTNR_.2
508	A6NKG5	RTL1_HUMAN	1219	YLELHVVGDEDVVLR	Specific	_YLELHVVGDEDVVLR_	_YLELHVVGDEDVVLR_.3
509	A6NKG5	RTL1_HUMAN	1219	YLELHVVGDEDVVLR	Specific	_YLELHVVGDEDVVLR_	_YLELHVVGDEDVVLR_.2
510	A6NKG5	RTL1_HUMAN	1345	LEELPDEDEDANLD	Specific	_LEELPDEDEDANLD_	_LEELPDEDEDANLD_.2
511	A6NKG5	RTL1_HUMAN	87	EIEDPPNDLLQDLEES	Specific-C	_EIEDPPNDLLQDLEES_	_EIEDPPNDLLQDLEES_.2
512	A6NKG5	RTL1_HUMAN	758	HHNVYCSLDK	Specific	_HHNVYC[Carbamidomethyl (C)]SLDK_	_HHNVYC[Carbamidomethyl (C)]SLDK_.2
513	A6NKG5	RTL1_HUMAN	758	HHNVYCSLDK	Specific	_HHNVYC[Carbamidomethyl (C)]SLDK_	_HHNVYC[Carbamidomethyl (C)]SLDK_.3
514	A6NKG5	RTL1_HUMAN	1328	RALPIPAWESQPR	Specific	_RALPIPAWESQPR_	_RALPIPAWESQPR_.3
515	A6NKG5	RTL1_HUMAN	1328	RALPIPAWESQPR	Specific	_RALPIPAWESQPR_	_RALPIPAWESQPR_.2
516	A6NKG5	RTL1_HUMAN	123	EASVNPSGAREEQEAHTDLK	Specific	_EASVNPSGAREEQEAHTDLK_	_EASVNPSGAREEQEAHTDLK_.3
517	A6NKG5	RTL1_HUMAN	123	EASVNPSGAREEQEAHTDLK	Specific	_EASVNPSGAREEQEAHTDLK_	_EASVNPSGAREEQEAHTDLK_.2
518	A6NKG5	RTL1_HUMAN	123	EASVNPSGAREEQEAHTDLK	Specific	_EASVNPSGAREEQEAHTDLK_	_EASVNPSGAREEQEAHTDLK_.4
519	A6NKG5	RTL1_HUMAN	1317	ALSQFLTLIYRR	Specific	_ALSQFLTLIYRR_	_ALSQFLTLIYRR_.3
520	A6NKG5	RTL1_HUMAN	1317	ALSQFLTLIYRR	Specific	_ALSQFLTLIYRR_	_ALSQFLTLIYRR_.2
521	A6NKG5	RTL1_HUMAN	212	EFHEFIVLCQLTLQSYPR	Specific	_EFHEFIVLC[Carbamidomethyl (C)]QLTLQSYPR_	_EFHEFIVLC[Carbamidomethyl (C)]QLTLQSYPR_.3
522	A6NKG5	RTL1_HUMAN	756	FRHHNVYCSLDK	Specific	_FRHHNVYC[Carbamidomethyl (C)]SLDK_	_FRHHNVYC[Carbamidomethyl (C)]SLDK_.3
523	A6NKG5	RTL1_HUMAN	670	GTIVEESVNGHRTEDVWK	Specific	_GTIVEESVNGHRTEDVWK_	_GTIVEESVNGHRTEDVWK_.3
524	A6NKG5	RTL1_HUMAN	22	QMESSEGSSNTTEATSGSGVR	Specific	_QMESSEGSSNTTEATSGSGVR_	_QMESSEGSSNTTEATSGSGVR_.2
525	A6NKG5	RTL1_HUMAN	670	GTIVEESVNGHR	Specific	_GTIVEESVNGHR_	_GTIVEESVNGHR_.2
526	A6NKG5	RTL1_HUMAN	34	EATSGSGVRGEAGPASGPAQEK	Specific-N	_EATSGSGVRGEAGPASGPAQEK_	_EATSGSGVRGEAGPASGPAQEK_.3
527	A6NKG5	RTL1_HUMAN	523	CTFHSPYCLK	Specific	_C[Carbamidomethyl (C)]TFHSPYC[Carbamidomethyl (C)]LK_	_C[Carbamidomethyl (C)]TFHSPYC[Carbamidomethyl (C)]LK_.3
528	A6NKG5	RTL1_HUMAN	1260	QDNDVQEAPPSHTAATHPPRPR	Specific	_QDNDVQEAPPSHTAATHPPRPR_	_QDNDVQEAPPSHTAATHPPRPR_.3
529	A6NKG5	RTL1_HUMAN	1260	QDNDVQEAPPSHTAATHPPRPR	Specific	_QDNDVQEAPPSHTAATHPPRPR_	_QDNDVQEAPPSHTAATHPPRPR_.4
530	A6NKG5	RTL1_HUMAN	378	NLTWIDSPAPERW	Specific-C	_NLTWIDSPAPERW_	_NLTWIDSPAPERW_.2
531	A6NKG5	RTL1_HUMAN	1245	QCGLHDGLQDTSQDK	Specific	_QC[Carbamidomethyl (C)]GLHDGLQDTSQDK_	_QC[Carbamidomethyl (C)]GLHDGLQDTSQDK_.2
532	A6NKG5	RTL1_HUMAN	1223	HVVGDEDVVLR	Specific-N	_HVVGDEDVVLR_	_HVVGDEDVVLR_.2
533	A6NKG5	RTL1_HUMAN	871	PQNPFYLETGVTGTALHASLIQIDDQTGKR	Specific	_PQNPFYLETGVTGTALHASLIQIDDQTGKR_	_PQNPFYLETGVTGTALHASLIQIDDQTGKR_.4
534	A6NKG5	RTL1_HUMAN	378	NLTWIDSPAPER	Specific	_NLTWIDSPAPER_	_NLTWIDSPAPER_.2
535	A6NKG5	RTL1_HUMAN	328	QGLNEEIR	Specific-N	_QGLNEEIR_	_QGLNEEIR_.2
536	A6NKG5	RTL1_HUMAN	288	EEAMFTIR	Specific-N	_EEAMFTIR_	_EEAMFTIR_.2
537	A6NNZ2	TBB8L_HUMAN	106	YTEGAEL	Specific-C	_YTEGAEL_	_YTEGAEL_.1
538	A6ZKI3	RTL8C_HUMAN	65	VTFLITR	Specific	_VTFLITR_	_VTFLITR_.2
539	A6ZKI3	RTL8C_HUMAN	72	LTGPALQWVIPYIKK	Specific	_LTGPALQWVIPYIKK_	_LTGPALQWVIPYIKK_.3
540	A6ZKI3	RTL8C_HUMAN	103	RVFGWEEDEDF	Specific	_RVFGWEEDEDF_	_RVFGWEEDEDF_.2
541	A6ZKI3	RTL8C_HUMAN	87	ESPLLNDYR	Specific	_ESPLLNDYR_	_ESPLLNDYR_.2
542	A6ZKI3	RTL8C_HUMAN	10	ALLALPIRPATR	Specific	_ALLALPIRPATR_	_ALLALPIRPATR_.3
543	A7E2V4	ZSWM8_HUMAN	108	IAFWSFPENEEDIR	Specific	_IAFWSFPENEEDIR_	_IAFWSFPENEEDIR_.2
544	A7E2V4	ZSWM8_HUMAN	1754	APAFHQLVQR	Specific	_APAFHQLVQR_	_APAFHQLVQR_.2
545	A7E2V4	ZSWM8_HUMAN	1702	WLLGLAAK	Specific	_WLLGLAAK_	_WLLGLAAK_.2
546	A7E2V4	ZSWM8_HUMAN	1776	LIHLTPADYDDFVNAIR	Specific	_LIHLTPADYDDFVNAIR_	_LIHLTPADYDDFVNAIR_.3
547	A7E2V4	ZSWM8_HUMAN	96	VYPPVPEQLQLR	Specific	_VYPPVPEQLQLR_	_VYPPVPEQLQLR_.2
548	A7E2V4	ZSWM8_HUMAN	792	LTVELAQDLLANPPDLK	Specific	_LTVELAQDLLANPPDLK_	_LTVELAQDLLANPPDLK_.2
549	A7E2V4	ZSWM8_HUMAN	183	VTSCSCTCGAGAK	Specific	_VTSC[Carbamidomethyl (C)]SC[Carbamidomethyl (C)]TC[Carbamidomethyl (C)]GAGAK_	_VTSC[Carbamidomethyl (C)]SC[Carbamidomethyl (C)]TC[Carbamidomethyl (C)]GAGAK_.2
550	A7E2V4	ZSWM8_HUMAN	341	GREPEGVWNLLSIVR	Specific	_GREPEGVWNLLSIVR_	_GREPEGVWNLLSIVR_.3
551	A7E2V4	ZSWM8_HUMAN	1670	VGMLALEMLGR	Specific	_VGMLALEMLGR_	_VGMLALEMLGR_.2
552	A7E2V4	ZSWM8_HUMAN	429	LAVLDPALSPQR	Specific	_LAVLDPALSPQR_	_LAVLDPALSPQR_.2
553	A8CG34	P121C_HUMAN	131	PGPPQPAPAPEGQDLR	Specific	_PGPPQPAPAPEGQDLR_	_PGPPQPAPAPEGQDLR_.2
554	A8CG34	P121C_HUMAN	274	SSPSSNAPDPCAK	Specific-N	_SSPSSNAPDPC[Carbamidomethyl (C)]AK_	_SSPSSNAPDPC[Carbamidomethyl (C)]AK_.2
555	A8CG34	P121C_HUMAN	756	GPPASVPLPAPFFK	Specific-N	_GPPASVPLPAPFFK_	_GPPASVPLPAPFFK_.2
556	A8CG34	P121C_HUMAN	2	SPAAAAAGAGER	Specific-N	_[Acetyl (Protein N-term)]SPAAAAAGAGER_	_[Acetyl (Protein N-term)]SPAAAAAGAGER_.1
557	A8CG34	P121C_HUMAN	467	QNSNSQSTPGSSGQR	Specific	_QNSNSQSTPGSSGQR_	_QNSNSQSTPGSSGQR_.2
558	A8CG34	P121C_HUMAN	301	TVEEEDQIFLDGQENK	Specific	_TVEEEDQIFLDGQENK_	_TVEEEDQIFLDGQENK_.2
559	A8CG34	P121C_HUMAN	484	KVQLLPSR	Specific	_KVQLLPSR_	_KVQLLPSR_.2
560	A8MWY0	K132L_HUMAN	606	ACALGSEQSGSSCVPCPPGHYIEK	Specific	_AC[Carbamidomethyl (C)]ALGSEQSGSSC[Carbamidomethyl (C)]VPC[Carbamidomethyl (C)]PPGHYIEK_	_AC[Carbamidomethyl (C)]ALGSEQSGSSC[Carbamidomethyl (C)]VPC[Carbamidomethyl (C)]PPGHYIEK_.3
561	A8MWY0	K132L_HUMAN	82	VAIPNSAVDCSGLPDPVR	Specific	_VAIPNSAVDC[Carbamidomethyl (C)]SGLPDPVR_	_VAIPNSAVDC[Carbamidomethyl (C)]SGLPDPVR_.2
562	A8MWY0	K132L_HUMAN	588	IYSITATNAVDGVASSCR	Specific	_IYSITATNAVDGVASSC[Carbamidomethyl (C)]R_	_IYSITATNAVDGVASSC[Carbamidomethyl (C)]R_.2
563	A8MWY0	K132L_HUMAN	537	STNVVESWGGTK	Specific	_STNVVESWGGTK_	_STNVVESWGGTK_.2
564	A8MWY0	K132L_HUMAN	424	ECRPCPAGTEPALGFEYK	Specific	_EC[Carbamidomethyl (C)]RPC[Carbamidomethyl (C)]PAGTEPALGFEYK_	_EC[Carbamidomethyl (C)]RPC[Carbamidomethyl (C)]PAGTEPALGFEYK_.3
565	A8MWY0	K132L_HUMAN	350	DYFQIHTPCDEEGK	Specific	_DYFQIHTPC[Carbamidomethyl (C)]DEEGK_	_DYFQIHTPC[Carbamidomethyl (C)]DEEGK_.2
566	A8MWY0	K132L_HUMAN	65	DYHFEYTECDSSGSR	Specific	_DYHFEYTEC[Carbamidomethyl (C)]DSSGSR_	_DYHFEYTEC[Carbamidomethyl (C)]DSSGSR_.2
567	A8MXV4	NUD19_HUMAN	89	FGLGPAPFSR	Specific	_FGLGPAPFSR_	_FGLGPAPFSR_.2
568	A8MXV4	NUD19_HUMAN	145	TSPPGPAPGPGLALEPPPGLASWR	Specific	_TSPPGPAPGPGLALEPPPGLASWR_	_TSPPGPAPGPGLALEPPPGLASWR_.3
569	A8MXV4	NUD19_HUMAN	112	TDNTGTLPEDVAFR	Specific	_TDNTGTLPEDVAFR_	_TDNTGTLPEDVAFR_.2
570	A8MXV4	NUD19_HUMAN	2	SSSLRPGPSR	Specific-N	_[Acetyl (Protein N-term)]SSSLRPGPSR_	_[Acetyl (Protein N-term)]SSSLRPGPSR_.2
571	A8MXV4	NUD19_HUMAN	212	FDTAFFLCCLR	Specific	_FDTAFFLC[Carbamidomethyl (C)]C[Carbamidomethyl (C)]LR_	_FDTAFFLC[Carbamidomethyl (C)]C[Carbamidomethyl (C)]LR_.2
572	A8MXV4	NUD19_HUMAN	348	HLYDIHVTVQPK	Specific	_HLYDIHVTVQPK_	_HLYDIHVTVQPK_.3
573	A8MXV4	NUD19_HUMAN	348	HLYDIHVTVQPK	Specific	_HLYDIHVTVQPK_	_HLYDIHVTVQPK_.2
574	A8MXV4	NUD19_HUMAN	73	SADWLGLFAPHHGPPR	Specific	_SADWLGLFAPHHGPPR_	_SADWLGLFAPHHGPPR_.3
575	A8MXV4	NUD19_HUMAN	73	SADWLGLFAPHHGPPR	Specific	_SADWLGLFAPHHGPPR_	_SADWLGLFAPHHGPPR_.4
576	A8MXV4	NUD19_HUMAN	99	TAFPSLPDTDDHKTDNTGTLPEDVAFR	Specific	_TAFPSLPDTDDHKTDNTGTLPEDVAFR_	_TAFPSLPDTDDHKTDNTGTLPEDVAFR_.4
577	A8MXV4	NUD19_HUMAN	99	TAFPSLPDTDDHKTDNTGTLPEDVAFR	Specific	_TAFPSLPDTDDHKTDNTGTLPEDVAFR_	_TAFPSLPDTDDHKTDNTGTLPEDVAFR_.3
578	A8MXV4	NUD19_HUMAN	131	EAFEEAGVLLLRPR	Specific	_EAFEEAGVLLLRPR_	_EAFEEAGVLLLRPR_.3
579	A8MXV4	NUD19_HUMAN	131	EAFEEAGVLLLRPR	Specific	_EAFEEAGVLLLRPR_	_EAFEEAGVLLLRPR_.2
580	A8MXV4	NUD19_HUMAN	267	LANFASLSDLHK	Specific	_LANFASLSDLHK_	_LANFASLSDLHK_.3
581	A8MXV4	NUD19_HUMAN	267	LANFASLSDLHK	Specific	_LANFASLSDLHK_	_LANFASLSDLHK_.2
582	A8MXV4	NUD19_HUMAN	266	RLANFASLSDLHK	Specific	_RLANFASLSDLHK_	_RLANFASLSDLHK_.3
583	A8MXV4	NUD19_HUMAN	284	ALEGLER	Specific	_ALEGLER_	_ALEGLER_.2
584	A8MXV4	NUD19_HUMAN	50	SPHQGFMPGAHVFSGGVLDAADR	Specific	_SPHQGFMPGAHVFSGGVLDAADR_	_SPHQGFMPGAHVFSGGVLDAADR_.3
585	A8MXV4	NUD19_HUMAN	50	SPHQGFMPGAHVFSGGVLDAADR	Specific	_SPHQGFMPGAHVFSGGVLDAADR_	_SPHQGFMPGAHVFSGGVLDAADR_.4
586	A9UHW6	MI4GD_HUMAN	170	MDELFVLIR	Specific	_MDELFVLIR_	_MDELFVLIR_.2
587	B7ZAQ6;P0CG08	GPHRA_HUMAN;GPHRB_HUMAN	180;180	NVTDTDILALER	Specific	_NVTDTDILALER_	_NVTDTDILALER_.2
588	B7ZAQ6;P0CG08	GPHRA_HUMAN;GPHRB_HUMAN	260;260	QLFLETADLYATK	Specific	_QLFLETADLYATK_	_QLFLETADLYATK_.2
589	C4AMC7;Q6VEQ5	WASH3_HUMAN;WASH2_HUMAN	16;16	AVPLIQPDLR	Specific-N	_AVPLIQPDLR_	_AVPLIQPDLR_.2
590	C4AMC7;Q6VEQ5	WASH3_HUMAN;WASH2_HUMAN	108;108	TGAQDPGLQR	Specific-N	_TGAQDPGLQR_	_TGAQDPGLQR_.2
591	C4AMC7;Q6VEQ5	WASH3_HUMAN;WASH2_HUMAN	352;354	EVVDPSGGR	Specific	_EVVDPSGGR_	_EVVDPSGGR_.2
592	C4AMC7;Q6VEQ5	WASH3_HUMAN;WASH2_HUMAN	43;43	VSGDIFSR	Specific	_VSGDIFSR_	_VSGDIFSR_.2
593	C4AMC7;Q6VEQ5	WASH3_HUMAN;WASH2_HUMAN	100;100	LQEYGSIFTGAQDPGLQR	Specific	_LQEYGSIFTGAQDPGLQR_	_LQEYGSIFTGAQDPGLQR_.2
594	C9J798;O43374	RAS4B_HUMAN;RASL2_HUMAN	124;124	LEVWPGAR	Specific	_LEVWPGAR_	_LEVWPGAR_.2
595	C9J798;O43374	RAS4B_HUMAN;RASL2_HUMAN	418;418	AHLGALLSALSR	Specific	_AHLGALLSALSR_	_AHLGALLSALSR_.3
596	C9J798;O43374	RAS4B_HUMAN;RASL2_HUMAN	418;418	AHLGALLSALSR	Specific	_AHLGALLSALSR_	_AHLGALLSALSR_.2
597	C9J798;O43374	RAS4B_HUMAN;RASL2_HUMAN	21;21	DITGSSDPYCIVK	Specific	_DITGSSDPYC[Carbamidomethyl (C)]IVK_	_DITGSSDPYC[Carbamidomethyl (C)]IVK_.2
598	C9J798;O43374	RAS4B_HUMAN;RASL2_HUMAN	34;34	VDNEPIIR	Specific	_VDNEPIIR_	_VDNEPIIR_.2
599	C9J7I0	UMAD1_HUMAN	42	TSDIEANQPLETNK	Specific	_TSDIEANQPLETNK_	_TSDIEANQPLETNK_.2
600	C9JH25	PRRT4_HUMAN	526	AGAPLGGSGFK	Specific	_AGAPLGGSGFK_	_AGAPLGGSGFK_.2
601	C9JH25	PRRT4_HUMAN	196	TLPLLPSLR	Specific	_TLPLLPSLR_	_TLPLLPSLR_.2
602	C9JH25	PRRT4_HUMAN	414	AFPLFYDAYGHR	Specific	_AFPLFYDAYGHR_	_AFPLFYDAYGHR_.3
603	C9JH25	PRRT4_HUMAN	537	GATPLPQGR	Specific	_GATPLPQGR_	_GATPLPQGR_.2
604	C9JLW8	MCRI1_HUMAN	70	VPNPSLK	Specific	_VPNPSLK_	_VPNPSLK_.2
605	C9JLW8	MCRI1_HUMAN	70	VPNPSLK	Specific	_VPNPSLK_	_VPNPSLK_.1
606	C9JLW8	MCRI1_HUMAN	77	TFKPIDLSDLK	Specific	_TFKPIDLSDLK_	_TFKPIDLSDLK_.2
607	C9JLW8	MCRI1_HUMAN	77	TFKPIDLSDLK	Specific	_TFKPIDLSDLK_	_TFKPIDLSDLK_.3
608	C9JLW8	MCRI1_HUMAN	39	FIYEAWQGVER	Specific	_FIYEAWQGVER_	_FIYEAWQGVER_.2
609	C9JLW8	MCRI1_HUMAN	21	SPPSSSEIFTPAHEENVR	Specific	_SPPSSSEIFTPAHEENVR_	_SPPSSSEIFTPAHEENVR_.2
610	C9JLW8	MCRI1_HUMAN	21	SPPSSSEIFTPAHEENVR	Specific	_SPPSSSEIFTPAHEENVR_	_SPPSSSEIFTPAHEENVR_.3
611	C9JLW8	MCRI1_HUMAN	61	GLVEEYVEK	Specific	_GLVEEYVEK_	_GLVEEYVEK_.2
612	C9JLW8	MCRI1_HUMAN	77	TFKPIDLSDLKR	Specific	_TFKPIDLSDLKR_	_TFKPIDLSDLKR_.3
613	C9JLW8	MCRI1_HUMAN	77	TFKPIDLSDLKR	Specific	_TFKPIDLSDLKR_	_TFKPIDLSDLKR_.4
614	C9JLW8	MCRI1_HUMAN	50	DLRGQVPGGER	Specific	_DLRGQVPGGER_	_DLRGQVPGGER_.2
615	E9PAV3;Q13765	NACAM_HUMAN;NACA_HUMAN	1964;101	NILFVITKPDVYK	Specific	_NILFVITKPDVYK_	_NILFVITKPDVYK_.2
616	E9PAV3;Q13765	NACAM_HUMAN;NACA_HUMAN	1964;101	NILFVITKPDVYK	Specific	_NILFVITKPDVYK_	_NILFVITKPDVYK_.3
617	E9PAV3;Q13765	NACAM_HUMAN;NACA_HUMAN	1918;55	AAAEIDEEPVSK	Specific-N	_AAAEIDEEPVSK_	_AAAEIDEEPVSK_.2
618	E9PAV3;Q13765	NACAM_HUMAN;NACA_HUMAN	1920;57	AEIDEEPVSK	Specific-N	_AEIDEEPVSK_	_AEIDEEPVSK_.2
619	E9PAV3;Q13765	NACAM_HUMAN;NACA_HUMAN	1920;57	AEIDEEPVSK	Specific-N	_AEIDEEPVSK_	_AEIDEEPVSK_.1
620	E9PAV3;Q13765	NACAM_HUMAN;NACA_HUMAN	1921;58	EIDEEPVSK	Specific-N	_EIDEEPVSK_	_EIDEEPVSK_.2
621	E9PAV3;Q13765	NACAM_HUMAN;NACA_HUMAN	1921;58	EIDEEPVSK	Specific-N	_EIDEEPVSK_	_EIDEEPVSK_.1
622	E9PAV3;Q13765	NACAM_HUMAN;NACA_HUMAN	1950;87	QVTGVTR	Specific	_QVTGVTR_	_QVTGVTR_.2
623	E9PAV3;Q13765	NACAM_HUMAN;NACA_HUMAN	2043;180	DIELVMSQANVSR	Specific	_DIELVMSQANVSR_	_DIELVMSQANVSR_.2
624	E9PAV3;Q13765	NACAM_HUMAN;NACA_HUMAN	1991;128	IEDLSQQAQLAAAEK	Specific	_IEDLSQQAQLAAAEK_	_IEDLSQQAQLAAAEK_.2
625	E9PAV3;Q13765	NACAM_HUMAN;NACA_HUMAN	1919;56	AAEIDEEPVSK	Specific-N	_AAEIDEEPVSK_	_AAEIDEEPVSK_.2
626	E9PAV3;Q13765	NACAM_HUMAN;NACA_HUMAN	1991;128	IEDLSQQA	Specific-C	_IEDLSQQA_	_IEDLSQQA_.1
627	E9PAV3;Q13765	NACAM_HUMAN;NACA_HUMAN	2027;164	EESEEEEVDETGVEVK	Specific-N	_EESEEEEVDETGVEVK_	_EESEEEEVDETGVEVK_.2
628	E9PAV3;Q13765	NACAM_HUMAN;NACA_HUMAN	1966;103	LFVITKPDVYK	Specific-N	_LFVITKPDVYK_	_LFVITKPDVYK_.2
629	E9PAV3;Q13765	NACAM_HUMAN;NACA_HUMAN	1977;114	SPASDTYIVFGEAK	Specific	_SPASDTYIVFGEAK_	_SPASDTYIVFGEAK_.2
630	E9PAV3;Q13765	NACAM_HUMAN;NACA_HUMAN	1977;114	SPASDTYIVFGEAK	Specific	_SPASDTYIVFGEAK_	_SPASDTYIVFGEAK_.3
631	E9PAV3;Q13765	NACAM_HUMAN;NACA_HUMAN	1991;128	IEDLSQQAQ	Specific-C	_IEDLSQQAQ_	_IEDLSQQAQ_.1
632	E9PAV3;Q13765	NACAM_HUMAN;NACA_HUMAN	1991;128	IEDLSQQAQ	Specific-C	_IEDLSQQAQ_	_IEDLSQQAQ_.2
633	E9PRG8	CK098_HUMAN	36	VVGAVIDQGLITR	Specific	_VVGAVIDQGLITR_	_VVGAVIDQGLITR_.2
634	E9PRG8	CK098_HUMAN	84	TAMEVEAPSKPAR	Specific	_TAMEVEAPSKPAR_	_TAMEVEAPSKPAR_.2
635	E9PRG8	CK098_HUMAN	84	TAMEVEAPSKPAR	Specific	_TAMEVEAPSKPAR_	_TAMEVEAPSKPAR_.3
636	E9PRG8	CK098_HUMAN	60	ANITLSGK	Specific	_ANITLSGK_	_ANITLSGK_.1
637	iRT-Kit_WR_fusion	iRT	121	LFLQFGAQGSPFLK	Specific	_LFLQFGAQGSPFLK_	_LFLQFGAQGSPFLK_.2
638	iRT-Kit_WR_fusion	iRT	121	LFLQFGAQGSPFLK	Specific	_LFLQFGAQGSPFLK_	_LFLQFGAQGSPFLK_.3
639	iRT-Kit_WR_fusion	iRT	10	YILAGVENSK	Specific	_YILAGVENSK_	_YILAGVENSK_.2
640	iRT-Kit_WR_fusion	iRT	10	YILAGVENSK	Specific	_YILAGVENSK_	_YILAGVENSK_.1
641	iRT-Kit_WR_fusion	iRT	1	LGGNEQVTR	Specific	_LGGNEQVTR_	_LGGNEQVTR_.2
642	iRT-Kit_WR_fusion	iRT	1	LGGNEQVTR	Specific	_LGGNEQVTR_	_LGGNEQVTR_.1
643	iRT-Kit_WR_fusion	iRT	123	LQFGAQGSPFLK	Specific-N	_LQFGAQGSPFLK_	_LQFGAQGSPFLK_.2
644	iRT-Kit_WR_fusion	iRT	99	AASYYAPVR	Specific-N	_AASYYAPVR_	_AASYYAPVR_.2
645	iRT-Kit_WR_fusion	iRT	126	GAQGSPFLK	Specific-N	_GAQGSPFLK_	_GAQGSPFLK_.1
646	iRT-Kit_WR_fusion	iRT	96	GLDAASYYAPVR	Specific-N	_GLDAASYYAPVR_	_GLDAASYYAPVR_.2
647	iRT-Kit_WR_fusion	iRT	124	QFGAQGSPFLK	Specific-N	_QFGAQGSPFLK_	_QFGAQGSPFLK_.2
648	iRT-Kit_WR_fusion	iRT	33	TFIIDPAAVIR	Specific-N	_TFIIDPAAVIR_	_TFIIDPAAVIR_.2
649	iRT-Kit_WR_fusion	iRT	44	GAGSSEPVTGLD	Specific-C	_GAGSSEPVTGLD_	_GAGSSEPVTGLD_.1
650	iRT-Kit_WR_fusion	iRT	109	DVTPADFSEWSK	Specific-N	_DVTPADFSEWSK_	_DVTPADFSEWSK_.2
651	iRT-Kit_WR_fusion	iRT	110	VTPADFSEWSK	Specific-N	_VTPADFSEWSK_	_VTPADFSEWSK_.2
652	iRT-Kit_WR_fusion	iRT	20	GTFIIDPGGVIR	Specific	_GTFIIDPGGVIR_	_GTFIIDPGGVIR_.2
653	iRT-Kit_WR_fusion	iRT	125	FGAQGSPFLK	Specific-N	_FGAQGSPFLK_	_FGAQGSPFLK_.2
654	iRT-Kit_WR_fusion	iRT	125	FGAQGSPFLK	Specific-N	_FGAQGSPFLK_	_FGAQGSPFLK_.1
655	iRT-Kit_WR_fusion	iRT	58	TPVISGGPYEYR	Specific	_TPVISGGPYEYR_	_TPVISGGPYEYR_.2
656	iRT-Kit_WR_fusion	iRT	108	ADVTPADFSEWSK	Specific	_ADVTPADFSEWSK_	_ADVTPADFSEWSK_.2
657	iRT-Kit_WR_fusion	iRT	83	TPVITGAPYEYR	Specific	_TPVITGAPYEYR_	_TPVITGAPYEYR_.2
658	iRT-Kit_WR_fusion	iRT	70	VEATFGVDESNAK	Specific	_VEATFGVDESNAK_	_VEATFGVDESNAK_.2
659	iRT-Kit_WR_fusion	iRT	95	DGLDAASYYAPVR	Specific	_DGLDAASYYAPVR_	_DGLDAASYYAPVR_.2
660	iRT-Kit_WR_fusion	iRT	44	GAGSSEPVTGLDAK	Specific	_GAGSSEPVTGLDAK_	_GAGSSEPVTGLDAK_.2
661	iRT-Kit_WR_fusion	iRT	32	GTFIIDPAAVIR	Specific	_GTFIIDPAAVIR_	_GTFIIDPAAVIR_.2
662	L0R6Q1	S35U4_HUMAN	50	GFLAGYVVAK	Specific	_GFLAGYVVAK_	_GFLAGYVVAK_.2
663	L0R6Q1	S35U4_HUMAN	27	RVEDEVNSGVGQDGSLLSSPFLK	Specific	_RVEDEVNSGVGQDGSLLSSPFLK_	_RVEDEVNSGVGQDGSLLSSPFLK_.3
664	L0R6Q1	S35U4_HUMAN	19	NQLESLQR	Specific	_NQLESLQR_	_NQLESLQR_.2
665	L0R6Q1	S35U4_HUMAN	90	TLRDYLQLLR	Specific	_TLRDYLQLLR_	_TLRDYLQLLR_.3
666	L0R6Q1	S35U4_HUMAN	90	TLRDYLQLLR	Specific	_TLRDYLQLLR_	_TLRDYLQLLR_.2
667	L0R819	ASURF_HUMAN	36	IVVDELSNLK	Specific	_IVVDELSNLK_	_IVVDELSNLK_.2
668	L0R819	ASURF_HUMAN	82	EYQEIENLDK	Specific	_EYQEIENLDK_	_EYQEIENLDK_.2
669	L0R819	ASURF_HUMAN	5	GTRPEDSSVLIPTDNSTPHKEDLSSK	Specific	_GTRPEDSSVLIPTDNSTPHKEDLSSK_	_GTRPEDSSVLIPTDNSTPHKEDLSSK_.4
670	L0R8F8	MIDUO_HUMAN	7	EAVLSLYR	Specific	_EAVLSLYR_	_EAVLSLYR_.2
671	L0R8F8	MIDUO_HUMAN	25	YTDRDFYFASIR	Specific	_YTDRDFYFASIR_	_YTDRDFYFASIR_.3
672	L0R8F8	MIDUO_HUMAN	58	GLVFLNGK	Specific	_GLVFLNGK_	_GLVFLNGK_.2
673	O00115	DNS2A_HUMAN	66	ALINSPEGAVGR	Specific	_ALINSPEGAVGR_	_ALINSPEGAVGR_.2
674	O00115	DNS2A_HUMAN	53	YLDESSGGWR	Specific	_YLDESSGGWR_	_YLDESSGGWR_.2
675	O00115	DNS2A_HUMAN	322	GGGTLCAQLPALWK	Specific	_GGGTLC[Carbamidomethyl (C)]AQLPALWK_	_GGGTLC[Carbamidomethyl (C)]AQLPALWK_.2
676	O00115	DNS2A_HUMAN	336	AFQPLVK	Specific	_AFQPLVK_	_AFQPLVK_.2
677	O00115	DNS2A_HUMAN	304	GPWTCVGDMNR	Specific	_GPWTC[Carbamidomethyl (C)]VGDMNR_	_GPWTC[Carbamidomethyl (C)]VGDMNR_.2
678	O00115	DNS2A_HUMAN	17	LTCYGDSGQPVDWFVVYK	Specific-N	_LTC[Carbamidomethyl (C)]YGDSGQPVDWFVVYK_	_LTC[Carbamidomethyl (C)]YGDSGQPVDWFVVYK_.2
679	O00116	ADAS_HUMAN	587	GISDPLTVFEQTEAAAR	Specific	_GISDPLTVFEQTEAAAR_	_GISDPLTVFEQTEAAAR_.2
680	O00116	ADAS_HUMAN	644	EYVDPNNIFGNR	Specific	_EYVDPNNIFGNR_	_EYVDPNNIFGNR_.2
681	O00116	ADAS_HUMAN	556	GVQFAPFSTCR	Specific	_GVQFAPFSTC[Carbamidomethyl (C)]R_	_GVQFAPFSTC[Carbamidomethyl (C)]R_.2
682	O00116	ADAS_HUMAN	205	IPDIVLWPTCHDDVVK	Specific	_IPDIVLWPTC[Carbamidomethyl (C)]HDDVVK_	_IPDIVLWPTC[Carbamidomethyl (C)]HDDVVK_.3
683	O00116	ADAS_HUMAN	205	IPDIVLWPTCHDDVVK	Specific	_IPDIVLWPTC[Carbamidomethyl (C)]HDDVVK_	_IPDIVLWPTC[Carbamidomethyl (C)]HDDVVK_.2
684	O00116	ADAS_HUMAN	254	TIISLDTSQMNR	Specific	_TIISLDTSQMNR_	_TIISLDTSQMNR_.2
685	O00116	ADAS_HUMAN	148	ASLNPSDTPPSVVNEDFLHDLK	Specific	_ASLNPSDTPPSVVNEDFLHDLK_	_ASLNPSDTPPSVVNEDFLHDLK_.3
686	O00116	ADAS_HUMAN	130	EWIQNTLGVNVEHK	Specific	_EWIQNTLGVNVEHK_	_EWIQNTLGVNVEHK_.3
687	O00116	ADAS_HUMAN	130	EWIQNTLGVNVEHK	Specific	_EWIQNTLGVNVEHK_	_EWIQNTLGVNVEHK_.2
688	O00116	ADAS_HUMAN	170	ETNISYSQEADDR	Specific	_ETNISYSQEADDR_	_ETNISYSQEADDR_.2
689	O00116	ADAS_HUMAN	629	ESISDVGFGMLK	Specific	_ESISDVGFGMLK_	_ESISDVGFGMLK_.2
690	O00116	ADAS_HUMAN	293	ESGYCTGHEPDSLEFSTVGGWVSTR	Specific	_ESGYC[Carbamidomethyl (C)]TGHEPDSLEFSTVGGWVSTR_	_ESGYC[Carbamidomethyl (C)]TGHEPDSLEFSTVGGWVSTR_.3
691	O00116	ADAS_HUMAN	221	IVNLACK	Specific	_IVNLAC[Carbamidomethyl (C)]K_	_IVNLAC[Carbamidomethyl (C)]K_.2
692	O00116	ADAS_HUMAN	221	IVNLACK	Specific	_IVNLAC[Carbamidomethyl (C)]K_	_IVNLAC[Carbamidomethyl (C)]K_.1
693	O00116	ADAS_HUMAN	109	GQIELTGK	Specific	_GQIELTGK_	_GQIELTGK_.2
694	O00116	ADAS_HUMAN	109	GQIELTGK	Specific	_GQIELTGK_	_GQIELTGK_.1
695	O00116	ADAS_HUMAN	491	FGGLAAGEDNGQR	Specific	_FGGLAAGEDNGQR_	_FGGLAAGEDNGQR_.2
696	O00116	ADAS_HUMAN	63	AASAATAAPTATPAAQESGTIPK	Specific	_AASAATAAPTATPAAQESGTIPK_	_AASAATAAPTATPAAQESGTIPK_.2
697	O00116	ADAS_HUMAN	170	ETNISYSQEADDRVFR	Specific	_ETNISYSQEADDRVFR_	_ETNISYSQEADDRVFR_.3
698	O00116	ADAS_HUMAN	381	IRPVPEYQK	Specific	_IRPVPEYQK_	_IRPVPEYQK_.2
699	O00116	ADAS_HUMAN	381	IRPVPEYQK	Specific	_IRPVPEYQK_	_IRPVPEYQK_.3
700	O00116	ADAS_HUMAN	324	NIYGNIEDLVVHIK	Specific	_NIYGNIEDLVVHIK_	_NIYGNIEDLVVHIK_.3
701	O00116	ADAS_HUMAN	324	NIYGNIEDLVVHIK	Specific	_NIYGNIEDLVVHIK_	_NIYGNIEDLVVHIK_.2
702	O00116	ADAS_HUMAN	108	KGQIELTGK	Specific	_KGQIELTGK_	_KGQIELTGK_.2
703	O00116	ADAS_HUMAN	62	RAASAATAAPTATPAAQESGTIPK	Specific	_RAASAATAAPTATPAAQESGTIPK_	_RAASAATAAPTATPAAQESGTIPK_.3
704	O00116	ADAS_HUMAN	62	RAASAATAAPTATPAAQESGTIPK	Specific	_RAASAATAAPTATPAAQESGTIPK_	_RAASAATAAPTATPAAQESGTIPK_.2
705	O00116	ADAS_HUMAN	390	YGSVAFPNFEQGVACLR	Specific	_YGSVAFPNFEQGVAC[Carbamidomethyl (C)]LR_	_YGSVAFPNFEQGVAC[Carbamidomethyl (C)]LR_.2
706	O00116	ADAS_HUMAN	390	YGSVAFPNFEQGVACLR	Specific	_YGSVAFPNFEQGVAC[Carbamidomethyl (C)]LR_	_YGSVAFPNFEQGVAC[Carbamidomethyl (C)]LR_.3
707	O00116	ADAS_HUMAN	483	QVYDIAAK	Specific	_QVYDIAAK_	_QVYDIAAK_.2
708	O00116	ADAS_HUMAN	93	WNGWGYNDSK	Specific	_WNGWGYNDSK_	_WNGWGYNDSK_.2
709	O00116	ADAS_HUMAN	323	KNIYGNIEDLVVHIK	Specific	_KNIYGNIEDLVVHIK_	_KNIYGNIEDLVVHIK_.3
710	O00116	ADAS_HUMAN	186	AHGHCLHEIFLLR	Specific	_AHGHC[Carbamidomethyl (C)]LHEIFLLR_	_AHGHC[Carbamidomethyl (C)]LHEIFLLR_.4
711	O00139	KIF2A_HUMAN	242	DLDVITIPSK	Specific	_DLDVITIPSK_	_DLDVITIPSK_.2
712	O00139	KIF2A_HUMAN	453	FSLIDLAGNER	Specific	_FSLIDLAGNER_	_FSLIDLAGNER_.2
713	O00139	KIF2A_HUMAN	413	LIDIGNSCR	Specific	_LIDIGNSC[Carbamidomethyl (C)]R_	_LIDIGNSC[Carbamidomethyl (C)]R_.2
714	O00139	KIF2A_HUMAN	630	AVFQESIR	Specific	_AVFQESIR_	_AVFQESIR_.2
715	O00139	KIF2A_HUMAN	2	ATANFGK	Specific-N	_[Acetyl (Protein N-term)]ATANFGK_	_[Acetyl (Protein N-term)]ATANFGK_.1
716	O00139	KIF2A_HUMAN	435	SHAVFQIILR	Specific	_SHAVFQIILR_	_SHAVFQIILR_.2
717	O00139	KIF2A_HUMAN	435	SHAVFQIILR	Specific	_SHAVFQIILR_	_SHAVFQIILR_.3
718	O00139	KIF2A_HUMAN	252	DVVMVHEPK	Specific	_DVVMVHEPK_	_DVVMVHEPK_.2
719	O00139	KIF2A_HUMAN	392	QQVQVVGLQER	Specific	_QQVQVVGLQER_	_QQVQVVGLQER_.2
720	O00139	KIF2A_HUMAN	671	IDILTELRDK	Specific	_IDILTELRDK_	_IDILTELRDK_.3
721	O00139	KIF2A_HUMAN	671	IDILTELRDK	Specific	_IDILTELRDK_	_IDILTELRDK_.2
722	O00139	KIF2A_HUMAN	276	FDYAFDDSAPNEMVYR	Specific	_FDYAFDDSAPNEMVYR_	_FDYAFDDSAPNEMVYR_.2
723	O00139	KIF2A_HUMAN	374	VFDLLNR	Specific	_VFDLLNR_	_VFDLLNR_.2
724	O00139	KIF2A_HUMAN	345	DVFLMLK	Specific	_DVFLMLK_	_DVFLMLK_.2
725	O00139	KIF2A_HUMAN	268	YLENQTFR	Specific	_YLENQTFR_	_YLENQTFR_.2
726	O00139	KIF2A_HUMAN	296	PLVETIFER	Specific	_PLVETIFER_	_PLVETIFER_.2
727	O00139	KIF2A_HUMAN	688	LQEEEQASK	Specific-N	_LQEEEQASK_	_LQEEEQASK_.2
728	O00139	KIF2A_HUMAN	686	AALQEEEQASK	Specific	_AALQEEEQASK_	_AALQEEEQASK_.2
729	O00139	KIF2A_HUMAN	305	GMATCFAYGQTGSGK	Specific	_GMATC[Carbamidomethyl (C)]FAYGQTGSGK_	_GMATC[Carbamidomethyl (C)]FAYGQTGSGK_.2
730	O00139	KIF2A_HUMAN	515	DSFIGENSR	Specific	_DSFIGENSR_	_DSFIGENSR_.2
731	O00139	KIF2A_HUMAN	148	EFGPPSR	Specific	_EFGPPSR_	_EFGPPSR_.2
732	O00139	KIF2A_HUMAN	206	GSLDYRPLTTADPIDEHR	Specific	_GSLDYRPLTTADPIDEHR_	_GSLDYRPLTTADPIDEHR_.3
733	O00139	KIF2A_HUMAN	206	GSLDYRPLTTADPIDEHR	Specific	_GSLDYRPLTTADPIDEHR_	_GSLDYRPLTTADPIDEHR_.4
734	O00139	KIF2A_HUMAN	292	FTARPLVETIFER	Specific	_FTARPLVETIFER_	_FTARPLVETIFER_.3
735	O00139	KIF2A_HUMAN	292	FTARPLVETIFER	Specific	_FTARPLVETIFER_	_FTARPLVETIFER_.2
736	O00139	KIF2A_HUMAN	214	TTADPIDEHR	Specific-N	_TTADPIDEHR_	_TTADPIDEHR_.2
737	O00139	KIF2A_HUMAN	214	TTADPIDEHR	Specific-N	_TTADPIDEHR_	_TTADPIDEHR_.3
738	O00139	KIF2A_HUMAN	413	LIDIGNSC	Specific-C	_LIDIGNSC[Carbamidomethyl (C)]_	_LIDIGNSC[Carbamidomethyl (C)]_.1
739	O00139	KIF2A_HUMAN	671	IDILTELR	Specific	_IDILTELR_	_IDILTELR_.2
740	O00139	KIF2A_HUMAN	337	GIYALAAR	Specific	_GIYALAAR_	_GIYALAAR_.2
741	O00139	KIF2A_HUMAN	670	KIDILTELR	Specific-N	_KIDILTELR_	_KIDILTELR_.2
742	O00139	KIF2A_HUMAN	175	LQQQELR	Specific	_LQQQELR_	_LQQQELR_.2
743	O00139	KIF2A_HUMAN	685	RAALQEEEQASK	Specific-N	_RAALQEEEQASK_	_RAALQEEEQASK_.2
744	O00148	DX39A_HUMAN	233	DIRPVCR	Specific	_DIRPVC[Carbamidomethyl (C)]R_	_DIRPVC[Carbamidomethyl (C)]R_.2
745	O00148	DX39A_HUMAN	163	NCPHVVVGTPGR	Specific	_NC[Carbamidomethyl (C)]PHVVVGTPGR_	_NC[Carbamidomethyl (C)]PHVVVGTPGR_.3
746	O00148	DX39A_HUMAN	163	NCPHVVVGTPGR	Specific	_NC[Carbamidomethyl (C)]PHVVVGTPGR_	_NC[Carbamidomethyl (C)]PHVVVGTPGR_.2
747	O00148	DX39A_HUMAN	144	VSVFFGGLSIK	Specific	_VSVFFGGLSIK_	_VSVFFGGLSIK_.2
748	O00148	DX39A_HUMAN	193	VLDECDK	Specific-N	_VLDEC[Carbamidomethyl (C)]DK_	_VLDEC[Carbamidomethyl (C)]DK_.1
749	O00148	DX39A_HUMAN	193	VLDECDK	Specific-N	_VLDEC[Carbamidomethyl (C)]DK_	_VLDEC[Carbamidomethyl (C)]DK_.2
750	O00148	DX39A_HUMAN	191	HFVLDECDK	Specific	_HFVLDEC[Carbamidomethyl (C)]DK_	_HFVLDEC[Carbamidomethyl (C)]DK_.2
751	O00148	DX39A_HUMAN	355	VNIVFNYDMPEDSDTYLHR	Specific	_VNIVFNYDMPEDSDTYLHR_	_VNIVFNYDMPEDSDTYLHR_.3
752	O00148	DX39A_HUMAN	2	AEQDVENDLLDYDEEEEPQAPQESTPAPPKK	Specific-N	_[Acetyl (Protein N-term)]AEQDVENDLLDYDEEEEPQAPQESTPAPPKK_	_[Acetyl (Protein N-term)]AEQDVENDLLDYDEEEEPQAPQESTPAPPKK_.4
753	O00148	DX39A_HUMAN	319	GMAQEER	Specific	_GMAQEER_	_GMAQEER_.2
754	O00148	DX39A_HUMAN	2	AEQDVENDLLDYDEEEEPQAPQESTPAPPK	Specific-N	_[Acetyl (Protein N-term)]AEQDVENDLLDYDEEEEPQAPQESTPAPPK_	_[Acetyl (Protein N-term)]AEQDVENDLLDYDEEEEPQAPQESTPAPPK_.3
755	O00148	DX39A_HUMAN	162	KNCPHVVVGTPGR	Specific	_KNC[Carbamidomethyl (C)]PHVVVGTPGR_	_KNC[Carbamidomethyl (C)]PHVVVGTPGR_.3
756	O00148	DX39A_HUMAN	162	KNCPHVVVGTPGR	Specific	_KNC[Carbamidomethyl (C)]PHVVVGTPGR_	_KNC[Carbamidomethyl (C)]PHVVVGTPGR_.2
757	O00148	DX39A_HUMAN	144	VSVFFGGLSIKK	Specific	_VSVFFGGLSIKK_	_VSVFFGGLSIKK_.3
758	O00148	DX39A_HUMAN	144	VSVFFGGLSIKK	Specific	_VSVFFGGLSIKK_	_VSVFFGGLSIKK_.2
759	O00148	DX39A_HUMAN	410	VAELPEEIDISTYIEQSR	Specific-N	_VAELPEEIDISTYIEQSR_	_VAELPEEIDISTYIEQSR_.2
760	O00148	DX39A_HUMAN	410	VAELPEEIDISTYIEQSR	Specific-N	_VAELPEEIDISTYIEQSR_	_VAELPEEIDISTYIEQSR_.3
761	O00148	DX39A_HUMAN	398	ILNDVQDRFEVNVA	Specific-C	_ILNDVQDRFEVNVA_	_ILNDVQDRFEVNVA_.2
762	O00154	BACH_HUMAN	173	VLEVPPVVY	Specific-C	_VLEVPPVVY_	_VLEVPPVVY_.1
763	O00154	BACH_HUMAN	173	VLEVPPVVY	Specific-C	_VLEVPPVVY_	_VLEVPPVVY_.2
764	O00154	BACH_HUMAN	173	VLEVPPVVYSR	Specific	_VLEVPPVVYSR_	_VLEVPPVVYSR_.2
765	O00154	BACH_HUMAN	253	LMDEVAGIVAAR	Specific	_LMDEVAGIVAAR_	_LMDEVAGIVAAR_.2
766	O00154	BACH_HUMAN	341	SLPVPQLVPETEDEKK	Specific	_SLPVPQLVPETEDEKK_	_SLPVPQLVPETEDEKK_.2
767	O00154	BACH_HUMAN	341	SLPVPQLVPETEDEKK	Specific	_SLPVPQLVPETEDEKK_	_SLPVPQLVPETEDEKK_.3
768	O00154	BACH_HUMAN	268	TNIVTASVDAINFHDK	Specific	_TNIVTASVDAINFHDK_	_TNIVTASVDAINFHDK_.2
769	O00154	BACH_HUMAN	268	TNIVTASVDAINFHDK	Specific	_TNIVTASVDAINFHDK_	_TNIVTASVDAINFHDK_.3
770	O00154	BACH_HUMAN	325	AASAFFTYVSLSQEGR	Specific	_AASAFFTYVSLSQEGR_	_AASAFFTYVSLSQEGR_.2
771	O00154	BACH_HUMAN	79	MIEEAGAIISTR	Specific	_MIEEAGAIISTR_	_MIEEAGAIISTR_.2
772	O00154	BACH_HUMAN	144	SENILTGAK	Specific-N	_SENILTGAK_	_SENILTGAK_.2
773	O00154	BACH_HUMAN	144	SENILTGAK	Specific-N	_SENILTGAK_	_SENILTGAK_.1
774	O00154	BACH_HUMAN	287	GCVITISGR	Specific	_GC[Carbamidomethyl (C)]VITISGR_	_GC[Carbamidomethyl (C)]VITISGR_.2
775	O00154	BACH_HUMAN	287	GCVITISGR	Specific	_GC[Carbamidomethyl (C)]VITISGR_	_GC[Carbamidomethyl (C)]VITISGR_.1
776	O00154	BACH_HUMAN	158	ATLWYVPLSLK	Specific	_ATLWYVPLSLK_	_ATLWYVPLSLK_.2
777	O00154	BACH_HUMAN	173	VLEVPPVVYS	Specific-C	_VLEVPPVVYS_	_VLEVPPVVYS_.1
778	O00154	BACH_HUMAN	162	YVPLSLK	Specific-N	_YVPLSLK_	_YVPLSLK_.2
779	O00154	BACH_HUMAN	274	SVDAINFHDK	Specific-N	_SVDAINFHDK_	_SVDAINFHDK_.2
780	O00154	BACH_HUMAN	274	SVDAINFHDK	Specific-N	_SVDAINFHDK_	_SVDAINFHDK_.3
781	O00154	BACH_HUMAN	286	KGCVITISGR	Specific	_KGC[Carbamidomethyl (C)]VITISGR_	_KGC[Carbamidomethyl (C)]VITISGR_.2
782	O00154	BACH_HUMAN	286	KGCVITISGR	Specific	_KGC[Carbamidomethyl (C)]VITISGR_	_KGC[Carbamidomethyl (C)]VITISGR_.3
783	O00154	BACH_HUMAN	372	RQGHAEPQP	Specific	_RQGHAEPQP_	_RQGHAEPQP_.2
784	O00154	BACH_HUMAN	372	RQGHAEPQP	Specific	_RQGHAEPQP_	_RQGHAEPQP_.1
785	O00154	BACH_HUMAN	296	MTFTSNK	Specific	_MTFTSNK_	_MTFTSNK_.2
786	O00154	BACH_HUMAN	296	MTFTSNK	Specific	_MTFTSNK_	_MTFTSNK_.1
787	O00154	BACH_HUMAN	333	VSLSQEGR	Specific-N	_VSLSQEGR_	_VSLSQEGR_.2
788	O00154	BACH_HUMAN	126	AEITYTSK	Specific-N	_AEITYTSK_	_AEITYTSK_.2
789	O00154	BACH_HUMAN	126	AEITYTSK	Specific-N	_AEITYTSK_	_AEITYTSK_.1
790	O00154	BACH_HUMAN	310	VDADPVVDSSQKR	Specific-N	_VDADPVVDSSQKR_	_VDADPVVDSSQKR_.2
791	O00154	BACH_HUMAN	310	VDADPVVDSSQKR	Specific-N	_VDADPVVDSSQKR_	_VDADPVVDSSQKR_.3
792	O00154	BACH_HUMAN	303	SMEIEVLVDADPVVDSSQKR	Specific	_SMEIEVLVDADPVVDSSQKR_	_SMEIEVLVDADPVVDSSQKR_.3
793	O00154	BACH_HUMAN	303	SMEIEVLVDADPVVDSSQKR	Specific	_SMEIEVLVDADPVVDSSQKR_	_SMEIEVLVDADPVVDSSQKR_.2
794	O00154	BACH_HUMAN	330	FTYVSLSQEGR	Specific-N	_FTYVSLSQEGR_	_FTYVSLSQEGR_.2
795	O00154	BACH_HUMAN	58	RIMRPDDANVAGNVHGGTILK	Specific-N	_RIMRPDDANVAGNVHGGTILK_	_RIMRPDDANVAGNVHGGTILK_.4
796	O00154	BACH_HUMAN	58	RIMRPDDANVAGNVHGGTILK	Specific-N	_RIMRPDDANVAGNVHGGTILK_	_RIMRPDDANVAGNVHGGTILK_.3
797	O00154	BACH_HUMAN	310	VDADPVVDSSQK	Specific-N	_VDADPVVDSSQK_	_VDADPVVDSSQK_.2
798	O00154	BACH_HUMAN	343	PVPQLVPETEDEKK	Specific-N	_PVPQLVPETEDEKK_	_PVPQLVPETEDEKK_.2
799	O00154	BACH_HUMAN	142	VMSENILTGAK	Specific-N	_VMSENILTGAK_	_VMSENILTGAK_.2
800	O00154	BACH_HUMAN	123	HVSAEITYTSK	Specific-N	_HVSAEITYTSK_	_HVSAEITYTSK_.2
801	O00154	BACH_HUMAN	303	SMEIEVLVDADPVVDSSQK	Specific	_SMEIEVLVDADPVVDSSQK_	_SMEIEVLVDADPVVDSSQK_.2
802	O00154	BACH_HUMAN	110	TDFLSPMCIGEVAHVS	Specific-C	_TDFLSPMC[Carbamidomethyl (C)]IGEVAHVS_	_TDFLSPMC[Carbamidomethyl (C)]IGEVAHVS_.2
803	O00154	BACH_HUMAN	134	HSVEVQVN	Specific-C	_HSVEVQVN_	_HSVEVQVN_.1
804	O00154	BACH_HUMAN	134	HSVEVQVN	Specific-C	_HSVEVQVN_	_HSVEVQVN_.2
805	O00154	BACH_HUMAN	78	KMIEEAGAIISTR	Specific-N	_KMIEEAGAIISTR_	_KMIEEAGAIISTR_.2
806	O00154	BACH_HUMAN	59	IMRPDDANVAGNVHGGTILK	Specific	_IMRPDDANVAGNVHGGTILK_	_IMRPDDANVAGNVHGGTILK_.4
807	O00154	BACH_HUMAN	59	IMRPDDANVAGNVHGGTILK	Specific	_IMRPDDANVAGNVHGGTILK_	_IMRPDDANVAGNVHGGTILK_.3
808	O00154	BACH_HUMAN	100	CVAALAR	Specific	_C[Carbamidomethyl (C)]VAALAR_	_C[Carbamidomethyl (C)]VAALAR_.2
809	O00154	BACH_HUMAN	373	QGHAEPQP	Specific	_QGHAEPQP_	_QGHAEPQP_.1
810	O00154	BACH_HUMAN	373	QGHAEPQP	Specific	_QGHAEPQP_	_QGHAEPQP_.2
811	O00154	BACH_HUMAN	341	SLPVPQLVPETEDEK	Specific	_SLPVPQLVPETEDEK_	_SLPVPQLVPETEDEK_.2
812	O00154	BACH_HUMAN	341	SLPVPQLVPETEDEK	Specific	_SLPVPQLVPETEDEK_	_SLPVPQLVPETEDEK_.3
813	O00154	BACH_HUMAN	347	LVPETEDEK	Specific-N	_LVPETEDEK_	_LVPETEDEK_.2
814	O00154	BACH_HUMAN	345	PQLVPETEDEKK	Specific-N	_PQLVPETEDEKK_	_PQLVPETEDEKK_.2
815	O00154	BACH_HUMAN	208	NGDIVQPVLNPEPNTVSYSQS	Specific-C	_NGDIVQPVLNPEPNTVSYSQS_	_NGDIVQPVLNPEPNTVSYSQS_.2
816	O00154	BACH_HUMAN	79	MIEEAGAIISTR	Specific	_M[Oxidation (M)]IEEAGAIISTR_	_M[Oxidation (M)]IEEAGAIISTR_.2
817	O00159	MYO1C_HUMAN	700	HLGYKPEEYK	Specific	_HLGYKPEEYK_	_HLGYKPEEYK_.3
818	O00159	MYO1C_HUMAN	700	HLGYKPEEYK	Specific	_HLGYKPEEYK_	_HLGYKPEEYK_.2
819	O00159	MYO1C_HUMAN	827	NVLDTSWPTPPPALR	Specific-N	_NVLDTSWPTPPPALR_	_NVLDTSWPTPPPALR_.2
820	O00159	MYO1C_HUMAN	341	LLSVEGSTLR	Specific	_LLSVEGSTLR_	_LLSVEGSTLR_.2
821	O00159	MYO1C_HUMAN	362	GEELLSPLNLEQAAYAR	Specific	_GEELLSPLNLEQAAYAR_	_GEELLSPLNLEQAAYAR_.2
822	O00159	MYO1C_HUMAN	648	YLGLLENLR	Specific	_YLGLLENLR_	_YLGLLENLR_.2
823	O00159	MYO1C_HUMAN	722	TLFATEDALEVR	Specific	_TLFATEDALEVR_	_TLFATEDALEVR_.2
824	O00159	MYO1C_HUMAN	814	TSFLLNLR	Specific	_TSFLLNLR_	_TSFLLNLR_.2
825	O00159	MYO1C_HUMAN	478	IICDLVEEK	Specific	_IIC[Carbamidomethyl (C)]DLVEEK_	_IIC[Carbamidomethyl (C)]DLVEEK_.2
826	O00159	MYO1C_HUMAN	901	LGTDEISPR	Specific	_LGTDEISPR_	_LGTDEISPR_.2
827	O00159	MYO1C_HUMAN	210	GAPVGGHILSYLLEK	Specific	_GAPVGGHILSYLLEK_	_GAPVGGHILSYLLEK_.2
828	O00159	MYO1C_HUMAN	210	GAPVGGHILSYLLEK	Specific	_GAPVGGHILSYLLEK_	_GAPVGGHILSYLLEK_.3
829	O00159	MYO1C_HUMAN	389	TFTWLVGK	Specific	_TFTWLVGK_	_TFTWLVGK_.2
830	O00159	MYO1C_HUMAN	910	VLQALGSEPIQYAVPVVK	Specific	_VLQALGSEPIQYAVPVVK_	_VLQALGSEPIQYAVPVVK_.2
831	O00159	MYO1C_HUMAN	1032	DGTIDFTPGSELLITK	Specific	_DGTIDFTPGSELLITK_	_DGTIDFTPGSELLITK_.2
832	O00159	MYO1C_HUMAN	260	NPQSYLYLVK	Specific	_NPQSYLYLVK_	_NPQSYLYLVK_.2
833	O00159	MYO1C_HUMAN	1013	VNSININQGSITFAGGPGR	Specific	_VNSININQGSITFAGGPGR_	_VNSININQGSITFAGGPGR_.2
834	O00159	MYO1C_HUMAN	677	SLCPETWPTWAGRPQDGVAVLVR	Specific	_SLC[Carbamidomethyl (C)]PETWPTWAGRPQDGVAVLVR_	_SLC[Carbamidomethyl (C)]PETWPTWAGRPQDGVAVLVR_.3
835	O00159	MYO1C_HUMAN	562	NNDLLFR	Specific	_NNDLLFR_	_NNDLLFR_.2
836	O00159	MYO1C_HUMAN	667	KYEAFLQR	Specific	_KYEAFLQR_	_KYEAFLQR_.2
837	O00159	MYO1C_HUMAN	939	QLLLTPNAVVIVEDAK	Specific	_QLLLTPNAVVIVEDAK_	_QLLLTPNAVVIVEDAK_.2
838	O00159	MYO1C_HUMAN	886	DNYPQSVPR	Specific	_DNYPQSVPR_	_DNYPQSVPR_.2
839	O00159	MYO1C_HUMAN	153	LLQFYAETCPAPER	Specific	_LLQFYAETC[Carbamidomethyl (C)]PAPER_	_LLQFYAETC[Carbamidomethyl (C)]PAPER_.2
840	O00159	MYO1C_HUMAN	201	YMDVQFDFK	Specific	_YMDVQFDFK_	_YMDVQFDFK_.2
841	O00159	MYO1C_HUMAN	595	KRPETVATQFK	Specific	_KRPETVATQFK_	_KRPETVATQFK_.3
842	O00159	MYO1C_HUMAN	595	KRPETVATQFK	Specific	_KRPETVATQFK_	_KRPETVATQFK_.2
843	O00159	MYO1C_HUMAN	579	NPIMSQCFDR	Specific	_NPIMSQC[Carbamidomethyl (C)]FDR_	_NPIMSQC[Carbamidomethyl (C)]FDR_.2
844	O00159	MYO1C_HUMAN	760	SAICIQSWWR	Specific	_SAIC[Carbamidomethyl (C)]IQSWWR_	_SAIC[Carbamidomethyl (C)]IQSWWR_.2
845	O00159	MYO1C_HUMAN	802	CPENAFFLDHVR	Specific	_C[Carbamidomethyl (C)]PENAFFLDHVR_	_C[Carbamidomethyl (C)]PENAFFLDHVR_.3
846	O00159	MYO1C_HUMAN	782	WAAQTIR	Specific	_WAAQTIR_	_WAAQTIR_.2
847	O00159	MYO1C_HUMAN	637	FDEVLIR	Specific	_FDEVLIR_	_FDEVLIR_.2
848	O00159	MYO1C_HUMAN	133	DQAVMISGESGAGK	Specific	_DQAVMISGESGAGK_	_DQAVMISGESGAGK_.2
849	O00159	MYO1C_HUMAN	106	GVSFYEVPPHLFAVADTVYR	Specific	_GVSFYEVPPHLFAVADTVYR_	_GVSFYEVPPHLFAVADTVYR_.3
850	O00165	HAX1_HUMAN	9	GFFGFPGPR	Specific	_GFFGFPGPR_	_GFFGFPGPR_.2
851	O00165	HAX1_HUMAN	75	FHDNFGFDDLVR	Specific	_FHDNFGFDDLVR_	_FHDNFGFDDLVR_.3
852	O00165	HAX1_HUMAN	75	FHDNFGFDDLVR	Specific	_FHDNFGFDDLVR_	_FHDNFGFDDLVR_.2
853	O00165	HAX1_HUMAN	151	SESPQPAPDWGSQRPFHR	Specific	_SESPQPAPDWGSQRPFHR_	_SESPQPAPDWGSQRPFHR_.3
854	O00165	HAX1_HUMAN	151	SESPQPAPDWGSQRPFHR	Specific	_SESPQPAPDWGSQRPFHR_	_SESPQPAPDWGSQRPFHR_.4
855	O00165	HAX1_HUMAN	181	TREDNDLDSQVSQEGLGPVLQPQPK	Specific	_TREDNDLDSQVSQEGLGPVLQPQPK_	_TREDNDLDSQVSQEGLGPVLQPQPK_.3
856	O00165	HAX1_HUMAN	99	TLPSHPPELPGPESETPGER	Specific-N	_TLPSHPPELPGPESETPGER_	_TLPSHPPELPGPESETPGER_.3
857	O00165	HAX1_HUMAN	140	IFGGVLESDAR	Specific	_IFGGVLESDAR_	_IFGGVLESDAR_.2
858	O00170	AIP_HUMAN	293	ELDPALAPVVSR	Specific-N	_ELDPALAPVVSR_	_ELDPALAPVVSR_.2
859	O00170	AIP_HUMAN	291	VLELDPALAPVVSR	Specific	_VLELDPALAPVVSR_	_VLELDPALAPVVSR_.2
860	O00170	AIP_HUMAN	23	GELPDFQDGTK	Specific	_GELPDFQDGTK_	_GELPDFQDGTK_.2
861	O00170	AIP_HUMAN	17	VIQEGRGELPDFQDGTK	Specific	_VIQEGRGELPDFQDGTK_	_VIQEGRGELPDFQDGTK_.3
862	O00170	AIP_HUMAN	17	VIQEGRGELPDFQDGTK	Specific	_VIQEGRGELPDFQDGTK_	_VIQEGRGELPDFQDGTK_.2
863	O00170	AIP_HUMAN	82	EGEIAQFLCDIK	Specific	_EGEIAQFLC[Carbamidomethyl (C)]DIK_	_EGEIAQFLC[Carbamidomethyl (C)]DIK_.2
864	O00170	AIP_HUMAN	42	HSDDEGTVLDDSR	Specific-N	_HSDDEGTVLDDSR_	_HSDDEGTVLDDSR_.2
865	O00170	AIP_HUMAN	40	TLHSDDEGTVLDDSR	Specific	_TLHSDDEGTVLDDSR_	_TLHSDDEGTVLDDSR_.2
866	O00170	AIP_HUMAN	40	TLHSDDEGTVLDDSR	Specific	_TLHSDDEGTVLDDSR_	_TLHSDDEGTVLDDSR_.3
867	O00170	AIP_HUMAN	70	LPVWETIVCTMR	Specific	_LPVWETIVC[Carbamidomethyl (C)]TMR_	_LPVWETIVC[Carbamidomethyl (C)]TMR_.2
868	O00170	AIP_HUMAN	94	HVVLYPLVAK	Specific	_HVVLYPLVAK_	_HVVLYPLVAK_.2
869	O00170	AIP_HUMAN	94	HVVLYPLVAK	Specific	_HVVLYPLVAK_	_HVVLYPLVAK_.3
870	O00170	AIP_HUMAN	68	FKLPVWETIVC	Specific-C	_FKLPVWETIVC[Carbamidomethyl (C)]_	_FKLPVWETIVC[Carbamidomethyl (C)]_.2
871	O00170	AIP_HUMAN	8	LREDGIQK	Specific	_LREDGIQK_	_LREDGIQK_.2
872	O00170	AIP_HUMAN	57	GKPMELIIGK	Specific	_GKPMELIIGK_	_GKPMELIIGK_.2
873	O00170	AIP_HUMAN	8	LREDGIQKR	Specific	_LREDGIQKR_	_LREDGIQKR_.3
874	O00170	AIP_HUMAN	8	LREDGIQKR	Specific	_LREDGIQKR_	_LREDGIQKR_.2
875	O00170	AIP_HUMAN	242	LVVEEYYEVLDHCSSILNK	Specific	_LVVEEYYEVLDHC[Carbamidomethyl (C)]SSILNK_	_LVVEEYYEVLDHC[Carbamidomethyl (C)]SSILNK_.3
876	O00170	AIP_HUMAN	107	NIAVGKDPLEGQR	Specific	_NIAVGKDPLEGQR_	_NIAVGKDPLEGQR_.2
877	O00170	AIP_HUMAN	259	NKYDDNVK	Specific-N	_NKYDDNVK_	_NKYDDNVK_.2
878	O00170	AIP_HUMAN	202	YYDAIACLK	Specific	_YYDAIAC[Carbamidomethyl (C)]LK_	_YYDAIAC[Carbamidomethyl (C)]LK_.2
879	O00170	AIP_HUMAN	274	AHAAVWNAQEAQADFAK	Specific	_AHAAVWNAQEAQADFAK_	_AHAAVWNAQEAQADFAK_.2
880	O00170	AIP_HUMAN	157	VESPGTYQQDPWAMTDEEK	Specific	_VESPGTYQQDPWAMTDEEK_	_VESPGTYQQDPWAMTDEEK_.2
881	O00170	AIP_HUMAN	57	GKPMELIIGKK	Specific	_GKPMELIIGKK_	_GKPMELIIGKK_.3
882	O00170	AIP_HUMAN	68	FKLPVWETIVCTMR	Specific	_FKLPVWETIVC[Carbamidomethyl (C)]TMR_	_FKLPVWETIVC[Carbamidomethyl (C)]TMR_.3
883	O00178	GTPB1_HUMAN	65	LVLVSPTSEQYDSLLR	Specific	_LVLVSPTSEQYDSLLR_	_LVLVSPTSEQYDSLLR_.2
884	O00178	GTPB1_HUMAN	153	VGDNDFLEVR	Specific	_VGDNDFLEVR_	_VGDNDFLEVR_.2
885	O00178	GTPB1_HUMAN	378	MFLNLLSPR	Specific	_MFLNLLSPR_	_MFLNLLSPR_.2
886	O00178	GTPB1_HUMAN	122	SMAEQIEADVILLR	Specific	_SMAEQIEADVILLR_	_SMAEQIEADVILLR_.2
887	O00178	GTPB1_HUMAN	345	DDVIVTASNFSSER	Specific	_DDVIVTASNFSSER_	_DDVIVTASNFSSER_.2
888	O00178	GTPB1_HUMAN	247	VITFIDLAGHEK	Specific	_VITFIDLAGHEK_	_VITFIDLAGHEK_.3
889	O00178	GTPB1_HUMAN	336	KIPVLVQSK	Specific	_KIPVLVQSK_	_KIPVLVQSK_.2
890	O00178	GTPB1_HUMAN	547	TPEYLHIDQR	Specific	_TPEYLHIDQR_	_TPEYLHIDQR_.2
891	O00178	GTPB1_HUMAN	547	TPEYLHIDQR	Specific	_TPEYLHIDQR_	_TPEYLHIDQR_.3
892	O00178	GTPB1_HUMAN	144	VRDYLVR	Specific	_VRDYLVR_	_VRDYLVR_.2
893	O00186	STXB3_HUMAN	389	VLLPVLLNK	Specific	_VLLPVLLNK_	_VLLPVLLNK_.2
894	O00186	STXB3_HUMAN	279	EAILEEEDDLWVR	Specific	_EAILEEEDDLWVR_	_EAILEEEDDLWVR_.2
895	O00186	STXB3_HUMAN	77	ALYFITPTSK	Specific	_ALYFITPTSK_	_ALYFITPTSK_.2
896	O00186	STXB3_HUMAN	368	TEQDLALGTDAEGQK	Specific	_TEQDLALGTDAEGQK_	_TEQDLALGTDAEGQK_.2
897	O00186	STXB3_HUMAN	34	IMLLDEFTTK	Specific	_IMLLDEFTTK_	_IMLLDEFTTK_.2
898	O00192	ARVC_HUMAN	234	EAFPVGPEPGPPGGR	Specific	_EAFPVGPEPGPPGGR_	_EAFPVGPEPGPPGGR_.2
899	O00192	ARVC_HUMAN	861	GALSPGGFDDSTLPLVDK	Specific	_GALSPGGFDDSTLPLVDK_	_GALSPGGFDDSTLPLVDK_.2
900	O00192	ARVC_HUMAN	666	LYLSLLTESR	Specific	_LYLSLLTESR_	_LYLSLLTESR_.2
901	O00192	ARVC_HUMAN	254	FQAEPYGLEDDTR	Specific	_FQAEPYGLEDDTR_	_FQAEPYGLEDDTR_.2
902	O00192	ARVC_HUMAN	744	DLIGSYAMAELVR	Specific	_DLIGSYAMAELVR_	_DLIGSYAMAELVR_.2
903	O00192	ARVC_HUMAN	585	EVPGADRYQEAEPGPLGSAVGSQR	Specific	_EVPGADRYQEAEPGPLGSAVGSQR_	_EVPGADRYQEAEPGPLGSAVGSQR_.3
904	O00192	ARVC_HUMAN	654	GFELLYQPEVVR	Specific	_GFELLYQPEVVR_	_GFELLYQPEVVR_.2
905	O00192	ARVC_HUMAN	946	LVDAVGDAKPQPVDSWV	Specific	_LVDAVGDAKPQPVDSWV_	_LVDAVGDAKPQPVDSWV_.2
906	O00192	ARVC_HUMAN	802	GVPALVALVASSQSVR	Specific	_GVPALVALVASSQSVR_	_GVPALVALVASSQSVR_.2
907	O00192	ARVC_HUMAN	802	GVPALVALVASSQSVR	Specific	_GVPALVALVASSQSVR_	_GVPALVALVASSQSVR_.3
908	O00193	SMAP_HUMAN	56	LVIGDHK	Specific	_LVIGDHK_	_LVIGDHK_.2
909	O00193	SMAP_HUMAN	56	LVIGDHK	Specific	_LVIGDHK_	_LVIGDHK_.1
910	O00193	SMAP_HUMAN	155	EHPDEVEDPK	Specific-N	_EHPDEVEDPK_	_EHPDEVEDPK_.2
911	O00193	SMAP_HUMAN	155	EHPDEVEDPK	Specific-N	_EHPDEVEDPK_	_EHPDEVEDPK_.3
912	O00193	SMAP_HUMAN	75	KINEELESQ	Specific-C	_KINEELESQ_	_KINEELESQ_.1
913	O00193	SMAP_HUMAN	75	KINEELESQ	Specific-C	_KINEELESQ_	_KINEELESQ_.2
914	O00193	SMAP_HUMAN	31	DLGNEERK	Specific-N	_DLGNEERK_	_DLGNEERK_.2
915	O00193	SMAP_HUMAN	76	INEELESQ	Specific-C	_INEELESQ_	_INEELESQ_.1
916	O00193	SMAP_HUMAN	15	SASPDDDLGSS	Specific-C	_SASPDDDLGSS_	_SASPDDDLGSS_.1
917	O00193	SMAP_HUMAN	75	KINEELESQYQQSMDSK	Specific	_KINEELESQYQQSMDSK_	_KINEELESQYQQSMDSK_.2
918	O00193	SMAP_HUMAN	75	KINEELESQYQQSMDSK	Specific	_KINEELESQYQQSMDSK_	_KINEELESQYQQSMDSK_.3
919	O00193	SMAP_HUMAN	15	SASPDDDLGSSNWEAADLGNEERK	Specific	_SASPDDDLGSSNWEAADLGNEERK_	_SASPDDDLGSSNWEAADLGNEERK_.3
920	O00193	SMAP_HUMAN	76	INEELESQYQQSMDSK	Specific	_INEELESQYQQSMDSK_	_INEELESQYQQSMDSK_.2
921	O00193	SMAP_HUMAN	26	NWEAADLGNEERK	Specific-N	_NWEAADLGNEERK_	_NWEAADLGNEERK_.2
922	O00203	AP3B1_HUMAN	486	LLDSITVPVAR	Specific	_LLDSITVPVAR_	_LLDSITVPVAR_.2
923	O00203	AP3B1_HUMAN	497	ASILWLIGENCER	Specific	_ASILWLIGENC[Carbamidomethyl (C)]ER_	_ASILWLIGENC[Carbamidomethyl (C)]ER_.2
924	O00203	AP3B1_HUMAN	553	LLTQYILNLGK	Specific	_LLTQYILNLGK_	_LLTQYILNLGK_.2
925	O00203	AP3B1_HUMAN	157	EASADLSPYVR	Specific	_EASADLSPYVR_	_EASADLSPYVR_.2
926	O00203	AP3B1_HUMAN	603	PAPLLESPFK	Specific	_PAPLLESPFK_	_PAPLLESPFK_.2
927	O00203	AP3B1_HUMAN	638	NWPEVAPDPSVR	Specific-N	_NWPEVAPDPSVR_	_NWPEVAPDPSVR_.2
928	O00203	AP3B1_HUMAN	1026	VVNVANVGAVPSGQDNIHR	Specific	_VVNVANVGAVPSGQDNIHR_	_VVNVANVGAVPSGQDNIHR_.2
929	O00203	AP3B1_HUMAN	1026	VVNVANVGAVPSGQDNIHR	Specific	_VVNVANVGAVPSGQDNIHR_	_VVNVANVGAVPSGQDNIHR_.3
930	O00203	AP3B1_HUMAN	597	IFLAQKPAPLLESPFK	Specific	_IFLAQKPAPLLESPFK_	_IFLAQKPAPLLESPFK_.3
931	O00203	AP3B1_HUMAN	186	EMLIEVIEK	Specific	_EMLIEVIEK_	_EMLIEVIEK_.2
932	O00203	AP3B1_HUMAN	1064	EGSTAQLIINTEK	Specific	_EGSTAQLIINTEK_	_EGSTAQLIINTEK_.2
933	O00203	AP3B1_HUMAN	881	GLAAHYFFPR	Specific	_GLAAHYFFPR_	_GLAAHYFFPR_.3
934	O00203	AP3B1_HUMAN	419	QFAAATIQTIGR	Specific	_QFAAATIQTIGR_	_QFAAATIQTIGR_.2
935	O00203	AP3B1_HUMAN	75	NASELFPAVVK	Specific	_NASELFPAVVK_	_NASELFPAVVK_.2
936	O00203	AP3B1_HUMAN	913	KIENIHIGEK	Specific	_KIENIHIGEK_	_KIENIHIGEK_.2
937	O00203	AP3B1_HUMAN	177	LYSLDPEQK	Specific	_LYSLDPEQK_	_LYSLDPEQK_.2
938	O00213	APBB1_HUMAN	523	LVDVPFQVEFPAPK	Specific	_LVDVPFQVEFPAPK_	_LVDVPFQVEFPAPK_.2
939	O00213	APBB1_HUMAN	433	LVEPQSQALLHAQPIISIR	Specific	_LVEPQSQALLHAQPIISIR_	_LVEPQSQALLHAQPIISIR_.3
940	O00213	APBB1_HUMAN	608	FLSFLAVGR	Specific	_FLSFLAVGR_	_FLSFLAVGR_.2
941	O00213	APBB1_HUMAN	421	DLLLQLEDETLK	Specific	_DLLLQLEDETLK_	_DLLLQLEDETLK_.2
942	O00214	LEG8_HUMAN	242	NSFLQESWGEEER	Specific	_NSFLQESWGEEER_	_NSFLQESWGEEER_.2
943	O00217	NDUS8_HUMAN	116	LCEAICPAQAITIEAEPR	Specific	_LC[Carbamidomethyl (C)]EAIC[Carbamidomethyl (C)]PAQAITIEAEPR_	_LC[Carbamidomethyl (C)]EAIC[Carbamidomethyl (C)]PAQAITIEAEPR_.2
944	O00217	NDUS8_HUMAN	116	LCEAICPAQAITIEAEPR	Specific	_LC[Carbamidomethyl (C)]EAIC[Carbamidomethyl (C)]PAQAITIEAEPR_	_LC[Carbamidomethyl (C)]EAIC[Carbamidomethyl (C)]PAQAITIEAEPR_.3
945	O00217	NDUS8_HUMAN	78	EPATINYPFEK	Specific	_EPATINYPFEK_	_EPATINYPFEK_.2
946	O00217	NDUS8_HUMAN	103	RYPSGEER	Specific	_RYPSGEER_	_RYPSGEER_.2
947	O00217	NDUS8_HUMAN	67	GLGMTLSYLFR	Specific	_GLGMTLSYLFR_	_GLGMTLSYLFR_.2
948	O00217	NDUS8_HUMAN	143	YDIDMTK	Specific	_YDIDMTK_	_YDIDMTK_.1
949	O00217	NDUS8_HUMAN	143	YDIDMTK	Specific	_YDIDMTK_	_YDIDMTK_.2
950	O00217	NDUS8_HUMAN	95	FRGEHALR	Specific	_FRGEHALR_	_FRGEHALR_.2
951	O00221	IKBE_HUMAN	382	NQPLMELLLR	Specific	_NQPLMELLLR_	_NQPLMELLLR_.2
952	O00231	PSD11_HUMAN	326	LYDNLLEQNLIR	Specific	_LYDNLLEQNLIR_	_LYDNLLEQNLIR_.2
953	O00231	PSD11_HUMAN	311	AELRDDPIISTHLAK	Specific	_AELRDDPIISTHLAK_	_AELRDDPIISTHLAK_.3
954	O00231	PSD11_HUMAN	311	AELRDDPIISTHLAK	Specific	_AELRDDPIISTHLAK_	_AELRDDPIISTHLAK_.4
955	O00231	PSD11_HUMAN	311	AELRDDPIISTHLAK	Specific	_AELRDDPIISTHLAK_	_AELRDDPIISTHLAK_.2
956	O00231	PSD11_HUMAN	338	VIEPFSR	Specific	_VIEPFSR_	_VIEPFSR_.2
957	O00231	PSD11_HUMAN	298	SLADFEK	Specific	_SLADFEK_	_SLADFEK_.2
958	O00231	PSD11_HUMAN	298	SLADFEK	Specific	_SLADFEK_	_SLADFEK_.1
959	O00231	PSD11_HUMAN	410	VVDSLYNK	Specific	_VVDSLYNK_	_VVDSLYNK_.2
960	O00231	PSD11_HUMAN	410	VVDSLYNK	Specific	_VVDSLYNK_	_VVDSLYNK_.1
961	O00231	PSD11_HUMAN	345	VQIEHISSLIK	Specific	_VQIEHISSLIK_	_VQIEHISSLIK_.2
962	O00231	PSD11_HUMAN	345	VQIEHISSLIK	Specific	_VQIEHISSLIK_	_VQIEHISSLIK_.3
963	O00231	PSD11_HUMAN	195	TTANAIYCPPK	Specific	_TTANAIYC[Carbamidomethyl (C)]PPK_	_TTANAIYC[Carbamidomethyl (C)]PPK_.2
964	O00231	PSD11_HUMAN	34	DIQENDEEAVQVK	Specific	_DIQENDEEAVQVK_	_DIQENDEEAVQVK_.2
965	O00231	PSD11_HUMAN	133	LVSLYFDTK	Specific	_LVSLYFDTK_	_LVSLYFDTK_.2
966	O00231	PSD11_HUMAN	60	TGQAAELGGLLK	Specific	_TGQAAELGGLLK_	_TGQAAELGGLLK_.2
967	O00231	PSD11_HUMAN	143	YQEALHLGSQLLR	Specific	_YQEALHLGSQLLR_	_YQEALHLGSQLLR_.3
968	O00231	PSD11_HUMAN	143	YQEALHLGSQLLR	Specific	_YQEALHLGSQLLR_	_YQEALHLGSQLLR_.2
969	O00231	PSD11_HUMAN	72	YVRPFLNSISK	Specific	_YVRPFLNSISK_	_YVRPFLNSISK_.2
970	O00231	PSD11_HUMAN	72	YVRPFLNSISK	Specific	_YVRPFLNSISK_	_YVRPFLNSISK_.3
971	O00231	PSD11_HUMAN	259	IMLNTPEDVQALVSGK	Specific	_IMLNTPEDVQALVSGK_	_IMLNTPEDVQALVSGK_.2
972	O00231	PSD11_HUMAN	2	AAAAVVEFQR	Specific-N	_[Acetyl (Protein N-term)]AAAAVVEFQR_	_[Acetyl (Protein N-term)]AAAAVVEFQR_.2
973	O00231	PSD11_HUMAN	396	TYEAALETIQNMSK	Specific	_TYEAALETIQNMSK_	_TYEAALETIQNMSK_.2
974	O00231	PSD11_HUMAN	47	EQSILELGSLLAK	Specific	_EQSILELGSLLAK_	_EQSILELGSLLAK_.2
975	O00231	PSD11_HUMAN	206	LQATLDMQSGIIHAAEEK	Specific	_LQATLDMQSGIIHAAEEK_	_LQATLDMQSGIIHAAEEK_.3
976	O00231	PSD11_HUMAN	206	LQATLDMQSGIIHAAEEK	Specific	_LQATLDMQSGIIHAAEEK_	_LQATLDMQSGIIHAAEEK_.2
977	O00231	PSD11_HUMAN	164	ALLVEVQLLESK	Specific	_ALLVEVQLLESK_	_ALLVEVQLLESK_.2
978	O00231	PSD11_HUMAN	33	RDIQENDEEAVQVK	Specific	_RDIQENDEEAVQVK_	_RDIQENDEEAVQVK_.2
979	O00231	PSD11_HUMAN	365	LSQMILDK	Specific	_LSQMILDK_	_LSQMILDK_.2
980	O00231	PSD11_HUMAN	365	LSQMILDK	Specific	_LSQMILDK_	_LSQMILDK_.1
981	O00231	PSD11_HUMAN	49	SILELGSLLAK	Specific-N	_SILELGSLLAK_	_SILELGSLLAK_.2
982	O00231	PSD11_HUMAN	176	TYHALSNLPK	Specific	_TYHALSNLPK_	_TYHALSNLPK_.2
983	O00231	PSD11_HUMAN	176	TYHALSNLPK	Specific	_TYHALSNLPK_	_TYHALSNLPK_.3
984	O00231	PSD11_HUMAN	197	ANAIYCPPK	Specific-N	_ANAIYC[Carbamidomethyl (C)]PPK_	_ANAIYC[Carbamidomethyl (C)]PPK_.2
985	O00231	PSD11_HUMAN	315	DDPIISTHLAK	Specific	_DDPIISTHLAK_	_DDPIISTHLAK_.2
986	O00231	PSD11_HUMAN	237	EGYDSIDSPK	Specific-N	_EGYDSIDSPK_	_EGYDSIDSPK_.2
987	O00231	PSD11_HUMAN	232	FYEAFEGYDSIDSPK	Specific-N	_FYEAFEGYDSIDSPK_	_FYEAFEGYDSIDSPK_.2
988	O00231	PSD11_HUMAN	227	TAYSYFYEAFEGYDSIDSPK	Specific	_TAYSYFYEAFEGYDSIDSPK_	_TAYSYFYEAFEGYDSIDSPK_.3
989	O00231	PSD11_HUMAN	364	KLSQMILDK	Specific	_KLSQMILDK_	_KLSQMILDK_.2
990	O00231	PSD11_HUMAN	142	RYQEALHLGSQLLR	Specific	_RYQEALHLGSQLLR_	_RYQEALHLGSQLLR_.3
991	O00231	PSD11_HUMAN	142	RYQEALHLGSQLLR	Specific	_RYQEALHLGSQLLR_	_RYQEALHLGSQLLR_.2
992	O00231	PSD11_HUMAN	142	RYQEALHLGSQLLR	Specific	_RYQEALHLGSQLLR_	_RYQEALHLGSQLLR_.4
993	O00231	PSD11_HUMAN	133	LVSLYFDTKR	Specific	_LVSLYFDTKR_	_LVSLYFDTKR_.3
994	O00231	PSD11_HUMAN	21	EASIDILHSIVKR	Specific	_EASIDILHSIVKR_	_EASIDILHSIVKR_.3
995	O00231	PSD11_HUMAN	21	EASIDILHSIVK	Specific	_EASIDILHSIVK_	_EASIDILHSIVK_.3
996	O00231	PSD11_HUMAN	21	EASIDILHSIVK	Specific	_EASIDILHSIVK_	_EASIDILHSIVK_.2
997	O00231	PSD11_HUMAN	12	AQSLLSTDREASIDILHSIVK	Specific	_AQSLLSTDREASIDILHSIVK_	_AQSLLSTDREASIDILHSIVK_.3
998	O00231	PSD11_HUMAN	12	AQSLLSTDR	Specific	_AQSLLSTDR_	_AQSLLSTDR_.2
999	O00232	PSD12_HUMAN	308	LFTTMELMR	Specific	_LFTTMELMR_	_LFTTMELMR_.2
1000	O00232	PSD12_HUMAN	136	IYVEIER	Specific	_IYVEIER_	_IYVEIER_.2
1001	O00232	PSD12_HUMAN	136	IYVEIER	Specific	_IYVEIER_	_IYVEIER_.1
1002	O00232	PSD12_HUMAN	409	LAGIINFQRPK	Specific	_LAGIINFQRPK_	_LAGIINFQRPK_.2
1003	O00232	PSD12_HUMAN	409	LAGIINFQRPK	Specific	_LAGIINFQRPK_	_LAGIINFQRPK_.3
1004	O00232	PSD12_HUMAN	442	TTHLIAK	Specific	_TTHLIAK_	_TTHLIAK_.2
1005	O00232	PSD12_HUMAN	442	TTHLIAK	Specific	_TTHLIAK_	_TTHLIAK_.1
1006	O00232	PSD12_HUMAN	420	DPNNLLNDWSQK	Specific	_DPNNLLNDWSQK_	_DPNNLLNDWSQK_.2
1007	O00232	PSD12_HUMAN	66	ILVAVVK	Specific	_ILVAVVK_	_ILVAVVK_.2
1008	O00232	PSD12_HUMAN	66	ILVAVVK	Specific	_ILVAVVK_	_ILVAVVK_.1
1009	O00232	PSD12_HUMAN	406	VDRLAGIINFQRPK	Specific	_VDRLAGIINFQRPK_	_VDRLAGIINFQRPK_.3
1010	O00232	PSD12_HUMAN	406	VDRLAGIINFQRPK	Specific	_VDRLAGIINFQRPK_	_VDRLAGIINFQRPK_.4
1011	O00232	PSD12_HUMAN	213	FFQEENTEK	Specific	_FFQEENTEK_	_FFQEENTEK_.2
1012	O00232	PSD12_HUMAN	331	GSLESPATDVFGSTEEGEKR	Specific	_GSLESPATDVFGSTEEGEKR_	_GSLESPATDVFGSTEEGEKR_.3
1013	O00232	PSD12_HUMAN	331	GSLESPATDVFGSTEEGEKR	Specific	_GSLESPATDVFGSTEEGEKR_	_GSLESPATDVFGSTEEGEKR_.2
1014	O00232	PSD12_HUMAN	249	AIYDTPCIQAESEK	Specific	_AIYDTPC[Carbamidomethyl (C)]IQAESEK_	_AIYDTPC[Carbamidomethyl (C)]IQAESEK_.2
1015	O00232	PSD12_HUMAN	295	KLEEIPK	Specific	_KLEEIPK_	_KLEEIPK_.2
1016	O00232	PSD12_HUMAN	358	VVEHNIR	Specific	_VVEHNIR_	_VVEHNIR_.2
1017	O00232	PSD12_HUMAN	183	VEFILEQMR	Specific	_VEFILEQMR_	_VEFILEQMR_.2
1018	O00232	PSD12_HUMAN	317	WSTLVEDYGMELR	Specific	_WSTLVEDYGMELR_	_WSTLVEDYGMELR_.2
1019	O00232	PSD12_HUMAN	330	KGSLESPATDVFGSTEEGEK	Specific	_KGSLESPATDVFGSTEEGEK_	_KGSLESPATDVFGSTEEGEK_.2
1020	O00232	PSD12_HUMAN	330	KGSLESPATDVFGSTEEGEK	Specific	_KGSLESPATDVFGSTEEGEK_	_KGSLESPATDVFGSTEEGEK_.3
1021	O00232	PSD12_HUMAN	56	TASDMVSTSR	Specific	_TASDMVSTSR_	_TASDMVSTSR_.2
1022	O00232	PSD12_HUMAN	17	EVDYSATVDQR	Specific-N	_EVDYSATVDQR_	_EVDYSATVDQR_.2
1023	O00232	PSD12_HUMAN	331	GSLESPATDVFGSTEEGEK	Specific	_GSLESPATDVFGSTEEGEK_	_GSLESPATDVFGSTEEGEK_.2
1024	O00232	PSD12_HUMAN	110	TYVEEITDLPIK	Specific-N	_TYVEEITDLPIK_	_TYVEEITDLPIK_.2
1025	O00232	PSD12_HUMAN	181	ERVEFILEQMR	Specific	_ERVEFILEQMR_	_ERVEFILEQMR_.3
1026	O00232	PSD12_HUMAN	181	ERVEFILEQMR	Specific	_ERVEFILEQMR_	_ERVEFILEQMR_.2
1027	O00232	PSD12_HUMAN	449	EEMIHNLQ	Specific	_EEMIHNLQ_	_EEMIHNLQ_.1
1028	O00232	PSD12_HUMAN	449	EEMIHNLQ	Specific	_EEMIHNLQ_	_EEMIHNLQ_.2
1029	O00232	PSD12_HUMAN	432	LNSLMSLVNK	Specific	_LNSLMSLVNK_	_LNSLMSLVNK_.2
1030	O00232	PSD12_HUMAN	432	LNSLMSLVNK	Specific	_LNSLMSLVNK_	_LNSLMSLVNK_.1
1031	O00232	PSD12_HUMAN	112	VEEITDLPIK	Specific-N	_VEEITDLPIK_	_VEEITDLPIK_.2
1032	O00232	PSD12_HUMAN	311	TMELMRWSTLVEDYGMELR	Specific-N	_TM[Oxidation (M)]ELM[Oxidation (M)]RWSTLVEDYGMELR_	_TM[Oxidation (M)]ELM[Oxidation (M)]RWSTLVEDYGMELR_.3
1033	O00232	PSD12_HUMAN	104	MVQQCCTYVEEITDLPIK	Specific	_MVQQC[Carbamidomethyl (C)]C[Carbamidomethyl (C)]TYVEEITDLPIK_	_MVQQC[Carbamidomethyl (C)]C[Carbamidomethyl (C)]TYVEEITDLPIK_.2
1034	O00232	PSD12_HUMAN	104	MVQQCCTYVEEITDLPIK	Specific	_MVQQC[Carbamidomethyl (C)]C[Carbamidomethyl (C)]TYVEEITDLPIK_	_MVQQC[Carbamidomethyl (C)]C[Carbamidomethyl (C)]TYVEEITDLPIK_.3
1035	O00232	PSD12_HUMAN	330	KGSLESPATDVFGSTEEGEKR	Specific	_KGSLESPATDVFGSTEEGEKR_	_KGSLESPATDVFGSTEEGEKR_.3
1036	O00232	PSD12_HUMAN	330	KGSLESPATDVFGSTEEGEKR	Specific	_KGSLESPATDVFGSTEEGEKR_	_KGSLESPATDVFGSTEEGEKR_.4
1037	O00232	PSD12_HUMAN	330	KGSLESPATDVFGSTEEGEKR	Specific	_KGSLESPATDVFGSTEEGEKR_	_KGSLESPATDVFGSTEEGEKR_.2
1038	O00232	PSD12_HUMAN	356	NRVVEHNIR	Specific	_NRVVEHNIR_	_NRVVEHNIR_.3
1039	O00232	PSD12_HUMAN	356	NRVVEHNIR	Specific	_NRVVEHNIR_	_NRVVEHNIR_.2
1040	O00232	PSD12_HUMAN	42	EVIETLLSLEK	Specific-N	_EVIETLLSLEK_	_EVIETLLSLEK_.2
1041	O00232	PSD12_HUMAN	16	MEVDYSATVDQR	Specific	_MEVDYSATVDQR_	_MEVDYSATVDQR_.2
1042	O00232	PSD12_HUMAN	317	WSTLVEDYGMELRK	Specific	_WSTLVEDYGMELRK_	_WSTLVEDYGMELRK_.2
1043	O00232	PSD12_HUMAN	317	WSTLVEDYGMELRK	Specific	_WSTLVEDYGMELRK_	_WSTLVEDYGMELRK_.3
1044	O00232	PSD12_HUMAN	161	EAASILQELQVETYGSMEK	Specific	_EAASILQELQVETYGSMEK_	_EAASILQELQVETYGSMEK_.2
1045	O00232	PSD12_HUMAN	161	EAASILQELQVETYGSMEK	Specific	_EAASILQELQVETYGSMEK_	_EAASILQELQVETYGSMEK_.3
1046	O00232	PSD12_HUMAN	104	MVQQCCTYVEEITDLPIK	Specific	_M[Oxidation (M)]VQQC[Carbamidomethyl (C)]C[Carbamidomethyl (C)]TYVEEITDLPIK_	_M[Oxidation (M)]VQQC[Carbamidomethyl (C)]C[Carbamidomethyl (C)]TYVEEITDLPIK_.2
1047	O00233	PSMD9_HUMAN	212	GLLGCNIIPLQR	Specific	_GLLGC[Carbamidomethyl (C)]NIIPLQR_	_GLLGC[Carbamidomethyl (C)]NIIPLQR_.2
1048	O00233	PSMD9_HUMAN	49	GIGMNEPLVDCEGYPR	Specific	_GIGMNEPLVDC[Carbamidomethyl (C)]EGYPR_	_GIGMNEPLVDC[Carbamidomethyl (C)]EGYPR_.2
1049	O00233	PSMD9_HUMAN	29	RKEEIEAQIK	Specific	_RKEEIEAQIK_	_RKEEIEAQIK_.3
1050	O00233	PSMD9_HUMAN	29	RKEEIEAQIK	Specific	_RKEEIEAQIK_	_RKEEIEAQIK_.2
1051	O00233	PSMD9_HUMAN	41	YDVLESQK	Specific-N	_YDVLESQK_	_YDVLESQK_.2
1052	O00233	PSMD9_HUMAN	39	ANYDVLESQK	Specific	_ANYDVLESQK_	_ANYDVLESQK_.2
1053	O00233	PSMD9_HUMAN	187	PLNVTVIR	Specific	_PLNVTVIR_	_PLNVTVIR_.2
1054	O00233	PSMD9_HUMAN	65	SDVDLYQVR	Specific	_SDVDLYQVR_	_SDVDLYQVR_.2
1055	O00233	PSMD9_HUMAN	53	NEPLVDCEGYPR	Specific-N	_NEPLVDC[Carbamidomethyl (C)]EGYPR_	_NEPLVDC[Carbamidomethyl (C)]EGYPR_.2
1056	O00233	PSMD9_HUMAN	169	NFQSLHNIGSVVQHSEGKPLNVTVIR	Specific-N	_NFQSLHNIGSVVQHSEGKPLNVTVIR_	_NFQSLHNIGSVVQHSEGKPLNVTVIR_.4
1057	O00233	PSMD9_HUMAN	123	KLGQSESQGPPR	Specific	_KLGQSESQGPPR_	_KLGQSESQGPPR_.2
1058	O00244	ATOX1_HUMAN	31	YDIDLPNKK	Specific	_YDIDLPNKK_	_YDIDLPNKK_.2
1059	O00244	ATOX1_HUMAN	31	YDIDLPNKK	Specific	_YDIDLPNKK_	_YDIDLPNKK_.3
1060	O00244	ATOX1_HUMAN	31	YDIDLPNK	Specific	_YDIDLPNK_	_YDIDLPNK_.2
1061	O00244	ATOX1_HUMAN	31	YDIDLPNK	Specific	_YDIDLPNK_	_YDIDLPNK_.1
1062	O00244	ATOX1_HUMAN	40	VCIESEHSMDTLLATLK	Specific	_VC[Carbamidomethyl (C)]IESEHSMDTLLATLK_	_VC[Carbamidomethyl (C)]IESEHSMDTLLATLK_.3
1063	O00244	ATOX1_HUMAN	40	VCIESEHSMDTLLATLK	Specific	_VC[Carbamidomethyl (C)]IESEHSMDTLLATLK_	_VC[Carbamidomethyl (C)]IESEHSMDTLLATLK_.2
1064	O00244	ATOX1_HUMAN	2	PKHEFSVDMTCGGCAEAVSR	Specific-N	_PKHEFSVDMTC[Carbamidomethyl (C)]GGC[Carbamidomethyl (C)]AEAVSR_	_PKHEFSVDMTC[Carbamidomethyl (C)]GGC[Carbamidomethyl (C)]AEAVSR_.3
1065	O00244	ATOX1_HUMAN	61	TVSYLGLE	Specific	_TVSYLGLE_	_TVSYLGLE_.1
1066	O00244	ATOX1_HUMAN	4	HEFSVDMTCGGCAEAVSR	Specific	_HEFSVDMTC[Carbamidomethyl (C)]GGC[Carbamidomethyl (C)]AEAVSR_	_HEFSVDMTC[Carbamidomethyl (C)]GGC[Carbamidomethyl (C)]AEAVSR_.2
1067	O00244	ATOX1_HUMAN	4	HEFSVDMTCGGCAEAVSR	Specific	_HEFSVDMTC[Carbamidomethyl (C)]GGC[Carbamidomethyl (C)]AEAVSR_	_HEFSVDMTC[Carbamidomethyl (C)]GGC[Carbamidomethyl (C)]AEAVSR_.3
1068	O00244	ATOX1_HUMAN	40	VCIESEHSMDTLLATLKK	Specific	_VC[Carbamidomethyl (C)]IESEHSMDTLLATLKK_	_VC[Carbamidomethyl (C)]IESEHSMDTLLATLKK_.4
1069	O00244	ATOX1_HUMAN	39	KVCIESEHSMDTLLATLK	Specific	_KVC[Carbamidomethyl (C)]IESEHSMDTLLATLK_	_KVC[Carbamidomethyl (C)]IESEHSMDTLLATLK_.3
1070	O00255	MEN1_HUMAN	99	GAVDLSLYPR	Specific	_GAVDLSLYPR_	_GAVDLSLYPR_.2
1071	O00257	CBX4_HUMAN	179	EAPSPTCPDLGAK	Specific	_EAPSPTC[Carbamidomethyl (C)]PDLGAK_	_EAPSPTC[Carbamidomethyl (C)]PDLGAK_.2
1072	O00264	PGRC1_HUMAN	80	RFDGVQDPR	Specific	_RFDGVQDPR_	_RFDGVQDPR_.2
1073	O00264	PGRC1_HUMAN	80	RFDGVQDPR	Specific	_RFDGVQDPR_	_RFDGVQDPR_.3
1074	O00264	PGRC1_HUMAN	106	FYGPEGPYGVFAGR	Specific	_FYGPEGPYGVFAGR_	_FYGPEGPYGVFAGR_.2
1075	O00264	PGRC1_HUMAN	72	DFTPAELR	Specific	_DFTPAELR_	_DFTPAELR_.2
1076	O00264	PGRC1_HUMAN	72	DFTPAELR	Specific	_DFTPAELR_	_DFTPAELR_.1
1077	O00264	PGRC1_HUMAN	81	FDGVQDPR	Specific	_FDGVQDPR_	_FDGVQDPR_.2
1078	O00264	PGRC1_HUMAN	45	IVRGDQPAASGDSDDDEPPPLPR	Specific	_IVRGDQPAASGDSDDDEPPPLPR_	_IVRGDQPAASGDSDDDEPPPLPR_.3
1079	O00264	PGRC1_HUMAN	133	EALKDEYDDLSDLTAA	Specific-C	_EALKDEYDDLSDLTAA_	_EALKDEYDDLSDLTAA_.2
1080	O00264	PGRC1_HUMAN	72	DFTPAELRR	Specific	_DFTPAELRR_	_DFTPAELRR_.2
1081	O00264	PGRC1_HUMAN	181	SDEEEPKDESAR	Specific-N	_SDEEEPKDESAR_	_SDEEEPKDESAR_.2
1082	O00264	PGRC1_HUMAN	173	EGEEPTVYSDEEEPKDESAR	Specific	_EGEEPTVYSDEEEPKDESAR_	_EGEEPTVYSDEEEPKDESAR_.3
1083	O00264	PGRC1_HUMAN	55	GDSDDDEPPPLPR	Specific-N	_GDSDDDEPPPLPR_	_GDSDDDEPPPLPR_.2
1084	O00264	PGRC1_HUMAN	105	KFYGPEGPYGVF	Specific-C	_KFYGPEGPYGVF_	_KFYGPEGPYGVF_.2
1085	O00264	PGRC1_HUMAN	149	QQETLSDWESQFTFK	Specific-N	_QQETLSDWESQFTFK_	_QQETLSDWESQFTFK_.2
1086	O00264	PGRC1_HUMAN	105	KFYGPEGPYGVFAGR	Specific	_KFYGPEGPYGVFAGR_	_KFYGPEGPYGVFAGR_.2
1087	O00264	PGRC1_HUMAN	105	KFYGPEGPYGVFAGR	Specific	_KFYGPEGPYGVFAGR_	_KFYGPEGPYGVFAGR_.3
1088	O00264	PGRC1_HUMAN	150	QETLSDWESQFTFK	Specific-N	_QETLSDWESQFTFK_	_QETLSDWESQFTFK_.2
1089	O00264	PGRC1_HUMAN	106	FYGPEGPYGVF	Specific-C	_FYGPEGPYGVF_	_FYGPEGPYGVF_.2
1090	O00264	PGRC1_HUMAN	133	EALKDEYDDLSDLTAAQ	Specific-C	_EALKDEYDDLSDLTAAQ_	_EALKDEYDDLSDLTAAQ_.2
1091	O00264	PGRC1_HUMAN	151	ETLSDWESQFTFK	Specific-N	_ETLSDWESQFTFK_	_ETLSDWESQFTFK_.2
1092	O00264	PGRC1_HUMAN	48	GDQPAASGDSDDDEPPPLPR	Specific	_GDQPAASGDSDDDEPPPLPR_	_GDQPAASGDSDDDEPPPLPR_.2
1093	O00264	PGRC1_HUMAN	70	RRDFTPAELR	Specific	_RRDFTPAELR_	_RRDFTPAELR_.3
1094	O00264	PGRC1_HUMAN	71	RDFTPAELR	Specific	_RDFTPAELR_	_RDFTPAELR_.2
1095	O00267	SPT5H_HUMAN	440	ILSVDGNK	Specific	_ILSVDGNK_	_ILSVDGNK_.2
1096	O00267	SPT5H_HUMAN	485	FEGDTGLIVR	Specific	_FEGDTGLIVR_	_FEGDTGLIVR_.2
1097	O00267	SPT5H_HUMAN	988	VRDTYLDTQVVGQTGVIR	Specific	_VRDTYLDTQVVGQTGVIR_	_VRDTYLDTQVVGQTGVIR_.3
1098	O00267	SPT5H_HUMAN	988	VRDTYLDTQVVGQTGVIR	Specific	_VRDTYLDTQVVGQTGVIR_	_VRDTYLDTQVVGQTGVIR_.2
1099	O00267	SPT5H_HUMAN	1057	SIDGEDGIVR	Specific-N	_SIDGEDGIVR_	_SIDGEDGIVR_.2
1100	O00267	SPT5H_HUMAN	109	NIDNVVLDEDR	Specific-N	_NIDNVVLDEDR_	_NIDNVVLDEDR_.2
1101	O00267	SPT5H_HUMAN	1027	SEHLEPITPTK	Specific-N	_SEHLEPITPTK_	_SEHLEPITPTK_.2
1102	O00267	SPT5H_HUMAN	1027	SEHLEPITPTK	Specific-N	_SEHLEPITPTK_	_SEHLEPITPTK_.3
1103	O00267	SPT5H_HUMAN	237	QAIEGVGNLR	Specific	_QAIEGVGNLR_	_QAIEGVGNLR_.2
1104	O00267	SPT5H_HUMAN	415	EREHNFQPGDNVEVC	Specific-C	_EREHNFQPGDNVEVC[Carbamidomethyl (C)]_	_EREHNFQPGDNVEVC[Carbamidomethyl (C)]_.2
1105	O00267	SPT5H_HUMAN	415	EREHNFQPGDNVEVC	Specific-C	_EREHNFQPGDNVEVC[Carbamidomethyl (C)]_	_EREHNFQPGDNVEVC[Carbamidomethyl (C)]_.3
1106	O00267	SPT5H_HUMAN	642	HLVLAGGSKPR	Specific	_HLVLAGGSKPR_	_HLVLAGGSKPR_.2
1107	O00267	SPT5H_HUMAN	642	HLVLAGGSKPR	Specific	_HLVLAGGSKPR_	_HLVLAGGSKPR_.3
1108	O00267	SPT5H_HUMAN	1043	VILGEDREATGVLL	Specific-C	_VILGEDREATGVLL_	_VILGEDREATGVLL_.2
1109	O00267	SPT5H_HUMAN	247	LGYWNQQMVPIK	Specific	_LGYWNQQMVPIK_	_LGYWNQQMVPIK_.2
1110	O00267	SPT5H_HUMAN	602	VIDGPHSGR	Specific	_VIDGPHSGR_	_VIDGPHSGR_.2
1111	O00267	SPT5H_HUMAN	200	FIAYQFTDTPLQIK	Specific	_FIAYQFTDTPLQIK_	_FIAYQFTDTPLQIK_.2
1112	O00267	SPT5H_HUMAN	284	GIYKDDIAQVDYVEPSQNTISLK	Specific	_GIYKDDIAQVDYVEPSQNTISLK_	_GIYKDDIAQVDYVEPSQNTISLK_.3
1113	O00267	SPT5H_HUMAN	288	DDIAQVDYVEPSQNTISLK	Specific	_DDIAQVDYVEPSQNTISLK_	_DDIAQVDYVEPSQNTISLK_.2
1114	O00267	SPT5H_HUMAN	214	SVVAPEHVK	Specific	_SVVAPEHVK_	_SVVAPEHVK_.2
1115	O00267	SPT5H_HUMAN	259	EMTDVLK	Specific	_EMTDVLK_	_EMTDVLK_.1
1116	O00267	SPT5H_HUMAN	259	EMTDVLK	Specific	_EMTDVLK_	_EMTDVLK_.2
1117	O00267	SPT5H_HUMAN	269	EVANLKPK	Specific	_EVANLKPK_	_EVANLKPK_.2
1118	O00267	SPT5H_HUMAN	814	TPAQSGAWDPNNPNTPSR	Specific	_TPAQSGAWDPNNPNTPSR_	_TPAQSGAWDPNNPNTPSR_.2
1119	O00267	SPT5H_HUMAN	1022	VVSISSEHLEPITPTK	Specific	_VVSISSEHLEPITPTK_	_VVSISSEHLEPITPTK_.2
1120	O00267	SPT5H_HUMAN	1022	VVSISSEHLEPITPTK	Specific	_VVSISSEHLEPITPTK_	_VVSISSEHLEPITPTK_.3
1121	O00267	SPT5H_HUMAN	347	SLGGDVASDGDFLIFEGNR	Specific	_SLGGDVASDGDFLIFEGNR_	_SLGGDVASDGDFLIFEGNR_.2
1122	O00267	SPT5H_HUMAN	347	SLGGDVASDGDFLIFEGNR	Specific	_SLGGDVASDGDFLIFEGNR_	_SLGGDVASDGDFLIFEGNR_.3
1123	O00267	SPT5H_HUMAN	223	GYIYVEAYK	Specific	_GYIYVEAYK_	_GYIYVEAYK_.2
1124	O00267	SPT5H_HUMAN	976	SSDWVTTDIQVK	Specific-N	_SSDWVTTDIQVK_	_SSDWVTTDIQVK_.2
1125	O00267	SPT5H_HUMAN	529	DVGGQHEWGELVQLDPQTVGVIVR	Specific-N	_DVGGQHEWGELVQLDPQTVGVIVR_	_DVGGQHEWGELVQLDPQTVGVIVR_.3
1126	O00267	SPT5H_HUMAN	620	SFAFLHCK	Specific	_SFAFLHC[Carbamidomethyl (C)]K_	_SFAFLHC[Carbamidomethyl (C)]K_.2
1127	O00267	SPT5H_HUMAN	375	SFAMSAVITEGVKPTLSELEK	Specific	_SFAMSAVITEGVKPTLSELEK_	_SFAMSAVITEGVKPTLSELEK_.3
1128	O00267	SPT5H_HUMAN	799	TPHYGSQTPLHDGSR	Specific	_TPHYGSQTPLHDGSR_	_TPHYGSQTPLHDGSR_.3
1129	O00267	SPT5H_HUMAN	799	TPHYGSQTPLHDGSR	Specific	_TPHYGSQTPLHDGSR_	_TPHYGSQTPLHDGSR_.2
1130	O00267	SPT5H_HUMAN	799	TPHYGSQTPLHDGSR	Specific	_TPHYGSQTPLHDGSR_	_TPHYGSQTPLHDGSR_.4
1131	O00267	SPT5H_HUMAN	1043	VILGEDR	Specific	_VILGEDR_	_VILGEDR_.2
1132	O00267	SPT5H_HUMAN	199	KFIAYQFTDTPLQIK	Specific	_KFIAYQFTDTPLQIK_	_KFIAYQFTDTPLQIK_.2
1133	O00267	SPT5H_HUMAN	199	KFIAYQFTDTPLQIK	Specific	_KFIAYQFTDTPLQIK_	_KFIAYQFTDTPLQIK_.3
1134	O00267	SPT5H_HUMAN	191	ATAISLMR	Specific	_ATAISLMR_	_ATAISLMR_.2
1135	O00267	SPT5H_HUMAN	148	SSVGETVYGGSDELSDDITQQQLLPGVK	Specific	_SSVGETVYGGSDELSDDITQQQLLPGVK_	_SSVGETVYGGSDELSDDITQQQLLPGVK_.3
1136	O00267	SPT5H_HUMAN	719	GYIGVVK	Specific	_GYIGVVK_	_GYIGVVK_.1
1137	O00267	SPT5H_HUMAN	719	GYIGVVK	Specific	_GYIGVVK_	_GYIGVVK_.2
1138	O00267	SPT5H_HUMAN	734	VELHSTCQTISVDR	Specific	_VELHSTC[Carbamidomethyl (C)]QTISVDR_	_VELHSTC[Carbamidomethyl (C)]QTISVDR_.2
1139	O00267	SPT5H_HUMAN	734	VELHSTCQTISVDR	Specific	_VELHSTC[Carbamidomethyl (C)]QTISVDR_	_VELHSTC[Carbamidomethyl (C)]QTISVDR_.3
1140	O00267	SPT5H_HUMAN	556	ETFQVLNMYGK	Specific	_ETFQVLNMYGK_	_ETFQVLNMYGK_.2
1141	O00267	SPT5H_HUMAN	583	FAVALDSEQNNIHVK	Specific	_FAVALDSEQNNIHVK_	_FAVALDSEQNNIHVK_.2
1142	O00267	SPT5H_HUMAN	396	FEDQPEGIDLEVVTESTGK	Specific	_FEDQPEGIDLEVVTESTGK_	_FEDQPEGIDLEVVTESTGK_.2
1143	O00268	TAF4_HUMAN	644	ELNSSPQPYLVPFLK	Specific	_ELNSSPQPYLVPFLK_	_ELNSSPQPYLVPFLK_.2
1144	O00268	TAF4_HUMAN	869	DETFLLQAPLQR	Specific	_DETFLLQAPLQR_	_DETFLLQAPLQR_.2
1145	O00273	DFFA_HUMAN	5	GDAGVPESGEIR	Specific-N	_GDAGVPESGEIR_	_GDAGVPESGEIR_.2
1146	O00273	DFFA_HUMAN	17	TLKPCLLR	Specific	_TLKPC[Carbamidomethyl (C)]LLR_	_TLKPC[Carbamidomethyl (C)]LLR_.2
1147	O00273	DFFA_HUMAN	257	SQDLELVTK	Specific-N	_SQDLELVTK_	_SQDLELVTK_.2
1148	O00273	DFFA_HUMAN	230	ETSSDVALASHILTALR	Specific	_ETSSDVALASHILTALR_	_ETSSDVALASHILTALR_.3
1149	O00273	DFFA_HUMAN	230	ETSSDVALASHILTALR	Specific	_ETSSDVALASHILTALR_	_ETSSDVALASHILTALR_.2
1150	O00273	DFFA_HUMAN	110	SFDVDETDSGAGLK	Specific-N	_SFDVDETDSGAGLK_	_SFDVDETDSGAGLK_.2
1151	O00273	DFFA_HUMAN	281	KTETVQEACER	Specific	_KTETVQEAC[Carbamidomethyl (C)]ER_	_KTETVQEAC[Carbamidomethyl (C)]ER_.2
1152	O00273	DFFA_HUMAN	249	QAPELSLSSQDLELVTK	Specific	_QAPELSLSSQDLELVTK_	_QAPELSLSSQDLELVTK_.2
1153	O00273	DFFA_HUMAN	216	FGEEVDAVDTGISR	Specific-N	_FGEEVDAVDTGISR_	_FGEEVDAVDTGISR_.2
1154	O00273	DFFA_HUMAN	314	ASPPGDLQNPK	Specific	_ASPPGDLQNPK_	_ASPPGDLQNPK_.2
1155	O00273	DFFA_HUMAN	214	AAFGEEVDAVDTGISR	Specific	_AAFGEEVDAVDTGISR_	_AAFGEEVDAVDTGISR_.2
1156	O00273	DFFA_HUMAN	30	EQHGVAASCLEDLR	Specific	_EQHGVAASC[Carbamidomethyl (C)]LEDLR_	_EQHGVAASC[Carbamidomethyl (C)]LEDLR_.2
1157	O00273	DFFA_HUMAN	30	EQHGVAASCLEDLR	Specific	_EQHGVAASC[Carbamidomethyl (C)]LEDLR_	_EQHGVAASC[Carbamidomethyl (C)]LEDLR_.3
1158	O00273	DFFA_HUMAN	108	QESFDVDETDSGAGLK	Specific-N	_QESFDVDETDSGAGLK_	_QESFDVDETDSGAGLK_.2
1159	O00273	DFFA_HUMAN	106	ISQESFDVDETDSGAGLK	Specific-N	_ISQESFDVDETDSGAGLK_	_ISQESFDVDETDSGAGLK_.2
1160	O00273	DFFA_HUMAN	313	KASPPGDLQNPK	Specific-N	_KASPPGDLQNPK_	_KASPPGDLQNPK_.2
1161	O00273	DFFA_HUMAN	313	KASPPGDLQNPK	Specific-N	_KASPPGDLQNPK_	_KASPPGDLQNPK_.3
1162	O00273	DFFA_HUMAN	1	MEVTGDAGVPESGEIR	Specific	_[Acetyl (Protein N-term)]MEVTGDAGVPESGEIR_	_[Acetyl (Protein N-term)]MEVTGDAGVPESGEIR_.2
1163	O00273	DFFA_HUMAN	85	FVALASNEK	Specific	_FVALASNEK_	_FVALASNEK_.2
1164	O00273	DFFA_HUMAN	171	LQHTLQQVLDQREEVR	Specific	_LQHTLQQVLDQREEVR_	_LQHTLQQVLDQREEVR_.3
1165	O00273	DFFA_HUMAN	297	LQQTQSLHSLR	Specific	_LQQTQSLHSLR_	_LQQTQSLHSLR_.2
1166	O00287	RFXAP_HUMAN	53	AGQDEAAAPGGSVGAGKPVR	Specific-N	_AGQDEAAAPGGSVGAGKPVR_	_AGQDEAAAPGGSVGAGKPVR_.3
1167	O00287	RFXAP_HUMAN	140	TCTYEGCSETTSQVAK	Specific	_TC[Carbamidomethyl (C)]TYEGC[Carbamidomethyl (C)]SETTSQVAK_	_TC[Carbamidomethyl (C)]TYEGC[Carbamidomethyl (C)]SETTSQVAK_.2
1168	O00291	HIP1_HUMAN	762	AIGEELLPR	Specific	_AIGEELLPR_	_AIGEELLPR_.2
1169	O00291	HIP1_HUMAN	246	LHSCLPADTLQGHR	Specific	_LHSC[Carbamidomethyl (C)]LPADTLQGHR_	_LHSC[Carbamidomethyl (C)]LPADTLQGHR_.3
1170	O00291	HIP1_HUMAN	246	LHSCLPADTLQGHR	Specific	_LHSC[Carbamidomethyl (C)]LPADTLQGHR_	_LHSC[Carbamidomethyl (C)]LPADTLQGHR_.2
1171	O00291	HIP1_HUMAN	211	SVSVTAAGQCR	Specific	_SVSVTAAGQC[Carbamidomethyl (C)]R_	_SVSVTAAGQC[Carbamidomethyl (C)]R_.2
1172	O00291	HIP1_HUMAN	47	AINTQEVAVK	Specific	_AINTQEVAVK_	_AINTQEVAVK_.2
1173	O00291	HIP1_HUMAN	713	APPEPADSLTEACK	Specific	_APPEPADSLTEAC[Carbamidomethyl (C)]K_	_APPEPADSLTEAC[Carbamidomethyl (C)]K_.2
1174	O00291	HIP1_HUMAN	407	GHVSELEADLAEQQHLR	Specific	_GHVSELEADLAEQQHLR_	_GHVSELEADLAEQQHLR_.3
1175	O00291	HIP1_HUMAN	285	LIQIPQLPENPPNFLR	Specific	_LIQIPQLPENPPNFLR_	_LIQIPQLPENPPNFLR_.2
1176	O00291	HIP1_HUMAN	285	LIQIPQLPENPPNFLR	Specific	_LIQIPQLPENPPNFLR_	_LIQIPQLPENPPNFLR_.3
1177	O00291	HIP1_HUMAN	941	GVNQATAGVVASTISGK	Specific	_GVNQATAGVVASTISGK_	_GVNQATAGVVASTISGK_.2
1178	O00299	CLIC1_HUMAN	196	GFTIPEAFR	Specific	_GFTIPEAFR_	_GFTIPEAFR_.2
1179	O00299	CLIC1_HUMAN	21	IGNCPFSQR	Specific	_IGNC[Carbamidomethyl (C)]PFSQR_	_IGNC[Carbamidomethyl (C)]PFSQR_.2
1180	O00299	CLIC1_HUMAN	120	NSNPALNDNLEK	Specific	_NSNPALNDNLEK_	_NSNPALNDNLEK_.2
1181	O00299	CLIC1_HUMAN	184	LHIVQVVCK	Specific	_LHIVQVVC[Carbamidomethyl (C)]K_	_LHIVQVVC[Carbamidomethyl (C)]K_.2
1182	O00299	CLIC1_HUMAN	184	LHIVQVVCK	Specific	_LHIVQVVC[Carbamidomethyl (C)]K_	_LHIVQVVC[Carbamidomethyl (C)]K_.3
1183	O00299	CLIC1_HUMAN	184	LHIVQVVCK	Specific	_LHIVQVVC[Carbamidomethyl (C)]K_	_LHIVQVVC[Carbamidomethyl (C)]K_.1
1184	O00299	CLIC1_HUMAN	209	YLSNAYAR	Specific	_YLSNAYAR_	_YLSNAYAR_.2
1185	O00299	CLIC1_HUMAN	209	YLSNAYAR	Specific	_YLSNAYAR_	_YLSNAYAR_.1
1186	O00299	CLIC1_HUMAN	139	VLDNYLTSPLPEEVDETSAEDEGVSQR	Specific	_VLDNYLTSPLPEEVDETSAEDEGVSQR_	_VLDNYLTSPLPEEVDETSAEDEGVSQR_.3
1187	O00299	CLIC1_HUMAN	2	AEEQPQVELFVK	Specific-N	_[Acetyl (Protein N-term)]AEEQPQVELFVK_	_[Acetyl (Protein N-term)]AEEQPQVELFVK_.2
1188	O00299	CLIC1_HUMAN	167	FLDGNELTLADCNLLPK	Specific	_FLDGNELTLADC[Carbamidomethyl (C)]NLLPK_	_FLDGNELTLADC[Carbamidomethyl (C)]NLLPK_.2
1189	O00299	CLIC1_HUMAN	167	FLDGNELTLADCNLLPK	Specific	_FLDGNELTLADC[Carbamidomethyl (C)]NLLPK_	_FLDGNELTLADC[Carbamidomethyl (C)]NLLPK_.3
1190	O00299	CLIC1_HUMAN	38	GVTFNVTTVDTK	Specific	_GVTFNVTTVDTK_	_GVTFNVTTVDTK_.2
1191	O00299	CLIC1_HUMAN	98	ALNPESNTAGLDIFAK	Specific-N	_ALNPESNTAGLDIFAK_	_ALNPESNTAGLDIFAK_.2
1192	O00299	CLIC1_HUMAN	194	YRGFTIPEAFR	Specific	_YRGFTIPEAFR_	_YRGFTIPEAFR_.3
1193	O00299	CLIC1_HUMAN	194	YRGFTIPEAFR	Specific	_YRGFTIPEAFR_	_YRGFTIPEAFR_.2
1194	O00299	CLIC1_HUMAN	217	EEFASTCPDDEEIELAYEQVAK	Specific	_EEFASTC[Carbamidomethyl (C)]PDDEEIELAYEQVAK_	_EEFASTC[Carbamidomethyl (C)]PDDEEIELAYEQVAK_.3
1195	O00299	CLIC1_HUMAN	138	KVLDNYLTSPLPEEVDETSAEDEGVSQR	Specific-N	_KVLDNYLTSPLPEEVDETSAEDEGVSQR_	_KVLDNYLTSPLPEEVDETSAEDEGVSQR_.3
1196	O00299	CLIC1_HUMAN	166	KFLDGNELTLADCNLLPK	Specific	_KFLDGNELTLADC[Carbamidomethyl (C)]NLLPK_	_KFLDGNELTLADC[Carbamidomethyl (C)]NLLPK_.3
1197	O00299	CLIC1_HUMAN	166	KFLDGNELTLADCNLLPK	Specific	_KFLDGNELTLADC[Carbamidomethyl (C)]NLLPK_	_KFLDGNELTLADC[Carbamidomethyl (C)]NLLPK_.2
1198	O00299	CLIC1_HUMAN	198	TIPEAFR	Specific-N	_TIPEAFR_	_TIPEAFR_.2
1199	O00299	CLIC1_HUMAN	184	LHIVQVVCKK	Specific	_LHIVQVVC[Carbamidomethyl (C)]KK_	_LHIVQVVC[Carbamidomethyl (C)]KK_.2
1200	O00299	CLIC1_HUMAN	184	LHIVQVVCKK	Specific	_LHIVQVVC[Carbamidomethyl (C)]KK_	_LHIVQVVC[Carbamidomethyl (C)]KK_.3
1201	O00299	CLIC1_HUMAN	217	EEFASTCPDDEEIELAYEQ	Specific-C	_EEFASTC[Carbamidomethyl (C)]PDDEEIELAYEQ_	_EEFASTC[Carbamidomethyl (C)]PDDEEIELAYEQ_.2
1202	O00299	CLIC1_HUMAN	139	VLDNYLTSPLPEEVDETSAEDEGVSQRK	Specific	_VLDNYLTSPLPEEVDETSAEDEGVSQRK_	_VLDNYLTSPLPEEVDETSAEDEGVSQRK_.3
1203	O00299	CLIC1_HUMAN	38	GVTFNVTTVDTKR	Specific	_GVTFNVTTVDTKR_	_GVTFNVTTVDTKR_.2
1204	O00299	CLIC1_HUMAN	96	LAALNPESNTAGLDIFAK	Specific	_LAALNPESNTAGLDIFAK_	_LAALNPESNTAGLDIFAK_.2
1205	O00303	EIF3F_HUMAN	116	VIGTLLGTVDK	Specific	_VIGTLLGTVDK_	_VIGTLLGTVDK_.2
1206	O00303	EIF3F_HUMAN	2	ATPAVPVSAPPATPTPVPAAAPA	Unspecific	_[Acetyl (Protein N-term)]ATPAVPVSAPPATPTPVPAAAPA_	_[Acetyl (Protein N-term)]ATPAVPVSAPPATPTPVPAAAPA_.2
1207	O00303	EIF3F_HUMAN	298	VSADNTVGR	Specific	_VSADNTVGR_	_VSADNTVGR_.2
1208	O00303	EIF3F_HUMAN	215	AYVSTLMGVPGR	Specific	_AYVSTLMGVPGR_	_AYVSTLMGVPGR_.2
1209	O00303	EIF3F_HUMAN	94	LHPVILASIVDSYER	Specific	_LHPVILASIVDSYER_	_LHPVILASIVDSYER_.3
1210	O00303	EIF3F_HUMAN	94	LHPVILASIVDSYER	Specific	_LHPVILASIVDSYER_	_LHPVILASIVDSYER_.2
1211	O00303	EIF3F_HUMAN	239	YAYYDTER	Specific	_YAYYDTER_	_YAYYDTER_.2
1212	O00303	EIF3F_HUMAN	239	YAYYDTER	Specific	_YAYYDTER_	_YAYYDTER_.1
1213	O00303	EIF3F_HUMAN	67	QAPAQTPAPALPGPALPGPFPGGR	Specific-N	_QAPAQTPAPALPGPALPGPFPGGR_	_QAPAQTPAPALPGPALPGPFPGGR_.3
1214	O00303	EIF3F_HUMAN	67	QAPAQTPAPALPGPALPGPFPGGR	Specific-N	_QAPAQTPAPALPGPALPGPFPGGR_	_QAPAQTPAPALPGPALPGPFPGGR_.2
1215	O00303	EIF3F_HUMAN	68	APAQTPAPALPGPALPGPFPGGR	Specific-N	_APAQTPAPALPGPALPGPFPGGR_	_APAQTPAPALPGPALPGPFPGGR_.2
1216	O00303	EIF3F_HUMAN	68	APAQTPAPALPGPALPGPFPGGR	Specific-N	_APAQTPAPALPGPALPGPFPGGR_	_APAQTPAPALPGPALPGPFPGGR_.3
1217	O00303	EIF3F_HUMAN	193	EAPNPIHLTVDTSLQNGR	Specific	_EAPNPIHLTVDTSLQNGR_	_EAPNPIHLTVDTSLQNGR_.2
1218	O00303	EIF3F_HUMAN	193	EAPNPIHLTVDTSLQNGR	Specific	_EAPNPIHLTVDTSLQNGR_	_EAPNPIHLTVDTSLQNGR_.3
1219	O00303	EIF3F_HUMAN	247	IGVDLIMK	Specific	_IGVDLIMK_	_IGVDLIMK_.2
1220	O00303	EIF3F_HUMAN	2	ATPAVPVSAPPATPTPVPA	Unspecific	_[Acetyl (Protein N-term)]ATPAVPVSAPPATPTPVPA_	_[Acetyl (Protein N-term)]ATPAVPVSAPPATPTPVPA_.2
1221	O00303	EIF3F_HUMAN	307	FLMSLVNQVPK	Specific	_FLMSLVNQVPK_	_FLMSLVNQVPK_.2
1222	O00303	EIF3F_HUMAN	266	SSDLQQVGGASAR	Specific-N	_SSDLQQVGGASAR_	_SSDLQQVGGASAR_.2
1223	O00303	EIF3F_HUMAN	340	LANLTQSQIALNEK	Specific-N	_LANLTQSQIALNEK_	_LANLTQSQIALNEK_.2
1224	O00303	EIF3F_HUMAN	255	TCFSPNR	Specific	_TC[Carbamidomethyl (C)]FSPNR_	_TC[Carbamidomethyl (C)]FSPNR_.2
1225	O00303	EIF3F_HUMAN	288	QYAEDVLSGK	Specific-N	_QYAEDVLSGK_	_QYAEDVLSGK_.2
1226	O00303	EIF3F_HUMAN	193	EAPNPIHL	Specific-C	_EAPNPIHL_	_EAPNPIHL_.2
1227	O00303	EIF3F_HUMAN	94	LHPVILASIVDSYERR	Specific	_LHPVILASIVDSYERR_	_LHPVILASIVDSYERR_.3
1228	O00303	EIF3F_HUMAN	94	LHPVILASIVDSYERR	Specific	_LHPVILASIVDSYERR_	_LHPVILASIVDSYERR_.4
1229	O00303	EIF3F_HUMAN	193	EAPNPIHLT	Specific-C	_EAPNPIHLT_	_EAPNPIHLT_.2
1230	O00303	EIF3F_HUMAN	227	TMGVMFTPLTVK	Specific	_TMGVMFTPLTVK_	_TMGVMFTPLTVK_.2
1231	O00303	EIF3F_HUMAN	136	SVPHNESEDEVAVDMEFAK	Specific-N	_SVPHNESEDEVAVDMEFAK_	_SVPHNESEDEVAVDMEFAK_.3
1232	O00303	EIF3F_HUMAN	155	NMYELHK	Specific	_NMYELHK_	_NMYELHK_.2
1233	O00303	EIF3F_HUMAN	262	VIGLSSDLQQVGGASAR	Specific	_VIGLSSDLQQVGGASAR_	_VIGLSSDLQQVGGASAR_.2
1234	O00303	EIF3F_HUMAN	262	VIGLSSDLQQVGGASAR	Specific	_VIGLSSDLQQVGGASAR_	_VIGLSSDLQQVGGASAR_.3
1235	O00303	EIF3F_HUMAN	127	HSVEVTNCFSVPHNESEDEVAVDMEFAK	Specific	_HSVEVTNC[Carbamidomethyl (C)]FSVPHNESEDEVAVDMEFAK_	_HSVEVTNC[Carbamidomethyl (C)]FSVPHNESEDEVAVDMEFAK_.4
1236	O00308	WWP2_HUMAN	203	TTPATGEQSPGAR	Specific	_TTPATGEQSPGAR_	_TTPATGEQSPGAR_.2
1237	O00329	PK3CD_HUMAN	89	LCDVQPFLPVLR	Specific	_LC[Carbamidomethyl (C)]DVQPFLPVLR_	_LC[Carbamidomethyl (C)]DVQPFLPVLR_.2
1238	O00329	PK3CD_HUMAN	853	DALLNWLK	Specific	_DALLNWLK_	_DALLNWLK_.2
1239	O00329	PK3CD_HUMAN	211	DVPLALMACALR	Specific	_DVPLALMAC[Carbamidomethyl (C)]ALR_	_DVPLALMAC[Carbamidomethyl (C)]ALR_.2
1240	O00330	ODPX_HUMAN	477	VVDDELATR	Specific	_VVDDELATR_	_VVDDELATR_.2
1241	O00330	ODPX_HUMAN	372	GLLTPIIK	Specific	_GLLTPIIK_	_GLLTPIIK_.2
1242	O00330	ODPX_HUMAN	59	ILMPSLSPTMEEGNIVK	Specific	_ILMPSLSPTMEEGNIVK_	_ILMPSLSPTMEEGNIVK_.2
1243	O00330	ODPX_HUMAN	326	VSVNDFIIK	Specific	_VSVNDFIIK_	_VSVNDFIIK_.2
1244	O00330	ODPX_HUMAN	451	LTEDEEGNAK	Specific	_LTEDEEGNAK_	_LTEDEEGNAK_.2
1245	O00330	ODPX_HUMAN	492	ANLENPIR	Specific	_ANLENPIR_	_ANLENPIR_.2
1246	O00330	ODPX_HUMAN	385	GIQEIADSVK	Specific	_GIQEIADSVK_	_GIQEIADSVK_.2
1247	O00330	ODPX_HUMAN	113	IVVEEGSK	Specific	_IVVEEGSK_	_IVVEEGSK_.2
1248	O00330	ODPX_HUMAN	113	IVVEEGSK	Specific	_IVVEEGSK_	_IVVEEGSK_.1
1249	O00330	ODPX_HUMAN	195	HSLDASQGTATGPR	Specific	_HSLDASQGTATGPR_	_HSLDASQGTATGPR_.2
1250	O00330	ODPX_HUMAN	195	HSLDASQGTATGPR	Specific	_HSLDASQGTATGPR_	_HSLDASQGTATGPR_.3
1251	O00330	ODPX_HUMAN	296	STVPHAYATADCDLGAVLK	Specific	_STVPHAYATADC[Carbamidomethyl (C)]DLGAVLK_	_STVPHAYATADC[Carbamidomethyl (C)]DLGAVLK_.2
1252	O00330	ODPX_HUMAN	156	PSEPRPSPEPQISIPVKK	Specific	_PSEPRPSPEPQISIPVKK_	_PSEPRPSPEPQISIPVKK_.4
1253	O00391	QSOX1_HUMAN	33	SALYSPSDPLTLLQADTVR	Specific	_SALYSPSDPLTLLQADTVR_	_SALYSPSDPLTLLQADTVR_.2
1254	O00399	DCTN6_HUMAN	11	IAPGAVVCVESEIR	Specific	_IAPGAVVC[Carbamidomethyl (C)]VESEIR_	_IAPGAVVC[Carbamidomethyl (C)]VESEIR_.2
1255	O00399	DCTN6_HUMAN	101	MGDNNVIESK	Specific	_MGDNNVIESK_	_MGDNNVIESK_.2
1256	O00399	DCTN6_HUMAN	41	IIAEAGPIVIGEGNLIEEQ	Specific-C	_IIAEAGPIVIGEGNLIEEQ_	_IIAEAGPIVIGEGNLIEEQ_.2
1257	O00399	DCTN6_HUMAN	25	GDVTIGPR	Specific	_GDVTIGPR_	_GDVTIGPR_.2
1258	O00399	DCTN6_HUMAN	65	AYPDNITPDTEDPEPK	Specific-N	_AYPDNITPDTEDPEPK_	_AYPDNITPDTEDPEPK_.2
1259	O00399	DCTN6_HUMAN	19	VESEIRGDVTIGPR	Specific-N	_VESEIRGDVTIGPR_	_VESEIRGDVTIGPR_.3
1260	O00399	DCTN6_HUMAN	152	VQTERPQPQTLQLDFLMK	Specific	_VQTERPQPQTLQLDFLMK_	_VQTERPQPQTLQLDFLMK_.3
1261	O00399	DCTN6_HUMAN	170	ILPNYHHLK	Specific	_ILPNYHHLK_	_ILPNYHHLK_.2
1262	O00401	WASL_HUMAN	317	APTAAPPPPPPSRPSVAVPPPPPNR	Specific	_APTAAPPPPPPSRPSVAVPPPPPNR_	_APTAAPPPPPPSRPSVAVPPPPPNR_.3
1263	O00401	WASL_HUMAN	285	GGPPPPPPPPHNSGPPPPPAR	Specific	_GGPPPPPPPPHNSGPPPPPAR_	_GGPPPPPPPPHNSGPPPPPAR_.3
1264	O00401	WASL_HUMAN	407	AALLDQIR	Specific	_AALLDQIR_	_AALLDQIR_.2
1265	O00401	WASL_HUMAN	254	VIYDFIEK	Specific	_VIYDFIEK_	_VIYDFIEK_.2
1266	O00401	WASL_HUMAN	133	AVTDLLGR	Specific	_AVTDLLGR_	_AVTDLLGR_.2
1267	O00401	WASL_HUMAN	433	GRDALLDQIR	Specific-N	_GRDALLDQIR_	_GRDALLDQIR_.2
1268	O00401	WASL_HUMAN	119	LNFANEEEAK	Specific-N	_LNFANEEEAK_	_LNFANEEEAK_.2
1269	O00401	WASL_HUMAN	105	GYFHTFAGDTCQVALNFANEEEAK	Specific	_GYFHTFAGDTC[Carbamidomethyl (C)]QVALNFANEEEAK_	_GYFHTFAGDTC[Carbamidomethyl (C)]QVALNFANEEEAK_.3
1270	O00401	WASL_HUMAN	22	LTPQENESLFTFLGK	Specific-N	_LTPQENESLFTFLGK_	_LTPQENESLFTFLGK_.2
1271	O00410	IPO5_HUMAN	135	FLFDSVSSQNVGLR	Specific	_FLFDSVSSQNVGLR_	_FLFDSVSSQNVGLR_.2
1272	O00410	IPO5_HUMAN	196	ATAAFILANEHNVALFK	Specific	_ATAAFILANEHNVALFK_	_ATAAFILANEHNVALFK_.2
1273	O00410	IPO5_HUMAN	196	ATAAFILANEHNVALFK	Specific	_ATAAFILANEHNVALFK_	_ATAAFILANEHNVALFK_.3
1274	O00410	IPO5_HUMAN	842	VSDILHSIFSSYK	Specific	_VSDILHSIFSSYK_	_VSDILHSIFSSYK_.2
1275	O00410	IPO5_HUMAN	842	VSDILHSIFSSYK	Specific	_VSDILHSIFSSYK_	_VSDILHSIFSSYK_.3
1276	O00410	IPO5_HUMAN	540	HIVENAVQK	Specific	_HIVENAVQK_	_HIVENAVQK_.2
1277	O00410	IPO5_HUMAN	540	HIVENAVQK	Specific	_HIVENAVQK_	_HIVENAVQK_.1
1278	O00410	IPO5_HUMAN	557	TIECISLIGLAVGK	Specific	_TIEC[Carbamidomethyl (C)]ISLIGLAVGK_	_TIEC[Carbamidomethyl (C)]ISLIGLAVGK_.2
1279	O00410	IPO5_HUMAN	557	TIECISLIGLAVGK	Specific	_TIEC[Carbamidomethyl (C)]ISLIGLAVGK_	_TIEC[Carbamidomethyl (C)]ISLIGLAVGK_.3
1280	O00410	IPO5_HUMAN	442	VIAALLQTMEDQGNQR	Specific	_VIAALLQTMEDQGNQR_	_VIAALLQTMEDQGNQR_.2
1281	O00410	IPO5_HUMAN	442	VIAALLQTMEDQGNQR	Specific	_VIAALLQTMEDQGNQR_	_VIAALLQTMEDQGNQR_.3
1282	O00410	IPO5_HUMAN	354	LVLPMIK	Specific	_LVLPMIK_	_LVLPMIK_.2
1283	O00410	IPO5_HUMAN	354	LVLPMIK	Specific	_LVLPMIK_	_LVLPMIK_.1
1284	O00410	IPO5_HUMAN	458	VQAHAAAALINFTEDCPK	Specific	_VQAHAAAALINFTEDC[Carbamidomethyl (C)]PK_	_VQAHAAAALINFTEDC[Carbamidomethyl (C)]PK_.3
1285	O00410	IPO5_HUMAN	458	VQAHAAAALINFTEDCPK	Specific	_VQAHAAAALINFTEDC[Carbamidomethyl (C)]PK_	_VQAHAAAALINFTEDC[Carbamidomethyl (C)]PK_.2
1286	O00410	IPO5_HUMAN	119	NLIDEDGNNQWPEGLK	Specific	_NLIDEDGNNQWPEGLK_	_NLIDEDGNNQWPEGLK_.2
1287	O00410	IPO5_HUMAN	713	FYFHDGVR	Specific	_FYFHDGVR_	_FYFHDGVR_.2
1288	O00410	IPO5_HUMAN	51	NTTAAEEAR	Specific	_NTTAAEEAR_	_NTTAAEEAR_.2
1289	O00410	IPO5_HUMAN	60	QMAAVLLR	Specific	_QMAAVLLR_	_QMAAVLLR_.2
1290	O00410	IPO5_HUMAN	265	LCGDTSLNNMQR	Specific	_LC[Carbamidomethyl (C)]GDTSLNNMQR_	_LC[Carbamidomethyl (C)]GDTSLNNMQR_.2
1291	O00410	IPO5_HUMAN	964	ENVNATENCISAVGK	Specific	_ENVNATENC[Carbamidomethyl (C)]ISAVGK_	_ENVNATENC[Carbamidomethyl (C)]ISAVGK_.2
1292	O00410	IPO5_HUMAN	28	QAEETYENIPGQSK	Specific	_QAEETYENIPGQSK_	_QAEETYENIPGQSK_.2
1293	O00410	IPO5_HUMAN	16	GNLLSPDNVVR	Specific-N	_GNLLSPDNVVR_	_GNLLSPDNVVR_.2
1294	O00410	IPO5_HUMAN	346	MACGLGGK	Specific	_MAC[Carbamidomethyl (C)]GLGGK_	_MAC[Carbamidomethyl (C)]GLGGK_.2
1295	O00410	IPO5_HUMAN	346	MACGLGGK	Specific	_MAC[Carbamidomethyl (C)]GLGGK_	_MAC[Carbamidomethyl (C)]GLGGK_.1
1296	O00410	IPO5_HUMAN	913	YVCDNSPEVR	Specific-N	_YVC[Carbamidomethyl (C)]DNSPEVR_	_YVC[Carbamidomethyl (C)]DNSPEVR_.2
1297	O00410	IPO5_HUMAN	361	EHIMQMLQNPDWK	Specific	_EHIMQMLQNPDWK_	_EHIMQMLQNPDWK_.3
1298	O00410	IPO5_HUMAN	361	EHIMQMLQNPDWK	Specific	_EHIMQMLQNPDWK_	_EHIMQMLQNPDWK_.2
1299	O00410	IPO5_HUMAN	29	AEETYENIPGQSK	Specific-N	_AEETYENIPGQSK_	_AEETYENIPGQSK_.2
1300	O00410	IPO5_HUMAN	417	YAACNAVGQMATDFAPGFQK	Specific	_YAAC[Carbamidomethyl (C)]NAVGQMATDFAPGFQK_	_YAAC[Carbamidomethyl (C)]NAVGQMATDFAPGFQK_.2
1301	O00410	IPO5_HUMAN	417	YAACNAVGQMATDFAPGFQK	Specific	_YAAC[Carbamidomethyl (C)]NAVGQMATDFAPGFQK_	_YAAC[Carbamidomethyl (C)]NAVGQMATDFAPGFQK_.3
1302	O00410	IPO5_HUMAN	679	STACQMLVCYAK	Specific	_STAC[Carbamidomethyl (C)]QMLVC[Carbamidomethyl (C)]YAK_	_STAC[Carbamidomethyl (C)]QMLVC[Carbamidomethyl (C)]YAK_.2
1303	O00410	IPO5_HUMAN	497	LQELIQK	Specific	_LQELIQK_	_LQELIQK_.1
1304	O00410	IPO5_HUMAN	799	AKLEEHFK	Specific	_AKLEEHFK_	_AKLEEHFK_.2
1305	O00410	IPO5_HUMAN	815	RQDEDYDEQVEESLQDEDDNDVYILTK	Specific	_RQDEDYDEQVEESLQDEDDNDVYILTK_	_RQDEDYDEQVEESLQDEDDNDVYILTK_.3
1306	O00410	IPO5_HUMAN	1014	NYLCDLIESNHPIVLGPNNTNLPK	Specific-N	_NYLC[Carbamidomethyl (C)]DLIESNHPIVLGPNNTNLPK_	_NYLC[Carbamidomethyl (C)]DLIESNHPIVLGPNNTNLPK_.3
1307	O00410	IPO5_HUMAN	68	RLLSSAFDEVYPALPSDVQTAIK	Specific	_RLLSSAFDEVYPALPSDVQTAIK_	_RLLSSAFDEVYPALPSDVQTAIK_.3
1308	O00410	IPO5_HUMAN	902	YAEYFLRPMLQYVCDNSPEVR	Specific	_YAEYFLRPMLQYVC[Carbamidomethyl (C)]DNSPEVR_	_YAEYFLRPMLQYVC[Carbamidomethyl (C)]DNSPEVR_.3
1309	O00410	IPO5_HUMAN	27	KQAEETYENIPGQSK	Specific	_KQAEETYENIPGQSK_	_KQAEETYENIPGQSK_.2
1310	O00410	IPO5_HUMAN	27	KQAEETYENIPGQSK	Specific	_KQAEETYENIPGQSK_	_KQAEETYENIPGQSK_.3
1311	O00410	IPO5_HUMAN	464	AALINFTEDCPK	Specific-N	_AALINFTEDC[Carbamidomethyl (C)]PK_	_AALINFTEDC[Carbamidomethyl (C)]PK_.2
1312	O00410	IPO5_HUMAN	944	CTEALPLLVR	Specific-N	_C[Carbamidomethyl (C)]TEALPLLVR_	_C[Carbamidomethyl (C)]TEALPLLVR_.2
1313	O00410	IPO5_HUMAN	672	TAGLEEK	Specific	_TAGLEEK_	_TAGLEEK_.1
1314	O00410	IPO5_HUMAN	672	TAGLEEK	Specific	_TAGLEEK_	_TAGLEEK_.2
1315	O00410	IPO5_HUMAN	108	KVCDIAAELAR	Specific	_KVC[Carbamidomethyl (C)]DIAAELAR_	_KVC[Carbamidomethyl (C)]DIAAELAR_.3
1316	O00410	IPO5_HUMAN	108	KVCDIAAELAR	Specific	_KVC[Carbamidomethyl (C)]DIAAELAR_	_KVC[Carbamidomethyl (C)]DIAAELAR_.2
1317	O00410	IPO5_HUMAN	954	VIQSADSK	Specific	_VIQSADSK_	_VIQSADSK_.1
1318	O00410	IPO5_HUMAN	954	VIQSADSK	Specific	_VIQSADSK_	_VIQSADSK_.2
1319	O00410	IPO5_HUMAN	176	MLVQCMQDQEHPSIR	Specific	_MLVQC[Carbamidomethyl (C)]MQDQEHPSIR_	_MLVQC[Carbamidomethyl (C)]MQDQEHPSIR_.3
1320	O00410	IPO5_HUMAN	176	MLVQCMQDQEHPSIR	Specific	_MLVQC[Carbamidomethyl (C)]MQDQEHPSIR_	_MLVQC[Carbamidomethyl (C)]MQDQEHPSIR_.2
1321	O00410	IPO5_HUMAN	442	VIAALLQTMEDQGNQR	Specific	_VIAALLQTM[Oxidation (M)]EDQGNQR_	_VIAALLQTM[Oxidation (M)]EDQGNQR_.3
1322	O00410	IPO5_HUMAN	69	LLSSAFDEVYPALPSDVQTAIK	Specific	_LLSSAFDEVYPALPSDVQTAIK_	_LLSSAFDEVYPALPSDVQTAIK_.3
1323	O00410	IPO5_HUMAN	1040	SIIAEGEMHEAIKHEDPCAK	Specific-N	_SIIAEGEMHEAIKHEDPC[Carbamidomethyl (C)]AK_	_SIIAEGEMHEAIKHEDPC[Carbamidomethyl (C)]AK_.3
1324	O00410	IPO5_HUMAN	1040	SIIAEGEMHEAIKHEDPCAK	Specific-N	_SIIAEGEMHEAIKHEDPC[Carbamidomethyl (C)]AK_	_SIIAEGEMHEAIKHEDPC[Carbamidomethyl (C)]AK_.4
1325	O00410	IPO5_HUMAN	462	AAAALINFTEDCPK	Specific-N	_AAAALINFTEDC[Carbamidomethyl (C)]PK_	_AAAALINFTEDC[Carbamidomethyl (C)]PK_.2
1326	O00410	IPO5_HUMAN	1040	SIIAEGEMHEAIK	Specific-N	_SIIAEGEMHEAIK_	_SIIAEGEMHEAIK_.2
1327	O00410	IPO5_HUMAN	1040	SIIAEGEMHEAIK	Specific-N	_SIIAEGEMHEAIK_	_SIIAEGEMHEAIK_.3
1328	O00410	IPO5_HUMAN	109	VCDIAAELAR	Specific	_VC[Carbamidomethyl (C)]DIAAELAR_	_VC[Carbamidomethyl (C)]DIAAELAR_.2
1329	O00410	IPO5_HUMAN	109	VCDIAAELAR	Specific	_VC[Carbamidomethyl (C)]DIAAELAR_	_VC[Carbamidomethyl (C)]DIAAELAR_.1
1330	O00410	IPO5_HUMAN	721	VAAAESMPLLLECAR	Specific	_VAAAESMPLLLEC[Carbamidomethyl (C)]AR_	_VAAAESMPLLLEC[Carbamidomethyl (C)]AR_.2
1331	O00410	IPO5_HUMAN	721	VAAAESMPLLLECAR	Specific	_VAAAESMPLLLEC[Carbamidomethyl (C)]AR_	_VAAAESMPLLLEC[Carbamidomethyl (C)]AR_.3
1332	O00410	IPO5_HUMAN	427	ATDFAPGFQK	Specific-N	_ATDFAPGFQK_	_ATDFAPGFQK_.2
1333	O00410	IPO5_HUMAN	42	ITFLLQAIR	Specific	_ITFLLQAIR_	_ITFLLQAIR_.2
1334	O00410	IPO5_HUMAN	42	ITFLLQAIR	Specific	_ITFLLQAIR_	_ITFLLQAIR_.1
1335	O00410	IPO5_HUMAN	488	HLHSIMVLK	Specific	_HLHSIMVLK_	_HLHSIMVLK_.3
1336	O00410	IPO5_HUMAN	426	MATDFAPGFQK	Specific-N	_MATDFAPGFQK_	_MATDFAPGFQK_.2
1337	O00410	IPO5_HUMAN	573	FMQDASDVMQLLLK	Specific	_FM[Oxidation (M)]QDASDVMQLLLK_	_FM[Oxidation (M)]QDASDVMQLLLK_.2
1338	O00411	RPOM_HUMAN	181	QAPESPWEEQLAR	Specific	_QAPESPWEEQLAR_	_QAPESPWEEQLAR_.2
1339	O00411	RPOM_HUMAN	533	YLCLLASDAEVPEPCLPR	Specific	_YLC[Carbamidomethyl (C)]LLASDAEVPEPC[Carbamidomethyl (C)]LPR_	_YLC[Carbamidomethyl (C)]LLASDAEVPEPC[Carbamidomethyl (C)]LPR_.2
1340	O00411	RPOM_HUMAN	202	LSLDVEQAPSGQHSQAQLSGQQQR	Specific	_LSLDVEQAPSGQHSQAQLSGQQQR_	_LSLDVEQAPSGQHSQAQLSGQQQR_.3
1341	O00411	RPOM_HUMAN	602	LVPVLYHVYSFR	Specific	_LVPVLYHVYSFR_	_LVPVLYHVYSFR_.3
1342	O00411	RPOM_HUMAN	793	VFWLPHNMDFR	Specific	_VFWLPHNMDFR_	_VFWLPHNMDFR_.3
1343	O00411	RPOM_HUMAN	977	VAQVLEGFITR	Specific	_VAQVLEGFITR_	_VAQVLEGFITR_.2
1344	O00411	RPOM_HUMAN	614	NVQQIGILKPHPAYVQLLEK	Specific	_NVQQIGILKPHPAYVQLLEK_	_NVQQIGILKPHPAYVQLLEK_.3
1345	O00411	RPOM_HUMAN	843	IHLVNLTGLK	Specific	_IHLVNLTGLK_	_IHLVNLTGLK_.2
1346	O00411	RPOM_HUMAN	1214	PGAFDLEQVKR	Specific	_PGAFDLEQVKR_	_PGAFDLEQVKR_.3
1347	O00411	RPOM_HUMAN	56	DWGHVELLEVLQAR	Specific	_DWGHVELLEVLQAR_	_DWGHVELLEVLQAR_.3
1348	O00411	RPOM_HUMAN	1049	AIQHWLTESAR	Specific	_AIQHWLTESAR_	_AIQHWLTESAR_.2
1349	O00422	SAP18_HUMAN	75	EVYPEAR	Specific	_EVYPEAR_	_EVYPEAR_.2
1350	O00422	SAP18_HUMAN	75	EVYPEAR	Specific	_EVYPEAR_	_EVYPEAR_.1
1351	O00422	SAP18_HUMAN	25	TCPLLLR	Specific	_TC[Carbamidomethyl (C)]PLLLR_	_TC[Carbamidomethyl (C)]PLLLR_.2
1352	O00422	SAP18_HUMAN	68	ELTSLVK	Specific	_ELTSLVK_	_ELTSLVK_.1
1353	O00422	SAP18_HUMAN	68	ELTSLVK	Specific	_ELTSLVK_	_ELTSLVK_.2
1354	O00422	SAP18_HUMAN	6	RVTQEEIK	Specific-N	_RVTQEEIK_	_RVTQEEIK_.2
1355	O00422	SAP18_HUMAN	105	EIGSTMSGR	Specific	_EIGSTMSGR_	_EIGSTMSGR_.2
1356	O00422	SAP18_HUMAN	14	KEPEKPIDR	Specific	_KEPEKPIDR_	_KEPEKPIDR_.2
1357	O00422	SAP18_HUMAN	14	KEPEKPIDR	Specific	_KEPEKPIDR_	_KEPEKPIDR_.3
1358	O00422	SAP18_HUMAN	7	VTQEEIK	Specific	_VTQEEIK_	_VTQEEIK_.1
1359	O00422	SAP18_HUMAN	7	VTQEEIK	Specific	_VTQEEIK_	_VTQEEIK_.2
1360	O00422	SAP18_HUMAN	60	TWMDATLK	Specific-N	_TWMDATLK_	_TWMDATLK_.2
1361	O00422	SAP18_HUMAN	115	GTDDSMTLQ	Specific-C	_GTDDSMTLQ_	_GTDDSMTLQ_.1
1362	O00422	SAP18_HUMAN	84	GTHFNFAIVF	Specific-C	_GTHFNFAIVF_	_GTHFNFAIVF_.2
1363	O00422	SAP18_HUMAN	126	KFQIGDYLDIAITPPNR	Specific-N	_KFQIGDYLDIAITPPNR_	_KFQIGDYLDIAITPPNR_.3
1364	O00422	SAP18_HUMAN	126	KFQIGDYLDIAITPPNR	Specific-N	_KFQIGDYLDIAITPPNR_	_KFQIGDYLDIAITPPNR_.2
1365	O00422	SAP18_HUMAN	84	GTHFNFAIVFTDVK	Specific	_GTHFNFAIVFTDVK_	_GTHFNFAIVFTDVK_.3
1366	O00422	SAP18_HUMAN	84	GTHFNFAIVFTDVK	Specific	_GTHFNFAIVFTDVK_	_GTHFNFAIVFTDVK_.2
1367	O00422	SAP18_HUMAN	15	EPEKPIDREK	Specific	_EPEKPIDREK_	_EPEKPIDREK_.2
1368	O00422	SAP18_HUMAN	15	EPEKPIDREK	Specific	_EPEKPIDREK_	_EPEKPIDREK_.3
1369	O00422	SAP18_HUMAN	127	FQIGDYLDIAITPPNRAPPPSGR	Specific	_FQIGDYLDIAITPPNRAPPPSGR_	_FQIGDYLDIAITPPNRAPPPSGR_.3
1370	O00422	SAP18_HUMAN	114	KGTDDSMTLQSQK	Specific	_KGTDDSMTLQSQK_	_KGTDDSMTLQSQK_.2
1371	O00423	EMAL1_HUMAN	582	IIEDPAQSSGFHPSGSVVAVGTLTGR	Specific	_IIEDPAQSSGFHPSGSVVAVGTLTGR_	_IIEDPAQSSGFHPSGSVVAVGTLTGR_.3
1372	O00423	EMAL1_HUMAN	223	LEWVYGYR	Specific	_LEWVYGYR_	_LEWVYGYR_.2
1373	O00423	EMAL1_HUMAN	177	EPVFSAEEGYVK	Specific	_EPVFSAEEGYVK_	_EPVFSAEEGYVK_.2
1374	O00423	EMAL1_HUMAN	284	ITIATGQVAGTSK	Specific	_ITIATGQVAGTSK_	_ITIATGQVAGTSK_.2
1375	O00423	EMAL1_HUMAN	608	WFVFDTETK	Specific	_WFVFDTETK_	_WFVFDTETK_.2
1376	O00423	EMAL1_HUMAN	327	AVTCIAFSK	Specific	_AVTC[Carbamidomethyl (C)]IAFSK_	_AVTC[Carbamidomethyl (C)]IAFSK_.2
1377	O00423	EMAL1_HUMAN	266	HYAGHNDDVK	Specific	_HYAGHNDDVK_	_HYAGHNDDVK_.2
1378	O00425	IF2B3_HUMAN	526	DQTPDENDQVVVK	Specific	_DQTPDENDQVVVK_	_DQTPDENDQVVVK_.2
1379	O00425	IF2B3_HUMAN	191	QKPCDLPLR	Specific	_QKPC[Carbamidomethyl (C)]DLPLR_	_QKPC[Carbamidomethyl (C)]DLPLR_.3
1380	O00425	IF2B3_HUMAN	191	QKPCDLPLR	Specific	_QKPC[Carbamidomethyl (C)]DLPLR_	_QKPC[Carbamidomethyl (C)]DLPLR_.2
1381	O00425	IF2B3_HUMAN	441	IAPAEAPDAK	Specific	_IAPAEAPDAK_	_IAPAEAPDAK_.2
1382	O00425	IF2B3_HUMAN	441	IAPAEAPDAK	Specific	_IAPAEAPDAK_	_IAPAEAPDAK_.1
1383	O00425	IF2B3_HUMAN	162	QNPLQQPR	Specific-N	_QNPLQQPR_	_QNPLQQPR_.2
1384	O00425	IF2B3_HUMAN	494	VPSFAAGR	Specific	_VPSFAAGR_	_VPSFAAGR_.2
1385	O00425	IF2B3_HUMAN	517	SSAEVVVPR	Specific-N	_SSAEVVVPR_	_SSAEVVVPR_.2
1386	O00425	IF2B3_HUMAN	27	IPVSGPFLVK	Specific	_IPVSGPFLVK_	_IPVSGPFLVK_.2
1387	O00425	IF2B3_HUMAN	37	TGYAFVDCPDESWALK	Specific	_TGYAFVDC[Carbamidomethyl (C)]PDESWALK_	_TGYAFVDC[Carbamidomethyl (C)]PDESWALK_.2
1388	O00425	IF2B3_HUMAN	453	MVIITGPPEAQFK	Specific	_MVIITGPPEAQFK_	_MVIITGPPEAQFK_.2
1389	O00425	IF2B3_HUMAN	301	KIEQDTDTK	Specific	_KIEQDTDTK_	_KIEQDTDTK_.2
1390	O00425	IF2B3_HUMAN	568	ALQSGPPQSR	Specific	_ALQSGPPQSR_	_ALQSGPPQSR_.2
1391	O00425	IF2B3_HUMAN	139	LNGFQLENFTLK	Specific	_LNGFQLENFTLK_	_LNGFQLENFTLK_.2
1392	O00425	IF2B3_HUMAN	474	IKEENFVSPK	Specific	_IKEENFVSPK_	_IKEENFVSPK_.2
1393	O00425	IF2B3_HUMAN	474	IKEENFVSPK	Specific	_IKEENFVSPK_	_IKEENFVSPK_.3
1394	O00425	IF2B3_HUMAN	10	SENAAPSDLESIFK	Specific-N	_SENAAPSDLESIFK_	_SENAAPSDLESIFK_.2
1395	O00425	IF2B3_HUMAN	9	LSENAAPSDLESIFK	Specific-N	_LSENAAPSDLESIFK_	_LSENAAPSDLESIFK_.2
1396	O00425	IF2B3_HUMAN	243	SITILSTPEGTSAACK	Specific	_SITILSTPEGTSAAC[Carbamidomethyl (C)]K_	_SITILSTPEGTSAAC[Carbamidomethyl (C)]K_.2
1397	O00425	IF2B3_HUMAN	273	FTEEIPLK	Specific	_FTEEIPLK_	_FTEEIPLK_.1
1398	O00425	IF2B3_HUMAN	273	FTEEIPLK	Specific	_FTEEIPLK_	_FTEEIPLK_.2
1399	O00425	IF2B3_HUMAN	539	ITGHFYACQVAQR	Specific	_ITGHFYAC[Carbamidomethyl (C)]QVAQR_	_ITGHFYAC[Carbamidomethyl (C)]QVAQR_.2
1400	O00425	IF2B3_HUMAN	539	ITGHFYACQVAQR	Specific	_ITGHFYAC[Carbamidomethyl (C)]QVAQR_	_ITGHFYAC[Carbamidomethyl (C)]QVAQR_.3
1401	O00425	IF2B3_HUMAN	26	KIPVSGPFLVK	Specific-N	_KIPVSGPFLVK_	_KIPVSGPFLVK_.2
1402	O00425	IF2B3_HUMAN	13	AAPSDLESIFK	Specific-N	_AAPSDLESIFK_	_AAPSDLESIFK_.2
1403	O00425	IF2B3_HUMAN	53	AIEALSGK	Specific	_AIEALSGK_	_AIEALSGK_.1
1404	O00425	IF2B3_HUMAN	552	KIQEILTQVK	Specific	_KIQEILTQVK_	_KIQEILTQVK_.2
1405	O00425	IF2B3_HUMAN	310	ITISPLQELTLYNPER	Specific	_ITISPLQELTLYNPER_	_ITISPLQELTLYNPER_.2
1406	O00425	IF2B3_HUMAN	509	TVNELQNLSSAEVVVPR	Specific	_TVNELQNLSSAEVVVPR_	_TVNELQNLSSAEVVVPR_.2
1407	O00429	DNM1L_HUMAN	239	LGIIGVVNR	Specific	_LGIIGVVNR_	_LGIIGVVNR_.2
1408	O00429	DNM1L_HUMAN	643	DCEVIER	Specific	_DC[Carbamidomethyl (C)]EVIER_	_DC[Carbamidomethyl (C)]EVIER_.2
1409	O00429	DNM1L_HUMAN	643	DCEVIER	Specific	_DC[Carbamidomethyl (C)]EVIER_	_DC[Carbamidomethyl (C)]EVIER_.1
1410	O00429	DNM1L_HUMAN	626	LDVPVPVAR	Specific-N	_LDVPVPVAR_	_LDVPVPVAR_.2
1411	O00429	DNM1L_HUMAN	39	SSVLESLVGR	Specific	_SSVLESLVGR_	_SSVLESLVGR_.2
1412	O00429	DNM1L_HUMAN	299	DCLPELK	Specific	_DC[Carbamidomethyl (C)]LPELK_	_DC[Carbamidomethyl (C)]LPELK_.2
1413	O00429	DNM1L_HUMAN	299	DCLPELK	Specific	_DC[Carbamidomethyl (C)]LPELK_	_DC[Carbamidomethyl (C)]LPELK_.1
1414	O00429	DNM1L_HUMAN	624	NLLDVPVPVAR	Specific-N	_NLLDVPVPVAR_	_NLLDVPVPVAR_.2
1415	O00429	DNM1L_HUMAN	161	DIELQIR	Specific	_DIELQIR_	_DIELQIR_.2
1416	O00429	DNM1L_HUMAN	653	SYFLIVR	Specific	_SYFLIVR_	_SYFLIVR_.2
1417	O00429	DNM1L_HUMAN	124	GVSPEPIHLK	Specific	_GVSPEPIHLK_	_GVSPEPIHLK_.2
1418	O00429	DNM1L_HUMAN	124	GVSPEPIHLK	Specific	_GVSPEPIHLK_	_GVSPEPIHLK_.3
1419	O00429	DNM1L_HUMAN	719	ALQGASQIIAEIR	Specific	_ALQGASQIIAEIR_	_ALQGASQIIAEIR_.2
1420	O00429	DNM1L_HUMAN	442	IIQHCSNYSTQELLR	Specific	_IIQHC[Carbamidomethyl (C)]SNYSTQELLR_	_IIQHC[Carbamidomethyl (C)]SNYSTQELLR_.2
1421	O00429	DNM1L_HUMAN	442	IIQHCSNYSTQELLR	Specific	_IIQHC[Carbamidomethyl (C)]SNYSTQELLR_	_IIQHC[Carbamidomethyl (C)]SNYSTQELLR_.3
1422	O00429	DNM1L_HUMAN	680	DTLQSELVGQLYK	Specific	_DTLQSELVGQLYK_	_DTLQSELVGQLYK_.2
1423	O00429	DNM1L_HUMAN	100	LYTDFDEIRQEIENETER	Specific	_LYTDFDEIRQEIENETER_	_LYTDFDEIRQEIENETER_.3
1424	O00429	DNM1L_HUMAN	152	KVPVGDQPK	Specific-N	_KVPVGDQPK_	_KVPVGDQPK_.2
1425	O00429	DNM1L_HUMAN	354	YIETSELCGGAR	Specific	_YIETSELC[Carbamidomethyl (C)]GGAR_	_YIETSELC[Carbamidomethyl (C)]GGAR_.2
1426	O00429	DNM1L_HUMAN	569	NVASGGGGVGDGVQEPTTGNWR	Specific	_NVASGGGGVGDGVQEPTTGNWR_	_NVASGGGGVGDGVQEPTTGNWR_.2
1427	O00429	DNM1L_HUMAN	340	FATEYCNTIEGTAK	Specific	_FATEYC[Carbamidomethyl (C)]NTIEGTAK_	_FATEYC[Carbamidomethyl (C)]NTIEGTAK_.2
1428	O00429	DNM1L_HUMAN	423	RLEEPSLR	Specific	_RLEEPSLR_	_RLEEPSLR_.2
1429	O00429	DNM1L_HUMAN	570	VASGGGGVGDGVQEPTTGNWR	Specific-N	_VASGGGGVGDGVQEPTTGNWR_	_VASGGGGVGDGVQEPTTGNWR_.2
1430	O00429	DNM1L_HUMAN	78	TTGEENGVEAEEWGK	Specific	_TTGEENGVEAEEWGK_	_TTGEENGVEAEEWGK_.2
1431	O00429	DNM1L_HUMAN	536	VPSALAPASQEPSPAASAEADGK	Specific	_VPSALAPASQEPSPAASAEADGK_	_VPSALAPASQEPSPAASAEADGK_.2
1432	O00429	DNM1L_HUMAN	306	TRINVLAAQYQSLLNSYGEPVDDK	Specific	_TRINVLAAQYQSLLNSYGEPVDDK_	_TRINVLAAQYQSLLNSYGEPVDDK_.3
1433	O00429	DNM1L_HUMAN	153	VPVGDQPK	Specific	_VPVGDQPK_	_VPVGDQPK_.2
1434	O00429	DNM1L_HUMAN	661	NIQDSVPK	Specific	_NIQDSVPK_	_NIQDSVPK_.1
1435	O00429	DNM1L_HUMAN	661	NIQDSVPK	Specific	_NIQDSVPK_	_NIQDSVPK_.2
1436	O00429	DNM1L_HUMAN	257	SVTDSIRDEYAFLQ	Specific-C	_SVTDSIRDEYAFLQ_	_SVTDSIRDEYAFLQ_.2
1437	O00429	DNM1L_HUMAN	572	SGGGGVGDGVQEPTTGNWR	Specific-N	_SGGGGVGDGVQEPTTGNWR_	_SGGGGVGDGVQEPTTGNWR_.2
1438	O00429	DNM1L_HUMAN	695	LLDDLLTESEDMAQR	Specific-N	_LLDDLLTESEDMAQR_	_LLDDLLTESEDMAQR_.2
1439	O00429	DNM1L_HUMAN	61	RPLILQLVHVSQEDK	Specific	_RPLILQLVHVSQEDK_	_RPLILQLVHVSQEDK_.3
1440	O00429	DNM1L_HUMAN	61	RPLILQLVHVSQEDK	Specific	_RPLILQLVHVSQEDK_	_RPLILQLVHVSQEDK_.2
1441	O00429	DNM1L_HUMAN	607	SKPIPIMPASPQK	Specific	_SKPIPIMPASPQK_	_SKPIPIMPASPQK_.2
1442	O00429	DNM1L_HUMAN	607	SKPIPIMPASPQK	Specific	_SKPIPIMPASPQK_	_SKPIPIMPASPQK_.3
1443	O00429	DNM1L_HUMAN	257	SVTDSIRDEYAFLQK	Specific	_SVTDSIRDEYAFLQK_	_SVTDSIRDEYAFLQK_.2
1444	O00429	DNM1L_HUMAN	257	SVTDSIRDEYAFLQK	Specific	_SVTDSIRDEYAFLQK_	_SVTDSIRDEYAFLQK_.3
1445	O00429	DNM1L_HUMAN	210	TLAVITK	Specific	_TLAVITK_	_TLAVITK_.2
1446	O00429	DNM1L_HUMAN	620	GHAVNLLDVPVPVAR	Specific	_GHAVNLLDVPVPVAR_	_GHAVNLLDVPVPVAR_.2
1447	O00429	DNM1L_HUMAN	620	GHAVNLLDVPVPVAR	Specific	_GHAVNLLDVPVPVAR_	_GHAVNLLDVPVPVAR_.3
1448	O00429	DNM1L_HUMAN	272	KYPSLANR	Specific	_KYPSLANR_	_KYPSLANR_.2
1449	O00429	DNM1L_HUMAN	330	SATLLQLITK	Specific	_SATLLQLITK_	_SATLLQLITK_.2
1450	O00429	DNM1L_HUMAN	341	ATEYCNTIEGTAK	Specific-N	_ATEYC[Carbamidomethyl (C)]NTIEGTAK_	_ATEYC[Carbamidomethyl (C)]NTIEGTAK_.2
1451	O00429	DNM1L_HUMAN	202	EVDPDGRR	Specific	_EVDPDGRR_	_EVDPDGRR_.2
1452	O00429	DNM1L_HUMAN	460	LHDAIVEVVTCLLRK	Specific	_LHDAIVEVVTC[Carbamidomethyl (C)]LLRK_	_LHDAIVEVVTC[Carbamidomethyl (C)]LLRK_.3
1453	O00429	DNM1L_HUMAN	460	LHDAIVEVVTCLLRK	Specific	_LHDAIVEVVTC[Carbamidomethyl (C)]LLRK_	_LHDAIVEVVTC[Carbamidomethyl (C)]LLRK_.4
1454	O00429	DNM1L_HUMAN	460	LHDAIVEVVTCLLRK	Specific	_LHDAIVEVVTC[Carbamidomethyl (C)]LLRK_	_LHDAIVEVVTC[Carbamidomethyl (C)]LLRK_.2
1455	O00429	DNM1L_HUMAN	1	MEALIPVIN	Specific-C	_[Acetyl (Protein N-term)]MEALIPVIN_	_[Acetyl (Protein N-term)]MEALIPVIN_.1
1456	O00429	DNM1L_HUMAN	1	MEALIPVIN	Specific-C	_[Acetyl (Protein N-term)]MEALIPVIN_	_[Acetyl (Protein N-term)]MEALIPVIN_.2
1457	O00429	DNM1L_HUMAN	308	INVLAAQYQSLLNSYGEPVDDK	Specific	_INVLAAQYQSLLNSYGEPVDDK_	_INVLAAQYQSLLNSYGEPVDDK_.3
1458	O00429	DNM1L_HUMAN	431	CVELVHEEMQR	Specific	_C[Carbamidomethyl (C)]VELVHEEMQR_	_C[Carbamidomethyl (C)]VELVHEEMQR_.2
1459	O00429	DNM1L_HUMAN	292	LLMHHIR	Specific	_LLMHHIR_	_LLMHHIR_.2
1460	O00429	DNM1L_HUMAN	368	YIFHETFGR	Specific-N	_YIFHETFGR_	_YIFHETFGR_.3
1461	O00429	DNM1L_HUMAN	366	ICYIFHETFGR	Specific	_IC[Carbamidomethyl (C)]YIFHETFGR_	_IC[Carbamidomethyl (C)]YIFHETFGR_.2
1462	O00429	DNM1L_HUMAN	366	ICYIFHETFGR	Specific	_IC[Carbamidomethyl (C)]YIFHETFGR_	_IC[Carbamidomethyl (C)]YIFHETFGR_.3
1463	O00429	DNM1L_HUMAN	669	AVMHFLVNHVK	Specific	_AVMHFLVNHVK_	_AVMHFLVNHVK_.3
1464	O00429	DNM1L_HUMAN	669	AVMHFLVNHVK	Specific	_AVMHFLVNHVK_	_AVMHFLVNHVK_.2
1465	O00429	DNM1L_HUMAN	597	KAEELLAEEK	Specific-N	_KAEELLAEEK_	_KAEELLAEEK_.2
1466	O00429	DNM1L_HUMAN	248	SQLDINNKK	Specific	_SQLDINNKK_	_SQLDINNKK_.2
1467	O00429	DNM1L_HUMAN	712	EAADMLK	Specific	_EAADMLK_	_EAADMLK_.1
1468	O00429	DNM1L_HUMAN	61	RPLILQLVHVSQEDKR	Specific	_RPLILQLVHVSQEDKR_	_RPLILQLVHVSQEDKR_.4
1469	O00429	DNM1L_HUMAN	642	RDCEVIER	Specific-N	_RDC[Carbamidomethyl (C)]EVIER_	_RDC[Carbamidomethyl (C)]EVIER_.2
1470	O00429	DNM1L_HUMAN	54	GTGIVTR	Specific	_GTGIVTR_	_GTGIVTR_.2
1471	O00442	RTCA_HUMAN	196	AFVAGVLPFK	Specific	_AFVAGVLPFK_	_AFVAGVLPFK_.2
1472	O00442	RTCA_HUMAN	196	AFVAGVLPFK	Specific	_AFVAGVLPFK_	_AFVAGVLPFK_.1
1473	O00442	RTCA_HUMAN	147	FGFIFNCDIK	Specific	_FGFIFNC[Carbamidomethyl (C)]DIK_	_FGFIFNC[Carbamidomethyl (C)]DIK_.2
1474	O00442	RTCA_HUMAN	224	DLYVNIQPVQEPK	Specific	_DLYVNIQPVQEPK_	_DLYVNIQPVQEPK_.2
1475	O00442	RTCA_HUMAN	6	VEVDGSIMEGGGQILR	Specific	_VEVDGSIMEGGGQILR_	_VEVDGSIMEGGGQILR_.2
1476	O00442	RTCA_HUMAN	164	GGGEVIVR	Specific	_GGGEVIVR_	_GGGEVIVR_.2
1477	O00442	RTCA_HUMAN	221	EIRDLYVNIQPVQEPK	Specific	_EIRDLYVNIQPVQEPK_	_EIRDLYVNIQPVQEPK_.2
1478	O00442	RTCA_HUMAN	221	EIRDLYVNIQPVQEPK	Specific	_EIRDLYVNIQPVQEPK_	_EIRDLYVNIQPVQEPK_.3
1479	O00442	RTCA_HUMAN	177	QLNPINLTER	Specific	_QLNPINLTER_	_QLNPINLTER_.2
1480	O00442	RTCA_HUMAN	123	GGTNAEMAPQIDYTVMVFKPIVEK	Specific	_GGTNAEMAPQIDYTVMVFKPIVEK_	_GGTNAEMAPQIDYTVMVFKPIVEK_.3
1481	O00442	RTCA_HUMAN	314	TGPVTLHTQTAIHFAEQIAK	Specific	_TGPVTLHTQTAIHFAEQIAK_	_TGPVTLHTQTAIHFAEQIAK_.3
1482	O00442	RTCA_HUMAN	209	DMAAAAVR	Specific	_DMAAAAVR_	_DMAAAAVR_.2
1483	O00443	P3C2A_HUMAN	269	DWLDLDPLSK	Specific-N	_DWLDLDPLSK_	_DWLDLDPLSK_.2
1484	O00443	P3C2A_HUMAN	791	VSLPLFDFK	Specific	_VSLPLFDFK_	_VSLPLFDFK_.2
1485	O00443	P3C2A_HUMAN	791	VSLPLFDFKR	Specific	_VSLPLFDFKR_	_VSLPLFDFKR_.3
1486	O00445	SYT5_HUMAN	181	VPYVELGGR	Specific	_VPYVELGGR_	_VPYVELGGR_.2
1487	O00445	SYT5_HUMAN	85	VQPEVEELEPAPSGPGQQVADKHELGR	Specific	_VQPEVEELEPAPSGPGQQVADKHELGR_	_VQPEVEELEPAPSGPGQQVADKHELGR_.4
1488	O00459	P85B_HUMAN	245	ALGATFGPLLLR	Specific	_ALGATFGPLLLR_	_ALGATFGPLLLR_.2
1489	O00459	P85B_HUMAN	200	EAAGPVGPALEPPTLPLHR	Specific	_EAAGPVGPALEPPTLPLHR_	_EAAGPVGPALEPPTLPLHR_.3
1490	O00461	GOLI4_HUMAN	416	LAVQQVEEAQQLR	Specific	_LAVQQVEEAQQLR_	_LAVQQVEEAQQLR_.2
1491	O00461	GOLI4_HUMAN	222	SALAAAQTQVAEYK	Specific	_SALAAAQTQVAEYK_	_SALAAAQTQVAEYK_.2
1492	O00461	GOLI4_HUMAN	403	FQSPYEEQLEQQR	Specific	_FQSPYEEQLEQQR_	_FQSPYEEQLEQQR_.2
1493	O00461	GOLI4_HUMAN	446	QQEQQQQQVAR	Specific	_QQEQQQQQVAR_	_QQEQQQQQVAR_.2
1494	O00461	GOLI4_HUMAN	188	AHQDIHTQLQDVK	Specific	_AHQDIHTQLQDVK_	_AHQDIHTQLQDVK_.2
1495	O00461	GOLI4_HUMAN	188	AHQDIHTQLQDVK	Specific	_AHQDIHTQLQDVK_	_AHQDIHTQLQDVK_.3
1496	O00461	GOLI4_HUMAN	429	EHQEALHQQR	Specific	_EHQEALHQQR_	_EHQEALHQQR_.2
1497	O00461	GOLI4_HUMAN	429	EHQEALHQQR	Specific	_EHQEALHQQR_	_EHQEALHQQR_.3
1498	O00461	GOLI4_HUMAN	173	ETVYNLR	Specific	_ETVYNLR_	_ETVYNLR_.2
1499	O00461	GOLI4_HUMAN	94	LEAQETLNK	Specific	_LEAQETLNK_	_LEAQETLNK_.2
1500	O00461	GOLI4_HUMAN	380	EAANLLEGHAR	Specific	_EAANLLEGHAR_	_EAANLLEGHAR_.2
1501	O00461	GOLI4_HUMAN	380	EAANLLEGHAR	Specific	_EAANLLEGHAR_	_EAANLLEGHAR_.3
1502	O00461	GOLI4_HUMAN	285	NNDVWQNHEAVPGR	Specific	_NNDVWQNHEAVPGR_	_NNDVWQNHEAVPGR_.2
1503	O00461	GOLI4_HUMAN	285	NNDVWQNHEAVPGR	Specific	_NNDVWQNHEAVPGR_	_NNDVWQNHEAVPGR_.3
1504	O00461	GOLI4_HUMAN	463	QAELEEGRPQHQEQLR	Specific	_QAELEEGRPQHQEQLR_	_QAELEEGRPQHQEQLR_.3
1505	O00461	GOLI4_HUMAN	111	YSALNVQHQMLK	Specific	_YSALNVQHQMLK_	_YSALNVQHQMLK_.2
1506	O00462	MANBA_HUMAN	345	INGFPIFLK	Specific	_INGFPIFLK_	_INGFPIFLK_.2
1507	O00462	MANBA_HUMAN	126	YSFDITNVVR	Specific	_YSFDITNVVR_	_YSFDITNVVR_.2
1508	O00462	MANBA_HUMAN	96	VNLILEGVDTVSK	Specific	_VNLILEGVDTVSK_	_VNLILEGVDTVSK_.2
1509	O00462	MANBA_HUMAN	335	GSPGLSFYFK	Specific	_GSPGLSFYFK_	_GSPGLSFYFK_.2
1510	O00471	EXOC5_HUMAN	275	LIQNVFEIK	Specific	_LIQNVFEIK_	_LIQNVFEIK_.2
1511	O00471	EXOC5_HUMAN	673	QVCSGEQLANLDK	Specific	_QVC[Carbamidomethyl (C)]SGEQLANLDK_	_QVC[Carbamidomethyl (C)]SGEQLANLDK_.2
1512	O00471	EXOC5_HUMAN	433	LSDPSDLPR	Specific	_LSDPSDLPR_	_LSDPSDLPR_.2
1513	O00471	EXOC5_HUMAN	260	QVGDIFSNPETVLAK	Specific	_QVGDIFSNPETVLAK_	_QVGDIFSNPETVLAK_.2
1514	O00471	EXOC5_HUMAN	189	YHDLECQLIQEFTSAQR	Specific	_YHDLEC[Carbamidomethyl (C)]QLIQEFTSAQR_	_YHDLEC[Carbamidomethyl (C)]QLIQEFTSAQR_.3
1515	O00471	EXOC5_HUMAN	136	YFNEFLDGELK	Specific	_YFNEFLDGELK_	_YFNEFLDGELK_.2
1516	O00471	EXOC5_HUMAN	598	NVDTVLMELGVR	Specific	_NVDTVLMELGVR_	_NVDTVLMELGVR_.2
1517	O00471	EXOC5_HUMAN	306	NLYDLYTR	Specific	_NLYDLYTR_	_NLYDLYTR_.2
1518	O00471	EXOC5_HUMAN	686	NILHSFVQLR	Specific	_NILHSFVQLR_	_NILHSFVQLR_.3
1519	O00471	EXOC5_HUMAN	235	QCQEGAYLR	Specific	_QC[Carbamidomethyl (C)]QEGAYLR_	_QC[Carbamidomethyl (C)]QEGAYLR_.2
1520	O00471	EXOC5_HUMAN	166	LHLIAQELPFDR	Specific	_LHLIAQELPFDR_	_LHLIAQELPFDR_.2
1521	O00471	EXOC5_HUMAN	532	LDTGIDR	Specific	_LDTGIDR_	_LDTGIDR_.2
1522	O00471	EXOC5_HUMAN	549	HILAAEQK	Specific	_HILAAEQK_	_HILAAEQK_.2
1523	O00471	EXOC5_HUMAN	558	TDFKPEDENNVLIQYTNACVK	Specific	_TDFKPEDENNVLIQYTNAC[Carbamidomethyl (C)]VK_	_TDFKPEDENNVLIQYTNAC[Carbamidomethyl (C)]VK_.3
1524	O00479	HMGN4_HUMAN	32	PAPPKPEPRPK	Specific	_PAPPKPEPRPK_	_PAPPKPEPRPK_.3
1525	O00479	HMGN4_HUMAN	32	PAPPKPEPRPK	Specific	_PAPPKPEPRPK_	_PAPPKPEPRPK_.2
1526	O00479	HMGN4_HUMAN	30	AKPAPPKPEPR	Specific-N	_AKPAPPKPEPR_	_AKPAPPKPEPR_.3
1527	O00479	HMGN4_HUMAN	32	PAPPKPEPR	Specific	_PAPPKPEPR_	_PAPPKPEPR_.2
1528	O00479	HMGN4_HUMAN	74	DASTLQSQK	Specific	_DASTLQSQK_	_DASTLQSQK_.1
1529	O00479	HMGN4_HUMAN	72	NRDASTLQSQK	Specific	_NRDASTLQSQK_	_NRDASTLQSQK_.2
1530	O00483	NDUA4_HUMAN	36	LALFNPDVCWDR	Specific	_LALFNPDVC[Carbamidomethyl (C)]WDR_	_LALFNPDVC[Carbamidomethyl (C)]WDR_.2
1531	O00483	NDUA4_HUMAN	64	FYSVNVDYSK	Specific	_FYSVNVDYSK_	_FYSVNVDYSK_.2
1532	O00483	NDUA4_HUMAN	56	LGPNDQYK	Specific	_LGPNDQYK_	_LGPNDQYK_.2
1533	O00483	NDUA4_HUMAN	56	LGPNDQYK	Specific	_LGPNDQYK_	_LGPNDQYK_.1
1534	O00483	NDUA4_HUMAN	48	NNPEPWNK	Specific	_NNPEPWNK_	_NNPEPWNK_.2
1535	O00483	NDUA4_HUMAN	48	NNPEPWNK	Specific	_NNPEPWNK_	_NNPEPWNK_.1
1536	O00483	NDUA4_HUMAN	4	QIIGQAK	Specific	_QIIGQAK_	_QIIGQAK_.1
1537	O00483	NDUA4_HUMAN	36	LALFNPDVCWDRNNPEPWNK	Specific	_LALFNPDVC[Carbamidomethyl (C)]WDRNNPEPWNK_	_LALFNPDVC[Carbamidomethyl (C)]WDRNNPEPWNK_.3
1538	O00487	PSDE_HUMAN	140	AVAVVVDPIQSVK	Specific	_AVAVVVDPIQSVK_	_AVAVVVDPIQSVK_.2
1539	O00487	PSDE_HUMAN	282	RHLEEHVDVL	Specific-C	_RHLEEHVDVL_	_RHLEEHVDVL_.2
1540	O00487	PSDE_HUMAN	282	RHLEEHVDVL	Specific-C	_RHLEEHVDVL_	_RHLEEHVDVL_.3
1541	O00487	PSDE_HUMAN	155	VVIDAFR	Specific	_VVIDAFR_	_VVIDAFR_.2
1542	O00487	PSDE_HUMAN	144	VVDPIQSVK	Specific-N	_VVDPIQSVK_	_VVDPIQSVK_.2
1543	O00487	PSDE_HUMAN	283	HLEEHVDVL	Specific-C	_HLEEHVDVL_	_HLEEHVDVL_.2
1544	O00487	PSDE_HUMAN	265	MTPEQLAIK	Specific	_MTPEQLAIK_	_MTPEQLAIK_.2
1545	O00487	PSDE_HUMAN	162	LINANMMVLGHEPR	Specific	_LINANMMVLGHEPR_	_LINANMMVLGHEPR_.3
1546	O00487	PSDE_HUMAN	162	LINANMMVLGHEPR	Specific	_LINANMMVLGHEPR_	_LINANMMVLGHEPR_.2
1547	O00487	PSDE_HUMAN	86	AVDPVFQAK	Specific-N	_AVDPVFQAK_	_AVDPVFQAK_.2
1548	O00487	PSDE_HUMAN	301	AAMLDTVVFK	Specific-N	_AAMLDTVVFK_	_AAMLDTVVFK_.2
1549	O00487	PSDE_HUMAN	57	MLGEFVDDYTVR	Specific-N	_MLGEFVDDYTVR_	_MLGEFVDDYTVR_.2
1550	O00487	PSDE_HUMAN	240	HNESVVK	Specific	_HNESVVK_	_HNESVVK_.2
1551	O00487	PSDE_HUMAN	176	QTTSNLGHLNKPSIQ	Specific-C	_QTTSNLGHLNKPSIQ_	_QTTSNLGHLNKPSIQ_.2
1552	O00487	PSDE_HUMAN	176	QTTSNLGHLNKPSIQ	Specific-C	_QTTSNLGHLNKPSIQ_	_QTTSNLGHLNKPSIQ_.3
1553	O00487	PSDE_HUMAN	187	PSIQALIHGLNR	Specific	_PSIQALIHGLNR_	_PSIQALIHGLNR_.3
1554	O00487	PSDE_HUMAN	55	GLMLGEFVDDYTVR	Specific-N	_GLMLGEFVDDYTVR_	_GLMLGEFVDDYTVR_.2
1555	O00487	PSDE_HUMAN	199	HYYSITINYR	Specific	_HYYSITINYR_	_HYYSITINYR_.2
1556	O00487	PSDE_HUMAN	199	HYYSITINYR	Specific	_HYYSITINYR_	_HYYSITINYR_.3
1557	O00487	PSDE_HUMAN	303	MLDTVVFK	Specific-N	_MLDTVVFK_	_MLDTVVFK_.2
1558	O00487	PSDE_HUMAN	230	TLQDYSEHCK	Specific-N	_TLQDYSEHC[Carbamidomethyl (C)]K_	_TLQDYSEHC[Carbamidomethyl (C)]K_.2
1559	O00487	PSDE_HUMAN	224	SWMEGLTLQDYSEHCK	Specific	_SWMEGLTLQDYSEHC[Carbamidomethyl (C)]K_	_SWMEGLTLQDYSEHC[Carbamidomethyl (C)]K_.2
1560	O00487	PSDE_HUMAN	216	MLLNLHK	Specific	_MLLNLHK_	_MLLNLHK_.2
1561	O00487	PSDE_HUMAN	176	QTTSNLGHLNKPSIQALIHGLNR	Specific	_QTTSNLGHLNKPSIQALIHGLNR_	_QTTSNLGHLNKPSIQALIHGLNR_.4
1562	O00499	BIN1_HUMAN	203	NQAEEELIK	Specific	_NQAEEELIK_	_NQAEEELIK_.3
1563	O00499	BIN1_HUMAN	314	HEPEPAGGATPGATLPK	Specific-N	_HEPEPAGGATPGATLPK_	_HEPEPAGGATPGATLPK_.2
1564	O00505	IMA4_HUMAN	387	EAAWAISNLTISGR	Specific	_EAAWAISNLTISGR_	_EAAWAISNLTISGR_.2
1565	O00505	IMA4_HUMAN	113	SGILPILVK	Specific	_SGILPILVK_	_SGILPILVK_.2
1566	O00505	IMA4_HUMAN	113	SGILPILVK	Specific	_SGILPILVK_	_SGILPILVK_.1
1567	O00505	IMA4_HUMAN	424	DSQVVQVVLDGLK	Specific	_DSQVVQVVLDGLK_	_DSQVVQVVLDGLK_.2
1568	O00505	IMA4_HUMAN	98	LLSSDRNPPIDDLIK	Specific	_LLSSDRNPPIDDLIK_	_LLSSDRNPPIDDLIK_.2
1569	O00505	IMA4_HUMAN	98	LLSSDRNPPIDDLIK	Specific	_LLSSDRNPPIDDLIK_	_LLSSDRNPPIDDLIK_.3
1570	O00505	IMA4_HUMAN	182	GNIIGDGPQCR	Specific-N	_GNIIGDGPQC[Carbamidomethyl (C)]R_	_GNIIGDGPQC[Carbamidomethyl (C)]R_.2
1571	O00505	IMA4_HUMAN	2	AENPSLENHR	Specific-N	_[Acetyl (Protein N-term)]AENPSLENHR_	_[Acetyl (Protein N-term)]AENPSLENHR_.2
1572	O00505	IMA4_HUMAN	50	NVPQEESLEDSDVDADFK	Specific	_NVPQEESLEDSDVDADFK_	_NVPQEESLEDSDVDADFK_.2
1573	O00505	IMA4_HUMAN	387	EAAWAISNLTISGRK	Specific	_EAAWAISNLTISGRK_	_EAAWAISNLTISGRK_.2
1574	O00505	IMA4_HUMAN	387	EAAWAISNLTISGRK	Specific	_EAAWAISNLTISGRK_	_EAAWAISNLTISGRK_.3
1575	O00505	IMA4_HUMAN	104	NPPIDDLIK	Specific	_NPPIDDLIK_	_NPPIDDLIK_.2
1576	O00505	IMA4_HUMAN	152	AVVQSNAVPLFLR	Specific-N	_AVVQSNAVPLFLR_	_AVVQSNAVPLFLR_.2
1577	O00505	IMA4_HUMAN	168	SPHQNVCEQAVWALGNIIGDGPQCR	Specific	_SPHQNVC[Carbamidomethyl (C)]EQAVWALGNIIGDGPQC[Carbamidomethyl (C)]R_	_SPHQNVC[Carbamidomethyl (C)]EQAVWALGNIIGDGPQC[Carbamidomethyl (C)]R_.3
1578	O00505	IMA4_HUMAN	2	AENPSLENH	Unspecific	_[Acetyl (Protein N-term)]AENPSLENH_	_[Acetyl (Protein N-term)]AENPSLENH_.1
1579	O00505	IMA4_HUMAN	442	AGDEASTIAEIIEECGGLEK	Specific-N	_AGDEASTIAEIIEEC[Carbamidomethyl (C)]GGLEK_	_AGDEASTIAEIIEEC[Carbamidomethyl (C)]GGLEK_.2
1580	O00505	IMA4_HUMAN	442	AGDEASTIAEIIEECGGLEK	Specific-N	_AGDEASTIAEIIEEC[Carbamidomethyl (C)]GGLEK_	_AGDEASTIAEIIEEC[Carbamidomethyl (C)]GGLEK_.3
1581	O00505	IMA4_HUMAN	300	VQTAALR	Specific	_VQTAALR_	_VQTAALR_.2
1582	O00505	IMA4_HUMAN	219	NVTWVIVNLCR	Specific	_NVTWVIVNLC[Carbamidomethyl (C)]R_	_NVTWVIVNLC[Carbamidomethyl (C)]R_.2
1583	O00505	IMA4_HUMAN	156	SNAVPLFLR	Specific-N	_SNAVPLFLR_	_SNAVPLFLR_.2
1584	O00505	IMA4_HUMAN	28	HRNEVTVELR	Specific	_HRNEVTVELR_	_HRNEVTVELR_.3
1585	O00505	IMA4_HUMAN	462	IEVLQQHENEDIYK	Specific	_IEVLQQHENEDIYK_	_IEVLQQHENEDIYK_.2
1586	O00505	IMA4_HUMAN	462	IEVLQQHENEDIYK	Specific	_IEVLQQHENEDIYK_	_IEVLQQHENEDIYK_.3
1587	O00505	IMA4_HUMAN	41	RDEHLLK	Specific	_RDEHLLK_	_RDEHLLK_.2
1588	O00507	USP9Y_HUMAN	2289	KIIEDCSNSEDTIK	Specific	_KIIEDC[Carbamidomethyl (C)]SNSEDTIK_	_KIIEDC[Carbamidomethyl (C)]SNSEDTIK_.2
1589	O00522	KRIT1_HUMAN	107	EASLFIVPSVVK	Specific	_EASLFIVPSVVK_	_EASLFIVPSVVK_.2
1590	O00522	KRIT1_HUMAN	502	ETPQLFLR	Specific	_ETPQLFLR_	_ETPQLFLR_.2
1591	O00522	KRIT1_HUMAN	247	VVINPYFGLGAPDYSK	Specific	_VVINPYFGLGAPDYSK_	_VVINPYFGLGAPDYSK_.2
1592	O00522	KRIT1_HUMAN	2	GNPENIEDAYVAVIRPK	Specific-N	_[Acetyl (Protein N-term)]GNPENIEDAYVAVIRPK_	_[Acetyl (Protein N-term)]GNPENIEDAYVAVIRPK_.2
1593	O00541	PESC_HUMAN	99	SEWNTVER	Specific	_SEWNTVER_	_SEWNTVER_.2
1594	O00541	PESC_HUMAN	373	ITHQIVDRPGQQTSVIGR	Specific	_ITHQIVDRPGQQTSVIGR_	_ITHQIVDRPGQQTSVIGR_.3
1595	O00541	PESC_HUMAN	373	ITHQIVDRPGQQTSVIGR	Specific	_ITHQIVDRPGQQTSVIGR_	_ITHQIVDRPGQQTSVIGR_.2
1596	O00541	PESC_HUMAN	373	ITHQIVDRPGQQTSVIGR	Specific	_ITHQIVDRPGQQTSVIGR_	_ITHQIVDRPGQQTSVIGR_.4
1597	O00541	PESC_HUMAN	349	SFGGEVSWDK	Specific	_SFGGEVSWDK_	_SFGGEVSWDK_.2
1598	O00541	PESC_HUMAN	341	EALAFIIR	Specific	_EALAFIIR_	_EALAFIIR_.2
1599	O00541	PESC_HUMAN	359	SLCIGATYDVTDSR	Specific	_SLC[Carbamidomethyl (C)]IGATYDVTDSR_	_SLC[Carbamidomethyl (C)]IGATYDVTDSR_.2
1600	O00541	PESC_HUMAN	397	WVFDSVNAR	Specific-N	_WVFDSVNAR_	_WVFDSVNAR_.2
1601	O00541	PESC_HUMAN	27	LQLSLADFR	Specific	_LQLSLADFR_	_LQLSLADFR_.2
1602	O00541	PESC_HUMAN	524	LAQEEESEAK	Specific	_LAQEEESEAK_	_LAQEEESEAK_.2
1603	O00541	PESC_HUMAN	377	IVDRPGQQTSVIGR	Specific-N	_IVDRPGQQTSVIGR_	_IVDRPGQQTSVIGR_.3
1604	O00541	PESC_HUMAN	377	IVDRPGQQTSVIGR	Specific-N	_IVDRPGQQTSVIGR_	_IVDRPGQQTSVIGR_.2
1605	O00541	PESC_HUMAN	42	GIYPHEPK	Specific	_GIYPHEPK_	_GIYPHEPK_.2
1606	O00541	PESC_HUMAN	26	KLQLSLADFR	Specific	_KLQLSLADFR_	_KLQLSLADFR_.3
1607	O00541	PESC_HUMAN	12	GSATNYITR	Specific	_GSATNYITR_	_GSATNYITR_.2
1608	O00541	PESC_HUMAN	27	LQLSLADFRR	Specific	_LQLSLADFRR_	_LQLSLADFRR_.3
1609	O00541	PESC_HUMAN	260	AGEGTYALDSESCMEK	Specific	_AGEGTYALDSESC[Carbamidomethyl (C)]MEK_	_AGEGTYALDSESC[Carbamidomethyl (C)]MEK_.2
1610	O00541	PESC_HUMAN	250	LEGQAQAEAK	Specific	_LEGQAQAEAK_	_LEGQAQAEAK_.2
1611	O00560	SDCB1_HUMAN	68	ANVAVVSGAPLQGQLVAR	Specific	_ANVAVVSGAPLQGQLVAR_	_ANVAVVSGAPLQGQLVAR_.2
1612	O00560	SDCB1_HUMAN	154	FGDQVLQINGENCAGWSSDK	Specific	_FGDQVLQINGENC[Carbamidomethyl (C)]AGWSSDK_	_FGDQVLQINGENC[Carbamidomethyl (C)]AGWSSDK_.2
1613	O00560	SDCB1_HUMAN	230	NGLLTEHNICEINGQNVIGLK	Specific	_NGLLTEHNIC[Carbamidomethyl (C)]EINGQNVIGLK_	_NGLLTEHNIC[Carbamidomethyl (C)]EINGQNVIGLK_.3
1614	O00560	SDCB1_HUMAN	36	SAPIPHDGNLYPR	Specific-N	_SAPIPHDGNLYPR_	_SAPIPHDGNLYPR_.3
1615	O00560	SDCB1_HUMAN	33	SEASAPIPHDGNLYPR	Specific-N	_SEASAPIPHDGNLYPR_	_SEASAPIPHDGNLYPR_.2
1616	O00560	SDCB1_HUMAN	204	DSTGHVGFIFK	Specific	_DSTGHVGFIFK_	_DSTGHVGFIFK_.2
1617	O00566	MPP10_HUMAN	414	APVITEETTLQLEDIIK	Specific-N	_APVITEETTLQLEDIIK_	_APVITEETTLQLEDIIK_.2
1618	O00566	MPP10_HUMAN	45	VLYDFNK	Specific	_VLYDFNK_	_VLYDFNK_.2
1619	O00566	MPP10_HUMAN	467	LSLAEIYEQEYIK	Specific	_LSLAEIYEQEYIK_	_LSLAEIYEQEYIK_.2
1620	O00566	MPP10_HUMAN	485	TAEEENPEHVEIQK	Specific	_TAEEENPEHVEIQK_	_TAEEENPEHVEIQK_.2
1621	O00566	MPP10_HUMAN	485	TAEEENPEHVEIQK	Specific	_TAEEENPEHVEIQK_	_TAEEENPEHVEIQK_.3
1622	O00566	MPP10_HUMAN	21	ATGRPECFLTIQEGLASK	Specific	_ATGRPEC[Carbamidomethyl (C)]FLTIQEGLASK_	_ATGRPEC[Carbamidomethyl (C)]FLTIQEGLASK_.3
1623	O00566	MPP10_HUMAN	21	ATGRPECFLTIQEGLASK	Specific	_ATGRPEC[Carbamidomethyl (C)]FLTIQEGLASK_	_ATGRPEC[Carbamidomethyl (C)]FLTIQEGLASK_.2
1624	O00566	MPP10_HUMAN	58	IHGSPLQK	Specific	_IHGSPLQK_	_IHGSPLQK_.2
1625	O00566	MPP10_HUMAN	433	IRDQAWDDVVR	Specific	_IRDQAWDDVVR_	_IRDQAWDDVVR_.2
1626	O00567	NOP56_HUMAN	541	EETVNDPEEAGHR	Specific	_EETVNDPEEAGHR_	_EETVNDPEEAGHR_.2
1627	O00567	NOP56_HUMAN	541	EETVNDPEEAGHR	Specific	_EETVNDPEEAGHR_	_EETVNDPEEAGHR_.3
1628	O00567	NOP56_HUMAN	405	LSFYETGEIPRK	Specific	_LSFYETGEIPRK_	_LSFYETGEIPRK_.3
1629	O00567	NOP56_HUMAN	405	LSFYETGEIPRK	Specific	_LSFYETGEIPRK_	_LSFYETGEIPRK_.2
1630	O00567	NOP56_HUMAN	91	VLLGVGDPK	Specific	_VLLGVGDPK_	_VLLGVGDPK_.2
1631	O00567	NOP56_HUMAN	91	VLLGVGDPK	Specific	_VLLGVGDPK_	_VLLGVGDPK_.1
1632	O00567	NOP56_HUMAN	271	VVSLSEYR	Specific	_VVSLSEYR_	_VVSLSEYR_.2
1633	O00567	NOP56_HUMAN	565	EEPVSSGPEEAVGK	Specific	_EEPVSSGPEEAVGK_	_EEPVSSGPEEAVGK_.2
1634	O00567	NOP56_HUMAN	243	AILDASR	Specific	_AILDASR_	_AILDASR_.2
1635	O00567	NOP56_HUMAN	321	YPASTVQILGAEK	Specific	_YPASTVQILGAEK_	_YPASTVQILGAEK_.2
1636	O00567	NOP56_HUMAN	348	YGLIFHSTFIGR	Specific	_YGLIFHSTFIGR_	_YGLIFHSTFIGR_.3
1637	O00567	NOP56_HUMAN	348	YGLIFHSTFIGR	Specific	_YGLIFHSTFIGR_	_YGLIFHSTFIGR_.2
1638	O00567	NOP56_HUMAN	144	AQLGLGHSYSR	Specific	_AQLGLGHSYSR_	_AQLGLGHSYSR_.2
1639	O00567	NOP56_HUMAN	144	AQLGLGHSYSR	Specific	_AQLGLGHSYSR_	_AQLGLGHSYSR_.3
1640	O00567	NOP56_HUMAN	203	IINDNATYCR	Specific	_IINDNATYC[Carbamidomethyl (C)]R_	_IINDNATYC[Carbamidomethyl (C)]R_.2
1641	O00567	NOP56_HUMAN	308	LIAHAGSLTNLAK	Specific	_LIAHAGSLTNLAK_	_LIAHAGSLTNLAK_.2
1642	O00567	NOP56_HUMAN	308	LIAHAGSLTNLAK	Specific	_LIAHAGSLTNLAK_	_LIAHAGSLTNLAK_.3
1643	O00567	NOP56_HUMAN	405	LSFYETGEIPR	Specific	_LSFYETGEIPR_	_LSFYETGEIPR_.2
1644	O00567	NOP56_HUMAN	397	LREQVEER	Specific	_LREQVEER_	_LREQVEER_.3
1645	O00567	NOP56_HUMAN	397	LREQVEER	Specific	_LREQVEER_	_LREQVEER_.2
1646	O00567	NOP56_HUMAN	135	GLTDLSACK	Specific	_GLTDLSAC[Carbamidomethyl (C)]K_	_GLTDLSAC[Carbamidomethyl (C)]K_.2
1647	O00567	NOP56_HUMAN	135	GLTDLSACK	Specific	_GLTDLSAC[Carbamidomethyl (C)]K_	_GLTDLSAC[Carbamidomethyl (C)]K_.1
1648	O00567	NOP56_HUMAN	213	LAQFIGNRR	Specific	_LAQFIGNRR_	_LAQFIGNRR_.3
1649	O00567	NOP56_HUMAN	213	LAQFIGNRR	Specific	_LAQFIGNRR_	_LAQFIGNRR_.2
1650	O00567	NOP56_HUMAN	78	LLLETHLPSKK	Specific	_LLLETHLPSKK_	_LLLETHLPSKK_.3
1651	O00567	NOP56_HUMAN	78	LLLETHLPSKK	Specific	_LLLETHLPSKK_	_LLLETHLPSKK_.2
1652	O00567	NOP56_HUMAN	231	LEELTMDGAK	Specific	_LEELTMDGAK_	_LEELTMDGAK_.2
1653	O00567	NOP56_HUMAN	279	QSLHTYLR	Specific	_QSLHTYLR_	_QSLHTYLR_.2
1654	O00567	NOP56_HUMAN	181	DINTFSMR	Specific	_DINTFSMR_	_DINTFSMR_.2
1655	O00567	NOP56_HUMAN	213	LAQFIGNR	Specific	_LAQFIGNR_	_LAQFIGNR_.2
1656	O00567	NOP56_HUMAN	562	FSKEEPVSSGPEEAVGK	Specific	_FSKEEPVSSGPEEAVGK_	_FSKEEPVSSGPEEAVGK_.2
1657	O00567	NOP56_HUMAN	562	FSKEEPVSSGPEEAVGK	Specific	_FSKEEPVSSGPEEAVGK_	_FSKEEPVSSGPEEAVGK_.3
1658	O00567	NOP56_HUMAN	78	LLLETHLPSK	Specific	_LLLETHLPSK_	_LLLETHLPSK_.3
1659	O00567	NOP56_HUMAN	78	LLLETHLPSK	Specific	_LLLETHLPSK_	_LLLETHLPSK_.2
1660	O00567	NOP56_HUMAN	127	LHFHNLVK	Specific	_LHFHNLVK_	_LHFHNLVK_.2
1661	O00567	NOP56_HUMAN	59	VALENANAVSEGVVHEDLR	Specific-N	_VALENANAVSEGVVHEDLR_	_VALENANAVSEGVVHEDLR_.3
1662	O00567	NOP56_HUMAN	382	IDCFSEVPTSVFGEK	Specific	_IDC[Carbamidomethyl (C)]FSEVPTSVFGEK_	_IDC[Carbamidomethyl (C)]FSEVPTSVFGEK_.2
1663	O00567	NOP56_HUMAN	382	IDCFSEVPTSVFGEK	Specific	_IDC[Carbamidomethyl (C)]FSEVPTSVFGEK_	_IDC[Carbamidomethyl (C)]FSEVPTSVFGEK_.3
1664	O00567	NOP56_HUMAN	409	ETGEIPRK	Specific-N	_ETGEIPRK_	_ETGEIPRK_.2
1665	O00567	NOP56_HUMAN	423	EAMVQAEEAAAEITR	Specific	_EAMVQAEEAAAEITR_	_EAMVQAEEAAAEITR_.2
1666	O00567	NOP56_HUMAN	191	EWYGYHFPELVK	Specific	_EWYGYHFPELVK_	_EWYGYHFPELVK_.3
1667	O00567	NOP56_HUMAN	191	EWYGYHFPELVK	Specific	_EWYGYHFPELVK_	_EWYGYHFPELVK_.2
1668	O00567	NOP56_HUMAN	106	EELGYNCQTGGVIAEILR	Specific-N	_EELGYNC[Carbamidomethyl (C)]QTGGVIAEILR_	_EELGYNC[Carbamidomethyl (C)]QTGGVIAEILR_.2
1669	O00567	NOP56_HUMAN	222	ELNEDKLEK	Specific	_ELNEDKLEK_	_ELNEDKLEK_.2
1670	O00567	NOP56_HUMAN	222	ELNEDKLEK	Specific	_ELNEDKLEK_	_ELNEDKLEK_.1
1671	O00567	NOP56_HUMAN	189	VREWYGYHFPELVK	Specific	_VREWYGYHFPELVK_	_VREWYGYHFPELVK_.4
1672	O00567	NOP56_HUMAN	189	VREWYGYHFPELVK	Specific	_VREWYGYHFPELVK_	_VREWYGYHFPELVK_.3
1673	O00567	NOP56_HUMAN	380	SRIDCFSEVPTSVFGEK	Specific-N	_SRIDC[Carbamidomethyl (C)]FSEVPTSVFGEK_	_SRIDC[Carbamidomethyl (C)]FSEVPTSVFGEK_.2
1674	O00567	NOP56_HUMAN	515	EELMSSDLEETAGSTSIPK	Specific	_EELMSSDLEETAGSTSIPK_	_EELMSSDLEETAGSTSIPK_.2
1675	O00567	NOP56_HUMAN	258	AIDLINIESFSSR	Specific-N	_AIDLINIESFSSR_	_AIDLINIESFSSR_.2
1676	O00571	DDX3X_HUMAN	352	MLDMGFEPQIR	Specific	_MLDMGFEPQIR_	_MLDMGFEPQIR_.2
1677	O00571	DDX3X_HUMAN	492	SPILVATAVAAR	Specific	_SPILVATAVAAR_	_SPILVATAVAAR_.2
1678	O00571	DDX3X_HUMAN	419	VVWVEESDKR	Specific	_VVWVEESDKR_	_VVWVEESDKR_.2
1679	O00571	DDX3X_HUMAN	419	VVWVEESDKR	Specific	_VVWVEESDKR_	_VVWVEESDKR_.3
1680	O00571	DDX3X_HUMAN	479	DREEALHQFR	Specific	_DREEALHQFR_	_DREEALHQFR_.3
1681	O00571	DDX3X_HUMAN	479	DREEALHQFR	Specific	_DREEALHQFR_	_DREEALHQFR_.2
1682	O00571	DDX3X_HUMAN	535	VGNLGLATSFFNER	Specific	_VGNLGLATSFFNER_	_VGNLGLATSFFNER_.2
1683	O00571	DDX3X_HUMAN	209	HAIPIIK	Specific	_HAIPIIK_	_HAIPIIK_.2
1684	O00571	DDX3X_HUMAN	209	HAIPIIK	Specific	_HAIPIIK_	_HAIPIIK_.1
1685	O00571	DDX3X_HUMAN	265	QYPISLVLAPTR	Specific	_QYPISLVLAPTR_	_QYPISLVLAPTR_.2
1686	O00571	DDX3X_HUMAN	504	GLDISNVK	Specific	_GLDISNVK_	_GLDISNVK_.2
1687	O00571	DDX3X_HUMAN	504	GLDISNVK	Specific	_GLDISNVK_	_GLDISNVK_.1
1688	O00571	DDX3X_HUMAN	102	SDYDGIGSR	Specific	_SDYDGIGSR_	_SDYDGIGSR_.2
1689	O00571	DDX3X_HUMAN	102	SDYDGIGSR	Specific	_SDYDGIGSR_	_SDYDGIGSR_.1
1690	O00571	DDX3X_HUMAN	38	YIPPHLR	Specific	_YIPPHLR_	_YIPPHLR_.2
1691	O00571	DDX3X_HUMAN	295	VRPCVVYGGADIGQQIR	Specific	_VRPC[Carbamidomethyl (C)]VVYGGADIGQQIR_	_VRPC[Carbamidomethyl (C)]VVYGGADIGQQIR_.3
1692	O00571	DDX3X_HUMAN	295	VRPCVVYGGADIGQQIR	Specific	_VRPC[Carbamidomethyl (C)]VVYGGADIGQQIR_	_VRPC[Carbamidomethyl (C)]VVYGGADIGQQIR_.2
1693	O00571	DDX3X_HUMAN	316	GCHLLVATPGR	Specific	_GC[Carbamidomethyl (C)]HLLVATPGR_	_GC[Carbamidomethyl (C)]HLLVATPGR_.3
1694	O00571	DDX3X_HUMAN	316	GCHLLVATPGR	Specific	_GC[Carbamidomethyl (C)]HLLVATPGR_	_GC[Carbamidomethyl (C)]HLLVATPGR_.2
1695	O00571	DDX3X_HUMAN	302	GGADIGQQIR	Specific-N	_GGADIGQQIR_	_GGADIGQQIR_.2
1696	O00571	DDX3X_HUMAN	199	RYTRPTPVQK	Specific-N	_RYTRPTPVQK_	_RYTRPTPVQK_.3
1697	O00571	DDX3X_HUMAN	199	RYTRPTPVQK	Specific-N	_RYTRPTPVQK_	_RYTRPTPVQK_.2
1698	O00571	DDX3X_HUMAN	277	ELAVQIYEEARK	Specific	_ELAVQIYEEARK_	_ELAVQIYEEARK_.2
1699	O00571	DDX3X_HUMAN	277	ELAVQIYEEARK	Specific	_ELAVQIYEEARK_	_ELAVQIYEEARK_.3
1700	O00571	DDX3X_HUMAN	479	DREEALHQF	Specific-C	_DREEALHQF_	_DREEALHQF_.2
1701	O00571	DDX3X_HUMAN	100	GRSDYDGIGSR	Specific	_GRSDYDGIGSR_	_GRSDYDGIGSR_.2
1702	O00571	DDX3X_HUMAN	100	GRSDYDGIGSR	Specific	_GRSDYDGIGSR_	_GRSDYDGIGSR_.3
1703	O00571	DDX3X_HUMAN	408	VGSTSENITQK	Specific	_VGSTSENITQK_	_VGSTSENITQK_.2
1704	O00571	DDX3X_HUMAN	441	DSLTLVFVETK	Specific	_DSLTLVFVETK_	_DSLTLVFVETK_.2
1705	O00571	DDX3X_HUMAN	146	LEQELFSGGNTGINFEK	Specific	_LEQELFSGGNTGINFEK_	_LEQELFSGGNTGINFEK_.2
1706	O00571	DDX3X_HUMAN	441	DSLTLVFVETKK	Specific	_DSLTLVFVETKK_	_DSLTLVFVETKK_.2
1707	O00571	DDX3X_HUMAN	453	GADSLEDFLYHEGYACT	Specific-C	_GADSLEDFLYHEGYAC[Carbamidomethyl (C)]T_	_GADSLEDFLYHEGYAC[Carbamidomethyl (C)]T_.2
1708	O00571	DDX3X_HUMAN	452	KGADSLEDFLYHEGYAC	Specific-C	_KGADSLEDFLYHEGYAC[Carbamidomethyl (C)]_	_KGADSLEDFLYHEGYAC[Carbamidomethyl (C)]_.2
1709	O00571	DDX3X_HUMAN	336	IGLDFCK	Specific	_IGLDFC[Carbamidomethyl (C)]K_	_IGLDFC[Carbamidomethyl (C)]K_.2
1710	O00571	DDX3X_HUMAN	336	IGLDFCK	Specific	_IGLDFC[Carbamidomethyl (C)]K_	_IGLDFC[Carbamidomethyl (C)]K_.1
1711	O00571	DDX3X_HUMAN	277	ELAVQIYEEAR	Specific	_ELAVQIYEEAR_	_ELAVQIYEEAR_.2
1712	O00571	DDX3X_HUMAN	388	EIQMLAR	Specific	_EIQMLAR_	_EIQMLAR_.2
1713	O00571	DDX3X_HUMAN	410	STSENITQK	Specific-N	_STSENITQK_	_STSENITQK_.1
1714	O00571	DDX3X_HUMAN	410	STSENITQK	Specific-N	_STSENITQK_	_STSENITQK_.2
1715	O00571	DDX3X_HUMAN	343	YLVLDEADR	Specific	_YLVLDEADR_	_YLVLDEADR_.2
1716	O00571	DDX3X_HUMAN	343	YLVLDEADR	Specific	_YLVLDEADR_	_YLVLDEADR_.1
1717	O00571	DDX3X_HUMAN	352	MLDMGFEPQIR	Specific	_M[Oxidation (M)]LDMGFEPQIR_	_M[Oxidation (M)]LDMGFEPQIR_.2
1718	O00571	DDX3X_HUMAN	512	HVINFDLPSDIEEYVHR	Specific	_HVINFDLPSDIEEYVHR_	_HVINFDLPSDIEEYVHR_.3
1719	O00571	DDX3X_HUMAN	512	HVINFDLPSDIEEYVHR	Specific	_HVINFDLPSDIEEYVHR_	_HVINFDLPSDIEEYVHR_.4
1720	O00571	DDX3X_HUMAN	512	HVINFDLPSDIEEYVHR	Specific	_HVINFDLPSDIEEYVHR_	_HVINFDLPSDIEEYVHR_.2
1721	O00571	DDX3X_HUMAN	132	DEDDWSK	Specific-N	_DEDDWSK_	_DEDDWSK_.1
1722	O00571	DDX3X_HUMAN	132	DEDDWSK	Specific-N	_DEDDWSK_	_DEDDWSK_.2
1723	O00571	DDX3X_HUMAN	428	RSFLLDLLNATGK	Specific	_RSFLLDLLNATGK_	_RSFLLDLLNATGK_.3
1724	O00571	DDX3X_HUMAN	604	QSSGASSSSFSSSR	Specific	_QSSGASSSSFSSSR_	_QSSGASSSSFSSSR_.2
1725	O00571	DDX3X_HUMAN	453	GADSLEDFLYHEGYACTSIHGDR	Specific	_GADSLEDFLYHEGYAC[Carbamidomethyl (C)]TSIHGDR_	_GADSLEDFLYHEGYAC[Carbamidomethyl (C)]TSIHGDR_.3
1726	O00571	DDX3X_HUMAN	139	PLPPSER	Specific	_PLPPSER_	_PLPPSER_.2
1727	O00571	DDX3X_HUMAN	554	KDLLDLLVEAK	Specific-N	_KDLLDLLVEAK_	_KDLLDLLVEAK_.3
1728	O00571	DDX3X_HUMAN	554	KDLLDLLVEAK	Specific-N	_KDLLDLLVEAK_	_KDLLDLLVEAK_.2
1729	O00571	DDX3X_HUMAN	219	DLMACAQTGSGK	Specific	_DLMAC[Carbamidomethyl (C)]AQTGSGK_	_DLMAC[Carbamidomethyl (C)]AQTGSGK_.2
1730	O00571	DDX3X_HUMAN	593	FSGGFGAR	Specific	_FSGGFGAR_	_FSGGFGAR_.2
1731	O00571	DDX3X_HUMAN	512	HVINFDLPSDIEEY	Specific-C	_HVINFDLPSDIEEY_	_HVINFDLPSDIEEY_.2
1732	O00571	DDX3X_HUMAN	139	PLPPSERLEQELFSGGNTGINFEK	Specific	_PLPPSERLEQELFSGGNTGINFEK_	_PLPPSERLEQELFSGGNTGINFEK_.3
1733	O00571	DDX3X_HUMAN	131	SDEDDWSK	Specific	_SDEDDWSK_	_SDEDDWSK_.1
1734	O00571	DDX3X_HUMAN	327	LVDMMER	Specific	_LVDMMER_	_LVDMMER_.2
1735	O00571	DDX3X_HUMAN	200	YTRPTPVQK	Specific	_YTRPTPVQK_	_YTRPTPVQK_.2
1736	O00571	DDX3X_HUMAN	377	HTMMFSATFPK	Specific	_HTMMFSATFPK_	_HTMMFSATFPK_.2
1737	O00571	DDX3X_HUMAN	127	WCDKSDEDDWSK	Specific	_WC[Carbamidomethyl (C)]DKSDEDDWSK_	_WC[Carbamidomethyl (C)]DKSDEDDWSK_.2
1738	O00571	DDX3X_HUMAN	453	GADSLEDFLYHEGYAC	Specific-C	_GADSLEDFLYHEGYAC[Carbamidomethyl (C)]_	_GADSLEDFLYHEGYAC[Carbamidomethyl (C)]_.2
1739	O00571	DDX3X_HUMAN	452	KGADSLEDFLYHEGYACTSIHGDR	Specific	_KGADSLEDFLYHEGYAC[Carbamidomethyl (C)]TSIHGDR_	_KGADSLEDFLYHEGYAC[Carbamidomethyl (C)]TSIHGDR_.3
1740	O00571	DDX3X_HUMAN	452	KGADSLEDFLYHEGY	Specific-C	_KGADSLEDFLYHEGY_	_KGADSLEDFLYHEGY_.3
1741	O00571	DDX3X_HUMAN	67	DAYSSFGSR	Specific	_DAYSSFGSR_	_DAYSSFGSR_.2
1742	O00571	DDX3X_HUMAN	264	KQYPISLVLAPTR	Specific	_KQYPISLVLAPTR_	_KQYPISLVLAPTR_.2
1743	O00584	RNT2_HUMAN	144	ELDLNSVLLK	Specific	_ELDLNSVLLK_	_ELDLNSVLLK_.2
1744	O00584	RNT2_HUMAN	118	HGTCAAQVDALNSQK	Specific	_HGTC[Carbamidomethyl (C)]AAQVDALNSQK_	_HGTC[Carbamidomethyl (C)]AAQVDALNSQK_.2
1745	O00584	RNT2_HUMAN	88	DLLPEMR	Specific	_DLLPEM[Oxidation (M)]R_	_DLLPEM[Oxidation (M)]R_.2
1746	O00584	RNT2_HUMAN	118	HGTCAAQVDALNSQKK	Specific	_HGTC[Carbamidomethyl (C)]AAQVDALNSQKK_	_HGTC[Carbamidomethyl (C)]AAQVDALNSQKK_.3
1747	O00584	RNT2_HUMAN	78	SWPFNLEEIK	Specific	_SWPFNLEEIK_	_SWPFNLEEIK_.2
1748	O00584	RNT2_HUMAN	154	LGIKPSINYYQVADFK	Specific	_LGIKPSINYYQVADFK_	_LGIKPSINYYQVADFK_.2
1749	O00592	PODXL_HUMAN	399	LASVPGSQTVVVK	Specific	_LASVPGSQTVVVK_	_LASVPGSQTVVVK_.2
1750	O00592	PODXL_HUMAN	376	LISLICR	Specific	_LISLIC[Carbamidomethyl (C)]R_	_LISLIC[Carbamidomethyl (C)]R_.2
1751	O00592	PODXL_HUMAN	386	ATFNPAQDK	Specific	_ATFNPAQDK_	_ATFNPAQDK_.2
1752	O00592	PODXL_HUMAN	344	CEDLETQTQSEK	Specific	_C[Carbamidomethyl (C)]EDLETQTQSEK_	_C[Carbamidomethyl (C)]EDLETQTQSEK_.2
1753	O00625	PIR_HUMAN	167	TPTLYLDFK	Specific	_TPTLYLDFK_	_TPTLYLDFK_.2
1754	O00625	PIR_HUMAN	27	SIGRPELK	Specific	_SIGRPELK_	_SIGRPELK_.2
1755	O00625	PIR_HUMAN	136	SEEIPKPSK	Specific	_SEEIPKPSK_	_SEEIPKPSK_.2
1756	O00625	PIR_HUMAN	6	KVTLSVLSR	Specific	_KVTLSVLSR_	_KVTLSVLSR_.2
1757	O00625	PIR_HUMAN	199	GDVYIGPDDAQQK	Specific-N	_GDVYIGPDDAQQK_	_GDVYIGPDDAQQK_.2
1758	O00625	PIR_HUMAN	126	MVEPQYQELK	Specific	_MVEPQYQELK_	_MVEPQYQELK_.2
1759	O00625	PIR_HUMAN	145	DGVTVAVISGEALGIK	Specific	_DGVTVAVISGEALGIK_	_DGVTVAVISGEALGIK_.2
1760	O00625	PIR_HUMAN	260	TNEEISQAILDFR	Specific-N	_TNEEISQAILDFR_	_TNEEISQAILDFR_.2
1761	O00625	PIR_HUMAN	196	TISGDVYIGPDDAQQK	Specific-N	_TISGDVYIGPDDAQQK_	_TISGDVYIGPDDAQQK_.2
1762	O00625	PIR_HUMAN	85	MNPGDLQWMTAGR	Specific	_MNPGDLQWMTAGR_	_MNPGDLQWMTAGR_.2
1763	O00625	PIR_HUMAN	15	EQSEGVGAR	Specific	_EQSEGVGAR_	_EQSEGVGAR_.2
1764	O00625	PIR_HUMAN	47	GGRPGGFPDHPHR	Specific	_GGRPGGFPDHPHR_	_GGRPGGFPDHPHR_.3
1765	O00625	PIR_HUMAN	47	GGRPGGFPDHPHR	Specific	_GGRPGGFPDHPHR_	_GGRPGGFPDHPHR_.2
1766	O00625	PIR_HUMAN	212	IEPHHTAVLGEGDSVQVENKDPK	Specific	_IEPHHTAVLGEGDSVQVENKDPK_	_IEPHHTAVLGEGDSVQVENKDPK_.3
1767	O00625	PIR_HUMAN	212	IEPHHTAVLGEGDSVQVENKDPK	Specific	_IEPHHTAVLGEGDSVQVENKDPK_	_IEPHHTAVLGEGDSVQVENKDPK_.4
1768	O00625	PIR_HUMAN	212	IEPHHTAVLGEGDSVQVENK	Specific	_IEPHHTAVLGEGDSVQVENK_	_IEPHHTAVLGEGDSVQVENK_.3
1769	O00625	PIR_HUMAN	212	IEPHHTAVLGEGDSVQVENK	Specific	_IEPHHTAVLGEGDSVQVENK_	_IEPHHTAVLGEGDSVQVENK_.2
1770	O00625	PIR_HUMAN	212	IEPHHTAVLGEGDSVQVENK	Specific	_IEPHHTAVLGEGDSVQVENK_	_IEPHHTAVLGEGDSVQVENK_.4
1771	O00625	PIR_HUMAN	74	AHEDFCGHTGK	Specific-N	_AHEDFC[Carbamidomethyl (C)]GHTGK_	_AHEDFC[Carbamidomethyl (C)]GHTGK_.2
1772	O00625	PIR_HUMAN	259	NTNEEISQAILDFR	Specific-N	_NTNEEISQAILDFR_	_NTNEEISQAILDFR_.2
1773	O00629	IMA3_HUMAN	50	NVPHEDICEDSDIDGDYRVQ	Specific-C	_NVPHEDIC[Carbamidomethyl (C)]EDSDIDGDYRVQ_	_NVPHEDIC[Carbamidomethyl (C)]EDSDIDGDYRVQ_.3
1774	O00629	IMA3_HUMAN	219	NVTWVMVNLCR	Specific	_NVTWVMVNLC[Carbamidomethyl (C)]R_	_NVTWVMVNLC[Carbamidomethyl (C)]R_.2
1775	O00629	IMA3_HUMAN	79	NASSDNQGIQLSAVQAAR	Specific-N	_NASSDNQGIQLSAVQAAR_	_NASSDNQGIQLSAVQAAR_.2
1776	O00629	IMA3_HUMAN	441	MAEDEAETIGNLIEECGGLEK	Specific	_MAEDEAETIGNLIEEC[Carbamidomethyl (C)]GGLEK_	_MAEDEAETIGNLIEEC[Carbamidomethyl (C)]GGLEK_.3
1777	O00629	IMA3_HUMAN	307	AVGNIVTGTDEQTQVVLNCDALSHFPALLTHPK	Specific	_AVGNIVTGTDEQTQVVLNC[Carbamidomethyl (C)]DALSHFPALLTHPK_	_AVGNIVTGTDEQTQVVLNC[Carbamidomethyl (C)]DALSHFPALLTHPK_.4
1778	O00629	IMA3_HUMAN	462	IEQLQNHENEDIYK	Specific	_IEQLQNHENEDIYK_	_IEQLQNHENEDIYK_.2
1779	O00629	IMA3_HUMAN	462	IEQLQNHENEDIYK	Specific	_IEQLQNHENEDIYK_	_IEQLQNHENEDIYK_.3
1780	O00629	IMA3_HUMAN	113	SGILPILVH	Specific-C	_SGILPILVH_	_SGILPILVH_.2
1781	O00629	IMA3_HUMAN	113	SGILPILVH	Specific-C	_SGILPILVH_	_SGILPILVH_.1
1782	O00629	IMA3_HUMAN	113	SGILPILVHCLER	Specific	_SGILPILVHC[Carbamidomethyl (C)]LER_	_SGILPILVHC[Carbamidomethyl (C)]LER_.3
1783	O00629	IMA3_HUMAN	113	SGILPILVHCLER	Specific	_SGILPILVHC[Carbamidomethyl (C)]LER_	_SGILPILVHC[Carbamidomethyl (C)]LER_.2
1784	O00629	IMA3_HUMAN	113	SGILPILVHC	Specific-C	_SGILPILVHC[Carbamidomethyl (C)]_	_SGILPILVHC[Carbamidomethyl (C)]_.2
1785	O00629	IMA3_HUMAN	50	NVPHEDICEDSDIDGDYR	Specific	_NVPHEDIC[Carbamidomethyl (C)]EDSDIDGDYR_	_NVPHEDIC[Carbamidomethyl (C)]EDSDIDGDYR_.3
1786	O00629	IMA3_HUMAN	50	NVPHEDICEDSDIDGDYR	Specific	_NVPHEDIC[Carbamidomethyl (C)]EDSDIDGDYR_	_NVPHEDIC[Carbamidomethyl (C)]EDSDIDGDYR_.2
1787	O00712	NFIB_HUMAN	215	SGVFNVSELVR	Specific	_SGVFNVSELVR_	_SGVFNVSELVR_.2
1788	O00712	NFIB_HUMAN	203	NPPGYLEDSFVK	Specific	_NPPGYLEDSFVK_	_NPPGYLEDSFVK_.2
1789	O00712	NFIB_HUMAN	26	AIAYTWFNLQAR	Specific	_AIAYTWFNLQAR_	_AIAYTWFNLQAR_.2
1790	O00712	NFIB_HUMAN	56	AVKDELLSEKPEIK	Specific	_AVKDELLSEKPEIK_	_AVKDELLSEKPEIK_.3
1791	O00712	NFIB_HUMAN	56	AVKDELLSEKPEIK	Specific	_AVKDELLSEKPEIK_	_AVKDELLSEKPEIK_.2
1792	O00712	NFIB_HUMAN	56	AVKDELLSEKPEIK	Specific	_AVKDELLSEKPEIK_	_AVKDELLSEKPEIK_.4
1793	O00712	NFIB_HUMAN	100	KHPCCVLSNPDQK	Specific	_KHPC[Carbamidomethyl (C)]C[Carbamidomethyl (C)]VLSNPDQK_	_KHPC[Carbamidomethyl (C)]C[Carbamidomethyl (C)]VLSNPDQK_.2
1794	O00712	NFIB_HUMAN	100	KHPCCVLSNPDQK	Specific	_KHPC[Carbamidomethyl (C)]C[Carbamidomethyl (C)]VLSNPDQK_	_KHPC[Carbamidomethyl (C)]C[Carbamidomethyl (C)]VLSNPDQK_.3
1795	O00712	NFIB_HUMAN	322	PLFSSASPQDSSPR	Specific	_PLFSSASPQDSSPR_	_PLFSSASPQDSSPR_.2
1796	O00712	NFIB_HUMAN	154	SPHCTNPALCVQPHHITVSVK	Specific	_SPHC[Carbamidomethyl (C)]TNPALC[Carbamidomethyl (C)]VQPHHITVSVK_	_SPHC[Carbamidomethyl (C)]TNPALC[Carbamidomethyl (C)]VQPHHITVSVK_.3
1797	O00712	NFIB_HUMAN	154	SPHCTNPALCVQPHHITVSVK	Specific	_SPHC[Carbamidomethyl (C)]TNPALC[Carbamidomethyl (C)]VQPHHITVSVK_	_SPHC[Carbamidomethyl (C)]TNPALC[Carbamidomethyl (C)]VQPHHITVSVK_.4
1798	O00743	PPP6_HUMAN	252	LVTVWSAPNYCYR	Specific	_LVTVWSAPNYC[Carbamidomethyl (C)]YR_	_LVTVWSAPNYC[Carbamidomethyl (C)]YR_.2
1799	O00743	PPP6_HUMAN	211	GAGWLFGAK	Specific	_GAGWLFGAK_	_GAGWLFGAK_.2
1800	O00743	PPP6_HUMAN	118	QITQVYGFYDECQTK	Specific	_QITQVYGFYDEC[Carbamidomethyl (C)]QTK_	_QITQVYGFYDEC[Carbamidomethyl (C)]QTK_.2
1801	O00743	PPP6_HUMAN	2	APLDLDK	Specific-N	_APLDLDK_	_APLDLDK_.2
1802	O00743	PPP6_HUMAN	299	TTTPYFL	Specific	_TTTPYFL_	_TTTPYFL_.1
1803	O00743	PPP6_HUMAN	133	YGNANAWR	Specific	_YGNANAWR_	_YGNANAWR_.2
1804	O00743	PPP6_HUMAN	276	DVNTREPK	Specific	_DVNTREPK_	_DVNTREPK_.2
1805	O00743	PPP6_HUMAN	67	TGGQVPDTNYIFMGDFVDR	Specific	_TGGQVPDTNYIFMGDFVDR_	_TGGQVPDTNYIFMGDFVDR_.2
1806	O00743	PPP6_HUMAN	236	AHQLVHEGYK	Specific	_AHQLVHEGYK_	_AHQLVHEGYK_.2
1807	O00743	PPP6_HUMAN	236	AHQLVHEGYK	Specific	_AHQLVHEGYK_	_AHQLVHEGYK_.3
1808	O00743	PPP6_HUMAN	220	VTNEFVHINNLK	Specific	_VTNEFVHINNLK_	_VTNEFVHINNLK_.3
1809	O00743	PPP6_HUMAN	220	VTNEFVHINNLK	Specific	_VTNEFVHINNLK_	_VTNEFVHINNLK_.2
1810	O00743	PPP6_HUMAN	265	CGNIASIMVFK	Specific	_C[Carbamidomethyl (C)]GNIASIMVFK_	_C[Carbamidomethyl (C)]GNIASIMVFK_.2
1811	O00743	PPP6_HUMAN	18	YLPENDLK	Specific	_YLPENDLK_	_YLPENDLK_.2
1812	O00743	PPP6_HUMAN	101	AKWPDRITLLR	Specific	_AKWPDRITLLR_	_AKWPDRITLLR_.3
1813	O00743	PPP6_HUMAN	182	NQEIPHK	Specific	_NQEIPHK_	_NQEIPHK_.2
1814	O00746	NDKM_HUMAN	53	LVGDVIQR	Specific	_LVGDVIQR_	_LVGDVIQR_.2
1815	O00746	NDKM_HUMAN	139	GDFSVHISR	Specific	_GDFSVHISR_	_GDFSVHISR_.2
1816	O00746	NDKM_HUMAN	122	AMIGHTDSAEAAPGTIR	Specific	_AMIGHTDSAEAAPGTIR_	_AMIGHTDSAEAAPGTIR_.3
1817	O00746	NDKM_HUMAN	122	AMIGHTDSAEAAPGTIR	Specific	_AMIGHTDSAEAAPGTIR_	_AMIGHTDSAEAAPGTIR_.2
1818	O00746	NDKM_HUMAN	148	NVIHASDSVEGAQR	Specific	_NVIHASDSVEGAQR_	_NVIHASDSVEGAQR_.2
1819	O00746	NDKM_HUMAN	148	NVIHASDSVEGAQR	Specific	_NVIHASDSVEGAQR_	_NVIHASDSVEGAQR_.3
1820	O00746	NDKM_HUMAN	64	RGFTLVGMK	Specific	_RGFTLVGMK_	_RGFTLVGMK_.2
1821	O00746	NDKM_HUMAN	40	TLVAVKPDGVQR	Specific	_TLVAVKPDGVQR_	_TLVAVKPDGVQR_.2
1822	O00754	MA2B1_HUMAN	842	HLVLLDTAQAAAAGHR	Specific	_HLVLLDTAQAAAAGHR_	_HLVLLDTAQAAAAGHR_.3
1823	O00754	MA2B1_HUMAN	528	LPVSEGVFVVK	Specific	_LPVSEGVFVVK_	_LPVSEGVFVVK_.2
1824	O00754	MA2B1_HUMAN	941	DLFSTFTITR	Specific	_DLFSTFTITR_	_DLFSTFTITR_.2
1825	O00754	MA2B1_HUMAN	291	ELVDYFLNVATAQGR	Specific	_ELVDYFLNVATAQGR_	_ELVDYFLNVATAQGR_.2
1826	O00754	MA2B1_HUMAN	241	ASTSLKPPTADLFTGVLPNGYNPPR	Specific	_ASTSLKPPTADLFTGVLPNGYNPPR_	_ASTSLKPPTADLFTGVLPNGYNPPR_.3
1827	O00754	MA2B1_HUMAN	951	LQETTLVANQLR	Specific	_LQETTLVANQLR_	_LQETTLVANQLR_.2
1828	O00754	MA2B1_HUMAN	858	LLAEQEVLAPQVVLAPGGG	Specific-C	_LLAEQEVLAPQVVLAPGGG_	_LLAEQEVLAPQVVLAPGGG_.2
1829	O00754	MA2B1_HUMAN	602	SPALTIENEHIR	Specific-N	_SPALTIENEHIR_	_SPALTIENEHIR_.2
1830	O00754	MA2B1_HUMAN	602	SPALTIENEHIR	Specific-N	_SPALTIENEHIR_	_SPALTIENEHIR_.3
1831	O00754	MA2B1_HUMAN	510	FQVIVYNPLGR	Specific	_FQVIVYNPLGR_	_FQVIVYNPLGR_.2
1832	O00754	MA2B1_HUMAN	191	VAWHIDPFGHSR	Specific	_VAWHIDPFGHSR_	_VAWHIDPFGHSR_.4
1833	O00762	UBE2C_HUMAN	49	GISAFPESDNLFK	Specific	_GISAFPESDNLFK_	_GISAFPESDNLFK_.2
1834	O00762	UBE2C_HUMAN	81	LSLEFPSGYPYNAPTVK	Specific	_LSLEFPSGYPYNAPTVK_	_LSLEFPSGYPYNAPTVK_.2
1835	O00762	UBE2C_HUMAN	165	YLQETYSK	Specific	_YLQETYSK_	_YLQETYSK_.2
1836	O00764	PDXK_HUMAN	259	TVSTLHHVLQR	Specific	_TVSTLHHVLQR_	_TVSTLHHVLQR_.3
1837	O00764	PDXK_HUMAN	259	TVSTLHHVLQR	Specific	_TVSTLHHVLQR_	_TVSTLHHVLQR_.2
1838	O00764	PDXK_HUMAN	7	VLSIQSHVIR	Specific	_VLSIQSHVIR_	_VLSIQSHVIR_.2
1839	O00764	PDXK_HUMAN	7	VLSIQSHVIR	Specific	_VLSIQSHVIR_	_VLSIQSHVIR_.3
1840	O00764	PDXK_HUMAN	77	YDYVLTGYTR	Specific	_YDYVLTGYTR_	_YDYVLTGYTR_.2
1841	O00764	PDXK_HUMAN	54	GQVLNSDELQELYEGLR	Specific	_GQVLNSDELQELYEGLR_	_GQVLNSDELQELYEGLR_.2
1842	O00764	PDXK_HUMAN	162	IHSQEEALR	Specific	_IHSQEEALR_	_IHSQEEALR_.2
1843	O00764	PDXK_HUMAN	162	IHSQEEALR	Specific	_IHSQEEALR_	_IHSQEEALR_.3
1844	O00764	PDXK_HUMAN	276	AQAGEGVRPSPMQLELR	Specific	_AQAGEGVRPSPMQLELR_	_AQAGEGVRPSPMQLELR_.3
1845	O00764	PDXK_HUMAN	276	AQAGEGVRPSPMQLELR	Specific	_AQAGEGVRPSPMQLELR_	_AQAGEGVRPSPMQLELR_.2
1846	O00764	PDXK_HUMAN	187	SSDLPSPQGSNYLIVLGSQR	Specific-N	_SSDLPSPQGSNYLIVLGSQR_	_SSDLPSPQGSNYLIVLGSQR_.2
1847	O00764	PDXK_HUMAN	209	NPAGSVVMER	Specific	_NPAGSVVMER_	_NPAGSVVMER_.2
1848	O00764	PDXK_HUMAN	278	AGEGVRPSPMQLELR	Specific-N	_AGEGVRPSPMQLELR_	_AGEGVRPSPMQLELR_.3
1849	O00764	PDXK_HUMAN	161	KIHSQEEALR	Specific	_KIHSQEEALR_	_KIHSQEEALR_.2
1850	O00764	PDXK_HUMAN	108	LVYVCDPVLGDK	Specific	_LVYVC[Carbamidomethyl (C)]DPVLGDK_	_LVYVC[Carbamidomethyl (C)]DPVLGDK_.2
1851	O00767	ACOD_HUMAN	41	YLEDDIRPDIKDDIYDPTYK	Specific-N	_YLEDDIRPDIKDDIYDPTYK_	_YLEDDIRPDIKDDIYDPTYK_.3
1852	O00767	ACOD_HUMAN	197	GSTLDLSDLEAEK	Specific	_GSTLDLSDLEAEK_	_GSTLDLSDLEAEK_.2
1853	O14492	SH2B2_HUMAN	249	VSIPLSAIIEVR	Specific	_VSIPLSAIIEVR_	_VSIPLSAIIEVR_.2
1854	O14495	PLPP3_HUMAN	294	EILSPVDIIDR	Specific	_EILSPVDIIDR_	_EILSPVDIIDR_.2
1855	O14497	ARI1A_HUMAN	1863	TELLPSRPHAPCPPAPR	Specific	_TELLPSRPHAPC[Carbamidomethyl (C)]PPAPR_	_TELLPSRPHAPC[Carbamidomethyl (C)]PPAPR_.3
1856	O14497	ARI1A_HUMAN	1863	TELLPSRPHAPCPPAPR	Specific	_TELLPSRPHAPC[Carbamidomethyl (C)]PPAPR_	_TELLPSRPHAPC[Carbamidomethyl (C)]PPAPR_.4
1857	O14497	ARI1A_HUMAN	1047	KPLDLYR	Specific	_KPLDLYR_	_KPLDLYR_.2
1858	O14497	ARI1A_HUMAN	1733	EYEVGDPGQR	Specific	_EYEVGDPGQR_	_EYEVGDPGQR_.2
1859	O14497	ARI1A_HUMAN	2117	LVLETLSK	Specific	_LVLETLSK_	_LVLETLSK_.2
1860	O14497	ARI1A_HUMAN	1446	RPAGGPQNQFPFQFGR	Specific	_RPAGGPQNQFPFQFGR_	_RPAGGPQNQFPFQFGR_.3
1861	O14497	ARI1A_HUMAN	1820	NDPFVVDCSDK	Specific	_NDPFVVDC[Carbamidomethyl (C)]SDK_	_NDPFVVDC[Carbamidomethyl (C)]SDK_.2
1862	O14497	ARI1A_HUMAN	1836	EFDSGLLHWR	Specific-N	_EFDSGLLHWR_	_EFDSGLLHWR_.2
1863	O14497	ARI1A_HUMAN	1836	EFDSGLLHWR	Specific-N	_EFDSGLLHWR_	_EFDSGLLHWR_.3
1864	O14497	ARI1A_HUMAN	1886	EGTPGTTDQEGPPPDGPPEK	Specific-N	_EGTPGTTDQEGPPPDGPPEK_	_EGTPGTTDQEGPPPDGPPEK_.2
1865	O14497	ARI1A_HUMAN	1060	EIGGLTQVNK	Specific	_EIGGLTQVNK_	_EIGGLTQVNK_.2
1866	O14497	ARI1A_HUMAN	81	GGGGGGGAGSGGGPGAEPDLK	Specific-N	_GGGGGGGAGSGGGPGAEPDLK_	_GGGGGGGAGSGGGPGAEPDLK_.2
1867	O14497	ARI1A_HUMAN	309	QGYPGGDYSGGPQDGGAGK	Specific-N	_QGYPGGDYSGGPQDGGAGK_	_QGYPGGDYSGGPQDGGAGK_.2
1868	O14497	ARI1A_HUMAN	52	AAAGQESEGPAVGPPQPLGK	Specific	_AAAGQESEGPAVGPPQPLGK_	_AAAGQESEGPAVGPPQPLGK_.2
1869	O14497	ARI1A_HUMAN	54	AGQESEGPAVGPPQPLGK	Specific-N	_AGQESEGPAVGPPQPLGK_	_AGQESEGPAVGPPQPLGK_.2
1870	O14497	ARI1A_HUMAN	1972	DWQDSLAK	Specific-N	_DWQDSLAK_	_DWQDSLAK_.1
1871	O14497	ARI1A_HUMAN	1371	RPMDGTYGPPAK	Specific	_RPMDGTYGPPAK_	_RPMDGTYGPPAK_.2
1872	O14497	ARI1A_HUMAN	2244	VDENHSEFTLYESR	Specific	_VDENHSEFTLYESR_	_VDENHSEFTLYESR_.2
1873	O14497	ARI1A_HUMAN	2244	VDENHSEFTLYESR	Specific	_VDENHSEFTLYESR_	_VDENHSEFTLYESR_.3
1874	O14497	ARI1A_HUMAN	2026	QAPLTYEK	Specific	_QAPLTYEK_	_QAPLTYEK_.2
1875	O14497	ARI1A_HUMAN	307	GYQGYPGGDYSGGPQDGGAGK	Specific	_GYQGYPGGDYSGGPQDGGAGK_	_GYQGYPGGDYSGGPQDGGAGK_.2
1876	O14497	ARI1A_HUMAN	1011	LYELGGEPERK	Specific	_LYELGGEPERK_	_LYELGGEPERK_.2
1877	O14497	ARI1A_HUMAN	2147	LYSTMVR	Specific	_LYSTMVR_	_LYSTMVR_.2
1878	O14497	ARI1A_HUMAN	14	GNPPPPPPSELK	Specific-N	_GNPPPPPPSELK_	_GNPPPPPPSELK_.2
1879	O14497	ARI1A_HUMAN	694	GPSPSPVGSPASVAQSR	Specific	_GPSPSPVGSPASVAQSR_	_GPSPSPVGSPASVAQSR_.2
1880	O14497	ARI1A_HUMAN	1580	NHIPQVSSPAPLPR	Specific-N	_NHIPQVSSPAPLPR_	_NHIPQVSSPAPLPR_.2
1881	O14519	CDKA1_HUMAN	68	AIIEELGK	Specific-N	_AIIEELGK_	_AIIEELGK_.2
1882	O14519	CDKA1_HUMAN	104	ECLAETER	Specific	_EC[Carbamidomethyl (C)]LAETER_	_EC[Carbamidomethyl (C)]LAETER_.2
1883	O14519	CDKA1_HUMAN	76	EIRPTYAGSK	Specific	_EIRPTYAGSK_	_EIRPTYAGSK_.2
1884	O14530	TXND9_HUMAN	131	APFLCER	Specific	_APFLC[Carbamidomethyl (C)]ER_	_APFLC[Carbamidomethyl (C)]ER_.2
1885	O14530	TXND9_HUMAN	142	VIPTLALLK	Specific	_VIPTLALLK_	_VIPTLALLK_.2
1886	O14530	TXND9_HUMAN	88	ESENVVCHFYR	Specific	_ESENVVC[Carbamidomethyl (C)]HFYR_	_ESENVVC[Carbamidomethyl (C)]HFYR_.2
1887	O14530	TXND9_HUMAN	37	DQMDEDELER	Specific-N	_DQMDEDELER_	_DQMDEDELER_.2
1888	O14531	DPYL4_HUMAN	346	DNFALIPEGTNGIEER	Specific	_DNFALIPEGTNGIEER_	_DNFALIPEGTNGIEER_.2
1889	O14531	DPYL4_HUMAN	44	QIGENLIVPGGIK	Specific	_QIGENLIVPGGIK_	_QIGENLIVPGGIK_.2
1890	O14531	DPYL4_HUMAN	401	VAVGSDADLVIWNPK	Specific	_VAVGSDADLVIWNPK_	_VAVGSDADLVIWNPK_.2
1891	O14531	DPYL4_HUMAN	259	GAADAIAQAK	Specific	_GAADAIAQAK_	_GAADAIAQAK_.2
1892	O14531	DPYL4_HUMAN	259	GAADAIAQAK	Specific	_GAADAIAQAK_	_GAADAIAQAK_.1
1893	O14531	DPYL4_HUMAN	459	MFVTPGAGR	Specific	_MFVTPGAGR_	_MFVTPGAGR_.2
1894	O14531	DPYL4_HUMAN	526	ISVPPVR	Specific	_ISVPPVR_	_ISVPPVR_.2
1895	O14531	DPYL4_HUMAN	558	IMAPPGGR	Specific	_IMAPPGGR_	_IMAPPGGR_.2
1896	O14531	DPYL4_HUMAN	391	IFNFYPR	Specific	_IFNFYPR_	_IFNFYPR_.2
1897	O14531	DPYL4_HUMAN	424	THNLNVEYNIFEGVECR	Specific	_THNLNVEYNIFEGVEC[Carbamidomethyl (C)]R_	_THNLNVEYNIFEGVEC[Carbamidomethyl (C)]R_.3
1898	O14531	DPYL4_HUMAN	424	THNLNVEYNIFEGVECR	Specific	_THNLNVEYNIFEGVEC[Carbamidomethyl (C)]R_	_THNLNVEYNIFEGVEC[Carbamidomethyl (C)]R_.2
1899	O14531	DPYL4_HUMAN	452	VALEDGK	Specific	_VALEDGK_	_VALEDGK_.2
1900	O14531	DPYL4_HUMAN	452	VALEDGK	Specific	_VALEDGK_	_VALEDGK_.1
1901	O14531	DPYL4_HUMAN	57	TIDAHGLMVLPGGVDVHTR	Specific	_TIDAHGLMVLPGGVDVHTR_	_TIDAHGLMVLPGGVDVHTR_.3
1902	O14531	DPYL4_HUMAN	57	TIDAHGLMVLPGGVDVHTR	Specific	_TIDAHGLMVLPGGVDVHTR_	_TIDAHGLMVLPGGVDVHTR_.4
1903	O14531	DPYL4_HUMAN	488	LAEIHGVPR	Specific	_LAEIHGVPR_	_LAEIHGVPR_.2
1904	O14531	DPYL4_HUMAN	497	GLYDGPVHEVMVPAKPGSGAPAR	Specific	_GLYDGPVHEVMVPAKPGSGAPAR_	_GLYDGPVHEVMVPAKPGSGAPAR_.4
1905	O14531	DPYL4_HUMAN	497	GLYDGPVHEVMVPAKPGSGAPAR	Specific	_GLYDGPVHEVMVPAKPGSGAPAR_	_GLYDGPVHEVMVPAKPGSGAPAR_.3
1906	O14531	DPYL4_HUMAN	212	LLELGITGPEGHVL	Specific-C	_LLELGITGPEGHVL_	_LLELGITGPEGHVL_.2
1907	O14531	DPYL4_HUMAN	24	IVNDDQSFYADVHVEDGLIK	Specific	_IVNDDQSFYADVHVEDGLIK_	_IVNDDQSFYADVHVEDGLIK_.3
1908	O14531	DPYL4_HUMAN	24	IVNDDQSFYADVHVEDGLIK	Specific	_IVNDDQSFYADVHVEDGLIK_	_IVNDDQSFYADVHVEDGLIK_.2
1909	O14531	DPYL4_HUMAN	497	GLYDGPVHEVMVPAK	Specific	_GLYDGPVHEVMVPAK_	_GLYDGPVHEVMVPAK_.2
1910	O14531	DPYL4_HUMAN	497	GLYDGPVHEVMVPAK	Specific	_GLYDGPVHEVMVPAK_	_GLYDGPVHEVMVPAK_.3
1911	O14531	DPYL4_HUMAN	35	VHVEDGLIK	Specific-N	_VHVEDGLIK_	_VHVEDGLIK_.2
1912	O14531	DPYL4_HUMAN	158	EKGVNSFLVFMAYK	Specific	_EKGVNSFLVFMAYK_	_EKGVNSFLVFMAYK_.2
1913	O14531	DPYL4_HUMAN	226	SHPEEVEAEAVYR	Specific-N	_SHPEEVEAEAVYR_	_SHPEEVEAEAVYR_.3
1914	O14531	DPYL4_HUMAN	226	SHPEEVEAEAVYR	Specific-N	_SHPEEVEAEAVYR_	_SHPEEVEAEAVYR_.2
1915	O14531	DPYL4_HUMAN	190	DLGALAQVHAENGDIVEEEQKR	Specific	_DLGALAQVHAENGDIVEEEQKR_	_DLGALAQVHAENGDIVEEEQKR_.3
1916	O14531	DPYL4_HUMAN	118	AAYEQWR	Specific-N	_AAYEQWR_	_AAYEQWR_.2
1917	O14531	DPYL4_HUMAN	127	ADSAACCDYSLHVDITR	Specific	_ADSAAC[Carbamidomethyl (C)]C[Carbamidomethyl (C)]DYSLHVDITR_	_ADSAAC[Carbamidomethyl (C)]C[Carbamidomethyl (C)]DYSLHVDITR_.3
1918	O14531	DPYL4_HUMAN	127	ADSAACCDYSLHVDITR	Specific	_ADSAAC[Carbamidomethyl (C)]C[Carbamidomethyl (C)]DYSLHVDITR_	_ADSAAC[Carbamidomethyl (C)]C[Carbamidomethyl (C)]DYSLHVDITR_.2
1919	O14531	DPYL4_HUMAN	245	QANCPLYVTK	Specific	_QANC[Carbamidomethyl (C)]PLYVTK_	_QANC[Carbamidomethyl (C)]PLYVTK_.2
1920	O14531	DPYL4_HUMAN	433	IFEGVECR	Specific-N	_IFEGVEC[Carbamidomethyl (C)]R_	_IFEGVEC[Carbamidomethyl (C)]R_.2
1921	O14531	DPYL4_HUMAN	473	TFPDFVYK	Specific	_TFPDFVYK_	_TFPDFVYK_.2
1922	O14531	DPYL4_HUMAN	76	LQMPVLGMTPADDFCQGTK	Specific	_LQMPVLGMTPADDFC[Carbamidomethyl (C)]QGTK_	_LQMPVLGMTPADDFC[Carbamidomethyl (C)]QGTK_.2
1923	O14531	DPYL4_HUMAN	271	GVVVFGEPITASLGTDGSHYWSK	Specific	_GVVVFGEPITASLGTDGSHYWSK_	_GVVVFGEPITASLGTDGSHYWSK_.3
1924	O14531	DPYL4_HUMAN	197	VHAENGDIVEEEQKR	Specific-N	_VHAENGDIVEEEQKR_	_VHAENGDIVEEEQKR_.3
1925	O14531	DPYL4_HUMAN	197	VHAENGDIVEEEQKR	Specific-N	_VHAENGDIVEEEQKR_	_VHAENGDIVEEEQKR_.2
1926	O14531	DPYL4_HUMAN	403	VGSDADLVIWNPK	Specific-N	_VGSDADLVIWNPK_	_VGSDADLVIWNPK_.2
1927	O14531	DPYL4_HUMAN	199	AENGDIVEEEQKR	Specific-N	_AENGDIVEEEQKR_	_AENGDIVEEEQKR_.2
1928	O14531	DPYL4_HUMAN	197	VHAENGDIVEEEQK	Specific-N	_VHAENGDIVEEEQK_	_VHAENGDIVEEEQK_.2
1929	O14531	DPYL4_HUMAN	473	TFPDFVYKR	Specific	_TFPDFVYKR_	_TFPDFVYKR_.3
1930	O14531	DPYL4_HUMAN	473	TFPDFVYKR	Specific	_TFPDFVYKR_	_TFPDFVYKR_.2
1931	O14531	DPYL4_HUMAN	441	GAPAVVISQGR	Specific	_GAPAVVISQGR_	_GAPAVVISQGR_.2
1932	O14531	DPYL4_HUMAN	441	GAPAVVISQGR	Specific	_GAPAVVISQGR_	_GAPAVVISQGR_.1
1933	O14531	DPYL4_HUMAN	64	MVLPGGVDVHTR	Specific-N	_MVLPGGVDVHTR_	_MVLPGGVDVHTR_.3
1934	O14531	DPYL4_HUMAN	64	MVLPGGVDVHTR	Specific-N	_MVLPGGVDVHTR_	_MVLPGGVDVHTR_.2
1935	O14531	DPYL4_HUMAN	542	SGSQADDHIAR	Specific-N	_SGSQADDHIAR_	_SGSQADDHIAR_.2
1936	O14531	DPYL4_HUMAN	542	SGSQADDHIAR	Specific-N	_SGSQADDHIAR_	_SGSQADDHIAR_.3
1937	O14531	DPYL4_HUMAN	199	AENGDIVEEEQK	Specific-N	_AENGDIVEEEQK_	_AENGDIVEEEQK_.2
1938	O14531	DPYL4_HUMAN	212	LLELGITGPEGHVLSHPEEVEAEAVYR	Specific	_LLELGITGPEGHVLSHPEEVEAEAVYR_	_LLELGITGPEGHVLSHPEEVEAEAVYR_.3
1939	O14531	DPYL4_HUMAN	212	LLELGITGPEGHVLSHPEEVEAEAVYR	Specific	_LLELGITGPEGHVLSHPEEVEAEAVYR_	_LLELGITGPEGHVLSHPEEVEAEAVYR_.4
1940	O14531	DPYL4_HUMAN	497	GLYDGPVHEVMVPAKPGSGAPA	Specific-C	_GLYDGPVHEVMVPAKPGSGAPA_	_GLYDGPVHEVMVPAKPGSGAPA_.3
1941	O14531	DPYL4_HUMAN	472	KTFPDFVYKR	Specific	_KTFPDFVYKR_	_KTFPDFVYKR_.3
1942	O14531	DPYL4_HUMAN	375	MDENEFVAVTSTNAAK	Specific	_MDENEFVAVTSTNAAK_	_MDENEFVAVTSTNAAK_.2
1943	O14531	DPYL4_HUMAN	375	MDENEFVAVTSTNAAK	Specific	_MDENEFVAVTSTNAAK_	_MDENEFVAVTSTNAAK_.3
1944	O14531	DPYL4_HUMAN	533	NLHQSGFSLSGSQADDHIAR	Specific	_NLHQSGFSLSGSQADDHIAR_	_NLHQSGFSLSGSQADDHIAR_.4
1945	O14531	DPYL4_HUMAN	533	NLHQSGFSLSGSQADDHIAR	Specific	_NLHQSGFSLSGSQADDHIAR_	_NLHQSGFSLSGSQADDHIAR_.3
1946	O14531	DPYL4_HUMAN	533	NLHQSGFSLSGSQADDHIAR	Specific	_NLHQSGFSLSGSQADDHIAR_	_NLHQSGFSLSGSQADDHIAR_.2
1947	O14531	DPYL4_HUMAN	472	KTFPDFVYK	Specific	_KTFPDFVYK_	_KTFPDFVYK_.2
1948	O14531	DPYL4_HUMAN	472	KTFPDFVYK	Specific	_KTFPDFVYK_	_KTFPDFVYK_.3
1949	O14531	DPYL4_HUMAN	144	WHESIKEELEALVK	Specific	_WHESIKEELEALVK_	_WHESIKEELEALVK_.3
1950	O14531	DPYL4_HUMAN	144	WHESIKEELEALVK	Specific	_WHESIKEELEALVK_	_WHESIKEELEALVK_.2
1951	O14531	DPYL4_HUMAN	134	DYSLHVDITR	Specific-N	_DYSLHVDITR_	_DYSLHVDITR_.2
1952	O14531	DPYL4_HUMAN	134	DYSLHVDITR	Specific-N	_DYSLHVDITR_	_DYSLHVDITR_.3
1953	O14531	DPYL4_HUMAN	160	GVNSFLVFMAYK	Specific	_GVNSFLVFMAYK_	_GVNSFLVFMAYK_.2
1954	O14531	DPYL4_HUMAN	211	RLLELGITGPEGHVL	Specific-C	_RLLELGITGPEGHVL_	_RLLELGITGPEGHVL_.2
1955	O14531	DPYL4_HUMAN	211	RLLELGITGPEGHVL	Specific-C	_RLLELGITGPEGHVL_	_RLLELGITGPEGHVL_.3
1956	O14531	DPYL4_HUMAN	362	MSMVWEK	Specific	_MSMVWEK_	_MSMVWEK_.2
1957	O14531	DPYL4_HUMAN	117	LAAYEQWR	Specific-N	_LAAYEQWR_	_LAAYEQWR_.2
1958	O14531	DPYL4_HUMAN	65	VLPGGVDVHTR	Specific-N	_VLPGGVDVHTR_	_VLPGGVDVHTR_.2
1959	O14531	DPYL4_HUMAN	543	GSQADDHIAR	Specific-N	_GSQADDHIAR_	_GSQADDHIAR_.2
1960	O14545	TRAD1_HUMAN	19	EIPVFNFTIHEIHCQR	Specific	_EIPVFNFTIHEIHC[Carbamidomethyl (C)]QR_	_EIPVFNFTIHEIHC[Carbamidomethyl (C)]QR_.4
1961	O14545	TRAD1_HUMAN	486	LSNSDSQDIQGR	Specific	_LSNSDSQDIQGR_	_LSNSDSQDIQGR_.2
1962	O14545	TRAD1_HUMAN	77	KHEETECPLR	Specific	_KHEETEC[Carbamidomethyl (C)]PLR_	_KHEETEC[Carbamidomethyl (C)]PLR_.2
1963	O14545	TRAD1_HUMAN	77	KHEETECPLR	Specific	_KHEETEC[Carbamidomethyl (C)]PLR_	_KHEETEC[Carbamidomethyl (C)]PLR_.3
1964	O14548	COX7R_HUMAN	70	ADGVPVYLK	Specific	_ADGVPVYLK_	_ADGVPVYLK_.2
1965	O14548	COX7R_HUMAN	45	LTSDSTVYDYAGK	Specific	_LTSDSTVYDYAGK_	_LTSDSTVYDYAGK_.2
1966	O14548	COX7R_HUMAN	80	GLPDQMLYR	Specific	_GLPDQMLYR_	_GLPDQMLYR_.2
1967	O14548	COX7R_HUMAN	58	NKVPELQK	Specific	_NKVPELQK_	_NKVPELQK_.2
1968	O14548	COX7R_HUMAN	12	LAGAWASEAYSPQGLKPVVSTEAPPIIFATPTK	Specific	_LAGAWASEAYSPQGLKPVVSTEAPPIIFATPTK_	_LAGAWASEAYSPQGLKPVVSTEAPPIIFATPTK_.3
1969	O14548	COX7R_HUMAN	5	FSGFTQK	Specific	_FSGFTQK_	_FSGFTQK_.2
1970	O14561	ACPM_HUMAN	69	SDMPPLTLEGIQDR	Specific-N	_SDMPPLTLEGIQDR_	_SDMPPLTLEGIQDR_.2
1971	O14561	ACPM_HUMAN	138	LMCPQEIVDYIADKK	Specific	_LMC[Carbamidomethyl (C)]PQEIVDYIADKK_	_LMC[Carbamidomethyl (C)]PQEIVDYIADKK_.3
1972	O14561	ACPM_HUMAN	138	LMCPQEIVDYIADKK	Specific	_LMC[Carbamidomethyl (C)]PQEIVDYIADKK_	_LMC[Carbamidomethyl (C)]PQEIVDYIADKK_.2
1973	O14561	ACPM_HUMAN	98	LSVNSHFMK	Specific	_LSVNSHFMK_	_LSVNSHFMK_.2
1974	O14561	ACPM_HUMAN	98	LSVNSHFMK	Specific	_LSVNSHFMK_	_LSVNSHFMK_.3
1975	O14561	ACPM_HUMAN	122	MEDEFGFEIPDIDAEK	Specific-N	_MEDEFGFEIPDIDAEK_	_MEDEFGFEIPDIDAEK_.2
1976	O14561	ACPM_HUMAN	123	EDEFGFEIPDIDAEK	Specific-N	_EDEFGFEIPDIDAEK_	_EDEFGFEIPDIDAEK_.2
1977	O14561	ACPM_HUMAN	138	LMCPQEIVDYIADK	Specific	_LMC[Carbamidomethyl (C)]PQEIVDYIADK_	_LMC[Carbamidomethyl (C)]PQEIVDYIADK_.2
1978	O14561	ACPM_HUMAN	89	LYDKIDPEK	Specific	_LYDKIDPEK_	_LYDKIDPEK_.3
1979	O14561	ACPM_HUMAN	89	LYDKIDPEK	Specific	_LYDKIDPEK_	_LYDKIDPEK_.2
1980	O14561	ACPM_HUMAN	143	EIVDYIADKK	Specific-N	_EIVDYIADKK_	_EIVDYIADKK_.2
1981	O14561	ACPM_HUMAN	143	EIVDYIADKK	Specific-N	_EIVDYIADKK_	_EIVDYIADKK_.3
1982	O14561	ACPM_HUMAN	138	LMCPQEIVDYIADKK	Specific	_LM[Oxidation (M)]C[Carbamidomethyl (C)]PQEIVDYIADKK_	_LM[Oxidation (M)]C[Carbamidomethyl (C)]PQEIVDYIADKK_.3
1983	O14561	ACPM_HUMAN	121	AMEDEFGFEIPDIDAEK	Specific-N	_AMEDEFGFEIPDIDAEK_	_AMEDEFGFEIPDIDAEK_.2
1984	O14561	ACPM_HUMAN	139	MCPQEIVDYIADKK	Specific-N	_MC[Carbamidomethyl (C)]PQEIVDYIADKK_	_MC[Carbamidomethyl (C)]PQEIVDYIADKK_.3
1985	O14561	ACPM_HUMAN	137	KLMCPQEIVDYIADK	Specific-N	_KLMC[Carbamidomethyl (C)]PQEIVDYIADK_	_KLMC[Carbamidomethyl (C)]PQEIVDYIADK_.3
1986	O14562	UBFD1_HUMAN	213	LPTVPLSGMYNK	Specific	_LPTVPLSGMYNK_	_LPTVPLSGMYNK_.2
1987	O14562	UBFD1_HUMAN	101	FPLDSTGSELK	Specific	_FPLDSTGSELK_	_FPLDSTGSELK_.2
1988	O14562	UBFD1_HUMAN	251	LPMGSIK	Specific	_LPMGSIK_	_LPMGSIK_.2
1989	O14562	UBFD1_HUMAN	289	WVPTQYVDAIK	Specific-N	_WVPTQYVDAIK_	_WVPTQYVDAIK_.2
1990	O14562	UBFD1_HUMAN	235	LEQDQLWIGTK	Specific	_LEQDQLWIGTK_	_LEQDQLWIGTK_.2
1991	O14562	UBFD1_HUMAN	52	GSLQPAPAQPPGDPAAQ	Specific-C	_GSLQPAPAQPPGDPAAQ_	_GSLQPAPAQPPGDPAAQ_.2
1992	O14562	UBFD1_HUMAN	71	VSNGEDAGGGAGR	Specific-N	_VSNGEDAGGGAGR_	_VSNGEDAGGGAGR_.2
1993	O14562	UBFD1_HUMAN	131	GLVPEDK	Specific	_GLVPEDK_	_GLVPEDK_.1
1994	O14562	UBFD1_HUMAN	131	GLVPEDK	Specific	_GLVPEDK_	_GLVPEDK_.2
1995	O14562	UBFD1_HUMAN	234	KLEQDQLWIGTK	Specific-N	_KLEQDQLWIGTK_	_KLEQDQLWIGTK_.2
1996	O14562	UBFD1_HUMAN	150	IMVVGSTINDVLAVNTPK	Specific	_IMVVGSTINDVLAVNTPK_	_IMVVGSTINDVLAVNTPK_.2
1997	O14562	UBFD1_HUMAN	197	GKPEDVMPSVK	Specific	_GKPEDVMPSVK_	_GKPEDVMPSVK_.2
1998	O14569	C56D2_HUMAN	2	ALSAETESHIYR	Specific-N	_ALSAETESHIYR_	_ALSAETESHIYR_.2
1999	O14579	COPE_HUMAN	66	FGVVLDEIKPSSAPELQAVR	Specific	_FGVVLDEIKPSSAPELQAVR_	_FGVVLDEIKPSSAPELQAVR_.3
[truncated: 92,947 more rows]
