# Supplementary material for: Structure-function relationship of alpha-synuclein fibrillar polymorphs derived from distinct synucleinopathies
Source: Mol Syst Biol. 2026 Mar 11;22(6):868–901. doi: 10.1038/s44320-026-00199-5 (PMC13230553; doi:10.1038/s44320-026-00199-5)
Supplement: Supplementary file 14 — Dataset EV4 [file 44320_2026_199_MOESM14_ESM.xlsx]

## Sheet: Legend
Dataset EV4	List of chaperones responding to the αSyn species (PD, DLB, and MSA fibrils, and monomer) after spiking into SH-SY5Y lysate (FC>2, q-val<0.05)

## Sheet: PD
ID	Protein Name
Q86V81	Aly/REF export factor(ALYREF)
Q8WXX5	DnaJ heat shock protein family (Hsp40) member C9(DNAJC9)
Q02790	FKBP prolyl isomerase 4(FKBP4)
Q8TAT6	NPL4 homolog, ubiquitin recognition factor(NPLOC4)
Q9UGP8	SEC63 homolog, protein translocation regulator(SEC63)
Q7KZ85	SPT6 homolog, histone chaperone and transcription elongation factor(SUPT6H)
P49368	chaperonin containing TCP1 subunit 3(CCT3)
P40227	chaperonin containing TCP1 subunit 6A(CCT6A)
Q99832	chaperonin containing TCP1 subunit 7(CCT7)
Q9UHD1	cysteine and histidine rich domain containing 1(CHORDC1)
P07900	heat shock protein 90 alpha family class A member 1(HSP90AA1)
P14625	heat shock protein 90 beta family member 1(HSP90B1)
P0DMV8	heat shock protein family A (Hsp70) member 1A(HSPA1A)
P54652	heat shock protein family A (Hsp70) member 2(HSPA2)
P04792	heat shock protein family B (small) member 1(HSPB1)
P10809	heat shock protein family D (Hsp60) member 1(HSPD1)
Q15785	translocase of outer mitochondrial membrane 34(TOMM34)
Q99426	tubulin folding cofactor B(TBCB)
Q15813	tubulin folding cofactor E(TBCE)

## Sheet: DLB
ID	Protein Name
Q5SXM8	DNL-type zinc finger(DNLZ)
Q96DA6	DnaJ heat shock protein family (Hsp40) member C19(DNAJC19)
Q01105	SET nuclear proto-oncogene(SET)
P78371	chaperonin containing TCP1 subunit 2(CCT2)
P50991	chaperonin containing TCP1 subunit 4(CCT4)
Q9BS26	endoplasmic reticulum protein 44(ERP44)
P10809	heat shock protein family D (Hsp60) member 1(HSPD1)
Q9Y4L1	hypoxia up-regulated 1(HYOU1)
P17987	t-complex 1(TCP1)

## Sheet: MSA
ID	Protein Name
O60884	DnaJ heat shock protein family (Hsp40) member A2(DNAJA2)
P25685	DnaJ heat shock protein family (Hsp40) member B1(DNAJB1)
Q9UGP8	SEC63 homolog, protein translocation regulator(SEC63)
Q01105	SET nuclear proto-oncogene(SET)
Q7KZ85	SPT6 homolog, histone chaperone and transcription elongation factor(SUPT6H)
P27797	calreticulin(CALR)
P49368	chaperonin containing TCP1 subunit 3(CCT3)
P48643	chaperonin containing TCP1 subunit 5(CCT5)
P40227	chaperonin containing TCP1 subunit 6A(CCT6A)
Q99832	chaperonin containing TCP1 subunit 7(CCT7)
P07900	heat shock protein 90 alpha family class A member 1(HSP90AA1)
P08238	heat shock protein 90 alpha family class B member 1(HSP90AB1)
Q0VDF9	heat shock protein family A (Hsp70) member 14(HSPA14)
P54652	heat shock protein family A (Hsp70) member 2(HSPA2)
P11142	heat shock protein family A (Hsp70) member 8(HSPA8)
P38646	heat shock protein family A (Hsp70) member 9(HSPA9)
P10809	heat shock protein family D (Hsp60) member 1(HSPD1)
Q9NU22	midasin AAA ATPase 1(MDN1)

## Sheet: Monomer
ID	Protein Name
P08238	heat shock protein 90 alpha family class B member 1(HSP90AB1)
O95757	heat shock protein family A (Hsp70) member 4 like(HSPA4L)
Q9NQP4	prefoldin subunit 4(PFDN4)
Q9BTW9	tubulin folding cofactor D(TBCD)
