# Supplementary material for: Structure-function relationship of alpha-synuclein fibrillar polymorphs derived from distinct synucleinopathies
Source: Mol Syst Biol. 2026 Mar 11;22(6):868–901. doi: 10.1038/s44320-026-00199-5 (PMC13230553; doi:10.1038/s44320-026-00199-5)
Supplement: Supplementary file 15 — Dataset EV5 [file 44320_2026_199_MOESM15_ESM.xlsx]

## Sheet: Legend
Dataset EV5	Proteins altered upon SH-SY5Y cell infection with PD, DLB, and MSA αSyn fibrillar polymorphs (FC>2, q-val<0.05)

## Sheet: PD fibrils
ProteinAccessions	ProteinNames	PeptidePosition	PrecursorId		Fold Change	q-val
A0AVT1	UBA6_HUMAN	872	_MYSIEPADR_.2		0.212758	0.0471289
A6NHR9	SMHD1_HUMAN	305	_FLHHLIIEEK_.2		0.477446	0.0391376
O00232	PSD12_HUMAN	409	_LAGIINFQR_.2		0.405925	0.0271866
O00422	SAP18_HUMAN	6	_RVTQEEIK_.2		0.341743	0.0491432
O00571	DDX3X_HUMAN	200	_YTRPTPVQK_.2		0.31769	0.030859
O00571	DDX3X_HUMAN	100	_GRSDYDGIGSR_.3		0.453377	0.0393624
O14497	ARI1A_HUMAN	2026	_QAPLTYEK_.2		0.40735	0.0275248
O14531	DPYL4_HUMAN	211	_RLLELGITGPEGHVL_.2		0.308196	0.0336335
O14531	DPYL4_HUMAN	433	_IFEGVEC[Carbamidomethyl (C)]R_.2		0.367163	0.0363485
O14744	ANM5_HUMAN	69	_SDLLLSGR_.1		0.251547	0.0384292
O15047	SET1A_HUMAN	1083	_EVPVPTPAPVEVPVPER_.2		0.424749	0.0320886
O15084	ANR28_HUMAN	917	_NLINATNAALQTPLHVAAR_.2		2.5959	0.0458457
O15084	ANR28_HUMAN	891	_NTALHLAC[Carbamidomethyl (C)]SK_.2		2.5184	0.0114926
O15144	ARPC2_HUMAN	142	_AVIHYRDDETMYVESKK_.3		2.33668	0.0332266
O15145	ARPC3_HUMAN	148	_VFDPQNDK_.2		0.28356	0.0112896
O15240	VGF_HUMAN	41	_EPVAGDAVPGPK_.1		2.47653	0.0330734
O15240	VGF_HUMAN	585	_RAQEEAEAEERR_.3		3.72683	0.0462806
O43143	DHX15_HUMAN	707	_TGHYLTVK_.1		2.14874	0.0348861
O43237	DC1L2_HUMAN	243	_EHDYRDEHLDFIQSHLR_.3		2.05887	0.0418313
O60282	KIF5C_HUMAN	230	_LVDLAGSEK_.2		0.399813	0.0471253
O60701	UGDH_HUMAN	191	_AVQALC[Carbamidomethyl (C)]AVYEHWVPR_.2		2.67368	0.0330734
O75369	FLNB_HUMAN	1788	_YAPTEVGLHEMHIK_.3		3.07501	0.0407646
O75494	SRS10_HUMAN	108	_SRYDDYDR_.2		0.410508	0.025566
O75533	SF3B1_HUMAN	199	_RWDQTADQTPGATPK_.3		0.372373	0.019497
O75534	CSDE1_HUMAN	2	_[Acetyl (Protein N-term)]SFDPNLLHNN_.2		0.33618	0.0289873
O75534	CSDE1_HUMAN	338	_SNTFQFTNEAR_.2		0.249612	0.0432801
O75569	PRKRA_HUMAN	6	_HRAEAPPLER_.3		0.387978	0.0401009
O75694	NU155_HUMAN	1136	_ADGEFLHELEEK_.2		0.450891	0.0456753
O75781	PALM_HUMAN	138	_SQQTPVGTPK_.2		2.03419	0.0413013
O75976	CBPD_HUMAN	58	_YYHEEELESALR_.3		6.27011	0.0248798
O94906	PRP6_HUMAN	730	_EAYNQGLKK_.2		2.46545	0.0184659
O95819	M4K4_HUMAN	1071	_PLLVDLTVEEGQR_.2		0.477542	0.0348861
P00338	LDHA_HUMAN	13	_LKEEQTPQNK_.2		0.289116	0.0258705
P02545	LMNA_HUMAN	367	_LALDMEIHAYR_.2		0.446486	0.0311838
P05455	LA_HUMAN	236	_FSGDLDDQTC[Carbamidomethyl (C)]REDLHILFSNHGEIK_.3		2.2551	0.038787
P06454	PTMA_HUMAN	21	_KEVVEEAENGR_.3		0.41417	0.043205
P06733	ENOA_HUMAN	36	_PSGASTGIYEALELRDNDK_.3		2.57361	0.00788167
P07099	HYEP_HUMAN	44	_EDDSIRPFKVETSDEEIHDLHQR_.3		2.16331	0.0135293
P07900	HS90A_HUMAN	513	_KHGLEVIYMIEPIDEYC[Carbamidomethyl (C)]VQQLK_.3		2.07589	0.0498888
P08238	HS90B_HUMAN	250	_IEDVGSDEEDDSGK_.2		0.434669	0.0369412
P08238	HS90B_HUMAN	665	_SSGFSLEDPQTHSNR_.3		0.445893	0.0421978
P08397	HEM3_HUMAN	116	_RENPHDAVVFHPK_.3		2.01379	0.0292027
P08670	VIME_HUMAN	391	_MALDIEIATYR_.2		0.47986	0.0376872
P09429	HMGB1_HUMAN	77	_TYIPPKGETK_.1		2.73938	0.0285173
P09429	HMGB1_HUMAN	88	_KFKDPNAPK_.1		2.32662	0.0184939
P09429	HMGB1_HUMAN	30	_KHPDASVNFSEFSKK_.2		2.09343	0.0323427
P09497	CLCB_HUMAN	195	_VAQLC[Carbamidomethyl (C)]DFNPK_.2		0.40372	0.0450521
P09651	ROA1_HUMAN	93	_EDSQRPGAHLTVKK_.2		2.30321	0.01608
P09651	ROA1_HUMAN	107	_IFVGGIKEDTEEHHLRDYFEQYGK_.3		3.61379	0.0466694
P09874	PARP1_HUMAN	665	_LPKPVQDLIK_.3		0.451988	0.0386812
P10645	CMGA_HUMAN	167	_NQAPGEEEEEEEEATNTHPPASLPSQK_.3		0.309642	0.0384818
P10809	CH60_HUMAN	73	_VTKDGVTVAK_.2		2.04962	0.0400524
P11137	MTAP2_HUMAN	1539	_SSLPRPSSILPPR_.2		2.26749	0.0441118
P11142	HSP7C_HUMAN	573	_KC[Carbamidomethyl (C)]NEIINWLDK_.2		3.30181	0.0346812
P11166	GTR1_HUMAN	478	_TPEELFHPL_.2		0.274564	0.0166712
P11498	PYC_HUMAN	206	_VVHSYEELEENYTR_.2		0.332136	0.0305494
P11586	C1TC_HUMAN	376	_GITPTPLGEGK_.2		0.245734	0.0477359
P12277	KCRB_HUMAN	268	_DYEFM[Oxidation (M)]WNPHLGYILTC[Carbamidomethyl (C)]PSNLGTGLR_.3		2.14938	0.0166712
P12821	ACE_HUMAN	805	_YVELINQAAR_.2		0.462105	0.0470657
P13073	COX41_HUMAN	88	_ESFAEMNR_.1		0.41182	0.020693
P13639	EF2_HUMAN	772	_EESQVAGTPMFVVK_.2		0.428793	0.049307
P13667	PDIA4_HUMAN	583	_MDATANDVPSDRYK_.2		2.07571	0.0449379
P14625	ENPL_HUMAN	562	_GYEVIYLTEPVDEYC[Carbamidomethyl (C)]IQ_.2		2.91211	0.0406872
P14868	SYDC_HUMAN	412	_QSNSYDMFMR_.2		2.47635	0.0452539
P16278	BGAL_HUMAN	262	_GPLINSEFYTGWLDHWGQPHSTIK_.3		2.57484	0.0458457
P16298	PP2BB_HUMAN	289	_AHEAQDAGYR_.2		0.258164	0.0413033
P17987	TCPA_HUMAN	181	_YTDIRGQPR_.2		2.71927	0.0379383
P18124	RL7_HUMAN	1	_[Acetyl (Protein N-term)]MEGVEEK_.1		3.59365	0.0448127
P18206	VINC_HUMAN	282	_GWLRDPSASPGDAGEQAIR_.2		3.67212	0.035964
P19174	PLCG1_HUMAN	1209	_IDIFPAK_.2		0.132832	0.0272931
P19388	RPAB1_HUMAN	55	_RTDLTVLVAHNDDPTDQMFVFFPEEPK_.3		2.07174	0.0386812
P21281	VATB2_HUMAN	67	_RYAEIVHLTLPDGTK_.3		0.325293	0.0484268
P22314	UBA1_HUMAN	495	_GEGGEIIVTDMDTIEK_.2		0.471813	0.031328
P22314	UBA1_HUMAN	74	_SVLVSGLR_.2		0.360858	0.0472626
P22830	HEMH_HUMAN	359	_EC[Carbamidomethyl (C)]GVENIR_.2		0.442223	0.0380572
P23588	IF4B_HUMAN	357	_AASIFGGAKPVDTAAR_.2		2.64843	0.0495621
P23588	IF4B_HUMAN	293	_GGGDRYEDRYDR_.2		2.08027	0.0410868
P24752	THIL_HUMAN	244	_GQPDVVVK_.2		0.40036	0.0184793
P25098	ARBK1_HUMAN	63	_LGYLLFR_.2		0.466437	0.0345952
P25705	ATPA_HUMAN	403	_GIRPAINVGL_.2		0.354082	0.02793
P27348	1433T_HUMAN	96	_TVLELLDK_.1		0.398822	0.0249116
P27348	1433T_HUMAN	96	_TVLELLDK_.2		0.336755	0.0389056
P27361	MK03_HUMAN	16	_RTEGVGPGVPGEVEMVK_.3		2.26841	0.0459692
P27694	RFA1_HUMAN	168	_AAGPSLSHTSGGTQSK_.2		2.04045	0.0377221
P29762	RABP1_HUMAN	32	_VAVAAASKPHVEIR_.2		2.14676	0.019404
P30038	AL4A1_HUMAN	525	_ASGTNDKPGGPHYILR_.2		2.30462	0.0114926
P30086	PEBP1_HUMAN	124	_VYEQDRPLK_.2		0.270215	0.0345952
P30837	AL1B1_HUMAN	148	_YFAGWADK_.2		0.446446	0.0181659
P31689	DNJA1_HUMAN	318	_GRLIIEFK_.2		3.44679	0.03653
P32004	L1CAM_HUMAN	964	_GQLSFNLRDPELR_.3		0.388459	0.0361706
P32929	CGL_HUMAN	153	_LVWIETPTNPTQK_.2		2.46395	0.0433602
P34059	GALNS_HUMAN	438	_LPLIFHLGR_.2		0.44485	0.032434
P34897	GLYM_HUMAN	161	_IMGLDLPDGGHLTHGYMSDVK_.3		0.420889	0.040651
P34932	HSP74_HUMAN	437	_KEPFTLEAYYSSPQDLPYPDPAIAQFSVQK_.3		2.08988	0.0490805
P35580	MYH10_HUMAN	1099	_GDDETLHK_.1		0.343258	0.0458457
P40227	TCPZ_HUMAN	454	_NSGFDLQETLVK_.2		0.298091	0.020716
P40429	RL13A_HUMAN	2	_AEVQVLVLDGR_.2		0.460658	0.0415031
P40926	MDHM_HUMAN	280	_SQETEC[Carbamidomethyl (C)]TYFSTPLLLGKK_.2		2.11162	0.0345735
P41250	GARS_HUMAN	73	_QQGDLVR_.2		0.198835	0.0336512
P43243	MATR3_HUMAN	716	_KVDKIEELDQENEAALENGIK_.3		0.360402	0.0320886
P43686	PRS6B_HUMAN	409	_KDEQEHEFYK_.2		0.333129	0.0421275
P43897	EFTS_HUMAN	304	_GVSVVDFVR_.2		0.294283	0.0159461
P46013	KI67_HUMAN	2892	_KLDAEDVIGSR_.2		0.421646	0.048109
P46776	RL27A_HUMAN	95	_TGAAPIIDVVRS_.2		2.14461	0.0324036
P46781	RS9_HUMAN	180	_KGQGGAGAGDDEEED_.2		0.418554	0.0490133
P46783	RS10_HUMAN	139	_KAEAGAGSATEFQFR_.2		2.19512	0.0458971
P46977	STT3A_HUMAN	59	_FLAEEGFYK_.1		0.459885	0.0460293
P48163	MAOX_HUMAN	526	_TATVYPEPQNK_.2		2.38279	0.0451252
P48735	IDHP_HUMAN	115	_TITPDEAR_.2		0.471124	0.0276895
P49368	TCPG_HUMAN	518	_RIDDIVSGHK_.3		0.31367	0.032434
P49711	CTCF_HUMAN	450	_SDLGVHLR_.2		0.456969	0.0427831
P49748	ACADV_HUMAN	80	_GQLTTDQVFPYPSVLNEEQTQFLK_.3		0.415849	0.044656
P49773	HINT1_HUMAN	31	_IIFEDDRC[Carbamidomethyl (C)]LAFHDISPQAPTHFLVIPK_.3		2.13053	0.0339186
P49792	RBP2_HUMAN	3186	_HVVFGFVK_.2		2.61989	0.0341545
P50990	TCPQ_HUMAN	207	_ILGSGISSSSVLHGMVFKK_.2		2.06264	0.0163661
P52209	6PGD_HUMAN	88	_LVPLLDTGDIIIDGGNSEYRDTTRR_.3		2.6008	0.0381718
P52272	HNRPM_HUMAN	61	_FEPYANPTK_.2		0.467199	0.0336908
P52735	VAV2_HUMAN	345	_ELLSHSAERPER_.3		0.36972	0.0349848
P52907	CAZA1_HUMAN	196	_VHYYEDGNVQLVSHK_.3		0.282489	0.0373451
P52907	CAZA1_HUMAN	196	_VHYYEDGNVQLVSHK_.2		0.283042	0.034379
P53396	ACLY_HUMAN	363	_DYQGPLK_.2		0.453421	0.0413013
P54577	SYYC_HUMAN	232	_IDLLDRK_.2		0.382328	0.03629
P54687	BCAT1_HUMAN	135	_EELLEC[Carbamidomethyl (C)]IQQLVK_.2		0.381503	0.0382103
P55884	EIF3B_HUMAN	699	_FC[Carbamidomethyl (C)]QLLWR_.2		0.494694	0.0493432
P56385	ATP5I_HUMAN	62	_AEDDSILK_.2		0.442608	0.0496312
P57772	SELB_HUMAN	433	_LDADIHTNTC[Carbamidomethyl (C)]R_.2		0.430296	0.049024
P58546	MTPN_HUMAN	67	_HHITPLLSAVYEGHVSC[Carbamidomethyl (C)]VK_.2		2.21846	0.00300007
P60709	ACTB_HUMAN	363	_DESGPSIVHR_.2		0.34714	0.0134637
P60709	ACTB_HUMAN	359	_KQEYDESGPSIVHR_.4		0.268581	0.0479307
P60891	PRPS1_HUMAN	154	_WIRENISEWR_.3		4.05998	0.0306634
P61163	ACTZ_HUMAN	231	_DETLETEK_.2		0.275466	0.0313727
P61964	WDR5_HUMAN	39	_FTLAGHTK_.1		3.03889	0.0416685
P62191	PRS4_HUMAN	156	_VHAVIGVL_.2		0.473894	0.0422144
P62760	VISL1_HUMAN	84	_EFIC[Carbamidomethyl (C)]ALSITSR_.2		0.335043	0.0475392
P62913	RL11_HUMAN	89	_VREYELRK_.3		4.46668	0.0471289
P63279	UBC9_HUMAN	62	_MLFKDDYPSSPPK_.3		3.21109	0.0186799
P68036	UB2L3_HUMAN	111	_LVNDPQPEHPLR_.2		0.319881	0.010634
P68104	EF1A1_HUMAN	331	_NDPPMEAAGFTAQVIILNHPGQISAGYAPVLDC[Carbamidomethyl (C)]HTAHIAC[Carbamidomethyl (C)]K_.4		2.95247	0.0313727
P68371	TBB4B_HUMAN	123	_EAESC[Carbamidomethyl (C)]DC[Carbamidomethyl (C)]LQ_.1		0.436413	0.0493471
P78527	PRKDC_HUMAN	1063	_LYSLALHPNAFKR_.3		2.1947	0.043337
P84090	ERH_HUMAN	78	_TYQPYNK_.2		0.384644	0.046253
Q00610	CLH1_HUMAN	1612	_KLDASESLR_.2		0.470316	0.0366166
Q01082	SPTB2_HUMAN	1634	_HQILEQAVEDYAETVHQL_.2		0.39475	0.0427831
Q01105	SET_HUMAN	40	_EQQEAIEHIDEVQNEIDRLNEQ_.3		0.42778	0.0313211
Q01813	PFKAP_HUMAN	409	_TNC[Carbamidomethyl (C)]NVAVINVGAPAAGMNAAVR_.2		2.98423	0.0378807
Q01831	XPC_HUMAN	819	_DVLLTAWENEQAVIER_.2		0.470966	0.0388243
Q01970	PLCB3_HUMAN	229	_ILLEIGAK_.2		0.281778	0.0271866
Q02880	TOP2B_HUMAN	318	_WDVC[Carbamidomethyl (C)]LTLSEK_.2		0.45188	0.0466819
Q04656	ATP7A_HUMAN	532	_YNPAVIQPPMIAEFIR_.2		2.62622	0.0495621
Q05193	DYN1_HUMAN	420	_IREPC[Carbamidomethyl (C)]LK_.2		0.226705	0.04466
Q07020	RL18_HUMAN	79	_TAVVVGTITDDVRVQEVPK_.2		2.59727	0.0461943
Q08380	LG3BP_HUMAN	324	_AVDTWSWGER_.2		0.279914	0.0348942
Q0VDG4	SCRN3_HUMAN	399	_IVNLFPQC[Carbamidomethyl (C)]TK_.2		4.11473	0.0312252
Q12906	ILF3_HUMAN	162	_EPPLSLTIH_.2		0.447208	0.040651
Q13155	AIMP2_HUMAN	102	_TTNALDLNSVLGK_.2		0.218789	0.0377906
Q13263	TIF1B_HUMAN	114	_VVDC[Carbamidomethyl (C)]PVC[Carbamidomethyl (C)]K_.2		0.436678	0.0427709
Q13438	OS9_HUMAN	379	_GKPNIGQEQPVDDAAEVPQREPEK_.3		0.409426	0.0102115
Q13510	ASAH1_HUMAN	184	_PLTVNLDFQR_.2		0.413366	0.0348942
Q13618	CUL3_HUMAN	489	_QHLQATGVSLGGVDLTVR_.3		0.488657	0.0458075
Q13740	CD166_HUMAN	212	_ADIQMPFTC[Carbamidomethyl (C)]SVTYYGPSGQK_.2		3.46048	0.0498216
Q13813	SPTN1_HUMAN	1699	_KHQLLEADISAHEDR_.2		2.11016	0.0160466
Q13867	BLMH_HUMAN	298	_TLYNNQPIDFLK_.2		0.213429	0.0348942
Q13885	TBB2A_HUMAN	27	_EHGIDPTGSYHGDSDLQLER_.4		0.447032	0.0495176
Q14204	DYHC1_HUMAN	1944	_IFVGLC[Carbamidomethyl (C)]QVGAWGC[Carbamidomethyl (C)]FDEFNRLEER_.3		2.05467	0.0433602
Q14498	RBM39_HUMAN	336	_SSFLDSDELER_.2		0.396749	0.0435167
Q14566	MCM6_HUMAN	659	_VETPDVNLDQEEEIQME_.2		0.434454	0.0283237
Q14676	MDC1_HUMAN	106	_VLSPGVSHR_.2		0.383668	0.0487587
Q14980	NUMA1_HUMAN	1229	_SLEEEVSILNR_.2		0.339788	0.0271866
Q15029	U5S1_HUMAN	889	_THTQGQAFSLSVFHHWQIVPGDPLDK_.4		2.22175	0.0388717
Q15119	PDK2_HUMAN	10	_NASLAGAPK_.2		0.190012	0.0388243
Q15181	IPYR_HUMAN	33	_HDIPIYADK_.2		0.467051	0.0404342
Q15185	TEBP_HUMAN	34	_SKLTFSC[Carbamidomethyl (C)]LGGSDNFK_.2		3.36621	0.045886
Q15758	AAAT_HUMAN	526	_GPAGDATVASEK_.2		0.489793	0.0356373
Q16891	MIC60_HUMAN	644	_RVAMIDETR_.2		0.391729	0.0345804
Q3KQV9	UAP1L_HUMAN	137	_TLYQLQAER_.2		0.392383	0.0347147
Q4G0N4	NAKD2_HUMAN	175	_LKPVIGVNTDPERSEGHLC[Carbamidomethyl (C)]LPVR_.4		2.37309	0.0345804
Q5QJE6	TDIF2_HUMAN	264	_DFDDDFSHR_.2		0.498561	0.0305494
Q5SW79	CE170_HUMAN	393	_RATLEEHLR_.3		0.44699	0.0431989
Q5TBB1	RNH2B_HUMAN	296	_SIDTFFGVK_.2		0.305654	0.043116
Q5VWN6	TASO2_HUMAN	672	_EILSPLFPR_.2		0.481094	0.0446385
Q6IBS0	TWF2_HUMAN	49	_WDQDYDR_.2		0.460532	0.035964
Q6P158	DHX57_HUMAN	171	_SVEPYVPEFTVSPFAVQK_.2		2.97105	0.0348861
Q6PML9	ZNT9_HUMAN	136	_AINEFC[Carbamidomethyl (C)]LK_.2		6.77528	0.0223344
Q71U36	TBA1A_HUMAN	192	_HTTLEHSDC[Carbamidomethyl (C)]AFMVDNEAIYDIC[Carbamidomethyl (C)]R_.3		0.405713	0.048281
Q7Z3D6	GLUCM_HUMAN	571	_MLGILVQHK_.2		0.449026	0.049294
Q86TX2	ACOT1_HUMAN	100	_TPLAVELEVLDGHDPDPGR_.2		0.353974	0.0491184
Q86UE4	LYRIC_HUMAN	433	_GEGALPTGK_.2		0.305283	0.0238343
Q86UP2	KTN1_HUMAN	762	_EEELNAIR_.2		0.376244	0.0360533
Q8IW45	NNRD_HUMAN	118	_AYSPELIVHPVLDSPNAVHEVEK_.3		0.372349	0.040651
Q8N163	CCAR2_HUMAN	139	_QGILGAQPQLIFQPHR_.2		2.62236	0.038787
Q8N163	CCAR2_HUMAN	8	_RINPLPGGR_.2		0.363039	0.048109
Q8N183	NDUF2_HUMAN	80	_KTPPTMEEILK_.2		0.295958	0.0288716
Q8N1G4	LRC47_HUMAN	313	_HVSENPVPLTVR_.3		0.468474	0.0258705
Q8N766	EMC1_HUMAN	518	_NEINIDTLAR_.2		0.277686	0.0101863
Q8NC56	LEMD2_HUMAN	2	_[Acetyl (Protein N-term)]AGLSDLELRR_.2		2.25124	0.0484445
Q8TAQ2	SMRC2_HUMAN	829	_EGQEEVLK_.2		0.187994	0.0348861
Q8WX92	NELFB_HUMAN	59	_LEFHQSVFDELRDK_.2		2.02563	0.042641
Q92499	DDX1_HUMAN	452	_TDRLWER_.2		2.66107	0.0337155
Q92616	GCN1_HUMAN	2522	_IPIAVSGVR_.2		0.401016	0.0359492
Q92785	REQU_HUMAN	11	_LLGEQYYK_.2		0.271778	0.0385912
Q92841	DDX17_HUMAN	36	_ESAAPAAAPTAEAPPPSVVTRPEPQALPSPAIR_.3		2.42336	0.035964
Q92922	SMRC1_HUMAN	202	_ASHHIYPYSSSQDDEEWLRPVMR_.4		2.56236	0.0274662
Q969H8	MYDGF_HUMAN	114	_GAEIEYAMAYSK_.2		2.91445	0.0071736
Q96DA2	RB39B_HUMAN	177	_RGEITIQEGWEGVK_.3		0.444324	0.0383362
Q96FV2	SCRN2_HUMAN	32	_NSDRPRDEVQEVVFVPAGTHTPGSR_.4		2.05184	0.0352185
Q96GG9	DCNL1_HUMAN	199	_FLLEHHKR_.3		2.25837	0.0472593
Q96HS1	PGAM5_HUMAN	177	_EGAPIEPDPPVSHWKPEAVQYYEDGAR_.3		0.160575	0.0103312
Q96JB2	COG3_HUMAN	621	_EQIAPFHTEFTIK_.2		2.11649	0.0488679
Q96JM3	CHAP1_HUMAN	549	_ALFPEPR_.2		0.290079	0.0293889
Q96NB3	ZN830_HUMAN	217	_APIIPHSGSIE_.2		0.459667	0.0457273
Q96PK6	RBM14_HUMAN	588	_YDDPYKK_.2		0.225175	0.0305494
Q96T88	UHRF1_HUMAN	601	_LGLTMQYPEGYLEALANR_.2		2.49978	0.0397552
Q99590	SCAFB_HUMAN	1126	_KSEQEFSFDTPADR_.2		0.489676	0.025295
Q99590	SCAFB_HUMAN	479	_AQDLPVLVGEEGEVK_.2		0.392301	0.019497
Q99832	TCPH_HUMAN	515	_SVDETIK_.1		0.34346	0.0368608
Q99873	ANM1_HUMAN	361	_ELSC[Carbamidomethyl (C)]STDYR_.2		0.457634	0.0486309
Q99873	ANM1_HUMAN	213	_IHWWENVYGFDMSC[Carbamidomethyl (C)]IK_.2		2.03272	0.034379
Q9BQ61	TRIR_HUMAN	79	_QRQEEPPPGPQRPDQSAA_.3		0.418127	0.0348585
Q9BQ95	ECSIT_HUMAN	87	_ASFLQTVQK_.2		5.67763	0.0381718
Q9BQG0	MBB1A_HUMAN	1173	_GFLPETK_.1		0.254495	0.0452582
Q9BRP8	PYM1_HUMAN	55	_SKPELPPGLSPEATAPVTPSRPEGGEPGLSK_.3		0.467333	0.0413168
Q9BX68	HINT2_HUMAN	31	_AAGVTDGNEVAK_.2		0.218341	0.038787
Q9BXR0	TGT_HUMAN	30	_AGELWLPHGTVATPVFMPVGTQATMK_.3		2.22434	0.0291315
Q9BYD2	RM09_HUMAN	138	_KLFEEEK_.2		0.207357	0.00073301
Q9C0B5	ZDHC5_HUMAN	618	_GVGSPEPGPTAPYLGR_.2		0.415984	0.016517
Q9GZQ3	COMD5_HUMAN	54	_FVVSSLQGEDC[Carbamidomethyl (C)]R_.2		0.251296	0.0487587
Q9H1A4	APC1_HUMAN	1601	_YHLQALR_.2		0.3603	0.0490685
Q9H3P2	NELFA_HUMAN	192	_SAGVPFHAK_.2		0.328288	0.0451126
Q9H553	ALG2_HUMAN	32	_LVLDAALALQAR_.2		0.480913	0.048281
Q9H8Y8	GORS2_HUMAN	61	_ANVEKPVK_.1		2.09608	0.0305494
Q9HAV4	XPO5_HUMAN	721	_MSFC[Carbamidomethyl (C)]VYSILGVVK_.2		0.398604	0.0184428
Q9HC35	EMAL4_HUMAN	233	_GRPITMFIPSDVDNYDDIRTELPPEK_.3		2.72227	0.0355835
Q9HC35	EMAL4_HUMAN	578	_GTFNDGFQIEVQGHTDELWGLATHPFK_.3		2.25495	0.0348942
Q9HC52	CBX8_HUMAN	377	_ESNTDQGFFK_.2		0.483087	0.0493119
Q9HCD5	NCOA5_HUMAN	379	_TDSLPGPISR_.2		0.170758	0.010595
Q9HD20	AT131_HUMAN	707	_EALEC[Carbamidomethyl (C)]SLK_.1		2.08409	0.040651
Q9HD20	AT131_HUMAN	846	_EFVITSLK_.1		0.250654	0.00268395
Q9HDC9	APMAP_HUMAN	225	_DYLLLVMEGTDDGR_.2		0.303404	0.00759457
Q9NP92	RT30_HUMAN	288	_TADPC[Carbamidomethyl (C)]C[Carbamidomethyl (C)]YGHTQFHLLPDK_.2		3.14107	0.0212403
Q9NR30	DDX21_HUMAN	545	_EEYQLVQVEQK_.2		0.450357	0.0381718
Q9NR30	DDX21_HUMAN	7	_SDAGLESDTAMK_.2		0.328171	0.034379
Q9NR31	SAR1A_HUMAN	75	_DLGGHEQAR_.2		0.376565	0.027268
Q9NR50	EI2BG_HUMAN	373	_SVIGSSC[Carbamidomethyl (C)]LIK_.2		3.57364	0.028255
Q9NRN7	ADPPT_HUMAN	162	_SFKDEWTQLDMFYR_.2		2.09242	0.0387059
Q9NTI5	PDS5B_HUMAN	304	_DSELASQNKPLWQC[Carbamidomethyl (C)]YLGR_.3		3.48131	0.0261901
Q9NV88	INT9_HUMAN	234	_VSYVSGSSLLTTHPQPMDQASLK_.3		2.21675	0.0120453
Q9NVC6	MED17_HUMAN	416	_NEINSLQSSEGLLEK_.2		2.51816	0.038787
Q9NWS8	RMND1_HUMAN	231	_EGAAVFWNVK_.2		0.37061	0.0184939
Q9NXR1	NDE1_HUMAN	235	_GLDDSTGGTPLTPAAR_.2		0.471025	0.00988966
Q9NZ08	ERAP1_HUMAN	586	_TDVLILPEEVEWIK_.2		2.80167	0.046253
Q9NZR1	TMOD2_HUMAN	330	_VAAAITK_.1		2.50424	0.0160466
Q9NZT2	OGFR_HUMAN	349	_SVEPQDAGPLER_.2		0.348456	0.0461737
Q9NZU5	LMCD1_HUMAN	323	_VEDLAWHR_.2		0.459894	0.0158922
Q9P015	RM15_HUMAN	22	_VSLANLKPNPGSK_.2		0.311884	0.0348861
Q9P265	DIP2B_HUMAN	1374	_VVIVNPETK_.2		0.361979	0.0490685
Q9P2D3	HTR5B_HUMAN	529	_MVVSIAEDLLR_.2		5.09005	0.0498889
Q9UBN1	CCG4_HUMAN	59	_GDLTHSGLWR_.2		3.51236	0.0450389
Q9UDY2	ZO2_HUMAN	224	_GLDHDFGPSR_.2		3.00481	0.0219185
Q9UHB9	SRP68_HUMAN	123	_YLLLVLMDAER_.2		0.396446	0.040651
Q9UHQ4	BAP29_HUMAN	225	_EHSELQDR_.2		0.379334	0.0481215
Q9UHX1	PUF60_HUMAN	289	_LFDLGGQYLR_.2		0.373272	0.00965867
Q9UJU6	DBNL_HUMAN	71	_DPNSGLPK_.2		0.282746	0.0391
Q9UK59	DBR1_HUMAN	120	_IGGISGIFK_.2		0.365681	0.0491184
Q9UK76	JUPI1_HUMAN	33	_GFDEPTEQPVR_.2		0.38527	0.0296197
Q9UKV3	ACINU_HUMAN	708	_RLSQPESAEK_.2		0.466077	0.00527478
Q9ULX3	NOB1_HUMAN	283	_VFC[Carbamidomethyl (C)]SHC[Carbamidomethyl (C)]GNK_.2		0.405237	0.0384292
Q9UMX0	UBQL1_HUMAN	258	_ALSNLESIPGGYNALRR_.3		3.37947	0.00314359
Q9UQ35	SRRM2_HUMAN	109	_EETPGQRPAVT_.2		0.443944	0.0122275
Q9UQ80	PA2G4_HUMAN	121	_VAHTFVVDVAQGTQVTGR_.2		0.442582	0.0367446
Q9UQE7	SMC3_HUMAN	221	_RALEYTIYNQELNETR_.3		0.316691	0.0314238
Q9Y296	TPPC4_HUMAN	204	_LALEVAEK_.2		0.371466	0.0412761
Q9Y2W1	TR150_HUMAN	216	_ASESSKPWPDATYGTGS_.2		0.391483	0.0415693
Q9Y2X7	GIT1_HUMAN	254	_SLDLSELAK_.2		5.6158	0.0490133
Q9Y2Z0	SGT1_HUMAN	37	_ALEQKPDDAQYYC[Carbamidomethyl (C)]QR_.2		0.409094	0.0430708
Q9Y3C0	WASC3_HUMAN	142	_MVQVGVPVMAIR_.2		2.35539	0.0220375
Q9Y3E5	PTH2_HUMAN	137	_GLTVSLIQDAGR_.2		0.486668	0.0352158
Q9Y490	TLN1_HUMAN	777	_ALNELLQHVK_.2		0.459544	0.0478061
Q9Y4A5	TRRAP_HUMAN	1636	_LDLQFQAIK_.2		0.321812	0.029122
Q9Y4I1	MYO5A_HUMAN	37	_VLLLHLEEGK_.2		0.357065	0.030859
Q9Y4R8	TELO2_HUMAN	187	_LLGEEVVR_.2		2.06544	0.0348942
Q9Y520	PRC2C_HUMAN	1228	_AEHIPSGPLR_.3		0.299256	0.0490876
Q9Y696	CLIC4_HUMAN	11	_KEEDKEPLIELFVK_.3		2.62482	0.0305494
Q9Y6E2	BZW2_HUMAN	128	_AFEDEMKK_.2		0.492185	0.020693
Q9Y6Y0	NS1BP_HUMAN	28	_SGQFC[Carbamidomethyl (C)]DVR_.2		0.486126	0.0381718

## Sheet: DLB fibrils
ProteinAccessions	ProteinNames	PeptidePosition	PrecursorId	Fold Change	q-val
O00330	ODPX_HUMAN	492	_ANLENPIR_.2	2.08098	0.0110379
O00410	IPO5_HUMAN	27	_KQAEETYENIPGQSK_.3	0.304036	0.0391209
O00479	HMGN4_HUMAN	28	_LSAKPAPPKPEPR_.3	2.89887	0.0497431
O00479	HMGN4_HUMAN	28	_LSAKPAPPKPEPR_.2	2.31835	0.0481854
O14561	ACPM_HUMAN	89	_LYDKIDPEK_.2	2.39475	0.039479
O14561	ACPM_HUMAN	89	_LYDKIDPEK_.1	2.21699	0.0184939
O14647	CHD2_HUMAN	1817	_NNPDYNWNVR_.2	2.42651	0.0474262
O15069	NACAD_HUMAN	1051	_EAC[Carbamidomethyl (C)]LEAR_.2	2.18481	0.00734334
O15355	PPM1G_HUMAN	210	_AYTGFSSNSER_.2	2.13901	0.019727
O15397	IPO8_HUMAN	627	_EITQQLENIC[Carbamidomethyl (C)]LR_.2	0.38707	0.025566
O43175	SERA_HUMAN	22	_ILQDGGLQVVEKQ_.2	2.16802	0.0435167
O43715	TRIA1_HUMAN	56	_EIPIEGLEFMGHGK_.2	2.43499	0.032434
O60506	HNRPQ_HUMAN	39	_VAEKLDEIYVA_.2	2.89562	0.0305494
O75165	DJC13_HUMAN	2140	_LLEGIGLENLDSPAATK_.2	0.349691	0.0371571
O75390	CISY_HUMAN	318	_EVGKDVSDEK_.2	2.3801	0.033554
O75643	U520_HUMAN	932	_SPTLYGISHDDLKGDPLLDQR_.3	2.18923	0.0435167
O75643	U520_HUMAN	1422	_GNIIISTPEKWDILSR_.2	2.00859	0.0388717
O75643	U520_HUMAN	1422	_GNIIISTPEKWDILSR_.3	2.12022	0.0358704
O75694	NU155_HUMAN	392	_LPPGFSASSTVEKPSK_.2	2.47985	0.0498709
O75694	NU155_HUMAN	988	_AAPQSPSVPK_.2	2.49038	0.0434845
O76021	RL1D1_HUMAN	38	_KAVDALLTHC[Carbamidomethyl (C)]K_.2	2.26519	0.0184659
O76021	RL1D1_HUMAN	241	_LPEKWESVK_.2	2.47816	0.0341988
O94855	SC24D_HUMAN	493	_VLHFFNVK_.2	0.317901	0.010595
O94906	PRP6_HUMAN	179	_LTPVPDSFFAK_.2	2.03328	0.0271866
O94966	UBP19_HUMAN	1187	_LFDDSTVTTVDESQVVTR_.2	0.205156	0.0421066
O96019	ACL6A_HUMAN	302	_LKIPEGLFDPSNVK_.2	2.14226	0.049159
P00338	LDHA_HUMAN	213	_TLHPDLGTDKDKEQWK_.2	2.29428	0.0498722
P00387	NB5R3_HUMAN	30	_STPAITLESPDIKYPLR_.3	2.14589	0.0456294
P05204	HMGN2_HUMAN	28	_LSAKPAPPKPEPK_.3	2.49372	0.0347147
P05388	RLA0_HUMAN	93	_EDLTEIRDMLLANKVPAAAR_.3	2.16495	0.045988
P06576	ATPB_HUMAN	125	_VLDSGAPIKIPVGPETLGR_.3	3.49156	0.0188023
P06733	ENOA_HUMAN	203	_DATNVGDEGGFAPNILENKEGLELLK_.3	2.72412	0.0348861
P06748	NPM_HUMAN	81	_M[Oxidation (M)]SVQPTVSLGGFEITPPVVLR_.3	2.64909	0.0271866
P07305	H10_HUMAN	2	_TENSTSAPAAKPK_.3	2.09466	0.0468054
P07686	HEXB_HUMAN	466	_VEPLDFGGTQK_.2	0.231318	0.0417429
P07900	HS90A_HUMAN	59	_IRYESLTDPSKLDSGK_.4	2.5416	0.0348942
P07954	FUMH_HUMAN	52	_IEYDTFGELKVPNDK_.2	2.21272	0.046253
P08670	VIME_HUMAN	365	_LQDEIQNMKEEMAR_.2	2.21071	0.0221527
P08670	VIME_HUMAN	365	_LQDEIQNMKEEMAR_.3	2.27172	0.010595
P09651	ROA1_HUMAN	56	_GFGFVTYATVEEVDAAMNAR_.3	2.17802	0.0348942
P09651	ROA1_HUMAN	5	_ESPKEPEQLRK_.3	2.02879	0.0336908
P09651	ROA1_HUMAN	7	_PKEPEQLRK_.3	2.6923	0.0388243
P0CG34;P0CG35	TB15A_HUMAN;TB15B_HUMAN	33;33	_ETIQQEK_.1	0.400635	0.0348942
P10599	THIO_HUMAN	37	_MIKPFFHSLSEK_.3	2.04666	0.0178199
P10809	CH60_HUMAN	143	_GVMLAVDAVIAELKK_.3	2.49401	0.0405137
P10809	CH60_HUMAN	206	_TLNDELEIIEGMKFDR_.3	2.83332	0.0160672
P10809	CH60_HUMAN	326	_GEEGLTLNLEDVQPHDLGK_.2	0.433856	0.0399908
P10809	CH60_HUMAN	206	_TLNDELEIIEGMKFDR_.2	2.69399	0.0184939
P10809	CH60_HUMAN	237	_C[Carbamidomethyl (C)]EFQDAYVLLSEKK_.3	2.22564	0.0156143
P10809	CH60_HUMAN	345	_VGEVIVTKDDAMLLK_.2	2.16383	0.0184939
P10809	CH60_HUMAN	143	_GVM[Oxidation (M)]LAVDAVIAELKK_.3	2.4782	0.0344514
P10809	CH60_HUMAN	237	_C[Carbamidomethyl (C)]EFQDAYVLLSEKK_.2	2.03446	0.0149704
P10809	CH60_HUMAN	345	_VGEVIVTKDDAMLLK_.3	2.32624	0.0179979
P11137	MTAP2_HUMAN	94	_IVQVVTAEAVAVLK_.2	2.066	0.00152427
P11142	HSP7C_HUMAN	89	_HWPFM[Oxidation (M)]VVNDAGRPK_.2	2.57955	0.0444769
P11388	TOP2A_HUMAN	626	_EYFADMKR_.2	2.52103	0.042552
P11388	TOP2A_HUMAN	728	_KVLFTC[Carbamidomethyl (C)]FK_.2	2.01212	0.0405699
P14314	GLU2B_HUMAN	142	_KILIEDWK_.2	2.11464	0.0397198
P14625	ENPL_HUMAN	475	_IADDKYNDTFWK_.2	2.61215	0.0490805
P14866	HNRPL_HUMAN	84	_GGGGGGENYDDPHKTPASPVVHIR_.4	3.00141	0.0281069
P14868	SYDC_HUMAN	198	_LQSGIC[Carbamidomethyl (C)]HLFR_.3	2.18458	0.0297396
P14868	SYDC_HUMAN	242	_NNAYLAQSPQLYK_.2	2.10991	0.046971
P17096	HMGA1_HUMAN	31	_KQPPVSPGTALVGS_.2	2.72169	0.0329002
P19338	NUCL_HUMAN	640	_VTLDWAKPK_.3	2.40226	0.0369465
P19338	NUCL_HUMAN	640	_VTLDWAKPK_.2	2.50828	0.0477359
P20700	LMNB1_HUMAN	182	_KQLADETLLK_.2	2.54225	0.0430794
P21281	VATB2_HUMAN	82	_RSGQVLEVSGSK_.2	0.230743	0.0379383
P22102	PUR2_HUMAN	596	_DQKLPHLER_.3	2.07066	0.0474402
P22626	ROA2_HUMAN	116	_VGGIKEDTEEHHLR_.3	2.11762	0.040651
P23246	SFPQ_HUMAN	414	_GIVEFASKPAAR_.3	2.07904	0.045886
P23528	COF1_HUMAN	46	_NIILEEGKEILVGDVGQTVDDPYATFVK_.3	2.94369	0.049024
P23588	IF4B_HUMAN	357	_AASIFGGAKPVDTAAR_.2	2.23441	0.0373723
P27482	CALL3_HUMAN	77	_M[Oxidation (M)]KDTDNEEEIREAF_.2	2.28745	0.0399859
P27816	MAP4_HUMAN	305	_DMELPTEK_.2	2.13099	0.0414436
P30101	PDIA3_HUMAN	423	_LSKDPNIVIAK_.3	2.6537	0.0158922
P30101	PDIA3_HUMAN	423	_LSKDPNIVIAK_.2	2.25508	0.0335647
P31040	SDHA_HUMAN	313	_GEGGILINSQGER_.2	0.404424	0.0495176
P31948	STIP1_HUMAN	208	_ETKPEPMEEDLPENKK_.4	2.10041	0.0306646
P32121	ARRB2_HUMAN	296	_HEDTNLASSTIVK_.2	0.472796	0.0140845
P35221	CTNA1_HUMAN	749	_IAEAGSR_.2	2.57973	0.019497
P36954	RPB9_HUMAN	58	_ITHEVDELTQIIADVSQDPTLPR_.3	2.07627	0.0490685
P37840	SYUA_HUMAN	35	_EGVLYVGSK_.1	3.22334	0.00247473
P37840	SYUA_HUMAN	46	_EGVVHGVATVAEK_.3	3.0604	0.010595
P37840	SYUA_HUMAN	24	_QGVAEAAGK_.2	3.31324	8.20225e-05
P37840	SYUA_HUMAN	61	_EQVTNVGGAVVTGVTAVAQK_.2	15.3838	0.000314384
P37840	SYUA_HUMAN	13	_EGVVAAAEK_.2	8.64562	8.20225e-05
P37840	SYUA_HUMAN	61	_EQVTNVGGAVVTGVTAVAQK_.3	4.57997	8.20225e-05
P37840	SYUA_HUMAN	35	_EGVLYVGSK_.2	5.4525	8.20225e-05
P37840	SYUA_HUMAN	46	_EGVVHGVATVAEK_.2	14.0881	0.000487342
P37840	SYUA_HUMAN	13	_EGVVAAAEK_.1	3.44373	0.000314384
P37840	SYUA_HUMAN	81	_TVEGAGSIAAATGFVKK_.2	2.69461	0.00249589
P37840	SYUA_HUMAN	81	_TVEGAGSIAAATGFVK_.2	15.9039	0.000421801
P37840	SYUA_HUMAN	98	_DQLGKNEEGAPQEGILE_.2	0.259264	0.0330734
P38646	GRP75_HUMAN	315	_AKC[Carbamidomethyl (C)]ELSSSVQTDINLPYLTMDSSGPK_.3	2.20032	0.0472269
P40939	ECHA_HUMAN	166	_KTVLGTPEVLLGALPGAGGTQR_.3	2.22271	0.0307794
P41229	KDM5C_HUMAN	1294	_QALASEDVTALLGR_.2	2.53949	0.0367656
P41252	SYIC_HUMAN	840	_TIPIKYPLK_.2	2.35588	0.0472593
P42858	HD_HUMAN	796	_TLTGNTFSLADC[Carbamidomethyl (C)]IPLLR_.2	0.475439	0.0492606
P45973	CBX5_HUMAN	141	_KWKDTDEADLVLAK_.3	2.28705	0.0292156
P45973	CBX5_HUMAN	91	_KSNFSNSADDIK_.2	2.25762	0.0336908
P46821	MAP1B_HUMAN	2122	_PLTQSGGAPPPPGGK_.2	0.324136	0.0470486
P46940	IQGA1_HUMAN	967	_EKLEAYQHLFYLLQTNPTYLAK_.3	3.63151	0.0467793
P48735	IDHP_HUMAN	262	_FKDIFQEIFDK_.2	2.31165	0.0479629
P49411	EFTU_HUMAN	253	_DLEKPFLLPVEAVYSVPGR_.2	2.64929	0.0483994
P49411	EFTU_HUMAN	253	_DLEKPFLLPVEAVYSVPGR_.3	2.58703	0.0492036
P49458	SRP09_HUMAN	17	_LYLADPMK_.2	0.476535	0.0462455
P50990	TCPQ_HUMAN	225	_KETEGDVTSVK_.2	0.478103	0.043374
P51991	ROA3_HUMAN	149	_YGKIETIEVMEDR_.3	2.11275	0.0438829
P51991	ROA3_HUMAN	127	_KIFVGGIKEDTEEYNLR_.3	2.85977	0.0248798
P52272	HNRPM_HUMAN	671	_DKFNEC[Carbamidomethyl (C)]GHVL_.2	2.61973	0.0271866
P52292	IMA1_HUMAN	239	_NKNPAPPIDAVEQILPTLVR_.2	2.23296	0.0484229
P52435	RPB11_HUMAN	48	_SQLLKDPQVLFAGYK_.2	2.21621	0.0215509
P52888	THOP1_HUMAN	221	_YPHYFPLLK_.2	0.444258	0.0418619
P52943	CRIP2_HUMAN	38	_TLTPGGHAEHDGKPFC[Carbamidomethyl (C)]HK_.3	0.383923	0.0396726
P55084	ECHB_HUMAN	339	_DFMYVSQDPKDQLLLGPTYATPK_.3	2.10564	0.0172524
P55265	DSRAD_HUMAN	896	_GDSLSLKGETVNDC[Carbamidomethyl (C)]HAEIISR_.3	2.05592	0.0427604
P55769	NH2L1_HUMAN	21	_KLLDLVQQSC[Carbamidomethyl (C)]NYK_.3	2.35907	0.0271866
P56378	ATP68_HUMAN	8	_NIWIPMKPYYTK_.3	2.21592	0.0305212
P60842	IF4A1_HUMAN	191	_GFKDQIYDIFQK_.3	2.11037	0.0320886
P61604	CH10_HUMAN	81	_VVLDDKDYFLFR_.3	2.91003	0.0462806
P61604	CH10_HUMAN	81	_VVLDDKDYFLFR_.2	2.59325	0.0427831
P61604	CH10_HUMAN	43	_QATVVAVGSGSK_.2	0.49515	0.0305494
P61764	STXB1_HUMAN	236	_GFDPSSPVLHEL_.2	2.4069	0.0348211
P62191	PRS4_HUMAN	81	_NQEQMKPLEEKQEEER_.3	2.05158	0.0330734
P62306	RUXF_HUMAN	23	_LKWGMEYK_.2	2.55858	0.0184939
P62805	H4_HUMAN	86	_DVVYALKR_.2	2.03158	0.0417499
P62805	H4_HUMAN	80	_KTVTAM[Oxidation (M)]DVVYALKR_.3	2.84421	0.0270859
P62805	H4_HUMAN	81	_TVTAM[Oxidation (M)]DVVYALKR_.3	2.17629	0.0350604
P63104	1433Z_HUMAN	1	_[Acetyl (Protein N-term)]MDKNELVQK_.2	2.60386	0.0485991
P68104	EF1A1_HUMAN	229	_LEALDC[Carbamidomethyl (C)]ILPPTRPTDKPLR_.3	2.0696	0.0391
P68371	TBB4B_HUMAN	252	_KLAVNM[Oxidation (M)]VPFPR_.3	2.13645	0.0213413
P68431	H31_HUMAN	57	_KSTELLIR_.2	2.31561	0.0391885
P78417	GSTO1_HUMAN	137	_EDYAGLKEEFRK_.3	2.25268	0.0427709
P78527	PRKDC_HUMAN	166	_IPDTVLEK_.2	0.193795	0.0336818
P84090	ERH_HUMAN	35	_MYEEHLKR_.3	2.71157	0.031992
P84103	SRSF3_HUMAN	12	_VYVGNLGNNGNKTELER_.3	2.19348	0.0421896
Q00796	DHSO_HUMAN	41	_SVGIC[Carbamidomethyl (C)]GSDVHYWEYGR_.2	2.01415	0.0368608
Q00839	HNRPU_HUMAN	13	_VSELKEELKK_.2	2.5166	0.0305999
Q00839	HNRPU_HUMAN	676	_ALPPEKK_.2	2.96366	0.046924
Q00839	HNRPU_HUMAN	602	_KAVVVC[Carbamidomethyl (C)]PKDEDYK_.3	2.19481	0.0376872
Q01082	SPTB2_HUMAN	766	_IVSSSDVGHDEYSTQSLVK_.2	0.491165	0.0203976
Q07955	SRSF1_HUMAN	29	_TKDIEDVFYK_.2	2.82629	0.0211703
Q07960	RHG01_HUMAN	142	_DAYREFDRK_.2	0.441981	0.0339186
Q08945	SSRP1_HUMAN	229	_TFDYKIPYTTVLR_.2	2.58305	0.0456554
Q08945	SSRP1_HUMAN	565	_IKSDHPGISITDLSK_.3	2.22622	0.0427709
Q09028	RBBP4_HUMAN	252	_LM[Oxidation (M)]IWDTR_.2	2.3363	0.024869
Q13151	ROA0_HUMAN	67	_ASPHAVDGNTVELKR_.4	2.62554	0.0490133
Q13185	CBX3_HUMAN	141	_KWKDSDEADLVLAK_.3	2.43938	0.0345952
Q13185	CBX3_HUMAN	141	_KWKDSDEADLVLAK_.2	2.1005	0.0337155
Q13257	MD2L1_HUMAN	167	_WEESGPQFITNSEEVR_.2	0.372312	0.0353522
Q13315	ATM_HUMAN	1197	_VSETFGYR_.2	0.43827	0.0491432
Q14008	CKAP5_HUMAN	1667	_SVNLLVVK_.1	0.384526	0.0384571
Q14103	HNRPD_HUMAN	120	_FGEVVDC[Carbamidomethyl (C)]TLKLDPITGR_.3	2.26992	0.040462
Q14103	HNRPD_HUMAN	183	_KIFVGGLSPDTPEEK_.2	2.43409	0.0320886
Q14103	HNRPD_HUMAN	120	_FGEVVDC[Carbamidomethyl (C)]TLKLDPITGR_.2	2.46833	0.035964
Q14204	DYHC1_HUMAN	1339	_VWEQIDQMK_.2	0.302572	0.0388243
Q14240	IF4A2_HUMAN	47	_GIYAYGFEKPSAIQQR_.2	2.13994	0.0487894
Q14562	DHX8_HUMAN	572	_EQLVQAVHDNQILIVIGETGSGK_.3	2.11612	0.0486675
Q14566	MCM6_HUMAN	501	_AAANPISGHYDR_.2	2.04014	0.04857
Q14978	NOLC1_HUMAN	2	_[Acetyl (Protein N-term)]ADAGIRR_.2	2.56977	0.0368608
Q14978	NOLC1_HUMAN	284	_NKPGPYSSVPPPSAPPPKK_.4	2.09658	0.0427709
Q14978	NOLC1_HUMAN	497	_VAGGAAPSKPASAK_.3	2.01296	0.0484175
Q15287	RNPS1_HUMAN	189	_M[Oxidation (M)]IDMPVER_.2	2.58722	0.010488
Q16181	SEPT7_HUMAN	372	_LKDSEAELQRR_.3	2.5833	0.0456012
Q16540	RM23_HUMAN	115	_DESPEGSAADDLYSMLEEER_.2	0.379043	0.0415718
Q2TAY7	SMU1_HUMAN	195	_DVEEEKFPTQLSR_.2	2.12307	0.0362421
Q5SSJ5	HP1B3_HUMAN	34	_VEDSTMPIR_.2	2.56644	0.0474695
Q5SSJ5	HP1B3_HUMAN	248	_SSAVDPEPQVKLEDVLPLAFTR_.3	2.11271	0.042641
Q5T4S7	UBR4_HUMAN	465	_GHQGFGVLSVILANHAIK_.3	0.446016	0.0360558
Q7Z7F7	RM55_HUMAN	104	_KEYEQELSDDLHVER_.3	2.16159	0.0171074
Q86U86	PB1_HUMAN	1293	_KPIVPQKEPSPLLEK_.3	2.05239	0.0356687
Q8NAV1	PR38A_HUMAN	85	_DIIVEFIKNEDFK_.2	2.12471	0.0361977
Q8NF37	PCAT1_HUMAN	403	_EC[Carbamidomethyl (C)]VVALSVVC[Carbamidomethyl (C)]RPAR_.3	2.02298	0.041533
Q8TAF3	WDR48_HUMAN	395	_VEDLGKVDFEDEIK_.2	0.332456	0.00165547
Q8WW12	PCNP_HUMAN	71	_FGFAIGSQTTK_.2	2.33864	0.0470486
Q8WXA3	RUFY2_HUMAN	186	_NEEDIGNK_.1	2.28739	0.0367313
Q8WXA3	RUFY2_HUMAN	186	_NEEDIGNK_.2	2.87261	0.0320886
Q8WXX5	DNJC9_HUMAN	132	_QAYLDFK_.1	2.56594	0.0353065
Q92922	SMRC1_HUMAN	2	_[Acetyl (Protein N-term)]AAAAGGGGPGTAVGATGSGIAAAAAGLAVYR_.3	2.08611	0.00745795
Q96BR5	COA7_HUMAN	178	_AC[Carbamidomethyl (C)]DLGHIWAC[Carbamidomethyl (C)]ANASR_.3	2.30802	0.0120453
Q96K76	UBP47_HUMAN	1157	_EELIPQLR_.2	0.370065	0.0293142
Q96S66	CLCC1_HUMAN	362	_HIGGPESEPPQALRPR_.3	3.03614	0.038787
Q99598	TSNAX_HUMAN	151	_QLIFTTEDNGK_.2	0.267218	0.0490407
Q99719	SEPT5_HUMAN	74	_KLLSAEER_.2	3.05355	0.0397198
Q9BQ69	MACD1_HUMAN	109	_QREEHYFC[Carbamidomethyl (C)]K_.3	0.262769	0.0476027
Q9BRD0	BUD13_HUMAN	525	_YIDDEDLDR_.2	2.31882	0.0469153
Q9BT78	CSN4_HUMAN	7	_QDLAQLMNSSGSHK_.2	0.447927	0.0361977
Q9BVK6	TMED9_HUMAN	159	_DKLSELQLR_.2	2.48363	0.0283536
Q9BVS5	TR61B_HUMAN	274	_VISFEVR_.2	2.55049	0.0324279
Q9BWD1	THIC_HUMAN	272	_RGLTPLAR_.2	0.215732	0.00755146
Q9BXP5	SRRT_HUMAN	654	_ISHGEVLEWQK_.3	0.204728	0.025566
Q9BY77	PDIP3_HUMAN	34	_VGIQQGLLSQSTR_.2	2.26061	0.0259325
Q9C0H2	TTYH3_HUMAN	331	_TVPWEQPATKDPLLR_.2	2.01061	0.043626
Q9GZT8	NIF3L_HUMAN	103	_ITWNTWK_.2	0.177466	0.034379
Q9H0A0	NAT10_HUMAN	689	_KDLPPLLLK_.2	2.85492	0.019206
Q9H444	CHM4B_HUMAN	39	_KQEFLEK_.2	0.275846	0.020716
Q9H583	HEAT1_HUMAN	729	_VFSLLQK_.2	2.10274	0.041114
Q9H777	RNZ1_HUMAN	184	_IPSFGFSVVEK_.2	0.488484	0.045988
Q9HDC9	APMAP_HUMAN	211	_KIYFTDSSSK_.2	2.0017	0.0186799
Q9NUQ7	UFSP2_HUMAN	208	_NLVTISYPSGIPDGQLQAYRK_.3	2.09407	0.035964
Q9NVI7	ATD3A_HUMAN	45	_DKWSNFDPTGLER_.2	2.28716	0.0405137
Q9P0L0	VAPA_HUMAN	25	_FKGPFTDVVTTNLK_.2	2.6441	0.0402343
Q9P0M6	H2AW_HUMAN	122	_GKSETILSPPPEKR_.2	3.39201	0.0470803
Q9P258	RCC2_HUMAN	319	_TKDGQILPVPNVVVR_.3	2.02129	0.038314
Q9P258	RCC2_HUMAN	319	_TKDGQILPVPNVVVR_.2	2.10078	0.0397552
Q9UBW7	ZMYM2_HUMAN	447	_LC[Carbamidomethyl (C)]SDHC[Carbamidomethyl (C)]FNR_.2	0.423564	0.042641
Q9UHB9	SRP68_HUMAN	388	_LSTAIKR_.2	2.39223	0.0491184
Q9UHB9	SRP68_HUMAN	405	_ALLQQQPEDDSK_.2	0.466402	0.0320886
Q9UI10	EI2BD_HUMAN	177	_VSLFSHLPQYSR_.2	0.353718	0.0391678
Q9UII2	ATIF1_HUMAN	42	_EAGGAFGK_.1	2.3249	0.0380385
Q9UIS9	MBD1_HUMAN	52	_YLGPAC[Carbamidomethyl (C)]DLTLFDFK_.2	2.00019	0.018493
Q9UL12	SARDH_HUMAN	312	_DHDASVYLR_.2	2.03587	0.0427831
Q9ULH0	KDIS_HUMAN	292	_YADIDIR_.2	2.57101	0.0313727
Q9UNW9	NOVA2_HUMAN	191	_KAVSAIVQK_.2	4.47784	0.0184659
Q9UNX4	WDR3_HUMAN	893	_DVIGFNMAGLDYLKR_.2	2.04415	0.0348942
Q9UNX4	WDR3_HUMAN	115	_YDQLGGR_.2	2.47365	0.0490478
Q9Y2W1	TR150_HUMAN	710	_YKDDPVDLRLDIE_.2	2.07457	0.0388243
Q9Y375	CIA30_HUMAN	180	_SGYC[Carbamidomethyl (C)]AMISR_.2	2.20056	0.0478061
Q9Y4W2	LAS1L_HUMAN	377	_PFSQFWQPLLR_.2	0.241448	0.0211703
Q9Y6C2	EMIL1_HUMAN	339	_HLAGLAVGR_.2	2.48894	0.0406872

## Sheet: MSA fibrils
ProteinAccessions	ProteinNames	PeptidePosition	PrecursorId		Fold Change	q-val
A0AVT1	UBA6_HUMAN	1045	_YYFSHDTD_.2		0.493302	0.032434
A0AVT1	UBA6_HUMAN	538	_IDAHLNK_.1		8.20623	0.0426901
A0AVT1	UBA6_HUMAN	215	_EIFISNITQANPGIVTC[Carbamidomethyl (C)]LENHPHK_.3		0.469305	0.0397552
A1L0T0	ILVBL_HUMAN	158	_GALQAVDQLSLFRPLC[Carbamidomethyl (C)]K_.3		0.293442	0.0448127
A2RRP1	NBAS_HUMAN	1247	_EC[Carbamidomethyl (C)]ISQSPTC[Carbamidomethyl (C)]YK_.2		0.472906	0.0360533
A3KMH1	VWA8_HUMAN	1428	_ILPPGEVPLK_.2		2.05987	0.0426901
A6NCE7;Q9GZQ8	MP3B2_HUMAN;MLP3B_HUMAN	43;43	_QLPVLDK_.1		5.50859	0.0369548
A6NKG5	RTL1_HUMAN	706	_SPDPIIPQNVIHFILK_.2		0.450239	0.0356463
E9PAV3;Q13765	NACAM_HUMAN;NACA_HUMAN	1968;105	_VITKPDVYK_.2		2.51697	0.0324942
O00116	ADAS_HUMAN	170	_ETNISYSQEADDRVFR_.3		0.413981	0.0320886
O00148	DX39A_HUMAN	412	_ELPEEIDISTYIEQSR_.2		2.07288	0.0446288
O00154	BACH_HUMAN	134	_HSVEVQVNVMSENILTGAK_.3		0.360809	0.0265769
O00203	AP3B1_HUMAN	177	_LYSLDPEQK_.2		2.38393	0.0443083
O00267	SPT5H_HUMAN	440	_ILSVDGNK_.2		0.338174	0.0483994
O00267	SPT5H_HUMAN	415	_EREHNFQPGDNVEVC[Carbamidomethyl (C)]EGELINLQGK_.3		0.46011	0.0184659
O00291	HIP1_HUMAN	528	_TQEQLEVLESLK_.2		0.495248	0.0488148
O00410	IPO5_HUMAN	213	_HFADLLPGFLQAVNDSC[Carbamidomethyl (C)]YQNDDSVLK_.3		0.368383	0.043337
O00423	EMAL1_HUMAN	496	_KTEIPEQFGPIR_.2		0.0670321	0.0462806
O00483	NDUA4_HUMAN	36	_LALFNPDVC[Carbamidomethyl (C)]WDRNNPEPWNK_.3		0.38605	0.0172524
O00499	BIN1_HUMAN	527	_AQHDYTATDTDELQLK_.2		2.03366	0.0181593
O00571	DDX3X_HUMAN	114	_SGFGKFER_.2		0.250142	0.0452555
O00571	DDX3X_HUMAN	453	_GADSLEDFLYHEGYAC[Carbamidomethyl (C)]TSIHGDR_.3		0.273853	0.0487016
O00746	NDKM_HUMAN	52	_RLVGDVIQR_.2		0.407089	0.0420012
O14531	DPYL4_HUMAN	57	_TIDAHGLMVLPGGVDVHTR_.4		0.42518	0.0498888
O14569	C56D2_HUMAN	2	_[Acetyl (Protein N-term)]ALSAETESHIYR_.2		0.307654	0.0470056
O14617	AP3D1_HUMAN	715	_VPGLPMSDQYVK_.2		0.21893	0.0332517
O14818	PSA7_HUMAN	125	_RPFGISALIVGFDFDGTPR_.2		0.347244	0.0405391
O14933	UB2L6_HUMAN	74	_IYHPNVDENGQIC[Carbamidomethyl (C)]LPIISSENWKPC[Carbamidomethyl (C)]TK_.3		3.01307	0.0434697
O15042	SR140_HUMAN	202	_SNLELFKEELK_.2		0.340499	0.0492666
O15067	PUR4_HUMAN	668	_VLRLPAVASK_.3		0.485598	0.0499732
O15126	SCAM1_HUMAN	79	_EHALAQAELLK_.3		3.96988	0.0305494
O15144	ARPC2_HUMAN	118	_RNC[Carbamidomethyl (C)]FASVFEK_.2		0.404107	0.0464166
O15145	ARPC3_HUMAN	172	_SLSGPGQ_.1		3.68447	0.0348942
O15213	WDR46_HUMAN	171	_IC[Carbamidomethyl (C)]QADIVEAVDIASAAK_.2		0.444746	0.0271866
O43175	SERA_HUMAN	258	_ALDVFTEEPPR_.2		2.20544	0.0271866
O43399	TPD54_HUMAN	1	_[Acetyl (Protein N-term)]MDSAGQDINLNSPNK_.2		0.422899	0.020716
O43681	ASNA_HUMAN	66	_ESVLIISTDPAHNISDAFDQK_.3		2.52054	0.0422153
O43765	SGTA_HUMAN	284	_MQQQNPELIEQLR_.2		0.485338	0.0337155
O43768	ENSA_HUMAN	115	_LAGGQVE_.1		2.78396	0.0484229
O43795	MYO1B_HUMAN	692	_TLFKLEDLRK_.3		0.261787	0.0477688
O43795	MYO1B_HUMAN	76	_NFYELSPHIFALSDEAYR_.3		0.463742	0.0494466
O43808	PM34_HUMAN	249	_NILYLLHQR_.2		0.322428	0.0250925
O60231	DHX16_HUMAN	983	_WLLYHELVLTTK_.3		2.42658	0.0298345
O60282	KIF5C_HUMAN	258	_SLSALGNVISALAEGTK_.2		0.449838	0.04328
O60287	NPA1P_HUMAN	858	_YYSLWIPEQAR_.2		0.344782	0.0486417
O60313	OPA1_HUMAN	848	_TALNHC[Carbamidomethyl (C)]NLC[Carbamidomethyl (C)]R_.2		0.390544	0.0320562
O60476	MA1A2_HUMAN	152	_ENKPLPPVPIPNLVGIR_.3		2.3348	0.02793
O60476	MA1A2_HUMAN	66	_FDLGLEDVLIPHVDAGK_.3		2.65029	0.025295
O60506	HNRPQ_HUMAN	268	_EGLTDVILYHQPDDK_.2		0.432143	0.00152427
O60508	PRP17_HUMAN	183	_ENDASNIDGFLGPWAK_.2		0.46176	0.038337
O60524	NEMF_HUMAN	659	_VDESC[Carbamidomethyl (C)]VWR_.2		0.199189	0.038932
O60678	ANM3_HUMAN	380	_IAFWDDVYGFK_.2		0.314499	0.0359608
O60701	UGDH_HUMAN	318	_IIDSLFNTVTDKK_.3		0.269566	0.0478678
O60826	CCD22_HUMAN	136	_DQLALPWVPPHLR_.2		3.10945	0.0223344
O60832	DKC1_HUMAN	401	_HGKPTDSTPATWK_.3		0.292459	0.010595
O60841	IF2P_HUMAN	1196	_DWFRDEMQK_.2		0.27128	0.0306646
O75044	SRGP2_HUMAN	43	_VQLLQDLQDFFRK_.3		3.10565	0.0484445
O75083	WDR1_HUMAN	512	_VVTVFSVADGYSENNVFYGHHAK_.4		0.316093	0.0289867
O75153	CLU_HUMAN	561	_HYILDLLR_.2		0.434932	0.0330231
O75165	DJC13_HUMAN	507	_FLENLLEK_.2		0.427477	0.0268002
O75352	MPU1_HUMAN	11	_RLLVPILLPEK_.2		0.383773	0.0397741
O75380	NDUS6_HUMAN	99	_VYINLDK_.2		2.19275	0.0305494
O75396	SC22B_HUMAN	83	_LAFAYLEDLHSEFDEQHGK_.2		2.18573	0.036546
O75881	CP7B1_HUMAN	487	_LLFGIQYPDSDVLFR_.2		2.57632	0.0497244
O75955	FLOT1_HUMAN	341	_KAEAFQLYQEAAQLDMLLEK_.3		0.370809	0.038645
O76003	GLRX3_HUMAN	246	_ASVMLFMK_.2		0.4541	0.0415718
O94762	RECQ5_HUMAN	111	_ELLADLER_.2		0.434835	0.0482063
O94805	ACL6B_HUMAN	77	_DGAEVMSPLK_.2		0.377206	0.0384571
O94819	KBTBB_HUMAN	543	_LPGGPTGLQPFR_.2		0.190533	0.0324167
O95159	ZFPL1_HUMAN	11	_VTNLFC[Carbamidomethyl (C)]FEHR_.2		0.465204	0.0368962
O95163	ELP1_HUMAN	707	_LVLQMPR_.2		0.309236	0.0496312
O95202	LETM1_HUMAN	574	_EDVQDYSEDLQEIKK_.3		0.479597	0.019727
O95260	ATE1_HUMAN	305	_NPPDTPTESQFTR_.2		0.296653	0.0423465
O95347	SMC2_HUMAN	1015	_ILTTIEDLDQK_.2		0.259542	0.0262983
O95347	SMC2_HUMAN	683	_DVQDELR_.2		0.313929	0.0391
O95372	LYPA2_HUMAN	204	_TYPGVMHSSC[Carbamidomethyl (C)]PQEMAAVK_.3		0.383337	0.0487055
O95376	ARI2_HUMAN	378	_SLQLEAQTYQR_.2		0.323668	0.0406108
O95433	AHSA1_HUMAN	236	_THAPATLEADR_.3		2.15659	0.0341545
O95470	SGPL1_HUMAN	279	_NTAMLVC[Carbamidomethyl (C)]STPQFPHGVIDPVPEVAK_.3		0.42621	0.0431871
O95479	G6PE_HUMAN	123	_DIEAQLQHAGLR_.2		0.362338	0.0392459
O95671	ASML_HUMAN	542	_VAESC[Carbamidomethyl (C)]KPGAGLLLVETLLDEEK_.3		0.459551	0.0295619
O96000	NDUBA_HUMAN	8	_DVYPEPPR_.2		0.35681	0.0474225
O96000	NDUBA_HUMAN	16	_RTPVQPNPIVYMMK_.2		0.401188	0.0427709
O96008	TOM40_HUMAN	278	_ASDQLQVGVEFEASTR_.2		2.8167	0.0477359
O96013	PAK4_HUMAN	306	_AALQLVVDPGDPR_.2		0.388503	0.0373893
P02765	FETUA_HUMAN	219	_C[Carbamidomethyl (C)]NLLAEK_.2		3.33528	0.0327706
P02794	FRIH_HUMAN	148	_ELGDHVTNLRK_.3		0.340167	0.0178641
P04062	GLCM_HUMAN	203	_ALQLAQRPVSLLASPWTSPTWLK_.3		0.331127	0.0458181
P04406	G3P_HUMAN	154	_TNC[Carbamidomethyl (C)]LAPLAK_.2		2.21172	0.0320886
P04406	G3P_HUMAN	87	_WGDAGAEYVVESTGVFTTM_.2		2.06021	0.0305494
P04406	G3P_HUMAN	281	_VVSSDFNSDTHSSTFDAGAGIALNDHFVK_.4		2.52133	0.0461263
P04406	G3P_HUMAN	163	_VIHDNFGIVE_.1		2.13867	0.0226805
P04844	RPN2_HUMAN	245	_NFESLSEAFSVASAAAVLSHNR_.3		0.394541	0.0299849
P05455	LA_HUMAN	38	_EQIKLDEGWVPLEIMIK_.3		2.78439	0.00835484
P06396	GELS_HUMAN	314	_LVADENPFAQGALK_.2		0.445011	0.040651
P06454	PTMA_HUMAN	93	_EDDEDDDVDTKK_.2		2.10851	0.0271866
P06733	ENOA_HUMAN	133	_HIADLAGNSEVILPVPAF_.2		2.30814	0.0337155
P06744	G6PI_HUMAN	348	_FAAYFQQGDM[Oxidation (M)]ESNGK_.2		2.27775	0.0305494
P07099	HYEP_HUMAN	429	_GGHFAAFEEPELLAQDIRK_.3		0.432438	0.049024
P07108	ACBP_HUMAN	36	_TVGDINTERPGMLDFTGK_.3		0.198172	0.0382468
P07197	NFM_HUMAN	119	_VHYLEQQNK_.2		2.29951	0.0238707
P07355	ANXA2_HUMAN	314	_SLYYYIQQDTK_.2		0.337218	0.0427831
P07384	CAN1_HUMAN	72	_DLGPNSSK_.2		3.77509	0.0359608
P07900	HS90A_HUMAN	2	_PEETQTQDQPMEEEEVETF_.2		2.61846	0.0442485
P07900	HS90A_HUMAN	251	_ESEDKPEIEDVGSDEEEEKK_.3		2.1901	0.0485991
P07900	HS90A_HUMAN	318	_NDWEDHLAVK_.2		0.221389	0.0246939
P07919	QCR6_HUMAN	48	_ERLELC[Carbamidomethyl (C)]DER_.3		0.197325	0.0418299
P07942	LAMB1_HUMAN	1232	_DILAQSPAAEPLK_.2		0.216938	0.0462806
P08237	PFKAM_HUMAN	446	_GQIEEAGWSYVGGWTGQGGSK_.3		0.391696	0.0354858
P08397	HEM3_HUMAN	256	_HLEGGC[Carbamidomethyl (C)]SVPVAVHTAMK_.2		2.14532	0.0363975
P08559	ODPA_HUMAN	46	_LEEGPPVTTVLTREDGLK_.3		0.473816	0.0474041
P08670	VIME_HUMAN	51	_SLYASSPGGVYATR_.2		2.14162	0.0400918
P08670	VIME_HUMAN	37	_TYSLGSALRPSTSR_.2		2.61608	0.0271866
P08670	VIME_HUMAN	379	_HLREYQDLLNVK_.2		0.412574	0.0449557
P08670	VIME_HUMAN	346	_EMEENFAVEAANYQDTIGR_.2		2.90006	0.0124487
P08670	VIME_HUMAN	411	_ISLPLPNFSSLNLR_.2		3.04812	0.0192761
P08670	VIME_HUMAN	79	_LLQDSVDFSLADAINTEFK_.2		3.06779	0.0167989
P09211	GSTP1_HUMAN	88	_ALVDMVNDGVEDLR_.2		0.215093	0.0382744
P09211	GSTP1_HUMAN	108	_IYTNYEAGKDDYVK_.2		2.07092	0.0495176
P09874	PARP1_HUMAN	879	_IAPPEAPVTGYM[Oxidation (M)]FGK_.2		2.47998	0.0399859
P09874	PARP1_HUMAN	8	_LYRVEYAK_.2		0.105157	0.0302763
P09884	DPOLA_HUMAN	1444	_SGYSEVNLSK_.2		0.482543	0.0303852
P09936	UCHL1_HUMAN	28	_FVDVLGLEEESLGSVPAPAC[Carbamidomethyl (C)]_.2		3.00149	0.0352158
P09936	UCHL1_HUMAN	28	_FVDVLGLEEESLGSVPAPA_.2		2.21373	0.03629
P09936	UCHL1_HUMAN	28	_FVDVLGLEEESLGSVPAPAC[Carbamidomethyl (C)]A_.2		2.54626	0.04269
P0DN76;Q01081	U2AF5_HUMAN;U2AF1_HUMAN	128;128	_IDLNNRWFNGQPIHAELSPVTDFR_.4		4.07948	0.0309186
P10619	PPGB_HUMAN	232	_LWSSLQTHC[Carbamidomethyl (C)]C[Carbamidomethyl (C)]SQNK_.3		2.15938	0.0431441
P10644	KAP0_HUMAN	358	_VLGPC[Carbamidomethyl (C)]SDILK_.2		2.4329	0.0391376
P10645	CMGA_HUMAN	272	_SEALAVDGAGKPGAEEAQDPEGKGEQEHSQQK_.4		2.0396	0.039302
P10809	CH60_HUMAN	259	_PALEIANAHR_.2		0.321671	0.0405137
P11117	PPAL_HUMAN	349	_C[Carbamidomethyl (C)]PLQDFLR_.2		0.398178	0.0416548
P11137	MTAP2_HUMAN	94	_IVQVVTAEAVAVLK_.2		2.12962	0.0172524
P11177	ODPB_HUMAN	270	_TIRPMDMETIEASVMK_.3		0.458081	0.038645
P11388	TOP2A_HUMAN	201	_AGEMELKPFNGEDYTC[Carbamidomethyl (C)]ITFQPDLSK_.3		0.46612	0.0337155
P11498	PYC_HUMAN	80	_ADEAYLIGR_.2		0.212204	0.0271866
P11586	C1TC_HUMAN	158	_ETGVPIAGR_.1		18.2401	0.0386312
P11766	ADHX_HUMAN	239	_EC[Carbamidomethyl (C)]INPQDFSK_.2		2.98931	0.010488
P11908	PRPS2_HUMAN	178	_VTSIADR_.2		0.116012	0.0399657
P11940	PABP1_HUMAN	238	_FERHEDAQK_.2		0.405378	0.0468486
P12270	TPR_HUMAN	2	_[Acetyl (Protein N-term)]AAVLQQVLER_.2		2.04507	0.0383845
P12814	ACTN1_HUMAN	221	_M[Oxidation (M)]LDAEDIVGTARPDEK_.2		0.454694	0.0411003
P12814	ACTN1_HUMAN	841	_NYITMDELRR_.3		0.418533	0.0319748
P13637	AT1A3_HUMAN	478	_YQLSIHETEDPNDNRYLLVMK_.3		0.493888	0.0414236
P13637	AT1A3_HUMAN	508	_C[Carbamidomethyl (C)]STILLQGK_.2		0.313861	0.0160815
P13639	EF2_HUMAN	102	_LIDSPGHVDFSSEVTAALR_.2		0.285045	0.0383845
P13639	EF2_HUMAN	121	_VTDGALVVVDC[Carbamidomethyl (C)]VSGVC[Carbamidomethyl (C)]VQTETVLR_.3		4.23803	0.0427709
P13667	PDIA4_HUMAN	584	_DATANDVPSDR_.2		0.252323	0.0487549
P14324	FPPS_HUMAN	399	_AAPLPPAVFLGLAR_.2		2.06222	0.0305494
P14735	IDE_HUMAN	471	_LRPENVR_.2		3.07531	0.0395552
P14866	HNRPL_HUMAN	327	_HYHDEGYGPPPPHYEGR_.3		0.413972	0.0418313
P14868	SYDC_HUMAN	198	_LQSGIC[Carbamidomethyl (C)]HLFR_.2		2.13316	0.0145713
P15531	NDKA_HUMAN	40	_FM[Oxidation (M)]QASEDLLK_.2		2.00119	0.0415031
P16298	PP2BB_HUMAN	164	_HLTEYFTFK_.2		0.254279	0.0264766
P17252	KPCA_HUMAN	360	_GTEELYAIK_.2		0.147586	0.0223344
P17600	SYN1_HUMAN	115	_VLLVIDEPHTDWAK_.2		2.12536	0.0389921
P17980	PRS6A_HUMAN	176	_EVDERPTEQYSDIGGLDK_.3		0.394755	0.0319117
P19022	CADH2_HUMAN	657	_LNGDFAQLNLK_.2		0.326331	0.0378222
P19174	PLCG1_HUMAN	1264	_QEHLADHFDSR_.2		0.423949	0.0121295
P19447	ERCC3_HUMAN	299	_NDSVNPDINIDLKPTAVLRPYQEK_.3		2.47622	0.0474402
P19784	CSK22_HUMAN	318	_EAMEHPYFYPVVK_.3		0.20311	0.048109
P20042	IF2B_HUMAN	316	_TGFQAVTGKR_.2		3.22689	0.0184659
P20042	IF2B_HUMAN	102	_KIESDVQEPTEPEDDLDIMLGNKK_.3		0.381084	0.030823
P20073	ANXA7_HUMAN	465	_TLGTMIAGDTSGDYR_.2		2.39682	0.0392975
P20674	COX5A_HUMAN	121	_EIYPYVIQ_.1		3.16865	0.0461541
P21333	FLNA_HUMAN	810	_C[Carbamidomethyl (C)]APGVVGPAEADIDFDIIR_.2		2.06047	0.0388717
P21333	FLNA_HUMAN	1033	_FLPREEGPYEVEVTYDGVPVPGSPFPLEAVAPTKPSK_.4		0.489728	0.0179979
P21333	FLNA_HUMAN	1870	_AYGPGLTHGVVNKPATFTVNTK_.3		0.442784	0.0335647
P21741	MK_HUMAN	30	_KGGPGSEC[Carbamidomethyl (C)]AEWAWGPC[Carbamidomethyl (C)]TPSSK_.2		0.324685	0.0387591
P22061	PIMT_HUMAN	125	_KDDPTLLSSGR_.3		0.264225	0.0483377
P22314	UBA1_HUMAN	448	_QNRYDGQVAVFGSDLQEK_.3		0.369395	0.0313727
P22570	ADRO_HUMAN	449	_GVRPVSFSDWEK_.3		0.444583	0.0456554
P23246	SFPQ_HUMAN	631	_FPPLGGGGGIGY_.2		2.41032	0.037738
P23396	RS3_HUMAN	41	_VTPTRTEIIILATR_.2		0.373462	0.0482619
P23526	SAHH_HUMAN	239	_VIITEIDPINALQAA_.2		2.53856	0.0312252
P23786	CPT2_HUMAN	94	_ELHEQLVALDK_.3		0.431413	0.025566
P23921	RIR1_HUMAN	498	_HRPIGIGVQGLADAFILMR_.4		2.50115	0.00620972
P24534	EF1B_HUMAN	23	_SYIEGYVPSQADVA_.2		2.22453	0.0414948
P24666	PPAC_HUMAN	49	_GYEIGNPPDYR_.2		3.39294	0.0403342
P24752	THIL_HUMAN	166	_GSTPYGGVKLEDLIVK_.3		0.451871	0.0263142
P24928	RPB1_HUMAN	720	_AHNNELEPTPGNTLR_.3		0.38616	0.0412761
P25208	NFYB_HUMAN	50	_ESFREQDIYLPIANVAR_.3		0.401673	0.0319117
P25398	RS12_HUMAN	85	_LGEWVGLC[Carbamidomethyl (C)]_.1		3.31549	0.0493432
P25787	PSA2_HUMAN	177	_RYNEDLELEDAIHTAILTLK_.4		2.49674	0.00177477
P26038	MOES_HUMAN	84	_FYPEDVSEELIQDITQR_.3		2.97127	0.0305574
P26358	DNMT1_HUMAN	1338	_AC[Carbamidomethyl (C)]QLSVVVDDK_.2		0.495125	0.048281
P27694	RFA1_HUMAN	355	_VVTATLWGEDADKFDGSR_.3		0.376295	0.0390346
P28340	DPOD1_HUMAN	281	_ATQC[Carbamidomethyl (C)]QLEADVLWSDVVSHPPEGPWQR_.3		0.489966	0.0348942
P28370	SMCA1_HUMAN	387	_LHAVLKPFLLR_.2		0.292862	0.0246939
P28715	ERCC5_HUMAN	403	_VC[Carbamidomethyl (C)]AGDDVQTGGPGAEEMR_.2		2.21486	0.0422287
P29401	TKT_HUMAN	104	_SSDLDGHPVPK_.2		3.14943	0.00847554
P30041	PRDX6_HUMAN	174	_RVATPVDWKDGDSVMVLPTIPEEEAK_.4		0.339292	0.0488928
P30041	PRDX6_HUMAN	25	_FHDFLGDSWGILFSHPR_.4		2.71096	0.0358704
P30101	PDIA3_HUMAN	160	_FDDSFSEAHSEFLK_.3		0.429278	0.022662
P31150	GDIA_HUMAN	174	_KFDLGQDVIDFTGHALALYR_.2		0.377709	0.0406594
P31930	QCR1_HUMAN	424	_IPLAEWESR_.2		2.3528	0.0330907
P31943	HNRH1_HUMAN	327	_VTGEADVEFATHEDAVAAM_.2		2.4628	0.0312252
P31946	1433B_HUMAN	140	_KQTTVSNSQQAYQEAFEISK_.3		3.76998	0.0397302
P32119	PRDX2_HUMAN	92	_KEGGLGPLNIPLLADVTRR_.4		0.378416	0.0385555
P32121	ARRB2_HUMAN	207	_ELYYHGEPLNVNVHVTNNSTK_.3		0.388269	0.0413675
P32929	CGL_HUMAN	153	_LVWIETPTNPTQK_.2		2.81974	0.0159461
P33316	DUT_HUMAN	182	_IDVGAGVIDEDYR_.2		2.71715	0.0466025
P33552	CKS2_HUMAN	59	_IHEPEPHILLFR_.4		2.99584	0.00237967
P33992	MCM5_HUMAN	643	_LFQVSTLDAALSGTLS_.2		2.31226	0.0355495
P34932	HSP74_HUMAN	705	_QIQQYMK_.2		0.287758	0.0326946
P35580	MYH10_HUMAN	1099	_GDDETLHK_.1		0.461422	0.010595
P35580	MYH10_HUMAN	52	_EERGDEVMVELAENGKK_.3		0.315649	0.0462169
P35580	MYH10_HUMAN	890	_NILAEQLQAETELF_.2		2.69343	0.0014417
P35626	ARBK2_HUMAN	508	_NFPLVISER_.2		0.282987	0.0344579
P37802	TAGL2_HUMAN	104	_GINTTDIFQTVDLWEGK_.2		2.34517	0.0432278
P37840	SYUA_HUMAN	35	_EGVLYVGSK_.1		2.69734	0.0380572
P37840	SYUA_HUMAN	61	_EQVTNVGGAVVTGVTAVAQK_.2		11.9738	0.0123991
P37840	SYUA_HUMAN	13	_EGVVAAAEK_.2		10.0023	0.00734334
P37840	SYUA_HUMAN	61	_EQVTNVGGAVVTGVTAVAQK_.3		3.16105	0.0238343
P37840	SYUA_HUMAN	35	_EGVLYVGSK_.2		5.26822	0.00734334
P37840	SYUA_HUMAN	46	_EGVVHGVATVAEK_.2		11.7624	0.0110379
P37840	SYUA_HUMAN	13	_EGVVAAAEK_.1		4.18199	0.0155395
P37840	SYUA_HUMAN	81	_TVEGAGSIAAATGFVK_.2		13.3689	0.00839787
P37840	SYUA_HUMAN	98	_DQLGKNEEGAPQEGILE_.2		0.291201	0.0316498
P38159	RBMX_HUMAN	1	_[Acetyl (Protein N-term)]MVEADRPGK_.2		0.0581023	0.0344578
P38159	RBMX_HUMAN	126	_GGHMDDGGYSM_.2		0.35782	0.0410545
P38159	RBMX_HUMAN	299	_GPPPSYGGSSR_.2		3.84944	0.0415693
P38571	LICH_HUMAN	305	_FQAFDWGSSAK_.2		0.4611	0.0471289
P39023	RL3_HUMAN	379	_FQTMEEKK_.2		0.131946	0.0408463
P40222	TXLNA_HUMAN	442	_ALLEMAEEK_.2		2.48663	0.0433602
P40692	MLH1_HUMAN	10	_RLDETVVNR_.2		0.319709	0.0420374
P41227	NAA10_HUMAN	211	_DLSEVSETTESTDVK_.2		2.47341	0.030859
P42574	CASP3_HUMAN	165	_GTELDC[Carbamidomethyl (C)]GIE_.1		2.37061	0.0427409
P42704	LPPRC_HUMAN	1210	_VIEPQYFGLAYLFRK_.3		0.261997	0.0291315
P43246	MSH2_HUMAN	97	_QYRVEVYK_.3		0.432874	0.0193373
P43487	RANG_HUMAN	17	_NTDESNHDPQFEPIVSLPEQEIK_.3		2.49129	0.0341545
P43487	RANG_HUMAN	102	_HYITPMMELKPNAGSDR_.3		0.315765	0.0391351
P43686	PRS6B_HUMAN	330	_KIEFPLPDRR_.2		3.10089	0.0378807
P43686	PRS6B_HUMAN	410	_DEQEHEFYK_.2		2.2493	0.0427709
P46459	NSF_HUMAN	463	_VEVDMEK_.2		0.329092	0.04269
P46777	RL5_HUMAN	197	_KHIMGQNVADYMR_.3		0.445189	0.0452582
P46778	RL21_HUMAN	37	_GDIVDIK_.2		7.99649	0.043337
P46781	RS9_HUMAN	70	_RLFEGNALLR_.2		0.112512	0.0383845
P46821	MAP1B_HUMAN	573	_HVEKPPKVESK_.3		0.349886	0.00583998
P46821	MAP1B_HUMAN	2	_[Acetyl (Protein N-term)]ATVVVEATEPEPSGSIANPAASTSPSLSHR_.3		2.22931	0.00759457
P46940	IQGA1_HUMAN	925	_ITLQDVVSHSK_.3		0.406931	0.0349848
P46977	STT3A_HUMAN	41	_FESVIHEFDPYFNYR_.2		2.05034	0.048281
P47985	UCRI_HUMAN	21	_GVAGALRPLVQ_.2		0.395229	0.0138581
P48147	PPCE_HUMAN	622	_LPEADDIQYPSMLLLTADHDDRVVPLHSLK_.4		0.460464	0.0288331
P48163	MAOX_HUMAN	526	_TATVYPEPQNK_.2		2.83819	0.010488
P48643	TCPE_HUMAN	530	_IDDIRKPGESEE_.3		0.279615	0.0440757
P49321	NASP_HUMAN	582	_LLAETHYQL_.2		0.449319	0.0411789
P49321	NASP_HUMAN	276	_EVSEEQPVVTL_.2		0.445921	0.0385555
P49327	FAS_HUMAN	2429	_AAEQYTPK_.2		0.242257	0.0458578
P49327	FAS_HUMAN	1941	_VSTSNISSLEGAR_.2		2.69012	0.00956785
P49419	AL7A1_HUMAN	475	_GSDC[Carbamidomethyl (C)]GIVNVNIPTSGAEIGGAF_.2		0.477008	0.0348942
P49454	CENPF_HUMAN	245	_YFSGEQEVTPSR_.2		3.98611	0.0456682
P49454	CENPF_HUMAN	20	_IQELEGQLDK_.2		2.3769	0.0451126
P49591	SYSC_HUMAN	267	_YLIATSEQPIAALHRDEWLRPEDLPIK_.3		0.455162	0.038337
P49591	SYSC_HUMAN	70	_KKEPVGDDESVPENVLSFDDLTADALANLK_.4		0.400532	0.0491432
P49591	SYSC_HUMAN	473	_PAPIEQEPSKK_.3		4.80404	0.0130944
P49643	PRI2_HUMAN	344	_GYSYNIR_.2		0.349137	0.0348861
P49750	YLPM1_HUMAN	473	_DQLQEYEK_.2		0.33654	0.0386812
P49790	NU153_HUMAN	613	_KSPGFASPK_.2		0.252101	0.0430335
P49792	RBP2_HUMAN	568	_HGLQPALLVHWAEC[Carbamidomethyl (C)]LQK_.3		0.487139	0.0332517
P49821	NDUV1_HUMAN	441	_HFRPELEER_.2		2.01179	0.0399859
P49915	GUAA_HUMAN	590	_QADFEAHNILR_.2		0.265094	0.0489323
P49959	MRE11_HUMAN	328	_VTQAIQSFC[Carbamidomethyl (C)]LEK_.2		0.158796	0.0223344
P50213	IDH3A_HUMAN	317	_HMGLFDHAAR_.2		2.0436	0.0423773
P50570	DYN2_HUMAN	91	_FTDFDEVRQEIEAETDRVTGTNK_.3		0.477594	0.0184939
P50748	KNTC1_HUMAN	626	_WLEQAAR_.2		0.323032	0.020716
P50748	KNTC1_HUMAN	135	_TYQNLVIEK_.2		0.344159	0.0440757
P50995	ANX11_HUMAN	337	_LLISLSQGNRDESTNVDMSLAQR_.3		0.368984	0.042486
P51532	SMCA4_HUMAN	636	_AGQLEAW_.1		2.91712	0.0345345
P51532	SMCA4_HUMAN	1309	_HEEEFDLFMR_.2		0.39894	0.0448127
P51571	SSRD_HUMAN	106	_FFDEESYSLLRK_.2		0.331931	0.0490133
P51648	AL3A2_HUMAN	300	_IAFGGETDEATR_.2		0.259297	0.032434
P51991	ROA3_HUMAN	62	_TDC[Carbamidomethyl (C)]VVMRDPQTK_.2		0.340406	0.0378914
P51991	ROA3_HUMAN	135	_EDTEEYNLRDYFEK_.3		0.390578	0.0369465
P52209	6PGD_HUMAN	447	_RDYFGAHTYELLAK_.2		0.32966	0.0334612
P52306	GDS1_HUMAN	428	_MLIDAQAEAAEQLGK_.2		2.58712	0.0383845
P52701	MSH6_HUMAN	611	_SSLSC[Carbamidomethyl (C)]SLQEGLIPGSQFWDASK_.3		2.56711	0.0215458
P52948	NUP98_HUMAN	1480	_EEQNSQTPLR_.2		0.270998	0.0435167
P53004	BIEA_HUMAN	31	_HPSSAFLNLIGFVSR_.2		2.35729	0.0383994
P53618	COPB_HUMAN	2	_[Acetyl (Protein N-term)]TAAENVC[Carbamidomethyl (C)]YTLINVPMDSEPPSEISLK_.3		2.47748	0.0312252
P53621	COPA_HUMAN	447	_KVQVPNC[Carbamidomethyl (C)]DEIFYAGTGNLLLR_.3		0.284201	0.0397552
P54098	DPOG1_HUMAN	444	_YLAEAQGTYEELQR_.2		0.350478	0.031416
P55060	XPO2_HUMAN	384	_RAAC[Carbamidomethyl (C)]DLVR_.2		0.32751	0.0474256
P55072	TERA_HUMAN	26	_LIVDEAINEDNSVVSLSQPK_.3		0.330977	0.035964
P55209	NP1L1_HUMAN	177	_NVDLLSDM[Oxidation (M)]VQEHDEPILK_.3		2.416	0.0345803
P55786	PSA_HUMAN	572	_NVKPDQWVK_.3		0.47983	0.00713605
P56199	ITA1_HUMAN	1126	_ELAIQISK_.2		0.300847	0.013775
P56545	CTBP2_HUMAN	312	_DAPNLIC[Carbamidomethyl (C)]TPHTAWYSEQASLEMR_.3		2.20704	0.0338393
P56937	DHB7_HUMAN	198	_YATDLLSVALNR_.2		0.241155	0.0461966
P59780	AP3S2_HUMAN	176	_NINIGDLNIK_.2		0.287853	0.0492121
P60484	PTEN_HUMAN	165	_GVTIPSQR_.2		0.193503	0.0415693
P60709	ACTB_HUMAN	257	_C[Carbamidomethyl (C)]PEALFQPSFLGM[Oxidation (M)]ESC[Carbamidomethyl (C)]_.2		2.63041	0.0285173
P60709	ACTB_HUMAN	257	_C[Carbamidomethyl (C)]PEALFQPSFLGMESC[Carbamidomethyl (C)]G_.2		2.27294	0.0366207
P60709	ACTB_HUMAN	257	_C[Carbamidomethyl (C)]PEALFQPSFLGME_.2		2.82977	0.025295
P60709	ACTB_HUMAN	95	_RVAPEEHPVLLTEAPLNPK_.2		2.09231	0.046253
P60709	ACTB_HUMAN	255	_FRC[Carbamidomethyl (C)]PEALFQPSFLGMESC[Carbamidomethyl (C)]GIHETTF_.3		3.16074	0.0334643
P60953	CDC42_HUMAN	83	_SVVSPSSFENVK_.2		2.54906	0.018493
P61011	SRP54_HUMAN	331	_DMYEQFQNIMK_.2		0.42525	0.0305494
P61916	NPC2_HUMAN	72	_AVVHGILMGVPVPFPIPEPDGC[Carbamidomethyl (C)]K_.3		0.425466	0.0264766
P61923	COPZ1_HUMAN	55	_TDSEIALLEGLTVVYK_.3		2.96942	0.013764
P61978	HNRPK_HUMAN	360	_AYEPQGGSGYDYSYAGGR_.2		2.02106	0.0306634
P61981	1433G_HUMAN	180	_SVFYYEIQNAPEQAC[Carbamidomethyl (C)]HLAK_.2		2.05802	0.0330231
P62249	RS16_HUMAN	18	_TATAVAHC[Carbamidomethyl (C)]KR_.2		0.392403	0.0356492
P62258	1433E_HUMAN	197	_AAFDDAIAELDTLSEE_.2		2.06201	0.034371
P62258	1433E_HUMAN	226	_DNLTLWTSDM[Oxidation (M)]QGDGEEQNK_.2		2.95965	0.0429924
P62277	RS13_HUMAN	82	_PDLPEDLYHLIKK_.3		2.40591	0.020716
P62318	SMD3_HUMAN	70	_FLILPDM[Oxidation (M)]LK_.2		3.33576	0.0483969
P62424	RL7A_HUMAN	176	_KMGVPYC[Carbamidomethyl (C)]IIK_.2		0.169882	0.038787
P62424	RL7A_HUMAN	176	_KMGVPYC[Carbamidomethyl (C)]IIK_.3		0.458647	0.0328925
P62495	ERF1_HUMAN	219	_VNVAGLVLAGSADFK_.3		2.72308	0.0135293
P62829	RL23_HUMAN	52	_LPAAGVGDMV_.1		0.32715	0.0289867
P62847	RS24_HUMAN	50	_TTPDVIFVF_.1		2.58293	0.0416859
P62879	GBB2_HUMAN	284	_LLLAGYDDFNC[Carbamidomethyl (C)]NIWDAMKGDR_.3		0.474573	0.040651
P62917	RL8_HUMAN	80	_EGIHTGQFVYC[Carbamidomethyl (C)]GK_.2		2.61415	0.0370425
P63146	UBE2B_HUMAN	55	_LVIEFSEEYPNKPPTVR_.3		0.309266	0.0296518
P63220	RS21_HUMAN	1	_[Acetyl (Protein N-term)]MQNDAGEFVDLYVPRK_.2		0.436145	0.0336335
P63244	RACK1_HUMAN	250	_AATGPSIK_.1		2.8822	0.0317165
P63279	UBC9_HUMAN	40	_NWEC[Carbamidomethyl (C)]AIPGK_.2		2.09128	0.0427709
P68104	EF1A1_HUMAN	220	_DGNASGTTL_.1		2.27832	0.034379
P68104	EF1A1_HUMAN	344	_VIILNHPGQISAGYAPVLDC[Carbamidomethyl (C)]HTAHIAC[Carbamidomethyl (C)]K_.3		2.1475	0.0483377
P68104	EF1A1_HUMAN	411	_C[Carbamidomethyl (C)]VESFSDYPPLGR_.2		2.1906	0.038314
P68371	TBB4B_HUMAN	47	_INVYYNEATGGK_.2		2.65985	0.0164147
P68371	TBB4B_HUMAN	381	_ISEQFTAM_.1		3.44854	0.0305494
P68371	TBB4B_HUMAN	369	_GNSTAIQELFKR_.2		0.268431	0.0490805
P68402	PA1B2_HUMAN	14	_AAEDIQGDDR_.2		2.12679	0.0499681
P78347	GTF2I_HUMAN	720	_EFSFEAWNAK_.2		0.348827	0.0406491
P78347	GTF2I_HUMAN	436	_HELLNSTR_.2		3.54418	0.0397198
P78347	GTF2I_HUMAN	972	_QLEVPATEEIK_.2		0.309033	0.0487186
P78371	TCPB_HUMAN	2	_[Acetyl (Protein N-term)]ASLSLAPVNIFK_.2		3.31189	0.0351258
P78527	PRKDC_HUMAN	2523	_NFWSHETR_.3		0.308663	0.0327706
P80404	GABT_HUMAN	338	_FWAHEHWGLDDPADVMTFSK_.3		0.480267	0.0141652
P82930	RT34_HUMAN	130	_EIEHVMYHDWR_.3		0.397525	0.0457477
P82932	RT06_HUMAN	12	_AMQRPETAATLKR_.3		0.398266	0.0293889
P82933	RT09_HUMAN	77	_QIEEFNIGKR_.2		0.331833	0.04328
Q00534	CDK6_HUMAN	94	_LTLVFEHVDQDLTTYLDK_.2		2.71835	0.0417499
Q00610	CLH1_HUMAN	626	_ALEHFTDLYDIK_.3		0.425764	0.0449695
Q01082	SPTB2_HUMAN	204	_DGMAFNALIHK_.3		2.87726	0.000630874
Q01082	SPTB2_HUMAN	869	_EQWLNNMQIPEKLEDLEVIQHR_.3		0.426518	0.0339186
Q01469	FABP5_HUMAN	18	_GFDEYMK_.2		0.0686193	0.0354206
Q01484	ANK2_HUMAN	474	_AGQVEVVR_.2		0.42516	0.0466819
Q01484	ANK2_HUMAN	464	_GETALHMAAR_.2		0.388361	0.037167
Q01658	NC2B_HUMAN	65	_TISPEHVIQAL_.2		2.37696	0.0299849
Q01831	XPC_HUMAN	156	_SLLPVKPVEIEIETPEQAK_.3		0.488481	0.0312252
Q02218	ODO1_HUMAN	388	_TKAEQFYC[Carbamidomethyl (C)]GDTEGKK_.2		2.34217	0.0184659
Q02952	AKA12_HUMAN	1277	_DVPFFEGLEGSIDTGITVSR_.2		2.17219	0.006257
Q03701	CEBPZ_HUMAN	280	_QQC[Carbamidomethyl (C)]LMALDTFK_.2		0.476839	0.0457273
Q04446	GLGB_HUMAN	648	_IVLDSDAAEYGGHQR_.3		0.469051	0.0490291
Q04637	IF4G1_HUMAN	1008	_EAEMEEHREHIK_.3		0.38857	0.046253
Q05086	UBE3A_HUMAN	736	_GFHMVTNESPLK_.2		0.383207	0.01608
Q05BV3	EMAL5_HUMAN	1915	_LFDFPC[Carbamidomethyl (C)]PEK_.2		0.396239	0.0176599
Q06124	PTN11_HUMAN	426	_TWPDHGVPSDPGGVLDFLEEVHHK_.3		0.483805	0.034379
Q07021	C1QBP_HUMAN	155	_VEEQEPELTSTPNFVVE_.2		2.65825	0.0426768
Q08211	DHX9_HUMAN	121	_AENNSEVGASGYGVPGPTWDR_.2		2.31168	0.0294
Q08211	DHX9_HUMAN	912	_FSDHVALLSVFQAWDDAR_.3		0.322921	0.046253
Q08211	DHX9_HUMAN	912	_FSDHVALLSVFQAWDDAR_.2		0.32097	0.03653
Q09028	RBBP4_HUMAN	195	_SASDDHTIC[Carbamidomethyl (C)]LWDISAVPK_.3		2.16457	0.0420012
Q10570	CPSF1_HUMAN	1056	_EFETIERDER_.2		3.19388	0.0380572
Q10713	MPPA_HUMAN	269	_KYLLGVQPAWGSAEAVDIDR_.2		2.63746	0.00124163
Q12874	SF3A3_HUMAN	382	_NLPLGWDGKPIPYWLYK_.2		0.402813	0.040804
Q12888	TP53B_HUMAN	900	_SETPFHFTLPK_.2		0.390884	0.037416
Q12906	ILF3_HUMAN	149	_SVDDAAIVIK_.2		3.79754	0.0483377
Q12906	ILF3_HUMAN	578	_AYAALAALEK_.2		2.82603	0.043337
Q12931	TRAP1_HUMAN	158	_DTGIGMTQEELVSNLGTIAR_.2		0.489207	0.0496006
Q12972	PP1R8_HUMAN	181	_TIEEGNLDIQRPK_.3		0.392467	0.0348942
Q13085	ACACA_HUMAN	621	_VQAERPDTMLGVVC[Carbamidomethyl (C)]GALHVADVSLR_.3		0.364858	0.010595
Q13107	UBP4_HUMAN	441	_LRNDSVIVDTFHGLFK_.4		2.77342	0.0142562
Q13200	PSMD2_HUMAN	42	_EQELSEEDK_.2		2.06986	0.049822
Q13263	TIF1B_HUMAN	2	_[Acetyl (Protein N-term)]AASAAAASAAAASAASGSPGPGEGSAGGEK_.3		2.38633	0.0492121
Q13263	TIF1B_HUMAN	99	_AANSSGDGGAAGDGTVVDC[Carbamidomethyl (C)]PVC[Carbamidomethyl (C)]K_.2		0.418738	0.0160672
Q13416	ORC2_HUMAN	11	_MLEVHFVGDDDVLNHILDR_.3		2.12956	0.00479626
Q13618	CUL3_HUMAN	39	_NAIQEIQRK_.2		0.371216	0.0461737
Q13637	RAB32_HUMAN	150	_DSSQSPSQVDQFC[Carbamidomethyl (C)]K_.2		0.45142	0.034199
Q13769	THOC5_HUMAN	412	_KTPNPANQYQFDK_.2		0.357768	0.0416478
Q13813	SPTN1_HUMAN	1557	_SRDVDEIEAWISEK_.2		0.401135	0.0496863
Q13813	SPTN1_HUMAN	1044	_LRQEQIDNQTR_.2		0.406571	0.0364086
Q13823	NOG2_HUMAN	401	_AKPEYISK_.2		2.69496	0.0401905
Q13867	BLMH_HUMAN	336	_LGLSDMNLYDHELVFGVSLK_.3		0.488148	0.0288331
Q13885	TBB2A_HUMAN	123	_ESESC[Carbamidomethyl (C)]DC[Carbamidomethyl (C)]LQGFQLTHSLGGGTGSGM[Oxidation (M)]GTLLISK_.3		2.31468	0.0374568
Q14103	HNRPD_HUMAN	46	_GTGGGTASGGTEGGSAESEGAK_.2		2.47412	0.0345735
Q14103	HNRPD_HUMAN	70	_ASKNEEDEGHSNSSPR_.2		2.27091	0.019497
Q14119	VEZF1_HUMAN	240	_GFSRPDHLSC[Carbamidomethyl (C)]HVK_.3		0.469664	0.0432278
Q14152	EIF3A_HUMAN	76	_NIC[Carbamidomethyl (C)]QQVNIK_.3		2.58064	0.0487055
Q14166	TTL12_HUMAN	288	_EKLPLDINPVVHPHGHIFK_.3		0.496036	0.0397552
Q14194	DPYL1_HUMAN	545	_QIDDNNPR_.2		0.259293	0.0456753
Q14195	DPYL3_HUMAN	24	_IVNDDQSFYADIY_.2		2.06893	0.0201923
Q14203	DCTN1_HUMAN	444	_TDRNLNLEEK_.2		0.371121	0.0417429
Q14247	SRC8_HUMAN	4	_ASAGHAVSIAQDDAGADDWETDPDFVNDVSEK_.3		2.09556	0.0184659
Q14247	SRC8_HUMAN	153	_DYSSGFGGKY_.2		0.342833	0.0490219
Q14258	TRI25_HUMAN	336	_GIHQSTIDLK_.2		0.324032	0.0336335
Q14258	TRI25_HUMAN	96	_ASAPSPNAQVAC[Carbamidomethyl (C)]DHC[Carbamidomethyl (C)]LK_.3		0.378451	0.0382683
Q14558	KPRA_HUMAN	280	_IYVMATHGILSAEAPR_.2		0.360541	0.0380559
Q14669	TRIPC_HUMAN	115	_HLDQEQQLK_.2		2.2612	0.0490876
Q14697	GANAB_HUMAN	297	_GSVPVLLAHNPHR_.3		2.13428	0.0184939
Q14699	RFTN1_HUMAN	415	_TTSEGSVSTK_.2		0.173656	0.0345803
Q14807	KIF22_HUMAN	203	_GNILIPGLSQKPISSFADFER_.3		0.326851	0.0420012
Q14839	CHD4_HUMAN	715	_QPEYLDATGGTLHPYQMEGLNWLR_.3		0.471281	0.0378608
Q14839	CHD4_HUMAN	241	_VTATEVAPPPPPVEVPIRK_.3		0.432605	0.0348942
Q14847	LASP1_HUMAN	66	_ADTPENLR_.2		0.195525	0.0353038
Q14914	PTGR1_HUMAN	267	_MEAFVVYR_.2		0.487289	0.0414436
Q14919	NC2A_HUMAN	41	_ALELFLESLLKK_.3		3.94217	0.000630874
Q14966	ZN638_HUMAN	263	_FPVEDVFR_.2		0.409497	0.0413013
Q14974	IMB1_HUMAN	299	_EAAEQGRPPEHTSK_.2		2.31691	0.0302763
Q14974	IMB1_HUMAN	184	_EEPSNNVK_.2		0.0852923	0.0421066
Q14980	NUMA1_HUMAN	1158	_AERDSALETLQGQLEEK_.2		0.379204	0.0124009
Q14980	NUMA1_HUMAN	387	_LSQLEEHLSQL_.2		0.46215	0.0313727
Q14997	PSME4_HUMAN	1318	_FVEQLITFLSLEDRK_.3		2.61077	0.00771187
Q15019	SEPT2_HUMAN	198	_RILDEIEEHNIK_.3		0.194845	0.0304581
Q15020	SART3_HUMAN	233	_EFESAIVEAAR_.2		2.01111	0.0486237
Q15042	RB3GP_HUMAN	490	_FRWENNFLIPGLASGPPDLR_.3		0.481561	0.0134637
Q15070	OXA1L_HUMAN	359	_EGFLESFKK_.2		0.462624	0.0348861
Q15084	PDIA6_HUMAN	300	_AVLPHILDTGAAGR_.3		0.421135	0.0413696
Q15149	PLEC_HUMAN	3506	_VSIYEAMR_.2		0.474589	0.0446161
Q15149	PLEC_HUMAN	897	_LEDLLQDAQDEK_.2		0.171834	0.0415922
Q15149	PLEC_HUMAN	3629	_GYFSEEMNR_.2		0.337869	0.0271339
Q15223	NECT1_HUMAN	189	_LKGEAEYQEIR_.2		2.05587	0.0330231
Q15293	RCN1_HUMAN	195	_LHPEEFEHMK_.2		0.342236	0.0490685
Q15393	SF3B3_HUMAN	204	_TQQTLTFYELDLGLNHVVR_.3		2.28133	0.00827701
Q15427	SF3B4_HUMAN	47	_DRVTGQHQGYGFVEFLSEEDADYAIK_.4		0.456081	0.0470657
Q15459	SF3A1_HUMAN	2	_PAGPVQAVPPPPPVPTEPK_.3		0.241352	0.0254867
Q15477	SKIV2_HUMAN	691	_DLLPGEYVQMAGR_.2		0.363955	0.04466
Q15637	SF01_HUMAN	117	_VALNPDFKPPADYKPPATR_.2		2.48877	0.0330231
Q15768	EFNB3_HUMAN	287	_EAEPGELGIALR_.2		0.478866	0.0456554
Q15785	TOM34_HUMAN	43	_GSSDPEEESVLYSNR_.2		0.430665	0.0145411
Q15907	RB11B_HUMAN	111	_DHADSNIVIMLVGNK_.3		0.410885	0.0171074
Q16204	CCDC6_HUMAN	46	_SGGIVISPFRLEELTNR_.3		0.464821	0.0263717
Q16352	AINX_HUMAN	309	_REEIHEYRR_.3		0.429536	0.0370425
Q16527	CSRP2_HUMAN	33	_C[Carbamidomethyl (C)]C[Carbamidomethyl (C)]FLC[Carbamidomethyl (C)]MVC[Carbamidomethyl (C)]R_.2		0.485991	0.0397741
Q16537	2A5E_HUMAN	38	_SQGKPIELTPLPLLK_.3		0.451369	0.0162467
Q16539	MK14_HUMAN	122	_LTDDHVQFLIYQILR_.3		3.51643	0.00814151
Q16543	CDC37_HUMAN	46	_EKEELDR_.1		2.77997	0.046725
Q16555	DPYL2_HUMAN	239	_AITIANQTNC[Carbamidomethyl (C)]PLYIT_.2		2.09848	0.043009
Q16555	DPYL2_HUMAN	497	_GLYDGPVC[Carbamidomethyl (C)]EV_.1		3.43962	0.037165
Q16555	DPYL2_HUMAN	533	_NLHQSGFSLSGAQIDDNIPR_.2		2.21838	0.0411003
Q16656	NRF1_HUMAN	227	_ESC[Carbamidomethyl (C)]KPIWWPEDIPWANVR_.3		0.366392	0.0426768
Q16658	FSCN1_HUMAN	248	_VGKDELFALEQSC[Carbamidomethyl (C)]AQVVLQAA_.2		3.10852	0.00698929
Q16795	NDUA9_HUMAN	119	_VVQHSNVVINLIGRDWETK_.3		0.417765	0.0283237
Q32P41	TRM5_HUMAN	351	_VFNLDGK_.2		0.480834	0.0479811
Q3B726	RPA43_HUMAN	73	_EQLDAELLR_.2		0.386783	0.0324808
Q4G0J3	LARP7_HUMAN	126	_TVYVELLPK_.2		0.316127	0.0472593
Q4LE39	ARI4B_HUMAN	83	_LTDASWYTVVFDDGDEK_.2		2.20327	0.010595
Q5H9R7	PP6R3_HUMAN	135	_KPEQIVDFLKK_.3		0.483335	0.0287001
Q5JRA6	TGO1_HUMAN	855	_NDNPEEHLK_.2		0.409957	0.0475083
Q5JS54	PSMG4_HUMAN	21	_LWEQLVHFHVMR_.4		2.31132	0.0103312
Q5SRE5	NU188_HUMAN	565	_VKPIIDLVHK_.3		0.489993	0.0323137
Q5SSJ5	HP1B3_HUMAN	34	_VEDSTMPIRR_.2		0.35673	0.0320894
Q5SWX8	ODR4_HUMAN	338	_EFHVLPYR_.2		0.248515	0.00988734
Q5T4S7	UBR4_HUMAN	3655	_TETLQC[Carbamidomethyl (C)]PR_.2		0.22629	0.044855
Q5T4S7	UBR4_HUMAN	3464	_KAAQFVDLLGYFSLK_.3		2.19495	0.00165547
Q5T4S7	UBR4_HUMAN	1964	_EDYLAVC[Carbamidomethyl (C)]GLK_.2		2.56374	0.0313332
Q5UCC4	EMC10_HUMAN	100	_DVAALNGLYR_.2		0.314542	0.038645
Q5VUA4	ZN318_HUMAN	2162	_GLGPSPC[Carbamidomethyl (C)]LPDLVDFVTR_.2		0.492697	0.0140493
Q63HM9	PLCX3_HUMAN	310	_LNYVFDEGEANT_.2		3.65566	0.0271339
Q6GMV3	PTRD1_HUMAN	102	_NIDHMLWLEQPENIATC[Carbamidomethyl (C)]IALRPYPK_.4		0.3191	0.0464889
Q6NT76	HMBX1_HUMAN	238	_MRPAPIPIEDPEWR_.3		0.476452	0.0212403
Q6P158	DHX57_HUMAN	1095	_SPFVSPWDK_.2		6.69048	0.00138566
Q6P1R3	MSD2_HUMAN	375	_FLEITISEAR_.2		0.433152	0.0264766
Q6P2Q9	PRP8_HUMAN	37	_WQQLQAK_.2		0.300159	0.0471289
Q6P2Q9	PRP8_HUMAN	2318	_ALLQEGEVYSADREDLYA_.2		2.36537	0.0381718
Q6P4E1	CASC4_HUMAN	324	_LIPGSNLDSEPR_.2		0.379512	0.0305494
Q6PCE3	PGM2L_HUMAN	43	_EQIENLLR_.2		3.94828	0.0313727
Q6PD62	CTR9_HUMAN	123	_IIMYDQNHLLGR_.2		0.293777	0.0337155
Q6PGP7	TTC37_HUMAN	1426	_SLQLASQR_.2		0.220516	0.0478844
Q6PGP7	TTC37_HUMAN	1006	_AILLLQTAEDQDTYNVAIR_.2		2.2228	0.0471289
Q6PKG0	LARP1_HUMAN	397	_SVDQELLK_.2		2.21261	0.0265416
Q6WCQ1	MPRIP_HUMAN	439	_YDVTEYPVQR_.2		0.441025	0.044249
Q6YN16	HSDL2_HUMAN	384	_LKPTMAFMSGK_.2		0.452834	0.0439715
Q71U36	TBA1A_HUMAN	281	_AYHEQLSVAEITNAC[Carbamidomethyl (C)]FEPA_.2		2.63419	0.0253957
Q71U36	TBA1A_HUMAN	374	_AVC[Carbamidomethyl (C)]M[Oxidation (M)]LSNTTAIAEAWAR_.2		2.46664	0.035964
Q71U36	TBA1A_HUMAN	41	_TIGGGDDSFNTFFSETGAGK_.3		22.5499	0.048281
Q7KZ85	SPT6H_HUMAN	396	_VWQWDEK_.2		0.361948	0.0381718
Q7L0Y3	TM10C_HUMAN	219	_ELQNTVSQLLESEGWNRR_.2		4.20027	0.042924
Q7L592	NDUF7_HUMAN	319	_LHDVLIAPGTADLTADVDFSYLR_.3		0.488563	0.0388172
Q7Z2K8	GRIN1_HUMAN	686	_GEPVSLGK_.2		0.374704	0.0415031
Q7Z2K8	GRIN1_HUMAN	982	_RPPGLFR_.2		0.324601	0.0458457
Q7Z3K3	POGZ_HUMAN	833	_HLVFNPSHR_.3		0.391597	0.0419504
Q7Z460	CLAP1_HUMAN	1310	_ELSNHNERVEER_.3		0.3567	0.038787
Q7Z478	DHX29_HUMAN	1169	_TSLLTLEDVKQELIK_.3		2.41603	0.0141652
Q7Z4H8	PLGT3_HUMAN	270	_DVVLPTYDITHSMLEAMR_.3		0.491887	0.0405595
Q7Z4S6	KI21A_HUMAN	253	_IISESAQMNEFETLTAK_.2		2.78396	0.0380559
Q7Z4S6	KI21A_HUMAN	396	_LQMELMEYK_.2		0.40543	0.0368962
Q7Z6B0	CCD91_HUMAN	405	_RLDQVIR_.2		2.64038	0.0428709
Q7Z6Z7	HUWE1_HUMAN	3446	_SSLLTEK_.1		0.499064	0.00368331
Q7Z6Z7	HUWE1_HUMAN	2228	_VPHSLDLSSPNMANTVNAALKPLETLSR_.4		0.473369	0.0370425
Q7Z7F7	RM55_HUMAN	104	_KEYEQELSDDLHVER_.2		2.35982	0.0271866
Q7Z7K6	CENPV_HUMAN	127	_LTSEGAAK_.1		0.255839	0.0397552
Q86TI2	DPP9_HUMAN	319	_LAEFQTDSQGK_.2		0.366856	0.0266101
Q86V81	THOC4_HUMAN	236	_QQLSAEELDAQLDAYNAR_.2		2.16036	0.0139159
Q86V81	THOC4_HUMAN	87	_WQHDLFDSGFGGGAGVETGGK_.3		2.03703	0.0393227
Q86V81	THOC4_HUMAN	87	_WQHDLFDSGFGGGAGVETGGK_.2		2.04071	0.0151454
Q86W42	THOC6_HUMAN	316	_VLTAAGNSC[Carbamidomethyl (C)]R_.2		0.146123	0.0348792
Q86W42	THOC6_HUMAN	279	_C[Carbamidomethyl (C)]VNQWQLSGELK_.2		0.417699	0.0284596
Q86WJ1	CHD1L_HUMAN	473	_DTVEEIVYRK_.2		0.428489	0.0437156
Q8IU81	I2BP1_HUMAN	307	_ALASSGFK_.1		0.443758	0.0296197
Q8IUR0	TPPC5_HUMAN	44	_VFSVAELQSR_.2		0.273058	0.0134608
Q8IWA4	MFN1_HUMAN	230	_PNIFILNNR_.2		0.351006	0.0271866
Q8IWQ3	BRSK2_HUMAN	484	_NSFLGSPR_.2		0.475205	0.046253
Q8IWQ3	BRSK2_HUMAN	540	_DKPLSSIK_.2		0.396509	0.0249116
Q8IX12	CCAR1_HUMAN	476	_DGFQHPAR_.2		2.95731	0.0369465
Q8IXT5	RB12B_HUMAN	936	_ANVNEILDFFHGYR_.2		0.422844	0.031328
Q8IY37	DHX37_HUMAN	975	_ELPEFVVYQEIVETTK_.2		0.266242	0.0474402
Q8IZ07	AN13A_HUMAN	411	_IEIPLFHVLNAR_.3		2.53139	0.0444909
Q8IZ73	RUSD2_HUMAN	407	_TNEELLR_.2		5.50311	0.0449695
Q8IZ81	ELMD2_HUMAN	47	_IENSLTYSK_.2		0.286375	0.0451558
Q8IZ83	A16A1_HUMAN	536	_FQAPGAR_.2		0.0675055	0.0474256
Q8IZL8	PELP1_HUMAN	480	_GSPDGSLQTGKPSAPKK_.3		0.447164	0.0342138
Q8N122	RPTOR_HUMAN	98	_ALETIGANLQK_.2		2.00085	0.0380559
Q8N158	GPC2_HUMAN	236	_NVVSEALK_.2		0.47368	0.049024
Q8N2K0	ABD12_HUMAN	320	_HISC[Carbamidomethyl (C)]PLLILHAEDDPVVPFQLGR_.3		0.454469	0.0103312
Q8N3C0	ASCC3_HUMAN	1120	_LWGWASPLR_.2		0.344272	0.0446161
Q8N3P4	VPS8_HUMAN	703	_VIAPPLNAGK_.2		4.14427	0.0385555
Q8N5N7	RM50_HUMAN	76	_EVFGSSLPSNWQDISLEDSR_.2		2.73175	0.0396438
Q8N6M0	OTU6B_HUMAN	162	_AIEDQLK_.1		2.43447	0.0475083
Q8N6R0	EFNMT_HUMAN	323	_QLAASAGFR_.2		0.28951	0.0348861
Q8N8A2	ANR44_HUMAN	956	_VVVEELLAK_.2		2.06236	0.0270859
Q8N8A2	ANR44_HUMAN	71	_DNMWLTPLHR_.2		0.447343	0.0298345
Q8N8N7	PTGR2_HUMAN	294	_DKFEPGILQLSQWFK_.3		2.00668	0.0305494
Q8N8S7	ENAH_HUMAN	123	_QNSQLPAQVQNGPSQEELEIQRR_.3		0.374341	0.0388172
Q8N9N8	EIF1A_HUMAN	99	_EGFWPEAFSEVAEK_.2		0.355983	0.040651
Q8NBF2	NHLC2_HUMAN	448	_HLVGGER_.2		2.93736	0.0348861
Q8NBN7	RDH13_HUMAN	23	_DYVTGGAC[Carbamidomethyl (C)]PSK_.2		0.425302	0.0211703
Q8NC51	PAIRB_HUMAN	2	_PGHLQEGFGC[Carbamidomethyl (C)]VVTNR_.2		2.0487	0.0431087
Q8ND04	SMG8_HUMAN	526	_NQLAQALR_.2		3.6806	0.032434
Q8NE71	ABCF1_HUMAN	531	_GNYMTFK_.1		3.17734	0.00847554
Q8NFC6	BD1L1_HUMAN	1499	_NGQTEDVATGPR_.2		0.429055	0.0420073
Q8NFF5	FAD1_HUMAN	469	_QALGELQAR_.2		3.11669	0.0449557
Q8NFV4	ABHDB_HUMAN	46	_GGAEPRPLPLSYR_.3		0.312305	0.0339396
Q8TAQ2	SMRC2_HUMAN	932	_QAFHMEQLK_.2		0.443863	0.0333295
Q8TC07	TBC15_HUMAN	303	_IDLGERPVVQR_.3		0.425843	0.0184428
Q8TCJ2	STT3B_HUMAN	755	_HLEEAFTSEHWLVR_.3		0.323997	0.0272931
Q8TEM1	PO210_HUMAN	985	_VVDKVEIGK_.2		0.298732	0.0498889
Q8WUM4	PDC6I_HUMAN	575	_SVNFDMTSK_.2		0.376175	0.0382683
Q8WVC6	DCAKD_HUMAN	129	_HTVVVYC[Carbamidomethyl (C)]DR_.2		2.30922	0.0391026
Q8WVM0	TFB1M_HUMAN	90	_FIPGLQMLSDAAPGK_.2		0.478324	0.0351258
Q8WWC4	MAIP1_HUMAN	270	_EFTQGVKPDWTIAR_.3		0.40369	0.028308
Q8WWH5	TRUB1_HUMAN	158	_ATDTLDSTGR_.2		0.445848	0.0291315
Q8WWY3	PRP31_HUMAN	339	_QVKPLPAPLDGQR_.2		0.382117	0.0449695
Q8WXH0	SYNE2_HUMAN	1001	_ELC[Carbamidomethyl (C)]EELPSQK_.2		0.430743	0.0490685
Q8WXH0	SYNE2_HUMAN	1476	_VLDEYEEEK_.2		0.326603	0.0474112
Q8WXH0	SYNE2_HUMAN	6141	_FLDDYSR_.2		0.46336	0.0342409
Q92499	DDX1_HUMAN	147	_VGWSTMQASLDLGTDK_.2		0.410824	0.0386312
Q92520	FAM3C_HUMAN	31	_MDASLGNLFAR_.2		2.08749	0.035167
Q92541	RTF1_HUMAN	389	_IGIGNHNSKPVYR_.3		0.282884	0.0485991
Q92575	UBXN4_HUMAN	241	_KQEEELTK_.2		5.59444	0.0277487
Q92598	HS105_HUMAN	591	_VVNVELPIEAN_.2		0.385012	0.0458507
Q92616	GCN1_HUMAN	2573	_MIWWANKDPLPPLDPQAIKPILK_.3		2.09059	0.00073301
Q92616	GCN1_HUMAN	1531	_QLSSC[Carbamidomethyl (C)]LPNIVPK_.2		0.320869	0.0352158
Q92620	PRP16_HUMAN	692	_FAAFFGNVPIFHIPGR_.3		0.391061	0.0498709
Q92733	PRCC_HUMAN	207	_KPSDGSPDTKPSR_.2		2.11608	0.0391
Q92797	SYMPK_HUMAN	902	_EVIQALPK_.1		0.492824	0.0321869
Q92804	RBP56_HUMAN	2	_[Acetyl (Protein N-term)]SDSGSYGQS_.1		0.395933	0.0489355
Q92888	ARHG1_HUMAN	288	_KAEVDAEKPGATDR_.3		0.391692	0.0412761
Q92888	ARHG1_HUMAN	597	_EILHHVNQAVR_.3		0.295105	0.0437156
Q93034	CUL5_HUMAN	293	_LHLMFSLMDK_.2		0.498328	0.0354455
Q93034	CUL5_HUMAN	375	_AVVNDATIFKLELPLK_.3		2.35515	0.00435146
Q969H6	POP5_HUMAN	57	_YLNAYTGIVLLR_.2		0.400299	0.0253056
Q969H8	MYDGF_HUMAN	114	_GAEIEYAMAYSK_.2		2.58587	0.014548
Q969S9	RRF2M_HUMAN	311	_LQTAIHR_.2		0.303716	0.0488928
Q969Z0	FAKD4_HUMAN	424	_EAELQAVLHPEFHIQFLGGK_.4		2.91663	0.0418299
Q96AA3	RFT1_HUMAN	2	_GSQEVLGHAAR_.2		0.313277	0.0489898
Q96AB3	ISOC2_HUMAN	2	_[Acetyl (Protein N-term)]AAARPSLGR_.2		0.465498	0.0430708
Q96AE4	FUBP1_HUMAN	99	_SVM[Oxidation (M)]TEEYKVPDGMVGFIIGR_.3		2.54777	0.0474226
Q96CS3	FAF2_HUMAN	82	_VVSRPQPR_.2		0.311935	0.0324279
Q96D46	NMD3_HUMAN	252	_DNVVC[Carbamidomethyl (C)]LSPK_.1		0.459482	0.0400228
Q96DE0	NUD16_HUMAN	150	_DGVGGLPTFLENSFIGSAR_.2		0.374071	0.04132
Q96EK5	KBP_HUMAN	351	_ELDEEESIR_.2		2.89194	0.0489898
Q96F86	EDC3_HUMAN	244	_YRHDENILESEPIVYR_.3		0.18341	0.0222293
Q96GM5	SMRD1_HUMAN	503	_RQELEQALGIR_.3		0.35981	0.0238871
Q96GM5	SMRD1_HUMAN	26	_AALGPGGTPGPPVR_.2		0.14673	0.0382133
Q96HC4	PDLI5_HUMAN	83	_RASAAPKPEPVPVQK_.3		0.394352	0.0406594
Q96HE7	ERO1A_HUMAN	138	_GAVDESLSEETQK_.2		0.443681	0.0400524
Q96HW7	INT4_HUMAN	578	_DSLSHLVPALR_.2		0.433752	0.0228098
Q96I51	RCC1L_HUMAN	37	_EAAEAEAEVPVVQYVGER_.2		2.20106	0.0216384
Q96IR7	HPDL_HUMAN	8	_LC[Carbamidomethyl (C)]HIAFHVPAGQPLAR_.3		0.327042	0.0436862
Q96JP5	ZFP91_HUMAN	399	_PLQC[Carbamidomethyl (C)]EIC[Carbamidomethyl (C)]GFTC[Carbamidomethyl (C)]R_.2		0.473988	0.0490133
Q96KP4	CNDP2_HUMAN	309	_WRYPSLSLHGIEGAFSGSGAK_.3		0.32197	0.0437027
Q96MW1	CCD43_HUMAN	169	_NVEDVLNAR_.2		0.167148	0.04132
Q96N67	DOCK7_HUMAN	740	_FFALVNALDEHLFPVR_.3		2.68029	0.0378807
Q96P16	RPR1A_HUMAN	57	_LTFLYLANDVIQNSKR_.2		0.489559	0.046253
Q96PY5	FMNL2_HUMAN	701	_NLAITLR_.2		3.28634	0.0328702
Q96QU8	XPO6_HUMAN	718	_AQVLVC[Carbamidomethyl (C)]R_.2		2.31788	0.0397225
Q96QZ7	MAGI1_HUMAN	884	_SGDELIC[Carbamidomethyl (C)]VDGTPVIGK_.2		0.419873	0.0172826
Q96RP9	EFGM_HUMAN	609	_FVLQDGAHHMVDSNEISFIR_.3		0.328057	0.0368962
Q96RQ3	MCCA_HUMAN	611	_LIILENTIYLFSK_.2		2.30154	0.0172315
Q96T76	MMS19_HUMAN	308	_EVFQTASER_.2		2.52709	0.0320886
Q96T76	MMS19_HUMAN	149	_HTVYNIITNFMR_.2		0.457906	0.0409713
Q96T88	UHRF1_HUMAN	271	_IIFVDEVFK_.1		0.369267	0.0383994
Q99459	CDC5L_HUMAN	373	_TNVDTPLK_.2		0.32213	0.0304749
Q99459	CDC5L_HUMAN	544	_DLPRPSEVNETILRPLNVEPPLTDLQK_.4		0.45325	0.0260233
Q99536	VAT1_HUMAN	282	_VVTYGMANLLTGPKR_.2		0.442524	0.0372874
Q99567	NUP88_HUMAN	175	_HAAWYPSEILDPHVVLLTSDNVIR_.3		0.461397	0.0345804
Q99733	NP1L4_HUMAN	158	_GIPEFWFT_.1		2.12965	0.0471469
Q99766	ATP5S_HUMAN	203	_TALPSLELK_.2		2.22479	0.0381718
Q99798	ACON_HUMAN	480	_NDANPETHAFVTSPEIVTAL_.2		0.321405	0.0262983
Q99805	TM9S2_HUMAN	92	_PSENLGQVLFGER_.2		0.21455	0.0292027
Q99961	SH3G1_HUMAN	165	_RLDFDYKK_.3		0.293687	0.0392872
Q99996	AKAP9_HUMAN	358	_LLGELQEQIVQK_.2		0.326125	0.0457477
Q9BPU6	DPYL5_HUMAN	57	_LVIPGGIDTSTHFHQTF_.2		2.20486	0.0103312
Q9BPY3	F118B_HUMAN	99	_NLVHVAHDLIQK_.2		0.468868	0.0109913
Q9BQ52	RNZ2_HUMAN	743	_VGVAFDHMK_.2		0.351829	0.0434845
Q9BQ67	GRWD1_HUMAN	38	_GPPLREGEELVMDEEAYVL_.2		2.60699	0.048281
Q9BQG0	MBB1A_HUMAN	263	_KLPAIALDLLR_.3		2.0876	0.0316498
Q9BQG2	NUD12_HUMAN	425	_EQVLDVLTK_.2		2.50522	0.025295
Q9BRG1	VPS25_HUMAN	68	_KLPVESIQIVLEELR_.2		0.376583	0.0332517
Q9BRQ6	MIC25_HUMAN	192	_RVEPVC[Carbamidomethyl (C)]SGLQAQILHC[Carbamidomethyl (C)]YR_.3		0.422804	0.0416548
Q9BRX9	WDR83_HUMAN	90	_AVVLWDVASGQVVR_.2		2.45031	0.0335647
Q9BSJ2	GCP2_HUMAN	561	_MSTANTDPFKDDLK_.2		0.467813	0.0343626
Q9BT78	CSN4_HUMAN	171	_ASLLQNESTNEQLQIHYK_.3		0.31902	0.0214329
Q9BTC8	MTA3_HUMAN	181	_VWDPNSPLTDR_.2		3.56562	0.0284255
Q9BTD8	RBM42_HUMAN	364	_AGSSWEDPSLLEWDADDFR_.2		0.33212	0.0474256
Q9BUF5	TBB6_HUMAN	239	_SLRFPGQLNADLR_.3		0.399383	0.0498709
Q9BUF5	TBB6_HUMAN	104	_GHYTEGAELVDAVLDVVR_.3		0.391378	0.0470486
Q9BUQ8	DDX23_HUMAN	413	_EPTPIQR_.2		2.11644	0.0410031
Q9BW27	NUP85_HUMAN	59	_KDVDVYSQILR_.2		2.11647	0.0279639
Q9BWF3	RBM4_HUMAN	183	_VADLTEQYNEQYGAVR_.2		2.52342	0.0366166
Q9BXK5	B2L13_HUMAN	48	_SQSLDQEILLK_.2		0.43621	0.0160672
Q9BXM9	FSD1L_HUMAN	397	_SYSVGVAYK_.1		2.85503	0.0400228
Q9BXR0	TGT_HUMAN	56	_GITTEQLDALGC[Carbamidomethyl (C)]R_.2		0.349699	0.0419786
Q9BY42	RTF2_HUMAN	93	_LSDNPAWEGDK_.2		0.399381	0.0315531
Q9BY43	CHM4A_HUMAN	14	_EKGPTPEEAIQK_.2		0.355165	0.0481749
Q9BY44	EIF2A_HUMAN	306	_C[Carbamidomethyl (C)]DPVFDFGTGPR_.2		0.292806	0.0456753
Q9BY44	EIF2A_HUMAN	128	_MQNWC[Carbamidomethyl (C)]PSWSEDETLC[Carbamidomethyl (C)]AR_.2		2.22119	0.0356492
Q9BY77	PDIP3_HUMAN	34	_VGIQQGLLSQSTR_.2		2.98525	0.00127331
Q9C005	DPY30_HUMAN	55	_AYLDQTVVPILLQ_.2		2.0506	0.0451126
Q9GZT4	SRR_HUMAN	21	_DSIHLTPVLTSSILNQLTGR_.2		0.490575	0.0383318
Q9H0B6	KLC2_HUMAN	102	_LVQENQWLR_.2		2.00614	0.0348942
Q9H0D6	XRN2_HUMAN	153	_ERFDSNC[Carbamidomethyl (C)]ITPGTEFMDNLAK_.3		0.439062	0.0484229
Q9H0E9	BRD8_HUMAN	468	_DKPVPLPAPEMTVK_.2		0.296891	0.00133937
Q9H0H5	RGAP1_HUMAN	203	_SIGSAVDQGNESIVAK_.2		4.85413	0.0411508
Q9H1E3	NUCKS_HUMAN	10	_VVDYSQFQESDDADEDYGR_.2		2.30505	0.0362421
Q9H2U1	DHX36_HUMAN	873	_SVNVEQTDFHYNWLIYHLK_.3		0.484666	0.0345803
Q9H3K6	BOLA2_HUMAN	44	_FEGKPLLQR_.1		2.24991	0.0205379
Q9H3U1	UN45A_HUMAN	837	_AAAGGLAMLTSMRPTLC[Carbamidomethyl (C)]SR_.3		0.483714	0.0414948
Q9H6Y7	RN167_HUMAN	89	_RFDC[Carbamidomethyl (C)]NFDLK_.2		0.411801	0.0402343
Q9H773	DCTP1_HUMAN	5	_GGEIRGDTGGEDTAAPGR_.3		0.44184	0.0352158
Q9H8T0	AKTIP_HUMAN	188	_IDTASPLNPEAAVLYEK_.2		3.62027	0.0335647
Q9H910	JUPI2_HUMAN	153	_EQEPMPTVDSHEPR_.3		0.227991	0.010595
Q9HAB8	PPCS_HUMAN	56	_FLDNFSSGR_.2		0.249137	0.0345345
Q9HBG6	IF122_HUMAN	35	_LLVYDTSDGTLLQPLK_.2		0.407525	0.025566
Q9HC35	EMAL4_HUMAN	259	_LKLEWAYGYR_.3		0.421969	0.0452582
Q9HC38	GLOD4_HUMAN	87	_TYNYGVGDYK_.2		2.05998	0.0291315
Q9HD20	AT131_HUMAN	692	_ELGHLTHQQAR_.3		0.284449	0.00892088
Q9NNW7	TRXR2_HUMAN	159	_ASFVDEHTVC[Carbamidomethyl (C)]GVAK_.2		2.25991	0.0331763
Q9NP66	HM20A_HUMAN	105	_SPLTGYVR_.2		0.228569	0.0315531
Q9NQ48	LZTL1_HUMAN	109	_ELLEQVAEFEK_.2		0.225025	0.0211124
Q9NQC3	RTN4_HUMAN	479	_IFPLLGDPTSENK_.2		0.259156	0.0378807
Q9NR30	DDX21_HUMAN	534	_TGVC[Carbamidomethyl (C)]IC[Carbamidomethyl (C)]FYQHK_.3		0.39619	0.0499467
Q9NR31	SAR1A_HUMAN	13	_SSVLQFLGLYK_.2		3.17625	0.025566
Q9NRL2	BAZ1A_HUMAN	1461	_IQVPDYYDIIK_.2		0.357542	0.0275329
Q9NRL3	STRN4_HUMAN	476	_NAALDVEPIHAFR_.3		0.494812	0.00988966
Q9NRP2	COXM2_HUMAN	70	_LFNPPEESEK_.2		0.17627	0.0222293
Q9NRZ5	PLCD_HUMAN	282	_DAFQEEYYR_.2		0.493349	0.0494284
Q9NSD9	SYFB_HUMAN	54	_AAGASDVVLYK_.2		2.0309	0.0383362
Q9NTJ3	SMC4_HUMAN	886	_RLHNTIVEINNHK_.3		0.448906	0.020716
Q9NTJ5	SAC1_HUMAN	466	_THLGLIMDGWNSMIR_.3		0.414557	0.0271866
Q9NU22	MDN1_HUMAN	3142	_HLAGLAELLPESR_.2		0.362639	0.0434845
Q9NV70	EXOC1_HUMAN	567	_GTPLPVSSEK_.2		3.14356	0.043832
Q9NVA1	UQCC1_HUMAN	174	_IIVHFMWEDVQQR_.2		0.241246	0.0402725
Q9NVI1	FANCI_HUMAN	605	_LYEGFYDVLR_.2		2.84982	0.0483362
Q9NVP1	DDX18_HUMAN	273	_ELMTHHVHTYGLIMGGSNR_.2		0.477358	0.0122275
Q9NVX2	NLE1_HUMAN	177	_NGQILLWDPSTGK_.2		0.497186	0.048281
Q9NWY4	HPF1_HUMAN	254	_TIVEAASDEERLK_.2		0.396899	0.0490254
Q9NXF1	TEX10_HUMAN	75	_QSALLGLK_.2		2.27855	0.0406907
Q9NY27	PP4R2_HUMAN	35	_TGETMIQWSQFK_.2		2.25726	0.0458457
Q9NY33	DPP3_HUMAN	142	_GLWQTC[Carbamidomethyl (C)]GELMFSLEPR_.2		3.45993	0.0219403
Q9NY93	DDX56_HUMAN	462	_TYFEDNPR_.2		0.344387	0.0466694
Q9NYB9	ABI2_HUMAN	435	_EYSDPYAEEDPPWAPR_.2		0.0979256	0.0160672
Q9NYU2	UGGG1_HUMAN	158	_TC[Carbamidomethyl (C)]ESDTLEALLLTASERPKPLLFK_.3		0.332411	0.0296197
Q9NYU2	UGGG1_HUMAN	236	_KEPVYLSGYGVELAIK_.2		0.328475	0.0419911
Q9NZB2	F120A_HUMAN	733	_RQELDAFLAQALSPK_.2		0.3066	0.0437156
Q9NZN3	EHD3_HUMAN	306	_VHAYIISSLKK_.2		0.20632	0.0424444
Q9NZR1	TMOD2_HUMAN	330	_VAAAITK_.1		2.32213	0.00884292
Q9P032	NDUF4_HUMAN	42	_EQISLYPEVK_.2		2.48313	0.0370638
Q9P253	VPS18_HUMAN	40	_EVPIFTK_.2		0.322473	0.0451176
Q9P291	ARMX1_HUMAN	245	_ELGGVPIIAK_.2		0.379447	0.0491078
Q9P2B2	FPRP_HUMAN	195	_SVLALTHEGR_.2		0.278559	0.0352158
Q9P2J5	SYLC_HUMAN	1117	_RFDDPLLGPR_.2		3.21572	0.0459661
Q9P2R3	ANFY1_HUMAN	732	_AIDENNEPTAC[Carbamidomethyl (C)]FLIR_.2		0.289237	0.019206
Q9UBH6	XPR1_HUMAN	191	_INQLISETEAVVTNELEDGDRQK_.3		0.288723	0.0483216
Q9UBL3	ASH2L_HUMAN	535	_QTPHSEIIFYK_.2		0.416077	0.04132
Q9UBQ7	GRHPR_HUMAN	319	_GEPMPSELKL_.2		2.02763	0.0271866
Q9UBQ7	GRHPR_HUMAN	28	_DC[Carbamidomethyl (C)]EVEQWDSDEPIPAK_.2		2.65322	0.0492036
Q9UBT2	SAE2_HUMAN	276	_RKPPVPLDWAEVQSQGEETNASDQQNEPQLGLK_.4		0.408572	0.0242141
Q9UBW7	ZMYM2_HUMAN	590	_NSLPQYQATMPDGK_.2		0.493765	0.0387749
Q9UGN5	PARP2_HUMAN	335	_EALGDIEIAIK_.2		4.17022	0.0417728
Q9UH03	SEPT3_HUMAN	75	_STLVNTLFK_.2		2.00377	0.0427831
Q9UHD8	SEPT9_HUMAN	390	_YLQEEVNINRK_.3		0.283728	0.0467638
Q9UHD9	UBQL2_HUMAN	250	_NQDLALSNLESIPGGYNALR_.2		2.67537	0.0348942
Q9UHD9	UBQL2_HUMAN	218	_NPEISHLLNNPDIMR_.3		0.497665	0.0305494
Q9UI10	EI2BD_HUMAN	283	_EITSVGSSK_.2		0.319432	0.043205
Q9UI10	EI2BD_HUMAN	143	_RLPEYPQVDDLLLRR_.3		0.466281	0.034199
Q9UJ14	GGT7_HUMAN	414	_IALALASR_.2		2.70244	0.0353038
Q9UJ41	RABX5_HUMAN	331	_LQSNIQYITR_.2		0.216037	0.0479629
Q9UJX5	APC4_HUMAN	730	_VSC[Carbamidomethyl (C)]VLSSNLR_.2		0.461869	0.0270859
Q9UKF7	PITC1_HUMAN	191	_FEVWGLQTR_.2		0.304175	0.0491184
Q9UKG1	DP13A_HUMAN	47	_IYDAQNELSAATHLTSK_.2		2.06642	0.0348942
Q9UKL0	RCOR1_HUMAN	431	_FNIDEVLQEWEAEHGK_.3		3.6537	0.00620972
Q9UKV3	ACINU_HUMAN	1097	_GLLVDRPSETK_.3		2.47329	0.0361189
Q9UL46	PSME2_HUMAN	181	_ETHVMDYR_.1		2.50432	0.010595
Q9ULW0	TPX2_HUMAN	466	_ILEDVVGVPEK_.2		3.07058	0.045739
Q9ULX3	NOB1_HUMAN	283	_VFC[Carbamidomethyl (C)]SHC[Carbamidomethyl (C)]GNK_.2		0.330748	0.0306646
Q9UNN5	FAF1_HUMAN	187	_QESLNQNFMLIITHR_.3		0.376737	0.0456083
Q9UNP9	PPIE_HUMAN	292	_VIIADC[Carbamidomethyl (C)]GEYV_.1		2.89771	0.0261901
Q9UNX4	WDR3_HUMAN	217	_VWDIAYLQEIEDPEEPDPKK_.3		0.494332	0.0474256
Q9UPN3	MACF1_HUMAN	7111	_DAYRPTTDADKIEDEVTR_.3		0.246982	0.0484445
Q9UPN3	MACF1_HUMAN	4887	_NHWEELSK_.2		0.446871	0.0279639
Q9UQ35	SRRM2_HUMAN	2578	_RVPSPTPAPK_.2		0.389884	0.00788167
Q9UQE7	SMC3_HUMAN	827	_RVETYLNENLRK_.3		0.311436	0.0487055
Q9Y262	EIF3L_HUMAN	382	_IDESIHLQLR_.3		0.351286	0.0451619
Q9Y262	EIF3L_HUMAN	293	_VLENIELNKK_.3		0.446427	0.0461263
Q9Y265	RUVB1_HUMAN	381	_TEGINISEEALNHLGEIGTK_.3		2.68747	0.0298305
Q9Y266	NUDC_HUMAN	134	_NGSLDSPGKQDTEEDEEEDEKDK_.3		2.73089	0.000428097
Q9Y277	VDAC3_HUMAN	54	_ASGNLETK_.1		0.362489	0.032434
Q9Y2Q0	AT8A1_HUMAN	227	_HLYDFVGNIR_.2		0.442643	0.0472081
Q9Y2S7	PDIP2_HUMAN	254	_EAQNSHVYWWR_.2		0.349675	0.0311526
Q9Y2X7	GIT1_HUMAN	432	_ALATSEAK_.1		2.68002	0.0417429
Q9Y2Z0	SGT1_HUMAN	94	_NYAAALETFTEGQK_.2		0.41192	0.0358124
Q9Y315	DEOC_HUMAN	239	_AIRDFFWK_.3		2.06894	0.025566
Q9Y3A2	UTP11_HUMAN	84	_ETKEEVTPEQLK_.2		0.325023	0.00509924
Q9Y3B3	TMED7_HUMAN	141	_VSALTQMESAC[Carbamidomethyl (C)]VSIHEALK_.2		2.10596	0.0328452
Q9Y3D7	TIM16_HUMAN	4	_YLAQIIVMGVQVVGR_.2		0.402602	0.0271866
Q9Y3E5	PTH2_HUMAN	149	_TQIAPGSQTVLGIGPGPADLIDK_.3		0.431988	0.0484165
Q9Y3F4	STRAP_HUMAN	128	_DLNKPEAEPK_.2		2.40071	0.0470657
Q9Y3I0	RTCB_HUMAN	442	_NLDFQDVLDKL_.2		3.46725	0.0160672
Q9Y463	DYR1B_HUMAN	257	_IVDFGSSC[Carbamidomethyl (C)]QLGQR_.2		0.397905	0.0329823
Q9Y490	TLN1_HUMAN	2025	_VLVEDTK_.1		0.299665	0.0467638
Q9Y4A5	TRRAP_HUMAN	1158	_LGGVVSIK_.2		3.60257	0.0368962
Q9Y4A5	TRRAP_HUMAN	1016	_KTFEQALTGAFMSAVIK_.2		0.252707	0.000563342
Q9Y4A5	TRRAP_HUMAN	369	_ETLRPLAYSTLADLVHHVR_.4		0.341541	0.0378608
Q9Y4C2	TCAF1_HUMAN	572	_IQIGC[Carbamidomethyl (C)]HTDDLTR_.3		0.348877	0.0305494
Q9Y4C8	RBM19_HUMAN	309	_NVMEFLAPLKPVAIR_.3		2.21802	0.0121295
Q9Y4G6	TLN2_HUMAN	61	_GIWLEAGR_.2		4.75048	0.0451815
Q9Y4R8	TELO2_HUMAN	133	_LAVLMEAQC[Carbamidomethyl (C)]R_.2		3.12019	0.0147729
Q9Y520	PRC2C_HUMAN	1354	_DPGGRPSRPSTLR_.3		0.276299	0.0421896
Q9Y520	PRC2C_HUMAN	69	_GNDPNVNIVPK_.2		2.69837	0.044249
Q9Y570	PPME1_HUMAN	229	_VSMVGQVK_.2		0.493385	0.038461
Q9Y5B9	SP16H_HUMAN	498	_GEQQIQK_.1		0.286489	0.0417275
Q9Y5L4	TIM13_HUMAN	19	_PGLIMEQVK_.2		2.45126	0.0329823
Q9Y5Q8	TF3C5_HUMAN	436	_DGWC[Carbamidomethyl (C)]LPK_.2		0.277118	0.0366802
Q9Y5Q9	TF3C3_HUMAN	482	_VVDLAPLHLDAR_.3		0.431108	0.0488148
Q9Y5R8	TPPC1_HUMAN	2	_TVHNLYLFDR_.3		6.46406	6.36978e-06
Q9Y5S2	MRCKB_HUMAN	339	_HAFFEGLNWENIR_.2		0.475546	0.0305494
Q9Y5S2	MRCKB_HUMAN	572	_LALQEFSELNER_.2		0.453298	0.0376872
Q9Y5S2	MRCKB_HUMAN	216	_LADFGSC[Carbamidomethyl (C)]LK_.2		0.467607	0.0305494
Q9Y696	CLIC4_HUMAN	11	_KEEDKEPLIELFVK_.3		2.31018	0.0312529
Q9Y6K1	DNM3A_HUMAN	721	_KGLYEGTGR_.2		0.271252	0.0388243
Q9Y6M9	NDUB9_HUMAN	75	_QHPQPYIFPDSPGGTSYER_.3		0.281442	0.0328895
Q9Y6Y0	NS1BP_HUMAN	28	_SGQFC[Carbamidomethyl (C)]DVR_.2		0.463806	0.0411372
Q9Y6Y8	S23IP_HUMAN	973	_YWESEDTALLLLK_.2		3.22471	0.0347783
