# Supplementary material for: Structure-function relationship of alpha-synuclein fibrillar polymorphs derived from distinct synucleinopathies
Source: Mol Syst Biol. 2026 Mar 11;22(6):868–901. doi: 10.1038/s44320-026-00199-5 (PMC13230553; doi:10.1038/s44320-026-00199-5)
Supplement: Supplementary file 16 — Dataset EV6 [file 44320_2026_199_MOESM16_ESM.xlsx]

## Sheet: Legend
	Dataset EV6	Significance of differences in proteolytic protection of αSyn in brain homogenates from PD, DLB, and MSA patients (Figure 7)

## Sheet: Dataset_EV6
							p-val			q-val
Number	PG.ProteinNames	PG.ProteinAccessions	PEP.DigestType....Trypsin.P.	PEP.NrOfMissedCleavages	PEP.PeptidePosition	PEP.StrippedSequence	PD vs healthy	DLB vs healthy	MSA vs healthy	PD vs healthy	DLB vs healthy	MSA vs healthy
1	SYUA_HUMAN	P37840	Specific	0	46	EGVVHGVATVAEK	4.52879e-05	0.000617203	1.38e-05	0.0030037	0.0120372	0.000931005
2	SYUA_HUMAN	P37840	Specific	0	61	EQVTNVGGAVVTGVTAVAQK	3.32465e-05	0.0153031	5.12e-07	0.00246371	0.0844302	0.000201449
3	SYUA_HUMAN	P37840	Specific	0	81	TVEGAGSIAAATGFVK	2.39731e-05	0.0207771	1.26e-05	0.00197317	0.101287	0.000883226
4	SYUA_HUMAN	P37840	Specific	0	24	QGVAEAAGK	0.0212077	0.0408629	2.59e-05	0.125568	0.151688	0.00125613
