# Supplementary material for: Structure-function relationship of alpha-synuclein fibrillar polymorphs derived from distinct synucleinopathies
Source: Mol Syst Biol. 2026 Mar 11;22(6):868–901. doi: 10.1038/s44320-026-00199-5 (PMC13230553; doi:10.1038/s44320-026-00199-5)
Supplement: Supplementary file 17 — Dataset EV7 [file 44320_2026_199_MOESM17_ESM.xlsx]

## Sheet: Legend
	Dataset EV7	Common hits in PD, DLB, and MSA brains versus healthy controls and seeding models
	Dataset EV7A	Common hits in PD, DLB, and MSA brain vs healthy patients
	Dataset EV7B	Common hits: PD brain and SH-SY5Y cells seeded with PD alpha-synuclein fibrillar polymorph
	Dataset EV7C	Common hits: DLB brain and SH-SY5Y cells seeded with DLB alpha-synuclein fibrillar polymorph
	Dataset EV7D	Common hits: MSA brain and SH-SY5Y cells seeded with MSA alpha-synuclein fibrillar polymorph

## Sheet: Dataset EV7A
UNIPROT_ACCESSION	Name
P61981	YWHAG
P05067	APP
Q2M2I8	AAK1
P21399	ACO1
P60709	ACTB
Q09666	AHNAK
Q16352	INA
P09972	ALDOC
Q01484	ANK2
P04083	ANXA1
P02649	APOE
P50993	ATP1A2
P13637	ATP1A3
Q01814	ATP2B2
P23634	ATP2B4
P24539	ATP5PB
P06576	ATP5F1B
O00499	BIN1
Q00587	CDC42EP1
P00915	CA1
P0DP23;P0DP24;P0DP25	CALM1, CALM2, CALM3
P40123	CAP2
Q9ULU8	CADPS
Q9UHD1	CHORDC1
Q96DZ9	CMTM5
Q00610	CLTC
P09543	CNP
Q96KP4	CNDP2
P01024	C3
P12111	COL6A3
P00403	MT-CO2
P46108	CRK
A5YM72	CARNS1
Q13620	CUL4B
Q14203	DCTN1
Q92499	DDX1
P00367	GLUD1
P78352	DLG4
Q16555	DPYSL2
O14531	DPYSL4
Q14204	DYNC1H1
Q05193	DNM1
Q9Y2J2	EPB41L3
P26641	EEF1G
P09104	ENO2
P04406	GAPDH
P06744	GPI
Q14C86	GAPVD1
P62879	GNB2
P31150	GDI1
P14136	GFAP
P49915	GMPS
P69905	HBA1
P68871	HBA2
Q9NRV9	HBB
P30519	HEBP1
P54652	HMOX2
P11142	HSPA2
P19367	HSPA8
P0DOX5	HK1
P12277	CKB
Q7Z4S6	KIF21A
P14618	PKM
O95202	LETM1
P46821	MAP1B
P02686	MBP
P40926	MDH2
Q16891	IMMT
Q02750	MAP2K1
Q00325	SLC25A3
O95248	SBF1
Q9UPR5	SLC8A2
Q9UJ70	NAGK
P13591	NCAM1
Q9UN36	NDRG2
P12036	NEFH
P07196	NEFL
P07197	NEFM
Q13153	PAK1
P42356	PI4KA
O60664	PLIN3
Q7Z6L0	PRRT2
Q14914	PTGR1
Q9H3S7	PTPN23
P11216	PYGB
P11217	PYGM
P31930	UQCRC1
P22695	UQCRC2
P20336	RAB3A
Q9NQC3	RTN4
P55809	OXCT1
O43236	SEPTIN4
Q14141	SEPTIN6
Q9BQI5	SGIP1
P78324	SIRPA
Q01082	SPTBN1
Q13813	SPTAN1
P61266	STX1B
P61764	STXBP1
P17600	SYN1
Q71U36	TUBA1A
P68371	TUBB4B
Q3ZCM7	TUBB8
P49368	CCT3
P50990	CCT8
P29401	TKT
P67936	TPM4
P02787	TF
P36543	ATP6V1E1
P45880	VDAC2
P08670	VIM
Q709C8	VPS13C
Q93050	ATP6V0A1
Q96QK1	VPS35
O75083	WDR1
Q9Y484	WDR45
O14980	XPO1

## Sheet: Dataset EV7B
UNIPROT_ACCESSION	Name
P12277	creatine kinase B(CKB)
O15240	VGF nerve growth factor inducible(VGF)
P10809	heat shock protein family D (Hsp60) member 1(HSPD1)
P07099	epoxide hydrolase 1(EPHX1)
P50990	chaperonin containing TCP1 subunit 8(CCT8)
P08670	vimentin(VIM)
Q9BX68	histidine triad nucleotide binding protein 2(HINT2)
O75781	paralemmin(PALM)
O14531	dihydropyrimidinase like 4(DPYSL4)
Q9Y696	chloride intracellular channel 4(CLIC4)
P21281	ATPase H+ transporting V1 subunit B2(ATP6V1B2)
P68371	tubulin beta 4B class IVb(TUBB4B)
P14868	aspartyl-tRNA synthetase 1(DARS1)
Q7Z3D6	D-glutamate cyclase(DGLUCY)
P13639	eukaryotic translation elongation factor 2(EEF2)
Q86TX2	acyl-CoA thioesterase 1(ACOT1)
P30038	aldehyde dehydrogenase 4 family member A1(ALDH4A1)
P78527	protein kinase, DNA-activated, catalytic subunit(PRKDC)
P10645	chromogranin A(CHGA)
Q01813	phosphofructokinase, platelet(PFKP)
Q05193	dynamin 1(DNM1)
Q6PML9	solute carrier family 30 member 9(SLC30A9)
P40926	malate dehydrogenase 2(MDH2)
P49368	chaperonin containing TCP1 subunit 3(CCT3)
Q9Y4I1	myosin VA(MYO5A)
P11137	microtubule associated protein 2(MAP2)
Q71U36	tubulin alpha 1a(TUBA1A)
P17987	t-complex 1(TCP1)
P09651	heterogeneous nuclear ribonucleoprotein A1(HNRNPA1)
Q16891	inner membrane mitochondrial protein(IMMT)
P13073	cytochrome c oxidase subunit 4I1(COX4I1)
P11142	heat shock protein family A (Hsp70) member 8(HSPA8)
Q14204	dynein cytoplasmic 1 heavy chain 1(DYNC1H1)
Q13813	spectrin alpha, non-erythrocytic 1(SPTAN1)
Q92499	DEAD-box helicase 1(DDX1)
P18206	vinculin(VCL)
Q01082	spectrin beta, non-erythrocytic 1(SPTBN1)
P32004	L1 cell adhesion molecule(L1CAM)
P22830	ferrochelatase(FECH)
P60709	actin beta(ACTB)
Q00610	clathrin heavy chain(CLTC)

## Sheet: Dataset EV7C
UNIPROT_ACCESSION	Name
Q14008	cytoskeleton associated protein 5(CKAP5)
O00410	importin 5(IPO5)
P50990	chaperonin containing TCP1 subunit 8(CCT8)
P08670	vimentin(VIM)
Q9BVK6	transmembrane p24 trafficking protein 9(TMED9)
P68371	tubulin beta 4B class IVb(TUBB4B)
P05204	high mobility group nucleosomal binding domain 2(HMGN2)
P14625	heat shock protein 90 beta family member 1(HSP90B1)
P56378	ATP synthase membrane subunit j(ATP5MJ)
P23246	splicing factor proline and glutamine rich(SFPQ)
P40939	hydroxyacyl-CoA dehydrogenase trifunctional multienzyme complex subunit alpha(HADHA)
P48735	isocitrate dehydrogenase (NADP(+)) 2(IDH2)
P61764	syntaxin binding protein 1(STXBP1)
P84103	serine and arginine rich splicing factor 3(SRSF3)
Q16181	septin 7(SEPTIN7)
O75694	nucleoporin 155(NUP155)
P07954	fumarate hydratase(FH)
P46821	microtubule associated protein 1B(MAP1B)
P06733	enolase 1(ENO1)
P27482	calmodulin like 3(CALML3)
P30101	protein disulfide isomerase family A member 3(PDIA3)
P22626	heterogeneous nuclear ribonucleoprotein A2/B1(HNRNPA2B1)
P63104	tyrosine 3-monooxygenase/tryptophan 5-monooxygenase activation protein zeta(YWHAZ)
P41252	isoleucyl-tRNA synthetase 1(IARS1)
P23528	cofilin 1(CFL1)
P11142	heat shock protein family A (Hsp70) member 8(HSPA8)
Q14204	dynein cytoplasmic 1 heavy chain 1(DYNC1H1)
O43175	phosphoglycerate dehydrogenase(PHGDH)
Q14240	eukaryotic translation initiation factor 4A2(EIF4A2)
Q01082	spectrin beta, non-erythrocytic 1(SPTBN1)
Q5T4S7	ubiquitin protein ligase E3 component n-recognin 4(UBR4)
P07900	heat shock protein 90 alpha family class A member 1(HSP90AA1)
P06576	ATP synthase F1 subunit beta(ATP5F1B)
P51991	heterogeneous nuclear ribonucleoprotein A3(HNRNPA3)
P00387	cytochrome b5 reductase 3(CYB5R3)

## Sheet: Dataset EV7D
UNIPROT_ACCESSION	Name
P07099	epoxide hydrolase 1(EPHX1)
Q15020	spliceosome associated factor 3, U4/U6 recycling protein(SART3)
Q15907	RAB11B, member RAS oncogene family(RAB11B)
P80404	4-aminobutyrate aminotransferase(ABAT)
P35580	myosin heavy chain 10(MYH10)
Q12906	interleukin enhancer binding factor 3(ILF3)
P46821	microtubule associated protein 1B(MAP1B)
P11137	microtubule associated protein 2(MAP2)
P04406	glyceraldehyde-3-phosphate dehydrogenase(GAPDH)
A3KMH1	von Willebrand factor A domain containing 8(VWA8)
P24752	acetyl-CoA acetyltransferase 1(ACAT1)
P11177	pyruvate dehydrogenase E1 subunit beta(PDHB)
P23396	ribosomal protein S3(RPS3)
Q9UHD8	septin 9(SEPTIN9)
Q99798	aconitase 2(ACO2)
Q15459	splicing factor 3a subunit 1(SF3A1)
Q13813	spectrin alpha, non-erythrocytic 1(SPTAN1)
Q01082	spectrin beta, non-erythrocytic 1(SPTBN1)
Q92598	heat shock protein family H (Hsp110) member 1(HSPH1)
P60709	actin beta(ACTB)
P25398	ribosomal protein S12(RPS12)
P55209	nucleosome assembly protein 1 like 1(NAP1L1)
P43686	proteasome 26S subunit, ATPase 4(PSMC4)
Q04446	1,4-alpha-glucan branching enzyme 1(GBE1)
Q8N8N7	prostaglandin reductase 2(PTGR2)
P61011	signal recognition particle 54(SRP54)
Q13200	proteasome 26S subunit ubiquitin receptor, non-ATPase 2(PSMD2)
Q6PCE3	phosphoglucomutase 2 like 1(PGM2L1)
P14868	aspartyl-tRNA synthetase 1(DARS1)
P63220	ribosomal protein S21(RPS21)
P05455	small RNA binding exonuclease protection factor La(SSB)
P07108	diazepam binding inhibitor, acyl-CoA binding protein(DBI)
Q96RQ3	methylcrotonyl-CoA carboxylase subunit 1(MCCC1)
P08237	phosphofructokinase, muscle(PFKM)
Q16795	NADH:ubiquinone oxidoreductase subunit A9(NDUFA9)
Q7Z2K8	G protein regulated inducer of neurite outgrowth 1(GPRIN1)
P48163	malic enzyme 1(ME1)
Q14203	dynactin subunit 1(DCTN1)
P31150	GDP dissociation inhibitor 1(GDI1)
Q96PY5	formin like 2(FMNL2)
Q14103	heterogeneous nuclear ribonucleoprotein D(HNRNPD)
Q13885	tubulin beta 2A class IIa(TUBB2A)
O43175	phosphoglycerate dehydrogenase(PHGDH)
P49821	NADH:ubiquinone oxidoreductase core subunit V1(NDUFV1)
Q92499	DEAD-box helicase 1(DDX1)
P61978	heterogeneous nuclear ribonucleoprotein K(HNRNPK)
P14866	heterogeneous nuclear ribonucleoprotein L(HNRNPL)
Q5SSJ5	heterochromatin protein 1 binding protein 3(HP1BP3)
Q08211	DExH-box helicase 9(DHX9)
Q9NZN3	EH domain containing 3(EHD3)
Q9UJ14	gamma-glutamyltransferase 7(GGT7)
P11766	alcohol dehydrogenase 5 (class III), chi polypeptide(ADH5)
P49915	guanine monophosphate synthase(GMPS)
P62829	ribosomal protein L23(RPL23)
P07197	neurofilament medium chain(NEFM)
Q9BUF5	tubulin beta 6 class V(TUBB6)
P09874	poly(ADP-ribose) polymerase 1(PARP1)
P68371	tubulin beta 4B class IVb(TUBB4B)
P49327	fatty acid synthase(FASN)
P22314	ubiquitin like modifier activating enzyme 1(UBA1)
Q14697	glucosidase II alpha subunit(GANAB)
P49591	seryl-tRNA synthetase 1(SARS1)
P63279	ubiquitin conjugating enzyme E2 I(UBE2I)
Q71U36	tubulin alpha 1a(TUBA1A)
P14324	farnesyl diphosphate synthase(FDPS)
P09936	ubiquitin C-terminal hydrolase L1(UCHL1)
P22570	ferredoxin reductase(FDXR)
Q9Y262	eukaryotic translation initiation factor 3 subunit L(EIF3L)
Q00610	clathrin heavy chain(CLTC)
Q12874	splicing factor 3a subunit 3(SF3A3)
Q07021	complement C1q binding protein(C1QBP)
P17600	synapsin I(SYN1)
Q9H1E3	nuclear casein kinase and cyclin dependent kinase substrate 1(NUCKS1)
Q9BUQ8	DEAD-box helicase 23(DDX23)
Q9Y570	protein phosphatase methylesterase 1(PPME1)
O60282	kinesin family member 5C(KIF5C)
P31930	ubiquinol-cytochrome c reductase core protein 1(UQCRC1)
P47985	ubiquinol-cytochrome c reductase, Rieske iron-sulfur polypeptide 1(UQCRFS1)
Q15149	plectin(PLEC)
O75083	WD repeat domain 1(WDR1)
P62879	G protein subunit beta 2(GNB2)
P51648	aldehyde dehydrogenase 3 family member A2(ALDH3A2)
O14617	adaptor related protein complex 3 subunit delta 1(AP3D1)
P55072	valosin containing protein(VCP)
Q9Y277	voltage dependent anion channel 3(VDAC3)
O60506	synaptotagmin binding cytoplasmic RNA interacting protein(SYNCRIP)
Q99536	vesicle amine transport 1(VAT1)
Q14974	karyopherin subunit beta 1(KPNB1)
P10809	heat shock protein family D (Hsp60) member 1(HSPD1)
P06744	glucose-6-phosphate isomerase(GPI)
P08670	vimentin(VIM)
P21333	filamin A(FLNA)
P43487	RAN binding protein 1(RANBP1)
P49792	RAN binding protein 2(RANBP2)
Q16555	dihydropyrimidinase like 2(DPYSL2)
Q14195	dihydropyrimidinase like 3(DPYSL3)
O00499	bridging integrator 1(BIN1)
P23246	splicing factor proline and glutamine rich(SFPQ)
P52306	Rap1 GTPase-GDP dissociation stimulator 1(RAP1GDS1)
Q01484	ankyrin 2(ANK2)
Q8WUM4	programmed cell death 6 interacting protein(PDCD6IP)
Q7Z460	cytoplasmic linker associated protein 1(CLASP1)
Q9Y2X7	GIT ArfGAP 1(GIT1)
Q9Y3I0	RNA 2',3'-cyclic phosphate and 5'-OH ligase(RTCB)
Q6YN16	hydroxysteroid dehydrogenase like 2(HSDL2)
Q09028	RB binding protein 4, chromatin remodeling factor(RBBP4)
P46459	N-ethylmaleimide sensitive factor, vesicle fusing ATPase(NSF)
O76003	glutaredoxin 3(GLRX3)
P07355	annexin A2(ANXA2)
P55786	aminopeptidase puromycin sensitive(NPEPPS)
O43765	small glutamine rich tetratricopeptide repeat co-chaperone alpha(SGTA)
O15126	secretory carrier membrane protein 1(SCAMP1)
Q7Z4S6	kinesin family member 21A(KIF21A)
Q9NQC3	reticulon 4(RTN4)
P50995	annexin A11(ANXA11)
P07384	calpain 1(CAPN1)
Q5T4S7	ubiquitin protein ligase E3 component n-recognin 4(UBR4)
Q14980	nuclear mitotic apparatus protein 1(NUMA1)
P52948	nucleoporin 98 and 96 precursor(NUP98)
Q9P2J5	leucyl-tRNA synthetase 1(LARS1)
Q15293	reticulocalbin 1(RCN1)
Q9UBT2	ubiquitin like modifier activating enzyme 2(UBA2)
O95163	elongator acetyltransferase complex subunit 1(ELP1)
O14531	dihydropyrimidinase like 4(DPYSL4)
O75396	SEC22 homolog B, vesicle trafficking protein(SEC22B)
Q9GZT4	serine racemase(SRR)
Q9HC38	glyoxalase domain containing 4(GLOD4)
Q9NY33	dipeptidyl peptidase 3(DPP3)
P32119	peroxiredoxin 2(PRDX2)
P50213	isocitrate dehydrogenase (NAD(+)) 3 catalytic subunit alpha(IDH3A)
Q7Z6Z7	HECT, UBA and WWE domain containing E3 ubiquitin protein ligase 1(HUWE1)
Q6P2Q9	pre-mRNA processing factor 8(PRPF8)
O95433	activator of HSP90 ATPase activity 1(AHSA1)
P31946	tyrosine 3-monooxygenase/tryptophan 5-monooxygenase activation protein beta(YWHAB)
P11940	poly(A) binding protein cytoplasmic 1(PABPC1)
P62258	tyrosine 3-monooxygenase/tryptophan 5-monooxygenase activation protein epsilon(YWHAE)
P30101	protein disulfide isomerase family A member 3(PDIA3)
P61981	tyrosine 3-monooxygenase/tryptophan 5-monooxygenase activation protein gamma(YWHAG)
O15145	actin related protein 2/3 complex subunit 3(ARPC3)
O60313	OPA1 mitochondrial dynamin like GTPase(OPA1)
Q15637	splicing factor 1(SF1)
O95202	leucine zipper and EF-hand containing transmembrane protein 1(LETM1)
P30041	peroxiredoxin 6(PRDX6)
P06396	gelsolin(GSN)
Q02952	A-kinase anchoring protein 12(AKAP12)
P68104	eukaryotic translation elongation factor 1 alpha 1(EEF1A1)
Q9NTJ5	SAC1 like phosphatidylinositide phosphatase(SACM1L)
O15144	actin related protein 2/3 complex subunit 2(ARPC2)
P13667	protein disulfide isomerase family A member 4(PDIA4)
P09211	glutathione S-transferase pi 1(GSTP1)
A2RRP1	NBAS subunit of NRZ tethering complex(NBAS)
P42704	leucine rich pentatricopeptide repeat containing(LRPPRC)
P13639	eukaryotic translation elongation factor 2(EEF2)
Q12931	TNF receptor associated protein 1(TRAP1)
P78347	general transcription factor IIi(GTF2I)
Q16537	protein phosphatase 2 regulatory subunit B'epsilon(PPP2R5E)
P55060	chromosome segregation 1 like(CSE1L)
Q15393	splicing factor 3b subunit 3(SF3B3)
Q16352	internexin neuronal intermediate filament protein alpha(INA)
Q9Y3F4	serine/threonine kinase receptor associated protein(STRAP)
P48643	chaperonin containing TCP1 subunit 5(CCT5)
Q14914	prostaglandin reductase 1(PTGR1)
Q9NYB9	abl interactor 2(ABI2)
P11586	methylenetetrahydrofolate dehydrogenase, cyclohydrolase and formyltetrahydrofolate synthetase 1(MTHFD1)
P29401	transketolase(TKT)
P48147	prolyl endopeptidase(PREP)
Q9Y490	talin 1(TLN1)
O43681	guided entry of tail-anchored proteins factor 3, ATPase(GET3)
P68402	platelet activating factor acetylhydrolase 1b catalytic subunit 2(PAFAH1B2)
Q04637	eukaryotic translation initiation factor 4 gamma 1(EIF4G1)
Q9Y5B9	SPT16 homolog, facilitates chromatin remodeling subunit(SUPT16H)
Q96KP4	carnosine dipeptidase 2(CNDP2)
A0AVT1	ubiquitin like modifier activating enzyme 6(UBA6)
Q8TAQ2	SWI/SNF related, matrix associated, actin dependent regulator of chromatin subfamily c member 2(SMARCC2)
Q9UKV3	apoptotic chromatin condensation inducer 1(ACIN1)
P17252	protein kinase C alpha(PRKCA)
Q7Z7K6	centromere protein V(CENPV)
Q9UPN3	microtubule actin crosslinking factor 1(MACF1)
Q86V81	Aly/REF export factor(ALYREF)
Q9NVA1	ubiquinol-cytochrome c reductase complex assembly factor 1(UQCC1)
Q92804	TATA-box binding protein associated factor 15(TAF15)
Q14152	eukaryotic translation initiation factor 3 subunit A(EIF3A)
P78527	protein kinase, DNA-activated, catalytic subunit(PRKDC)
Q5SRE5	nucleoporin 188(NUP188)
P13637	ATPase Na+/K+ transporting subunit alpha 3(ATP1A3)
Q16658	fascin actin-bundling protein 1(FSCN1)
P11498	pyruvate carboxylase(PC)
O00148	DExD-box helicase 39A(DDX39A)
Q9UQ35	serine/arginine repetitive matrix 2(SRRM2)
Q96RP9	G elongation factor mitochondrial 1(GFM1)
P06733	enolase 1(ENO1)
P19022	cadherin 2(CDH2)
P39023	ribosomal protein L3(RPL3)
Q8N2K0	abhydrolase domain containing 12, lysophospholipase(ABHD12)
P46777	ribosomal protein L5(RPL5)
P62917	ribosomal protein L8(RPL8)
P49419	aldehyde dehydrogenase 7 family member A1(ALDH7A1)
