# Supplementary material for: Structure-function relationship of alpha-synuclein fibrillar polymorphs derived from distinct synucleinopathies
Source: Mol Syst Biol. 2026 Mar 11;22(6):868–901. doi: 10.1038/s44320-026-00199-5 (PMC13230553; doi:10.1038/s44320-026-00199-5)
Supplement: Supplementary file 18 — Dataset EV8 [file 44320_2026_199_MOESM18_ESM.xlsx]

## Sheet: Legend
	Dataset EV8	Common hits: patient brains and neurons seeded with alpha-synuclein fibrillar polymorphs (q-value < 0.05, FC > 2)
	PD	Common hits: PD brain and neurons seeded with PD alpha-synuclein fibrillar polymorph (q-val<0.05, FC>2)
	DLB	Common hits: DLB brain and neurons seeded with DLB alpha-synuclein fibrillar polymorph (q-val<0.05, FC>2)
	MSA	Common hits: MSA brain and neurons seeded with MSA alpha-synuclein fibrillar polymorph (q-val<0.05, FC>2)

## Sheet: PD
UNIPROT_ACCESSION	Name
Q00610	clathrin heavy chain(CLTC)
P78527	protein kinase, DNA-activated, catalytic subunit(PRKDC)
P23471	protein tyrosine phosphatase receptor type Z1(PTPRZ1)

## Sheet: DLB
UNIPROT_ACCESSION	Name
Q9BPU6	dihydropyrimidinase like 5(DPYSL5)
P12277	creatine kinase B(CKB)
P06753	tropomyosin 3(TPM3)
P24539	ATP synthase peripheral stalk-membrane subunit b(ATP5PB)
P67936	tropomyosin 4(TPM4)
P07197	neurofilament medium chain(NEFM)
P06744	glucose-6-phosphate isomerase(GPI)
Q12765	secernin 1(SCRN1)
Q16555	dihydropyrimidinase like 2(DPYSL2)
Q9UK76	Jupiter microtubule associated homolog 1(JPT1)
Q9UHD1	cysteine and histidine rich domain containing 1(CHORDC1)
P0DP23	calmodulin 1(CALM1)
P46821	microtubule associated protein 1B(MAP1B)
Q15800	methylsterol monooxygenase 1(MSMO1)
P04406	glyceraldehyde-3-phosphate dehydrogenase(GAPDH)
P62937	peptidylprolyl isomerase A(PPIA)
P18669	phosphoglycerate mutase 1(PGAM1)
P06733	enolase 1(ENO1)
P52209	phosphogluconate dehydrogenase(PGD)
P13929	enolase 3(ENO3)
P29401	transketolase(TKT)
P63104	tyrosine 3-monooxygenase/tryptophan 5-monooxygenase activation protein zeta(YWHAZ)
Q14204	dynein cytoplasmic 1 heavy chain 1(DYNC1H1)
O60664	perilipin 3(PLIN3)
Q01082	spectrin beta, non-erythrocytic 1(SPTBN1)
P07900	heat shock protein 90 alpha family class A member 1(HSP90AA1)
Q06830	peroxiredoxin 1(PRDX1)
P60174	triosephosphate isomerase 1(TPI1)

## Sheet: MSA
UNIPROT_ACCESSION	Name
P43304	glycerol-3-phosphate dehydrogenase 2(GPD2)
P07099	epoxide hydrolase 1(EPHX1)
P06744	glucose-6-phosphate isomerase(GPI)
P15311	ezrin(EZR)
Q92522	H1.10 linker histone(H1-10)
P21333	filamin A(FLNA)
P54289	calcium voltage-gated channel auxiliary subunit alpha2delta 1(CACNA2D1)
O60264	SWI/SNF related, matrix associated, actin dependent regulator of chromatin, subfamily a, member 5(SMARCA5)
P35580	myosin heavy chain 10(MYH10)
Q92841	DEAD-box helicase 17(DDX17)
O95373	importin 7(IPO7)
O00567	NOP56 ribonucleoprotein(NOP56)
P45954	acyl-CoA dehydrogenase short/branched chain(ACADSB)
P11137	microtubule associated protein 2(MAP2)
P04406	glyceraldehyde-3-phosphate dehydrogenase(GAPDH)
Q9P035	3-hydroxyacyl-CoA dehydratase 3(HACD3)
P46459	N-ethylmaleimide sensitive factor, vesicle fusing ATPase(NSF)
P22087	fibrillarin(FBL)
P23528	cofilin 1(CFL1)
P08758	annexin A5(ANXA5)
O14579	COPI coat complex subunit epsilon(COPE)
O60884	DnaJ heat shock protein family (Hsp40) member A2(DNAJA2)
P43243	matrin 3(MATR3)
Q8NC56	LEM domain nuclear envelope protein 2(LEMD2)
P55209	nucleosome assembly protein 1 like 1(NAP1L1)
P62805	H4 clustered histone 15(H4C15)
P43686	proteasome 26S subunit, ATPase 4(PSMC4)
O43242	proteasome 26S subunit, non-ATPase 3(PSMD3)
Q9H008	phospholysine phosphohistidine inorganic pyrophosphate phosphatase(LHPP)
Q12765	secernin 1(SCRN1)
P07108	diazepam binding inhibitor, acyl-CoA binding protein(DBI)
Q9NY33	dipeptidyl peptidase 3(DPP3)
O75874	isocitrate dehydrogenase (NADP(+)) 1(IDH1)
P32119	peroxiredoxin 2(PRDX2)
Q9UHD1	cysteine and histidine rich domain containing 1(CHORDC1)
P29762	cellular retinoic acid binding protein 1(CRABP1)
P62937	peptidylprolyl isomerase A(PPIA)
P31150	GDP dissociation inhibitor 1(GDI1)
P62258	tyrosine 3-monooxygenase/tryptophan 5-monooxygenase activation protein epsilon(YWHAE)
P61981	tyrosine 3-monooxygenase/tryptophan 5-monooxygenase activation protein gamma(YWHAG)
Q04917	tyrosine 3-monooxygenase/tryptophan 5-monooxygenase activation protein eta(YWHAH)
P63104	tyrosine 3-monooxygenase/tryptophan 5-monooxygenase activation protein zeta(YWHAZ)
P00558	phosphoglycerate kinase 1(PGK1)
P28331	NADH:ubiquinone oxidoreductase core subunit S1(NDUFS1)
P50502	ST13 Hsp70 interacting protein(ST13)
Q9H553	ALG2 alpha-1,3/1,6-mannosyltransferase(ALG2)
P30041	peroxiredoxin 6(PRDX6)
Q02952	A-kinase anchoring protein 12(AKAP12)
Q5SSJ5	heterochromatin protein 1 binding protein 3(HP1BP3)
P68104	eukaryotic translation elongation factor 1 alpha 1(EEF1A1)
Q9NTJ5	SAC1 like phosphatidylinositide phosphatase(SACM1L)
P26440	isovaleryl-CoA dehydrogenase(IVD)
P12277	creatine kinase B(CKB)
P67775	protein phosphatase 2 catalytic subunit alpha(PPP2CA)
P52565	Rho GDP dissociation inhibitor alpha(ARHGDIA)
P68371	tubulin beta 4B class IVb(TUBB4B)
P49327	fatty acid synthase(FASN)
P61018	MIA-RAB4B readthrough (NMD candidate)(MIA-RAB4B)
P22314	ubiquitin like modifier activating enzyme 1(UBA1)
P49591	seryl-tRNA synthetase 1(SARS1)
P02545	lamin A/C(LMNA)
Q14914	prostaglandin reductase 1(PTGR1)
Q71U36	tubulin alpha 1a(TUBA1A)
P11586	methylenetetrahydrofolate dehydrogenase, cyclohydrolase and formyltetrahydrofolate synthetase 1(MTHFD1)
P29401	transketolase(TKT)
P48147	prolyl endopeptidase(PREP)
P13611	versican(VCAN)
P43034	platelet activating factor acetylhydrolase 1b regulatory subunit 1(PAFAH1B1)
Q00610	clathrin heavy chain(CLTC)
P14618	pyruvate kinase M1/2(PKM)
Q99829	copine 1(CPNE1)
Q9UK76	Jupiter microtubule associated homolog 1(JPT1)
P52788	spermine synthase(SMS)
P30038	aldehyde dehydrogenase 4 family member A1(ALDH4A1)
Q14160	scribble planar cell polarity protein(SCRIB)
P27348	tyrosine 3-monooxygenase/tryptophan 5-monooxygenase activation protein theta(YWHAQ)
P51659	hydroxysteroid 17-beta dehydrogenase 4(HSD17B4)
P04075	aldolase, fructose-bisphosphate A(ALDOA)
P47897	glutaminyl-tRNA synthetase 1(QARS1)
Q9Y6I3	epsin 1(EPN1)
P06733	enolase 1(ENO1)
P16615	ATPase sarcoplasmic/endoplasmic reticulum Ca2+ transporting 2(ATP2A2)
P36915	G protein nucleolar 1 (putative)(GNL1)
P09104	enolase 2(ENO2)
O00468	agrin(AGRN)
O75643	small nuclear ribonucleoprotein U5 subunit 200(SNRNP200)
Q96G03	phosphoglucomutase 2(PGM2)
O43660	pleiotropic regulator 1(PLRG1)
Q02790	FKBP prolyl isomerase 4(FKBP4)
P26639	threonyl-tRNA synthetase 1(TARS1)
Q15417	calponin 3(CNN3)
O60664	perilipin 3(PLIN3)
Q14204	dynein cytoplasmic 1 heavy chain 1(DYNC1H1)
O75347	tubulin folding cofactor A(TBCA)
Q14974	karyopherin subunit beta 1(KPNB1)
P60174	triosephosphate isomerase 1(TPI1)
P60891	phosphoribosyl pyrophosphate synthetase 1(PRPS1)
