# Supplementary material for: Structure-function relationship of alpha-synuclein fibrillar polymorphs derived from distinct synucleinopathies
Source: Mol Syst Biol. 2026 Mar 11;22(6):868–901. doi: 10.1038/s44320-026-00199-5 (PMC13230553; doi:10.1038/s44320-026-00199-5)
Supplement: Supplementary file 19 — Dataset EV9 [file 44320_2026_199_MOESM19_ESM.xlsx]

## Sheet: Legend
	Dataset EV9	List of identified proteins and peptides in SH-SY5Y cells (Figures 4 and 5)

## Sheet: Dataset EV9
Number	PG.ProteinAccessions	PG.ProteinNames	PEP.PeptidePosition	PEP.StrippedSequence	PEP.DigestType....Trypsin.P.	EG.ModifiedSequence	EG.PrecursorId
1	A0A0B4J2D5;P0DPI2	GAL3B_HUMAN;GAL3A_HUMAN	262;262	VLELTGK	Specific	_VLELTGK_	_VLELTGK_.1
2	A0A0B4J2D5;P0DPI2	GAL3B_HUMAN;GAL3A_HUMAN	45;45	VALVLSGCGVYDGTEIHEASAILVHLSR	Specific	_VALVLSGC[Carbamidomethyl (C)]GVYDGTEIHEASAILVHLSR_	_VALVLSGC[Carbamidomethyl (C)]GVYDGTEIHEASAILVHLSR_.3
3	A0A0B4J2D5;P0DPI2	GAL3B_HUMAN;GAL3A_HUMAN	165;165	EFHQAGKPIGLCCIAPVLAAK	Specific	_EFHQAGKPIGLC[Carbamidomethyl (C)]C[Carbamidomethyl (C)]IAPVLAAK_	_EFHQAGKPIGLC[Carbamidomethyl (C)]C[Carbamidomethyl (C)]IAPVLAAK_.2
4	A0A0B4J2D5;P0DPI2	GAL3B_HUMAN;GAL3A_HUMAN	142;142	NLSTFAVDGK	Specific	_NLSTFAVDGK_	_NLSTFAVDGK_.2
5	A0A0B4J2D5;P0DPI2	GAL3B_HUMAN;GAL3A_HUMAN	64;64	SAILVHLSR	Specific-N	_SAILVHLSR_	_SAILVHLSR_.2
6	A0A0B4J2D5;P0DPI2	GAL3B_HUMAN;GAL3A_HUMAN	262;262	VLELTGK	Specific	_VLELTGK_	_VLELTGK_.2
7	A0A0B4J2D5;P0DPI2	GAL3B_HUMAN;GAL3A_HUMAN	189;189	GVEVTVGHEQEEGGK	Specific	_GVEVTVGHEQEEGGK_	_GVEVTVGHEQEEGGK_.2
8	A0A0B4J2D5;P0DPI2	GAL3B_HUMAN;GAL3A_HUMAN	104;104	NVLTESAR	Specific	_NVLTESAR_	_NVLTESAR_.2
9	A0A0B4J2D5;P0DPI2	GAL3B_HUMAN;GAL3A_HUMAN	224;224	EVVEAHVDQK	Specific	_EVVEAHVDQK_	_EVVEAHVDQK_.2
10	A0A0B4J2D5;P0DPI2	GAL3B_HUMAN;GAL3A_HUMAN	172;172	PIGLCCIAPVLAAK	Specific	_PIGLC[Carbamidomethyl (C)]C[Carbamidomethyl (C)]IAPVLAAK_	_PIGLC[Carbamidomethyl (C)]C[Carbamidomethyl (C)]IAPVLAAK_.3
11	A0A0B4J2D5;P0DPI2	GAL3B_HUMAN;GAL3A_HUMAN	73;73	GGAEVQIFAPDVPQMHVIDHTK	Specific	_GGAEVQIFAPDVPQMHVIDHTK_	_GGAEVQIFAPDVPQMHVIDHTK_.3
12	A0A0B4J2D5;P0DPI2	GAL3B_HUMAN;GAL3A_HUMAN	104;104	NVLTESAR	Specific	_NVLTESAR_	_NVLTESAR_.1
13	A0A0B4J2D5;P0DPI2	GAL3B_HUMAN;GAL3A_HUMAN	261;261	KVLELTGK	Specific	_KVLELTGK_	_KVLELTGK_.2
14	A0A0B4J2D5;P0DPI2	GAL3B_HUMAN;GAL3A_HUMAN	189;189	GVEVTVGHEQEEGGKWPYAGTAEAIK	Specific	_GVEVTVGHEQEEGGKWPYAGTAEAIK_	_GVEVTVGHEQEEGGKWPYAGTAEAIK_.4
15	A0A0B4J2D5;P0DPI2	GAL3B_HUMAN;GAL3A_HUMAN	73;73	GGAEVQIFAPDVPQMHVIDHTK	Specific	_GGAEVQIFAPDVPQMHVIDHTK_	_GGAEVQIFAPDVPQMHVIDHTK_.4
16	A0A0B4J2D5;P0DPI2	GAL3B_HUMAN;GAL3A_HUMAN	165;165	EFHQAGKPIGLCCIAPVLAAK	Specific	_EFHQAGKPIGLC[Carbamidomethyl (C)]C[Carbamidomethyl (C)]IAPVLAAK_	_EFHQAGKPIGLC[Carbamidomethyl (C)]C[Carbamidomethyl (C)]IAPVLAAK_.3
17	A0A0B4J2D5;P0DPI2	GAL3B_HUMAN;GAL3A_HUMAN	117;117	ITDLANLSAANHDAAIFPGGFGAAK	Specific	_ITDLANLSAANHDAAIFPGGFGAAK_	_ITDLANLSAANHDAAIFPGGFGAAK_.3
18	A0A0B4J2D5;P0DPI2	GAL3B_HUMAN;GAL3A_HUMAN	236;236	VVTTPAFMCETALHYIHDGIGAMVR	Specific	_VVTTPAFMC[Carbamidomethyl (C)]ETALHYIHDGIGAMVR_	_VVTTPAFMC[Carbamidomethyl (C)]ETALHYIHDGIGAMVR_.3
19	A0A0B4J2D5;P0DPI2	GAL3B_HUMAN;GAL3A_HUMAN	189;189	GVEVTVGHEQEEGGKWPYAGTAEAIK	Specific	_GVEVTVGHEQEEGGKWPYAGTAEAIK_	_GVEVTVGHEQEEGGKWPYAGTAEAIK_.3
20	A0A0B4J2D5;P0DPI2	GAL3B_HUMAN;GAL3A_HUMAN	142;142	NLSTFAVDGK	Specific	_NLSTFAVDGK_	_NLSTFAVDGK_.1
21	A0A0B4J2D5;P0DPI2	GAL3B_HUMAN;GAL3A_HUMAN	165;165	EFHQAGKPIGLCCIAPVLAAK	Specific	_EFHQAGKPIGLC[Carbamidomethyl (C)]C[Carbamidomethyl (C)]IAPVLAAK_	_EFHQAGKPIGLC[Carbamidomethyl (C)]C[Carbamidomethyl (C)]IAPVLAAK_.4
22	A0A0B4J2D5;P0DPI2	GAL3B_HUMAN;GAL3A_HUMAN	236;236	VVTTPAFMCETALHYIHDGIGAMVR	Specific	_VVTTPAFMC[Carbamidomethyl (C)]ETALHYIHDGIGAMVR_	_VVTTPAFMC[Carbamidomethyl (C)]ETALHYIHDGIGAMVR_.4
23	A0AVF1	IFT56_HUMAN	38	DFTGAITLLEFK	Specific	_DFTGAITLLEFK_	_DFTGAITLLEFK_.2
24	A0AVF1	IFT56_HUMAN	289	LNLVIYYLR	Specific	_LNLVIYYLR_	_LNLVIYYLR_.2
25	A0AVF1	IFT56_HUMAN	262	HNLVVFR	Specific	_HNLVVFR_	_HNLVVFR_.2
26	A0AVF1	IFT56_HUMAN	446	LAWELYLK	Specific	_LAWELYLK_	_LAWELYLK_.2
27	A0AVF1	IFT56_HUMAN	38	DFTGAITLLEFKR	Specific	_DFTGAITLLEFKR_	_DFTGAITLLEFKR_.2
28	A0AVT1	UBA6_HUMAN	992	MLYVPVMPGHAK	Specific	_MLYVPVMPGHAK_	_MLYVPVMPGHAK_.2
29	A0AVT1	UBA6_HUMAN	912	VTGGYPFEAYK	Specific	_VTGGYPFEAYK_	_VTGGYPFEAYK_.2
30	A0AVT1	UBA6_HUMAN	1012	LVKPTTEK	Specific	_LVKPTTEK_	_LVKPTTEK_.2
31	A0AVT1	UBA6_HUMAN	840	SDLQMAVLSFEK	Specific	_SDLQMAVLSFEK_	_SDLQMAVLSFEK_.2
32	A0AVT1	UBA6_HUMAN	823	NAIFQLEK	Specific	_NAIFQLEK_	_NAIFQLEK_.2
33	A0AVT1	UBA6_HUMAN	36	SVEIDDALYSR	Specific-N	_SVEIDDALYSR_	_SVEIDDALYSR_.2
34	A0AVT1	UBA6_HUMAN	561	QDVIITALDNVEAR	Specific	_QDVIITALDNVEAR_	_QDVIITALDNVEAR_.2
35	A0AVT1	UBA6_HUMAN	478	NFALLGVGTSK	Specific	_NFALLGVGTSK_	_NFALLGVGTSK_.2
36	A0AVT1	UBA6_HUMAN	831	AILSNEATK	Specific	_AILSNEATK_	_AILSNEATK_.2
37	A0AVT1	UBA6_HUMAN	792	IQEFKPSNK	Specific	_IQEFKPSNK_	_IQEFKPSNK_.2
38	A0AVT1	UBA6_HUMAN	643	DKFESSFSHKPSLFNK	Specific	_DKFESSFSHKPSLFNK_	_DKFESSFSHKPSLFNK_.2
39	A0AVT1	UBA6_HUMAN	831	AILSNEATK	Specific	_AILSNEATK_	_AILSNEATK_.1
40	A0AVT1	UBA6_HUMAN	478	NFALLGVGTSK	Specific	_NFALLGVGTSK_	_NFALLGVGTSK_.1
41	A0AVT1	UBA6_HUMAN	342	KPNVGCQQDSEELLK	Specific	_KPNVGC[Carbamidomethyl (C)]QQDSEELLK_	_KPNVGC[Carbamidomethyl (C)]QQDSEELLK_.3
42	A0AVT1	UBA6_HUMAN	823	NAIFQLEK	Specific	_NAIFQLEK_	_NAIFQLEK_.1
43	A0AVT1	UBA6_HUMAN	79	NLVLAGIK	Specific	_NLVLAGIK_	_NLVLAGIK_.2
44	A0AVT1	UBA6_HUMAN	1045	YYFSHDTD	Specific	_YYFSHDTD_	_YYFSHDTD_.2
45	A0AVT1	UBA6_HUMAN	852	DDDHNGHIDFITAASNLR	Specific	_DDDHNGHIDFITAASNLR_	_DDDHNGHIDFITAASNLR_.3
46	A0AVT1	UBA6_HUMAN	49	YVLGDTAMQK	Specific	_YVLGDTAMQK_	_YVLGDTAMQK_.2
47	A0AVT1	UBA6_HUMAN	740	RPPSPIK	Specific	_RPPSPIK_	_RPPSPIK_.2
48	A0AVT1	UBA6_HUMAN	440	GDRYDALR	Specific	_GDRYDALR_	_GDRYDALR_.2
49	A0AVT1	UBA6_HUMAN	643	DKFESSFSHKPSLFNK	Specific	_DKFESSFSHKPSLFNK_	_DKFESSFSHKPSLFNK_.3
50	A0AVT1	UBA6_HUMAN	137	SSSVPFNETTDLSFLDK	Specific-N	_SSSVPFNETTDLSFLDK_	_SSSVPFNETTDLSFLDK_.2
51	A0AVT1	UBA6_HUMAN	342	KPNVGCQQDSEELLK	Specific	_KPNVGC[Carbamidomethyl (C)]QQDSEELLK_	_KPNVGC[Carbamidomethyl (C)]QQDSEELLK_.2
52	A0AVT1	UBA6_HUMAN	62	SHVFLSGMGGLGLEIAK	Specific	_SHVFLSGMGGLGLEIAK_	_SHVFLSGMGGLGLEIAK_.2
53	A0AVT1	UBA6_HUMAN	629	SFPAAIEHTIQWAR	Specific	_SFPAAIEHTIQWAR_	_SFPAAIEHTIQWAR_.2
54	A0AVT1	UBA6_HUMAN	538	IDAHLNK	Specific	_IDAHLNK_	_IDAHLNK_.2
55	A0AVT1	UBA6_HUMAN	747	FDLNEPLHLSFLQNAAK	Specific	_FDLNEPLHLSFLQNAAK_	_FDLNEPLHLSFLQNAAK_.2
56	A0AVT1	UBA6_HUMAN	154	YQCVVLTEMK	Specific	_YQC[Carbamidomethyl (C)]VVLTEMK_	_YQC[Carbamidomethyl (C)]VVLTEMK_.2
57	A0AVT1	UBA6_HUMAN	87	AVTIHDTEK	Specific	_AVTIHDTEK_	_AVTIHDTEK_.2
58	A0AVT1	UBA6_HUMAN	100	DLGTNFFLSEDDVVNKR	Specific-N	_DLGTNFFLSEDDVVNKR_	_DLGTNFFLSEDDVVNKR_.2
59	A0AVT1	UBA6_HUMAN	62	SHVFLSGMGGLGLEIAK	Specific	_SHVFLSGM[Oxidation (M)]GGLGLEIAK_	_SHVFLSGM[Oxidation (M)]GGLGLEIAK_.2
60	A0AVT1	UBA6_HUMAN	176	SQCPPIK	Specific	_SQC[Carbamidomethyl (C)]PPIK_	_SQC[Carbamidomethyl (C)]PPIK_.2
61	A0AVT1	UBA6_HUMAN	673	IQSGHSLEGCFQVIK	Specific	_IQSGHSLEGC[Carbamidomethyl (C)]FQVIK_	_IQSGHSLEGC[Carbamidomethyl (C)]FQVIK_.2
62	A0AVT1	UBA6_HUMAN	169	KINDFCR	Specific	_KINDFC[Carbamidomethyl (C)]R_	_KINDFC[Carbamidomethyl (C)]R_.2
63	A0AVT1	UBA6_HUMAN	581	CLANLRPLLDSGTMGTK	Specific	_C[Carbamidomethyl (C)]LANLRPLLDSGTMGTK_	_C[Carbamidomethyl (C)]LANLRPLLDSGTMGTK_.2
64	A0AVT1	UBA6_HUMAN	62	SHVFLSGMGGLGLEIAK	Specific	_SHVFLSGMGGLGLEIAK_	_SHVFLSGMGGLGLEIAK_.3
65	A0AVT1	UBA6_HUMAN	810	KPDHVPISSEDER	Specific	_KPDHVPISSEDER_	_KPDHVPISSEDER_.2
66	A0AVT1	UBA6_HUMAN	740	RPPSPIKFDLNEPLHLSFLQNAAK	Specific	_RPPSPIKFDLNEPLHLSFLQNAAK_	_RPPSPIKFDLNEPLHLSFLQNAAK_.3
67	A0AVT1	UBA6_HUMAN	538	IDAHLNK	Specific	_IDAHLNK_	_IDAHLNK_.1
68	A0AVT1	UBA6_HUMAN	747	FDLNEPLHLSFLQNAAK	Specific	_FDLNEPLHLSFLQNAAK_	_FDLNEPLHLSFLQNAAK_.3
69	A0AVT1	UBA6_HUMAN	545	VCPTTETIYNDEFYTK	Specific	_VC[Carbamidomethyl (C)]PTTETIYNDEFYTK_	_VC[Carbamidomethyl (C)]PTTETIYNDEFYTK_.2
70	A0AVT1	UBA6_HUMAN	1045	YYFSHDTD	Specific	_YYFSHDTD_	_YYFSHDTD_.1
71	A0AVT1	UBA6_HUMAN	448	ACIGDTLCQK	Specific	_AC[Carbamidomethyl (C)]IGDTLC[Carbamidomethyl (C)]QK_	_AC[Carbamidomethyl (C)]IGDTLC[Carbamidomethyl (C)]QK_.2
72	A0AVT1	UBA6_HUMAN	79	NLVLAGIK	Specific	_NLVLAGIK_	_NLVLAGIK_.1
73	A0AVT1	UBA6_HUMAN	810	KPDHVPISSEDER	Specific	_KPDHVPISSEDER_	_KPDHVPISSEDER_.3
74	A0AVT1	UBA6_HUMAN	215	EIFISNITQANPGIVTCLENHPHK	Specific	_EIFISNITQANPGIVTC[Carbamidomethyl (C)]LENHPHK_	_EIFISNITQANPGIVTC[Carbamidomethyl (C)]LENHPHK_.3
75	A0AVT1	UBA6_HUMAN	659	FWQTYSSAEEVLQK	Specific	_FWQTYSSAEEVLQK_	_FWQTYSSAEEVLQK_.2
76	A0AVT1	UBA6_HUMAN	740	RPPSPIKFDLNEPLHLSFLQNAAK	Specific	_RPPSPIKFDLNEPLHLSFLQNAAK_	_RPPSPIKFDLNEPLHLSFLQNAAK_.4
77	A0AVT1	UBA6_HUMAN	872	MYSIEPADR	Specific	_MYSIEPADR_	_MYSIEPADR_.2
78	A0AVT1	UBA6_HUMAN	979	YGIEPTMVVQGVK	Specific	_YGIEPTMVVQGVK_	_YGIEPTMVVQGVK_.2
79	A0AVT1	UBA6_HUMAN	87	AVTIHDTEK	Specific	_AVTIHDTEK_	_AVTIHDTEK_.1
80	A0AVT1	UBA6_HUMAN	522	SYTAADATLK	Specific	_SYTAADATLK_	_SYTAADATLK_.1
81	A0AVT1	UBA6_HUMAN	695	NWSQCVELAR	Specific	_NWSQC[Carbamidomethyl (C)]VELAR_	_NWSQC[Carbamidomethyl (C)]VELAR_.2
82	A0AVT1	UBA6_HUMAN	1020	KYVDLTVSFAPDIDGDEDLPGPPVR	Specific	_KYVDLTVSFAPDIDGDEDLPGPPVR_	_KYVDLTVSFAPDIDGDEDLPGPPVR_.3
83	A0AVT1	UBA6_HUMAN	629	SFPAAIEHTIQWAR	Specific	_SFPAAIEHTIQWAR_	_SFPAAIEHTIQWAR_.3
84	A0AVT1	UBA6_HUMAN	715	ALQLLHCFPLDIR	Specific	_ALQLLHC[Carbamidomethyl (C)]FPLDIR_	_ALQLLHC[Carbamidomethyl (C)]FPLDIR_.2
85	A0AVT1	UBA6_HUMAN	491	GMITVTDPDLIEK	Specific	_GMITVTDPDLIEK_	_GMITVTDPDLIEK_.2
86	A0AVT1	UBA6_HUMAN	117	NRAEAVLK	Specific	_NRAEAVLK_	_NRAEAVLK_.2
87	A0AVT1	UBA6_HUMAN	715	ALQLLHCFPLDIR	Specific	_ALQLLHC[Carbamidomethyl (C)]FPLDIR_	_ALQLLHC[Carbamidomethyl (C)]FPLDIR_.3
88	A0AVT1	UBA6_HUMAN	522	SYTAADATLK	Specific	_SYTAADATLK_	_SYTAADATLK_.2
89	A0AVT1	UBA6_HUMAN	239	LETGQFLTFR	Specific	_LETGQFLTFR_	_LETGQFLTFR_.2
90	A0AVT1	UBA6_HUMAN	125	HIAELNPYVHVTSSSVPFNETTDLSFLDK	Specific	_HIAELNPYVHVTSSSVPFNETTDLSFLDK_	_HIAELNPYVHVTSSSVPFNETTDLSFLDK_.3
91	A0AVT1	UBA6_HUMAN	801	VVQTDETAR	Specific	_VVQTDETAR_	_VVQTDETAR_.2
92	A0AVT1	UBA6_HUMAN	296	TVFFESLER	Specific	_TVFFESLER_	_TVFFESLER_.2
93	A0AVT1	UBA6_HUMAN	730	DGSLFWQSPK	Specific	_DGSLFWQSPK_	_DGSLFWQSPK_.2
94	A0AVT1	UBA6_HUMAN	183	FISADVHGIWSR	Specific	_FISADVHGIWSR_	_FISADVHGIWSR_.3
95	A0AVT1	UBA6_HUMAN	183	FISADVHGIWSR	Specific	_FISADVHGIWSR_	_FISADVHGIWSR_.2
96	A0FGR8	ESYT2_HUMAN	182	DLPAWVHFPDTER	Specific-N	_DLPAWVHFPDTER_	_DLPAWVHFPDTER_.3
97	A0FGR8	ESYT2_HUMAN	635	FQLSNSGPNSTIK	Specific	_FQLSNSGPNSTIK_	_FQLSNSGPNSTIK_.2
98	A0FGR8	ESYT2_HUMAN	293	SIQIHGTMR	Specific	_SIQIHGTMR_	_SIQIHGTMR_.2
99	A0FGR8	ESYT2_HUMAN	618	VPLSQLLTSEDMTVSQR	Specific	_VPLSQLLTSEDMTVSQR_	_VPLSQLLTSEDMTVSQR_.2
100	A0FGR8	ESYT2_HUMAN	163	ALALLEDEER	Specific	_ALALLEDEER_	_ALALLEDEER_.2
101	A0FGR8	ESYT2_HUMAN	503	LEWLTLMPNASNLDK	Specific	_LEWLTLMPNASNLDK_	_LEWLTLMPNASNLDK_.2
102	A0FGR8	ESYT2_HUMAN	484	LLDEWFTLDEVPK	Specific	_LLDEWFTLDEVPK_	_LLDEWFTLDEVPK_.2
103	A0FGR8	ESYT2_HUMAN	803	LIVVVHACR	Specific	_LIVVVHAC[Carbamidomethyl (C)]R_	_LIVVVHAC[Carbamidomethyl (C)]R_.2
104	A0FGR8	ESYT2_HUMAN	219	ETIEPAVR	Specific	_ETIEPAVR_	_ETIEPAVR_.2
105	A0FGR8	ESYT2_HUMAN	783	GQSPLGQIQLTIR	Specific-N	_GQSPLGQIQLTIR_	_GQSPLGQIQLTIR_.2
106	A0FGR8	ESYT2_HUMAN	420	VGNQIFQSR	Specific	_VGNQIFQSR_	_VGNQIFQSR_.2
107	A0FGR8	ESYT2_HUMAN	812	NLIAFSEDGSDPYVR	Specific	_NLIAFSEDGSDPYVR_	_NLIAFSEDGSDPYVR_.2
108	A0FGR8	ESYT2_HUMAN	182	DLPAWVHFPDTER	Specific-N	_DLPAWVHFPDTER_	_DLPAWVHFPDTER_.2
109	A0FGR8	ESYT2_HUMAN	803	LIVVVHACR	Specific	_LIVVVHAC[Carbamidomethyl (C)]R_	_LIVVVHAC[Carbamidomethyl (C)]R_.3
110	A0FGR8	ESYT2_HUMAN	365	ITVPLVSEVQIAQLR	Specific	_ITVPLVSEVQIAQLR_	_ITVPLVSEVQIAQLR_.2
111	A0FGR8	ESYT2_HUMAN	891	VLVALASEELAK	Specific	_VLVALASEELAK_	_VLVALASEELAK_.2
112	A0FGR8	ESYT2_HUMAN	389	IHFIEAQDLQGK	Specific	_IHFIEAQDLQGK_	_IHFIEAQDLQGK_.2
113	A0FGR8	ESYT2_HUMAN	240	VDVGQQPLR	Specific	_VDVGQQPLR_	_VDVGQQPLR_.2
114	A0JLT2	MED19_HUMAN	105	LSNFLPDLPGMIDLPGSHDNSSLR	Specific	_LSNFLPDLPGMIDLPGSHDNSSLR_	_LSNFLPDLPGMIDLPGSHDNSSLR_.3
115	A0MZ66	SHOT1_HUMAN	393	ATQPETTEEVTDLK	Specific	_ATQPETTEEVTDLK_	_ATQPETTEEVTDLK_.2
116	A0MZ66	SHOT1_HUMAN	160	ILAIELENLK	Specific	_ILAIELENLK_	_ILAIELENLK_.2
117	A0MZ66	SHOT1_HUMAN	575	QAEPVVVLDPVSTHEPQTK	Specific	_QAEPVVVLDPVSTHEPQTK_	_QAEPVVVLDPVSTHEPQTK_.3
118	A0MZ66	SHOT1_HUMAN	146	ELRDQIVSVQEEK	Specific	_ELRDQIVSVQEEK_	_ELRDQIVSVQEEK_.2
119	A0MZ66	SHOT1_HUMAN	289	ELEEQLENETLHK	Specific	_ELEEQLENETLHK_	_ELEEQLENETLHK_.2
120	A0MZ66	SHOT1_HUMAN	420	GVHLRPVNQTARPK	Specific	_GVHLRPVNQTARPK_	_GVHLRPVNQTARPK_.3
121	A0MZ66	SHOT1_HUMAN	172	LVEVIEEVNK	Specific	_LVEVIEEVNK_	_LVEVIEEVNK_.2
122	A0MZ66	SHOT1_HUMAN	467	SLDPENSETELER	Specific	_SLDPENSETELER_	_SLDPENSETELER_.2
123	A0MZ66	SHOT1_HUMAN	187	TVLNSEVLEQR	Specific	_TVLNSEVLEQR_	_TVLNSEVLEQR_.2
124	A0PJW6	TM223_HUMAN	191	LFDNTVGAYR	Specific	_LFDNTVGAYR_	_LFDNTVGAYR_.2
125	A1L020	MEX3A_HUMAN	249	IQQQTNTYIITPSR	Specific	_IQQQTNTYIITPSR_	_IQQQTNTYIITPSR_.2
126	A1L020	MEX3A_HUMAN	234	VVGLVVGPK	Specific	_VVGLVVGPK_	_VVGLVVGPK_.2
127	A1L020	MEX3A_HUMAN	215	GVAPALPGQVTIR	Specific-N	_GVAPALPGQVTIR_	_GVAPALPGQVTIR_.2
128	A1L020	MEX3A_HUMAN	501	TDPECPVCHITATQAIR	Specific	_TDPEC[Carbamidomethyl (C)]PVC[Carbamidomethyl (C)]HITATQAIR_	_TDPEC[Carbamidomethyl (C)]PVC[Carbamidomethyl (C)]HITATQAIR_.3
129	A1L020	MEX3A_HUMAN	130	SNTTECVPVPTSEHVAEIVGR	Specific-N	_SNTTEC[Carbamidomethyl (C)]VPVPTSEHVAEIVGR_	_SNTTEC[Carbamidomethyl (C)]VPVPTSEHVAEIVGR_.3
130	A1L020	MEX3A_HUMAN	428	SPATSAGPELAGLPR	Specific	_SPATSAGPELAGLPR_	_SPATSAGPELAGLPR_.2
131	A1L020	MEX3A_HUMAN	234	VVGLVVGPK	Specific	_VVGLVVGPK_	_VVGLVVGPK_.1
132	A1L020	MEX3A_HUMAN	443	RPPGEPLQGF	Specific-C	_RPPGEPLQGF_	_RPPGEPLQGF_.2
133	A1L020	MEX3A_HUMAN	263	DRDPVFEITGAPGNVER	Specific	_DRDPVFEITGAPGNVER_	_DRDPVFEITGAPGNVER_.2
134	A1L020	MEX3A_HUMAN	280	AREEIETHIAVR	Specific	_AREEIETHIAVR_	_AREEIETHIAVR_.3
135	A1L020	MEX3A_HUMAN	346	GVDSGFEAPR	Specific-N	_GVDSGFEAPR_	_GVDSGFEAPR_.2
136	A1L020	MEX3A_HUMAN	28	DRGLLEDER	Specific	_DRGLLEDER_	_DRGLLEDER_.2
137	A1L020	MEX3A_HUMAN	501	TDPECPVCHITATQAIR	Specific	_TDPEC[Carbamidomethyl (C)]PVC[Carbamidomethyl (C)]HITATQAIR_	_TDPEC[Carbamidomethyl (C)]PVC[Carbamidomethyl (C)]HITATQAIR_.2
138	A1L0T0	ILVBL_HUMAN	306	AAVETLGVPCFLGGMAR	Specific	_AAVETLGVPC[Carbamidomethyl (C)]FLGGMAR_	_AAVETLGVPC[Carbamidomethyl (C)]FLGGMAR_.2
139	A1L0T0	ILVBL_HUMAN	600	VLHDAQQQCR	Specific	_VLHDAQQQC[Carbamidomethyl (C)]R_	_VLHDAQQQC[Carbamidomethyl (C)]R_.2
140	A1L0T0	ILVBL_HUMAN	343	KADVIVLAGTVCDFR	Specific	_KADVIVLAGTVC[Carbamidomethyl (C)]DFR_	_KADVIVLAGTVC[Carbamidomethyl (C)]DFR_.2
141	A1L0T0	ILVBL_HUMAN	182	VRDIVPTLR	Specific	_VRDIVPTLR_	_VRDIVPTLR_.2
142	A1L0T0	ILVBL_HUMAN	53	HGGENVAAVLR	Specific	_HGGENVAAVLR_	_HGGENVAAVLR_.2
143	A1L0T0	ILVBL_HUMAN	69	FIFTLVGGHISPLLVACEK	Specific	_FIFTLVGGHISPLLVAC[Carbamidomethyl (C)]EK_	_FIFTLVGGHISPLLVAC[Carbamidomethyl (C)]EK_.2
144	A1L0T0	ILVBL_HUMAN	592	ENEDQVVK	Specific	_ENEDQVVK_	_ENEDQVVK_.1
145	A1L0T0	ILVBL_HUMAN	158	GALQAVDQLSLFRPLCK	Specific	_GALQAVDQLSLFRPLC[Carbamidomethyl (C)]K_	_GALQAVDQLSLFRPLC[Carbamidomethyl (C)]K_.2
146	A1L0T0	ILVBL_HUMAN	405	LVEGLQGQTWAPDWVEELR	Specific	_LVEGLQGQTWAPDWVEELR_	_LVEGLQGQTWAPDWVEELR_.2
147	A1L0T0	ILVBL_HUMAN	539	IPVMALVGNDAGWTQISR	Specific	_IPVMALVGNDAGWTQISR_	_IPVMALVGNDAGWTQISR_.2
148	A1L0T0	ILVBL_HUMAN	69	FIFTLVGGHISPLLVACEK	Specific	_FIFTLVGGHISPLLVAC[Carbamidomethyl (C)]EK_	_FIFTLVGGHISPLLVAC[Carbamidomethyl (C)]EK_.3
149	A1L0T0	ILVBL_HUMAN	405	LVEGLQGQTWAPDWVEELREADR	Specific	_LVEGLQGQTWAPDWVEELREADR_	_LVEGLQGQTWAPDWVEELREADR_.3
150	A1L0T0	ILVBL_HUMAN	610	DGHPVVVNILIGR	Specific	_DGHPVVVNILIGR_	_DGHPVVVNILIGR_.3
151	A1L0T0	ILVBL_HUMAN	184	DIVPTLR	Specific	_DIVPTLR_	_DIVPTLR_.2
152	A1L0T0	ILVBL_HUMAN	343	KADVIVLAGTVCDFR	Specific	_KADVIVLAGTVC[Carbamidomethyl (C)]DFR_	_KADVIVLAGTVC[Carbamidomethyl (C)]DFR_.3
153	A1L0T0	ILVBL_HUMAN	578	AAMGLGAR	Specific	_AAMGLGAR_	_AAMGLGAR_.2
154	A1L0T0	ILVBL_HUMAN	158	GALQAVDQLSLFRPLCK	Specific	_GALQAVDQLSLFRPLC[Carbamidomethyl (C)]K_	_GALQAVDQLSLFRPLC[Carbamidomethyl (C)]K_.3
155	A1L0T0	ILVBL_HUMAN	610	DGHPVVVNILIGR	Specific	_DGHPVVVNILIGR_	_DGHPVVVNILIGR_.2
156	A1L0T0	ILVBL_HUMAN	111	LSGTVGVAAVTAGPGLTNTVTAVK	Specific	_LSGTVGVAAVTAGPGLTNTVTAVK_	_LSGTVGVAAVTAGPGLTNTVTAVK_.2
157	A1L0T0	ILVBL_HUMAN	285	RPLMVLGSQALLTPTSADK	Specific	_RPLMVLGSQALLTPTSADK_	_RPLMVLGSQALLTPTSADK_.3
158	A1L0T0	ILVBL_HUMAN	557	EQVPSLGSNVACGLAYTDYHK	Specific	_EQVPSLGSNVAC[Carbamidomethyl (C)]GLAYTDYHK_	_EQVPSLGSNVAC[Carbamidomethyl (C)]GLAYTDYHK_.3
159	A1L0T0	ILVBL_HUMAN	285	RPLMVLGSQALLTPTSADK	Specific	_RPLMVLGSQALLTPTSADK_	_RPLMVLGSQALLTPTSADK_.2
160	A1X283	SPD2B_HUMAN	72	IIPFLPGK	Specific	_IIPFLPGK_	_IIPFLPGK_.1
161	A1X283	SPD2B_HUMAN	822	GSLGPWGTGK	Specific	_GSLGPWGTGK_	_GSLGPWGTGK_.2
162	A1X283	SPD2B_HUMAN	414	EGWAPATFIDK	Specific	_EGWAPATFIDK_	_EGWAPATFIDK_.2
163	A1X283	SPD2B_HUMAN	768	TSSSSRPLPEVR	Specific	_TSSSSRPLPEVR_	_TSSSSRPLPEVR_.3
164	A1X283	SPD2B_HUMAN	679	SLLDGEGPQAVGGQDVAFSR	Specific	_SLLDGEGPQAVGGQDVAFSR_	_SLLDGEGPQAVGGQDVAFSR_.2
165	A1X283	SPD2B_HUMAN	858	VADFEGDK	Specific-N	_VADFEGDK_	_VADFEGDK_.1
166	A1X283	SPD2B_HUMAN	891	VLSGAPSWEGWIPSNYLR	Specific-N	_VLSGAPSWEGWIPSNYLR_	_VLSGAPSWEGWIPSNYLR_.2
167	A1X283	SPD2B_HUMAN	378	EFQTTIPDGISFQAGLK	Specific-N	_EFQTTIPDGISFQAGLK_	_EFQTTIPDGISFQAGLK_.2
168	A1X283	SPD2B_HUMAN	428	TSNASRPNFLAPLPHEVTQL	Specific-C	_TSNASRPNFLAPLPHEVTQL_	_TSNASRPNFLAPLPHEVTQL_.3
169	A1X283	SPD2B_HUMAN	699	SFLPGEGPGR	Specific	_SFLPGEGPGR_	_SFLPGEGPGR_.2
170	A1X283	SPD2B_HUMAN	245	GAVVEVIQK	Specific	_GAVVEVIQK_	_GAVVEVIQK_.2
171	A1X283	SPD2B_HUMAN	24	HYVYIIR	Specific	_HYVYIIR_	_HYVYIIR_.2
172	A1X283	SPD2B_HUMAN	226	YTVIYPYTAR	Specific	_YTVIYPYTAR_	_YTVIYPYTAR_.2
173	A1X283	SPD2B_HUMAN	72	IIPFLPGK	Specific	_IIPFLPGK_	_IIPFLPGK_.2
174	A1X283	SPD2B_HUMAN	254	NLEGWWK	Specific	_NLEGWWK_	_NLEGWWK_.1
175	A1X283	SPD2B_HUMAN	166	QESSEISLSVGQVVDIIEK	Specific	_QESSEISLSVGQVVDIIEK_	_QESSEISLSVGQVVDIIEK_.2
176	A1X283	SPD2B_HUMAN	893	SGAPSWEGWIPSNYLR	Specific-N	_SGAPSWEGWIPSNYLR_	_SGAPSWEGWIPSNYLR_.2
177	A1X283	SPD2B_HUMAN	620	TDLPEEKPDATPQNPFLK	Specific	_TDLPEEKPDATPQNPFLK_	_TDLPEEKPDATPQNPFLK_.2
178	A1X283	SPD2B_HUMAN	609	KPNLRPISK	Specific	_KPNLRPISK_	_KPNLRPISK_.2
179	A1X283	SPD2B_HUMAN	325	FEGRPVPDGDAK	Specific	_FEGRPVPDGDAK_	_FEGRPVPDGDAK_.3
180	A1X283	SPD2B_HUMAN	551	GPTPKPPGVILPMMPAK	Specific	_GPTPKPPGVILPMMPAK_	_GPTPKPPGVILPMMPAK_.3
181	A1X283	SPD2B_HUMAN	95	LIPIDEYCK	Specific	_LIPIDEYC[Carbamidomethyl (C)]K_	_LIPIDEYC[Carbamidomethyl (C)]K_.2
182	A1X283	SPD2B_HUMAN	618	SKTDLPEEKPDATPQNPFLK	Specific	_SKTDLPEEKPDATPQNPFLK_	_SKTDLPEEKPDATPQNPFLK_.3
183	A1X283	SPD2B_HUMAN	618	SKTDLPEEKPDATPQNPFLK	Specific	_SKTDLPEEKPDATPQNPFLK_	_SKTDLPEEKPDATPQNPFLK_.2
184	A1X283	SPD2B_HUMAN	325	FEGRPVPDGDAK	Specific	_FEGRPVPDGDAK_	_FEGRPVPDGDAK_.2
185	A1X283	SPD2B_HUMAN	267	EGWAPASYLK	Specific	_EGWAPASYLK_	_EGWAPASYLK_.2
186	A1X283	SPD2B_HUMAN	245	GAVVEVIQK	Specific	_GAVVEVIQK_	_GAVVEVIQK_.1
187	A1X283	SPD2B_HUMAN	742	SVPVPLQEAPQQRPVVPPR	Specific	_SVPVPLQEAPQQRPVVPPR_	_SVPVPLQEAPQQRPVVPPR_.3
188	A1X283	SPD2B_HUMAN	254	NLEGWWK	Specific	_NLEGWWK_	_NLEGWWK_.2
189	A1X283	SPD2B_HUMAN	31	VTWSSGSTEAIYR	Specific	_VTWSSGSTEAIYR_	_VTWSSGSTEAIYR_.2
190	A2RRP1	NBAS_HUMAN	609	GTDLEALLAIGK	Specific	_GTDLEALLAIGK_	_GTDLEALLAIGK_.2
191	A2RRP1	NBAS_HUMAN	2188	SEYVITNNPWVR	Specific	_SEYVITNNPWVR_	_SEYVITNNPWVR_.2
192	A2RRP1	NBAS_HUMAN	601	ELLQYGLK	Specific	_ELLQYGLK_	_ELLQYGLK_.2
193	A2RRP1	NBAS_HUMAN	1639	LLDFTQAQILQGLR	Specific	_LLDFTQAQILQGLR_	_LLDFTQAQILQGLR_.2
194	A2RRP1	NBAS_HUMAN	100	LLAAVQDQCVEIR	Specific	_LLAAVQDQC[Carbamidomethyl (C)]VEIR_	_LLAAVQDQC[Carbamidomethyl (C)]VEIR_.2
195	A2RRP1	NBAS_HUMAN	1247	ECISQSPTCYK	Specific	_EC[Carbamidomethyl (C)]ISQSPTC[Carbamidomethyl (C)]YK_	_EC[Carbamidomethyl (C)]ISQSPTC[Carbamidomethyl (C)]YK_.2
196	A2RRP1	NBAS_HUMAN	2336	EAGHEAEAGSLLLAVR	Specific	_EAGHEAEAGSLLLAVR_	_EAGHEAEAGSLLLAVR_.3
197	A2RRP1	NBAS_HUMAN	2325	WDAEELGR	Specific	_WDAEELGR_	_WDAEELGR_.2
198	A2RRP1	NBAS_HUMAN	1987	YSHLYDLSR	Specific	_YSHLYDLSR_	_YSHLYDLSR_.2
199	A2RRP1	NBAS_HUMAN	342	LSIWAIPSLK	Specific	_LSIWAIPSLK_	_LSIWAIPSLK_.2
200	A2RRP1	NBAS_HUMAN	1262	LLGLAELLR	Specific	_LLGLAELLR_	_LLGLAELLR_.2
201	A2RRP1	NBAS_HUMAN	695	LATYEEILGVPHASEQR	Specific	_LATYEEILGVPHASEQR_	_LATYEEILGVPHASEQR_.2
202	A2RRP1	NBAS_HUMAN	2044	IISALSGGSADLGGPRDPLK	Specific	_IISALSGGSADLGGPRDPLK_	_IISALSGGSADLGGPRDPLK_.2
203	A2RRP1	NBAS_HUMAN	1887	LHPGDLITVVDAVTFSPK	Specific	_LHPGDLITVVDAVTFSPK_	_LHPGDLITVVDAVTFSPK_.3
204	A2RRP1	NBAS_HUMAN	1854	LFWTGDPHLIK	Specific	_LFWTGDPHLIK_	_LFWTGDPHLIK_.3
205	A2RRP1	NBAS_HUMAN	1887	LHPGDLITVVDAVTFSPK	Specific	_LHPGDLITVVDAVTFSPK_	_LHPGDLITVVDAVTFSPK_.2
206	A2RRP1	NBAS_HUMAN	1170	SIDLVLAASR	Specific	_SIDLVLAASR_	_SIDLVLAASR_.2
207	A3KMH1	VWA8_HUMAN	184	NVLPVLNNLLENR	Specific	_NVLPVLNNLLENR_	_NVLPVLNNLLENR_.2
208	A3KMH1	VWA8_HUMAN	238	VIALGLPVPR	Specific	_VIALGLPVPR_	_VIALGLPVPR_.2
209	A3KMH1	VWA8_HUMAN	1014	EILINTLHK	Specific	_EILINTLHK_	_EILINTLHK_.2
210	A3KMH1	VWA8_HUMAN	955	LVAAFGELR	Specific	_LVAAFGELR_	_LVAAFGELR_.2
211	A3KMH1	VWA8_HUMAN	100	DLLGQDVFLIGPPGPLRR	Specific	_DLLGQDVFLIGPPGPLRR_	_DLLGQDVFLIGPPGPLRR_.3
212	A3KMH1	VWA8_HUMAN	1076	GPALINIQEYPIER	Specific	_GPALINIQEYPIER_	_GPALINIQEYPIER_.2
213	A3KMH1	VWA8_HUMAN	153	AGTAFYIDQCAVR	Specific	_AGTAFYIDQC[Carbamidomethyl (C)]AVR_	_AGTAFYIDQC[Carbamidomethyl (C)]AVR_.2
214	A3KMH1	VWA8_HUMAN	1413	QSNCVTLLDTNQVVR	Specific	_QSNC[Carbamidomethyl (C)]VTLLDTNQVVR_	_QSNC[Carbamidomethyl (C)]VTLLDTNQVVR_.2
215	A3KMH1	VWA8_HUMAN	1247	GNSLTVLDVLEGR	Specific	_GNSLTVLDVLEGR_	_GNSLTVLDVLEGR_.2
216	A3KMH1	VWA8_HUMAN	770	DFLLGEHLLLVGNQGVGK	Specific	_DFLLGEHLLLVGNQGVGK_	_DFLLGEHLLLVGNQGVGK_.2
217	A3KMH1	VWA8_HUMAN	510	LVLLDGIHR	Specific	_LVLLDGIHR_	_LVLLDGIHR_.2
218	A3KMH1	VWA8_HUMAN	498	SSPLVNAALEGK	Specific	_SSPLVNAALEGK_	_SSPLVNAALEGK_.2
219	A3KMH1	VWA8_HUMAN	1428	ILPPGEVPLK	Specific	_ILPPGEVPLK_	_ILPPGEVPLK_.2
220	A3KMH1	VWA8_HUMAN	172	TLILEGLEK	Specific	_TLILEGLEK_	_TLILEGLEK_.2
221	A3KMH1	VWA8_HUMAN	568	SIFPIHPSFR	Specific	_SIFPIHPSFR_	_SIFPIHPSFR_.3
222	A3KMH1	VWA8_HUMAN	130	EVEYIALSR	Specific	_EVEYIALSR_	_EVEYIALSR_.2
223	A3KMH1	VWA8_HUMAN	72	NPELVPQNYISDSLAQSVVQHLR	Specific	_NPELVPQNYISDSLAQSVVQHLR_	_NPELVPQNYISDSLAQSVVQHLR_.3
224	A3KMH1	VWA8_HUMAN	803	EYIQLHR	Specific	_EYIQLHR_	_EYIQLHR_.2
225	A3KMH1	VWA8_HUMAN	624	VPNVPQEALDK	Specific	_VPNVPQEALDK_	_VPNVPQEALDK_.2
226	A3KMH1	VWA8_HUMAN	990	FPTEGLSSVVR	Specific	_FPTEGLSSVVR_	_FPTEGLSSVVR_.2
227	A3KMH1	VWA8_HUMAN	888	ENVVVIHPDFR	Specific	_ENVVVIHPDFR_	_ENVVVIHPDFR_.2
228	A3KMH1	VWA8_HUMAN	1238	NWLVFYK	Specific	_NWLVFYK_	_NWLVFYK_.2
229	A3KMH1	VWA8_HUMAN	964	SLADQGIINYPYSTR	Specific	_SLADQGIINYPYSTR_	_SLADQGIINYPYSTR_.2
230	A3KMH1	VWA8_HUMAN	361	RFELQDSGSSLLPK	Specific	_RFELQDSGSSLLPK_	_RFELQDSGSSLLPK_.2
231	A3KMH1	VWA8_HUMAN	770	DFLLGEHLLLVGNQGVGK	Specific	_DFLLGEHLLLVGNQGVGK_	_DFLLGEHLLLVGNQGVGK_.3
232	A3KN83	SBNO1_HUMAN	911	SELDVPVEILNITEK	Specific	_SELDVPVEILNITEK_	_SELDVPVEILNITEK_.2
233	A3KN83	SBNO1_HUMAN	1289	ASLGLVCEIGLR	Specific	_ASLGLVC[Carbamidomethyl (C)]EIGLR_	_ASLGLVC[Carbamidomethyl (C)]EIGLR_.2
234	A3KN83	SBNO1_HUMAN	395	GVIFATYSSLIGESQSGGK	Specific	_GVIFATYSSLIGESQSGGK_	_GVIFATYSSLIGESQSGGK_.2
235	A3KN83	SBNO1_HUMAN	330	TIAGIIYENYLLSR	Specific	_TIAGIIYENYLLSR_	_TIAGIIYENYLLSR_.2
236	A3KN83	SBNO1_HUMAN	502	EFSDFIQAVER	Specific	_EFSDFIQAVER_	_EFSDFIQAVER_.2
237	A3KN83	SBNO1_HUMAN	639	TLEALEEGGGELNDFVSTAK	Specific	_TLEALEEGGGELNDFVSTAK_	_TLEALEEGGGELNDFVSTAK_.2
238	A3KN83	SBNO1_HUMAN	572	FQQAADLIDAEQR	Specific	_FQQAADLIDAEQR_	_FQQAADLIDAEQR_.2
239	A3KN83	SBNO1_HUMAN	682	GIDLTAPSNNSSPR	Specific-N	_GIDLTAPSNNSSPR_	_GIDLTAPSNNSSPR_.2
240	A3KN83	SBNO1_HUMAN	443	NLCPVGSSKPTK	Specific	_NLC[Carbamidomethyl (C)]PVGSSKPTK_	_NLC[Carbamidomethyl (C)]PVGSSKPTK_.2
241	A3KN83	SBNO1_HUMAN	857	DLLDKLEK	Specific	_DLLDKLEK_	_DLLDKLEK_.2
242	A3KN83	SBNO1_HUMAN	491	LGIWGEGTPFR	Specific	_LGIWGEGTPFR_	_LGIWGEGTPFR_.2
243	A3KN83	SBNO1_HUMAN	346	ALWFSVSNDLK	Specific	_ALWFSVSNDLK_	_ALWFSVSNDLK_.2
244	A3KN83	SBNO1_HUMAN	471	VVYASATGASEPR	Specific	_VVYASATGASEPR_	_VVYASATGASEPR_.2
245	A3KN83	SBNO1_HUMAN	1077	QGLIGVGLINVEDR	Specific	_QGLIGVGLINVEDR_	_QGLIGVGLINVEDR_.2
246	A3KN83	SBNO1_HUMAN	897	VVSNDDGSISYESR	Specific	_VVSNDDGSISYESR_	_VVSNDDGSISYESR_.2
247	A3KN83	SBNO1_HUMAN	455	TGLAVLELQNK	Specific	_TGLAVLELQNK_	_TGLAVLELQNK_.2
248	A3KN83	SBNO1_HUMAN	370	NILVHSLNK	Specific	_NILVHSLNK_	_NILVHSLNK_.2
249	A4D161	F221A_HUMAN	128	HFADQHSAAPGFTCNTCSK	Specific	_HFADQHSAAPGFTC[Carbamidomethyl (C)]NTC[Carbamidomethyl (C)]SK_	_HFADQHSAAPGFTC[Carbamidomethyl (C)]NTC[Carbamidomethyl (C)]SK_.3
250	A4D161	F221A_HUMAN	68	LVGPETLCFCTHR	Specific	_LVGPETLC[Carbamidomethyl (C)]FC[Carbamidomethyl (C)]THR_	_LVGPETLC[Carbamidomethyl (C)]FC[Carbamidomethyl (C)]THR_.2
251	A4D161	F221A_HUMAN	128	HFADQHSAAPGFTCNTCSK	Specific	_HFADQHSAAPGFTC[Carbamidomethyl (C)]NTC[Carbamidomethyl (C)]SK_	_HFADQHSAAPGFTC[Carbamidomethyl (C)]NTC[Carbamidomethyl (C)]SK_.2
252	A4D161	F221A_HUMAN	110	AYLYVPLNGSQPIR	Specific	_AYLYVPLNGSQPIR_	_AYLYVPLNGSQPIR_.2
253	A4D1E9	GTPBA_HUMAN	147	LIADVGLVGFPNAGK	Specific	_LIADVGLVGFPNAGK_	_LIADVGLVGFPNAGK_.2
254	A4D1E9	GTPBA_HUMAN	127	LLTNFLPLK	Specific	_LLTNFLPLK_	_LLTNFLPLK_.2
255	A4D1E9	GTPBA_HUMAN	42	GGDVWVVAQNR	Specific	_GGDVWVVAQNR_	_GGDVWVVAQNR_.2
256	A4D1E9	GTPBA_HUMAN	173	PAIADYAFTTLKPELGK	Specific	_PAIADYAFTTLKPELGK_	_PAIADYAFTTLKPELGK_.3
257	A4D1E9	GTPBA_HUMAN	173	PAIADYAFTTLKPELGK	Specific	_PAIADYAFTTLKPELGK_	_PAIADYAFTTLKPELGK_.2
258	A4D1E9	GTPBA_HUMAN	249	TAFETIILLTK	Specific	_TAFETIILLTK_	_TAFETIILLTK_.2
259	A4D1E9	GTPBA_HUMAN	162	SSLLSCVSHAK	Specific	_SSLLSC[Carbamidomethyl (C)]VSHAK_	_SSLLSC[Carbamidomethyl (C)]VSHAK_.2
260	A4D1E9	GTPBA_HUMAN	315	TVEFQHIIPISAVTGEGIEELK	Specific	_TVEFQHIIPISAVTGEGIEELK_	_TVEFQHIIPISAVTGEGIEELK_.3
261	A4D1E9	GTPBA_HUMAN	301	DFLHLFEK	Specific	_DFLHLFEK_	_DFLHLFEK_.2
262	A4D1E9	GTPBA_HUMAN	342	SLDEQANQENDALHK	Specific	_SLDEQANQENDALHK_	_SLDEQANQENDALHK_.2
263	A4D1P6	WDR91_HUMAN	276	LSPAQGPPQPQSSAK	Specific	_LSPAQGPPQPQSSAK_	_LSPAQGPPQPQSSAK_.2
264	A4D1P6	WDR91_HUMAN	465	LLLLGSGVGTVR	Specific	_LLLLGSGVGTVR_	_LLLLGSGVGTVR_.2
265	A4D1P6	WDR91_HUMAN	94	FYLVYTIQTNR	Specific	_FYLVYTIQTNR_	_FYLVYTIQTNR_.2
266	A4D1P6	WDR91_HUMAN	185	TNQVQEENEVLR	Specific	_TNQVQEENEVLR_	_TNQVQEENEVLR_.2
267	A4D1P6	WDR91_HUMAN	451	SPLLSLEWATK	Specific	_SPLLSLEWATK_	_SPLLSLEWATK_.2
268	A4D1P6	WDR91_HUMAN	542	LLLWDTK	Specific	_LLLWDTK_	_LLLWDTK_.2
269	A4D1P6	WDR91_HUMAN	355	KPEASGPEAEPCPELHTEPVEPLTR	Specific	_KPEASGPEAEPC[Carbamidomethyl (C)]PELHTEPVEPLTR_	_KPEASGPEAEPC[Carbamidomethyl (C)]PELHTEPVEPLTR_.3
270	A4D1P6	WDR91_HUMAN	700	VLESCLSLGGHR	Specific	_VLESC[Carbamidomethyl (C)]LSLGGHR_	_VLESC[Carbamidomethyl (C)]LSLGGHR_.2
271	A5D8V6	VP37C_HUMAN	53	NLEFQGPLEISR	Specific	_NLEFQGPLEISR_	_NLEFQGPLEISR_.2
272	A5PLN9	TPC13_HUMAN	166	FQVLKPLDVK	Specific	_FQVLKPLDVK_	_FQVLKPLDVK_.2
273	A5PLN9	TPC13_HUMAN	270	GVTVIGK	Specific	_GVTVIGK_	_GVTVIGK_.1
274	A5PLN9	TPC13_HUMAN	291	LQTSQLQR	Specific	_LQTSQLQR_	_LQTSQLQR_.2
275	A5PLN9	TPC13_HUMAN	308	LSLEAIPDTVNLEEPFHITCK	Specific	_LSLEAIPDTVNLEEPFHITC[Carbamidomethyl (C)]K_	_LSLEAIPDTVNLEEPFHITC[Carbamidomethyl (C)]K_.3
276	A5YKK6	CNOT1_HUMAN	901	FFPQYPDK	Specific	_FFPQYPDK_	_FFPQYPDK_.2
277	A5YKK6	CNOT1_HUMAN	560	ILDVAQDLK	Specific	_ILDVAQDLK_	_ILDVAQDLK_.2
278	A5YKK6	CNOT1_HUMAN	1800	GNAPEGLPQLMEVVR	Specific	_GNAPEGLPQLMEVVR_	_GNAPEGLPQLMEVVR_.2
279	A5YKK6	CNOT1_HUMAN	1427	DFALDSEESR	Specific	_DFALDSEESR_	_DFALDSEESR_.2
280	A5YKK6	CNOT1_HUMAN	2130	NLILSAFPR	Specific	_NLILSAFPR_	_NLILSAFPR_.2
281	A5YKK6	CNOT1_HUMAN	1684	YRECHLLVLK	Specific	_YREC[Carbamidomethyl (C)]HLLVLK_	_YREC[Carbamidomethyl (C)]HLLVLK_.3
282	A5YKK6	CNOT1_HUMAN	300	THSGLTDGIPLQSISAPGSGIWSDGK	Specific	_THSGLTDGIPLQSISAPGSGIWSDGK_	_THSGLTDGIPLQSISAPGSGIWSDGK_.3
283	A5YKK6	CNOT1_HUMAN	1913	AQAEQQHNPAANPTMIR	Specific	_AQAEQQHNPAANPTMIR_	_AQAEQQHNPAANPTMIR_.3
284	A5YKK6	CNOT1_HUMAN	1289	NLALDINELKPGNLLK	Specific	_NLALDINELKPGNLLK_	_NLALDINELKPGNLLK_.3
285	A5YKK6	CNOT1_HUMAN	894	NLFEEYR	Specific	_NLFEEYR_	_NLFEEYR_.2
286	A5YKK6	CNOT1_HUMAN	1858	EWVNLYHSAAAGR	Specific	_EWVNLYHSAAAGR_	_EWVNLYHSAAAGR_.2
287	A5YKK6	CNOT1_HUMAN	194	GAFGVGQEQIDAFLK	Specific	_GAFGVGQEQIDAFLK_	_GAFGVGQEQIDAFLK_.2
288	A5YKK6	CNOT1_HUMAN	1182	AAANFSDR	Specific	_AAANFSDR_	_AAANFSDR_.2
289	A5YKK6	CNOT1_HUMAN	1400	AVQELVHPVVDR	Specific	_AVQELVHPVVDR_	_AVQELVHPVVDR_.2
290	A5YKK6	CNOT1_HUMAN	2188	SPVTFLSDLR	Specific	_SPVTFLSDLR_	_SPVTFLSDLR_.2
291	A5YKK6	CNOT1_HUMAN	1665	AVEGLLDATSGADADLLLR	Specific	_AVEGLLDATSGADADLLLR_	_AVEGLLDATSGADADLLLR_.2
292	A5YKK6	CNOT1_HUMAN	471	QLFSFPIK	Specific	_QLFSFPIK_	_QLFSFPIK_.2
293	A5YKK6	CNOT1_HUMAN	1540	YCDPVVLTYQAER	Specific	_YC[Carbamidomethyl (C)]DPVVLTYQAER_	_YC[Carbamidomethyl (C)]DPVVLTYQAER_.2
294	A5YKK6	CNOT1_HUMAN	1568	QLAVYEEFAR	Specific	_QLAVYEEFAR_	_QLAVYEEFAR_.2
295	A5YKK6	CNOT1_HUMAN	347	ELNPSLNFK	Specific	_ELNPSLNFK_	_ELNPSLNFK_.2
296	A5YKK6	CNOT1_HUMAN	1228	GQQELLYVVPFVAK	Specific	_GQQELLYVVPFVAK_	_GQQELLYVVPFVAK_.2
297	A5YKK6	CNOT1_HUMAN	624	CPSILGGLAPEK	Specific	_C[Carbamidomethyl (C)]PSILGGLAPEK_	_C[Carbamidomethyl (C)]PSILGGLAPEK_.2
298	A5YKK6	CNOT1_HUMAN	1654	DAIAALGLLQK	Specific	_DAIAALGLLQK_	_DAIAALGLLQK_.2
299	A5YKK6	CNOT1_HUMAN	151	QKLPDLLR	Specific	_QKLPDLLR_	_QKLPDLLR_.2
300	A5YKK6	CNOT1_HUMAN	1219	SLLLEAYVK	Specific	_SLLLEAYVK_	_SLLLEAYVK_.2
301	A5YKK6	CNOT1_HUMAN	1471	NSFASALR	Specific	_NSFASALR_	_NSFASALR_.2
302	A5YKK6	CNOT1_HUMAN	27	ASQQEIQHIVNR	Specific	_ASQQEIQHIVNR_	_ASQQEIQHIVNR_.2
303	A5YKK6	CNOT1_HUMAN	1164	MVLNETYR	Specific	_MVLNETYR_	_MVLNETYR_.2
304	A5YKK6	CNOT1_HUMAN	1207	NKPILHTDLDVK	Specific	_NKPILHTDLDVK_	_NKPILHTDLDVK_.2
305	A5YKK6	CNOT1_HUMAN	2264	YLFLNAIANQLR	Specific	_YLFLNAIANQLR_	_YLFLNAIANQLR_.2
306	A5YKK6	CNOT1_HUMAN	275	NIIVQFGVR	Specific	_NIIVQFGVR_	_NIIVQFGVR_.2
307	A5YKK6	CNOT1_HUMAN	1088	IVEPPENIQEK	Specific	_IVEPPENIQEK_	_IVEPPENIQEK_.2
308	A5YKK6	CNOT1_HUMAN	1875	AFSAFVGQMHQQGILK	Specific	_AFSAFVGQMHQQGILK_	_AFSAFVGQMHQQGILK_.2
309	A5YKK6	CNOT1_HUMAN	356	EVTYELDHPGFQIR	Specific	_EVTYELDHPGFQIR_	_EVTYELDHPGFQIR_.3
310	A5YKK6	CNOT1_HUMAN	1242	VLESSIR	Specific	_VLESSIR_	_VLESSIR_.2
311	A5YKK6	CNOT1_HUMAN	1281	FEIEVLCK	Specific	_FEIEVLC[Carbamidomethyl (C)]K_	_FEIEVLC[Carbamidomethyl (C)]K_.2
312	A5YKK6	CNOT1_HUMAN	356	EVTYELDHPGFQIR	Specific	_EVTYELDHPGFQIR_	_EVTYELDHPGFQIR_.2
313	A5YKK6	CNOT1_HUMAN	1194	NLGHWLGMITLAK	Specific	_NLGHWLGMITLAK_	_NLGHWLGMITLAK_.3
314	A5YKK6	CNOT1_HUMAN	1523	LATEFELRK	Specific	_LATEFELRK_	_LATEFELRK_.2
315	A5YKK6	CNOT1_HUMAN	300	THSGLTDGIPLQSISAPGSGIW	Specific-C	_THSGLTDGIPLQSISAPGSGIW_	_THSGLTDGIPLQSISAPGSGIW_.2
316	A5YKK6	CNOT1_HUMAN	1289	NLALDINELKPGNLLK	Specific	_NLALDINELKPGNLLK_	_NLALDINELKPGNLLK_.2
317	A5YKK6	CNOT1_HUMAN	1311	NLDEQLSAPK	Specific	_NLDEQLSAPK_	_NLDEQLSAPK_.2
318	A5YKK6	CNOT1_HUMAN	1641	SLLEVVVLSR	Specific	_SLLEVVVLSR_	_SLLEVVVLSR_.2
319	A5YKK6	CNOT1_HUMAN	950	MYYFGIAALDR	Specific	_MYYFGIAALDR_	_MYYFGIAALDR_.2
320	A5YKK6	CNOT1_HUMAN	1523	LATEFELR	Specific	_LATEFELR_	_LATEFELR_.2
321	A5YKK6	CNOT1_HUMAN	843	EIDDEANSYFQR	Specific	_EIDDEANSYFQR_	_EIDDEANSYFQR_.2
322	A5YKK6	CNOT1_HUMAN	1194	NLGHWLGMITLAK	Specific	_NLGHWLGMITLAK_	_NLGHWLGMITLAK_.2
323	A5YKK6	CNOT1_HUMAN	1913	AQAEQQHNPAANPTMIR	Specific	_AQAEQQHNPAANPTMIR_	_AQAEQQHNPAANPTMIR_.2
324	A5YKK6	CNOT1_HUMAN	460	LAEVGQYEQVK	Specific	_LAEVGQYEQVK_	_LAEVGQYEQVK_.2
325	A5YKK6	CNOT1_HUMAN	1139	VSIEPNFHSLYSNFLDTLK	Specific	_VSIEPNFHSLYSNFLDTLK_	_VSIEPNFHSLYSNFLDTLK_.3
326	A5YKK6	CNOT1_HUMAN	2142	LPDPFTPNLK	Specific	_LPDPFTPNLK_	_LPDPFTPNLK_.2
327	A5YKK6	CNOT1_HUMAN	2352	LFQSVAQCCMGQK	Specific	_LFQSVAQC[Carbamidomethyl (C)]C[Carbamidomethyl (C)]MGQK_	_LFQSVAQC[Carbamidomethyl (C)]C[Carbamidomethyl (C)]MGQK_.2
328	A5YKK6	CNOT1_HUMAN	2152	VDMLSEINIAPR	Specific	_VDMLSEINIAPR_	_VDMLSEINIAPR_.2
329	A5YKK6	CNOT1_HUMAN	1219	SLLLEAYVK	Specific	_SLLLEAYVK_	_SLLLEAYVK_.1
330	A5YKK6	CNOT1_HUMAN	795	GLPAVNNDPFVQR	Specific-N	_GLPAVNNDPFVQR_	_GLPAVNNDPFVQR_.2
331	A5YKK6	CNOT1_HUMAN	1966	VLGIVVGVLLQDHDVR	Specific	_VLGIVVGVLLQDHDVR_	_VLGIVVGVLLQDHDVR_.2
332	A5YKK6	CNOT1_HUMAN	1966	VLGIVVGVLLQDHDVR	Specific	_VLGIVVGVLLQDHDVR_	_VLGIVVGVLLQDHDVR_.3
333	A5YKK6	CNOT1_HUMAN	450	SLDLIESLLR	Specific	_SLDLIESLLR_	_SLDLIESLLR_.2
334	A5YKK6	CNOT1_HUMAN	1723	YNVEAVELLIR	Specific	_YNVEAVELLIR_	_YNVEAVELLIR_.2
335	A6NCE7;Q9GZQ8	MP3B2_HUMAN;MLP3B_HUMAN	31;31	IPVIIER	Specific	_IPVIIER_	_IPVIIER_.1
336	A6NCE7;Q9GZQ8	MP3B2_HUMAN;MLP3B_HUMAN	31;31	IPVIIER	Specific	_IPVIIER_	_IPVIIER_.2
337	A6NCE7;Q9GZQ8	MP3B2_HUMAN;MLP3B_HUMAN	52;52	FLVPDHVNMSELIK	Specific	_FLVPDHVNMSELIK_	_FLVPDHVNMSELIK_.3
338	A6NCE7;Q9GZQ8	MP3B2_HUMAN;MLP3B_HUMAN	43;43	QLPVLDK	Specific	_QLPVLDK_	_QLPVLDK_.2
339	A6NCE7;Q9GZQ8	MP3B2_HUMAN;MLP3B_HUMAN	52;52	FLVPDHVNMSELIK	Specific	_FLVPDHVNMSELIK_	_FLVPDHVNMSELIK_.2
340	A6NCE7;Q9GZQ8	MP3B2_HUMAN;MLP3B_HUMAN	43;43	QLPVLDK	Specific	_QLPVLDK_	_QLPVLDK_.1
341	A6NDG6	PGP_HUMAN	42	GETAVPGAPEALR	Specific	_GETAVPGAPEALR_	_GETAVPGAPEALR_.2
342	A6NDG6	PGP_HUMAN	221	AVEMAAQR	Specific	_AVEMAAQR_	_AVEMAAQR_.2
343	A6NDG6	PGP_HUMAN	255	TVMVGDRLDTDILLGATCGLK	Specific	_TVMVGDRLDTDILLGATC[Carbamidomethyl (C)]GLK_	_TVMVGDRLDTDILLGATC[Carbamidomethyl (C)]GLK_.3
344	A6NDG6	PGP_HUMAN	167	AVVVGFDPHFSYMK	Specific	_AVVVGFDPHFSYMK_	_AVVVGFDPHFSYMK_.2
345	A6NDG6	PGP_HUMAN	211	FIAGTGCLVR	Specific	_FIAGTGC[Carbamidomethyl (C)]LVR_	_FIAGTGC[Carbamidomethyl (C)]LVR_.2
346	A6NDG6	PGP_HUMAN	187	YLQQPGCLLVGTNMDNR	Specific	_YLQQPGC[Carbamidomethyl (C)]LLVGTNMDNR_	_YLQQPGC[Carbamidomethyl (C)]LLVGTNMDNR_.2
347	A6NDG6	PGP_HUMAN	262	LDTDILLGATCGLK	Specific	_LDTDILLGATC[Carbamidomethyl (C)]GLK_	_LDTDILLGATC[Carbamidomethyl (C)]GLK_.2
348	A6NDG6	PGP_HUMAN	167	AVVVGFDPHFSYMK	Specific	_AVVVGFDPHFSYMK_	_AVVVGFDPHFSYMK_.3
349	A6NDG6	PGP_HUMAN	63	LGFITNNSSK	Specific	_LGFITNNSSK_	_LGFITNNSSK_.2
350	A6NDG6	PGP_HUMAN	229	QADIIGKPSR	Specific	_QADIIGKPSR_	_QADIIGKPSR_.2
351	A6NDG6	PGP_HUMAN	113	LAGAPAPK	Specific	_LAGAPAPK_	_LAGAPAPK_.1
352	A6NDG6	PGP_HUMAN	276	TILTLTGVSTLGDVK	Specific	_TILTLTGVSTLGDVK_	_TILTLTGVSTLGDVK_.2
353	A6NDG6	PGP_HUMAN	239	FIFDCVSQEYGINPER	Specific	_FIFDC[Carbamidomethyl (C)]VSQEYGINPER_	_FIFDC[Carbamidomethyl (C)]VSQEYGINPER_.2
354	A6NDG6	PGP_HUMAN	113	LAGAPAPK	Specific	_LAGAPAPK_	_LAGAPAPK_.2
355	A6NDU8	CE051_HUMAN	82	LVDEDFPEDSSSQK	Specific	_LVDEDFPEDSSSQK_	_LVDEDFPEDSSSQK_.2
356	A6NDU8	CE051_HUMAN	119	HCNLLGDELLECLSWR	Specific	_HC[Carbamidomethyl (C)]NLLGDELLEC[Carbamidomethyl (C)]LSWR_	_HC[Carbamidomethyl (C)]NLLGDELLEC[Carbamidomethyl (C)]LSWR_.3
357	A6NDU8	CE051_HUMAN	98	ELISFLSEPEILVK	Specific	_ELISFLSEPEILVK_	_ELISFLSEPEILVK_.2
358	A6NDU8	CE051_HUMAN	49	LLCGEEK	Specific	_LLC[Carbamidomethyl (C)]GEEK_	_LLC[Carbamidomethyl (C)]GEEK_.1
359	A6NDU8	CE051_HUMAN	27	SEAAGEDDHFLIR	Specific-N	_SEAAGEDDHFLIR_	_SEAAGEDDHFLIR_.2
360	A6NED2	RCCD1_HUMAN	248	NLAEDGETVAR	Specific	_NLAEDGETVAR_	_NLAEDGETVAR_.2
361	A6NFI3	ZN316_HUMAN	198	GYPIPKPDLIFR	Specific-N	_GYPIPKPDLIFR_	_GYPIPKPDLIFR_.2
362	A6NFI3	ZN316_HUMAN	475	HQAVHTADRPHCCPDCGQAFR	Specific	_HQAVHTADRPHC[Carbamidomethyl (C)]C[Carbamidomethyl (C)]PDC[Carbamidomethyl (C)]GQAFR_	_HQAVHTADRPHC[Carbamidomethyl (C)]C[Carbamidomethyl (C)]PDC[Carbamidomethyl (C)]GQAFR_.3
363	A6NFI3	ZN316_HUMAN	442	SYLVTHQR	Specific	_SYLVTHQR_	_SYLVTHQR_.2
364	A6NFI3	ZN316_HUMAN	608	LHPDSFPILGLPDFR	Specific-N	_LHPDSFPILGLPDFR_	_LHPDSFPILGLPDFR_.3
365	A6NFI3	ZN316_HUMAN	727	SFVYGSHLAR	Specific	_SFVYGSHLAR_	_SFVYGSHLAR_.2
366	A6NFI3	ZN316_HUMAN	465	SFSQSSALAR	Specific	_SFSQSSALAR_	_SFSQSSALAR_.2
367	A6NFI3	ZN316_HUMAN	612	SFPILGLPDFR	Specific-N	_SFPILGLPDFR_	_SFPILGLPDFR_.2
368	A6NFI3	ZN316_HUMAN	796	AHTGERPYACGECGR	Specific	_AHTGERPYAC[Carbamidomethyl (C)]GEC[Carbamidomethyl (C)]GR_	_AHTGERPYAC[Carbamidomethyl (C)]GEC[Carbamidomethyl (C)]GR_.3
369	A6NFI3	ZN316_HUMAN	939	GATAAPGSGSAPAPAPKPEAA	Specific-C	_GATAAPGSGSAPAPAPKPEAA_	_GATAAPGSGSAPAPAPKPEAA_.2
370	A6NFI3	ZN316_HUMAN	812	FGQSAALTR	Specific	_FGQSAALTR_	_FGQSAALTR_.2
371	A6NFI3	ZN316_HUMAN	570	VDPAPERR	Specific	_VDPAPERR_	_VDPAPERR_.2
372	A6NFI3	ZN316_HUMAN	625	LPVDGRPLPAPLGGPL	Specific-C	_LPVDGRPLPAPLGGPL_	_LPVDGRPLPAPLGGPL_.2
373	A6NFI3	ZN316_HUMAN	608	LHPDSFPILGLPDFR	Specific-N	_LHPDSFPILGLPDFR_	_LHPDSFPILGLPDFR_.2
374	A6NFI3	ZN316_HUMAN	939	GATAAPGSGSAPAPAPKPEAAAK	Specific	_GATAAPGSGSAPAPAPKPEAAAK_	_GATAAPGSGSAPAPAPKPEAAAK_.2
375	A6NFI3	ZN316_HUMAN	386	SHLAIHQR	Specific	_SHLAIHQR_	_SHLAIHQR_.2
376	A6NFI3	ZN316_HUMAN	315	PFLPGREPGANLLSPW	Specific-C	_PFLPGREPGANLLSPW_	_PFLPGREPGANLLSPW_.2
377	A6NGN9	IGLO5_HUMAN	69	SNILYAGNDR	Specific	_SNILYAGNDR_	_SNILYAGNDR_.2
378	A6NGN9	IGLO5_HUMAN	171	DGFTSEGEILEISDIQR	Specific	_DGFTSEGEILEISDIQR_	_DGFTSEGEILEISDIQR_.2
379	A6NGN9	IGLO5_HUMAN	256	LLSSGTAEGLK	Specific	_LLSSGTAEGLK_	_LLSSGTAEGLK_.2
380	A6NHQ2	FBLL1_HUMAN	211	DLVNVAK	Specific	_DLVNVAK_	_DLVNVAK_.1
381	A6NHQ2	FBLL1_HUMAN	220	TNIIPVLEDARHPLK	Specific	_TNIIPVLEDARHPLK_	_TNIIPVLEDARHPLK_.3
382	A6NHQ2	FBLL1_HUMAN	268	NGGHFLISIK	Specific	_NGGHFLISIK_	_NGGHFLISIK_.2
383	A6NHQ2	FBLL1_HUMAN	105	HEGVFIYR	Specific	_HEGVFIYR_	_HEGVFIYR_.2
384	A6NHQ2	FBLL1_HUMAN	94	GAMVVSVEPHRHEGVFIYR	Specific	_GAMVVSVEPHRHEGVFIYR_	_GAMVVSVEPHRHEGVFIYR_.3
385	A6NHQ2	FBLL1_HUMAN	113	GAEDALVTLNMVPGQSVYGER	Specific	_GAEDALVTLNMVPGQSVYGER_	_GAEDALVTLNMVPGQSVYGER_.2
386	A6NHQ2	FBLL1_HUMAN	297	KLQQENLKPQEQLTLEPYER	Specific	_KLQQENLKPQEQLTLEPYER_	_KLQQENLKPQEQLTLEPYER_.3
387	A6NHQ2	FBLL1_HUMAN	220	TNIIPVLEDARHPLK	Specific	_TNIIPVLEDARHPLK_	_TNIIPVLEDARHPLK_.2
388	A6NHQ2	FBLL1_HUMAN	135	VTVTEGGVK	Specific	_VTVTEGGVK_	_VTVTEGGVK_.2
389	A6NHQ2	FBLL1_HUMAN	297	KLQQENLKPQEQLTLEPYER	Specific	_KLQQENLKPQEQLTLEPYER_	_KLQQENLKPQEQLTLEPYER_.4
390	A6NHQ2	FBLL1_HUMAN	298	LQQENLKPQEQLTLEPYER	Specific	_LQQENLKPQEQLTLEPYER_	_LQQENLKPQEQLTLEPYER_.3
391	A6NHQ2	FBLL1_HUMAN	268	NGGHFLISIK	Specific	_NGGHFLISIK_	_NGGHFLISIK_.3
392	A6NHQ2	FBLL1_HUMAN	135	VTVTEGGVK	Specific	_VTVTEGGVK_	_VTVTEGGVK_.1
393	A6NHQ2	FBLL1_HUMAN	175	VLYLGAASGTTVSHVSDIIGPDGLVYAVEFSHR	Specific	_VLYLGAASGTTVSHVSDIIGPDGLVYAVEFSHR_	_VLYLGAASGTTVSHVSDIIGPDGLVYAVEFSHR_.4
394	A6NHQ2	FBLL1_HUMAN	278	ANCIDSTASAEAVFASEVR	Specific	_ANC[Carbamidomethyl (C)]IDSTASAEAVFASEVR_	_ANC[Carbamidomethyl (C)]IDSTASAEAVFASEVR_.2
395	A6NHQ2	FBLL1_HUMAN	317	DHAVVVGVYRPLPK	Specific	_DHAVVVGVYRPLPK_	_DHAVVVGVYRPLPK_.2
396	A6NHQ2	FBLL1_HUMAN	317	DHAVVVGVYRPLPK	Specific	_DHAVVVGVYRPLPK_	_DHAVVVGVYRPLPK_.3
397	A6NHQ2	FBLL1_HUMAN	134	RVTVTEGGVK	Specific	_RVTVTEGGVK_	_RVTVTEGGVK_.2
398	A6NHQ2	FBLL1_HUMAN	156	LAAAILGGVDQIHIKPK	Specific	_LAAAILGGVDQIHIKPK_	_LAAAILGGVDQIHIKPK_.2
399	A6NHQ2	FBLL1_HUMAN	175	VLYLGAASGTTVSHVSDIIGPDGLVYAVEFSHR	Specific	_VLYLGAASGTTVSHVSDIIGPDGLVYAVEFSHR_	_VLYLGAASGTTVSHVSDIIGPDGLVYAVEFSHR_.3
400	A6NHQ2	FBLL1_HUMAN	156	LAAAILGGVDQIHIKPK	Specific	_LAAAILGGVDQIHIKPK_	_LAAAILGGVDQIHIKPK_.3
401	A6NHR9	SMHD1_HUMAN	1925	DLNSQLEYLR	Specific	_DLNSQLEYLR_	_DLNSQLEYLR_.2
402	A6NHR9	SMHD1_HUMAN	1310	LMPSNQQHK	Specific	_LMPSNQQHK_	_LMPSNQQHK_.2
403	A6NHR9	SMHD1_HUMAN	499	GLAPIECYNR	Specific	_GLAPIEC[Carbamidomethyl (C)]YNR_	_GLAPIEC[Carbamidomethyl (C)]YNR_.2
404	A6NHR9	SMHD1_HUMAN	113	ERIDFLPHYDTLVK	Specific	_ERIDFLPHYDTLVK_	_ERIDFLPHYDTLVK_.3
405	A6NHR9	SMHD1_HUMAN	449	LKDEDDEDDCFIL	Specific-C	_LKDEDDEDDC[Carbamidomethyl (C)]FIL_	_LKDEDDEDDC[Carbamidomethyl (C)]FIL_.2
406	A6NHR9	SMHD1_HUMAN	317	DSFTAVVITGVQPEHIQYLK	Specific	_DSFTAVVITGVQPEHIQYLK_	_DSFTAVVITGVQPEHIQYLK_.2
407	A6NHR9	SMHD1_HUMAN	280	EAIYSGYIR	Specific	_EAIYSGYIR_	_EAIYSGYIR_.2
408	A6NHR9	SMHD1_HUMAN	417	VEGDGVVEGIIR	Specific-N	_VEGDGVVEGIIR_	_VEGDGVVEGIIR_.2
409	A6NHR9	SMHD1_HUMAN	1417	LSTSGNRPPANAETFSCNK	Specific	_LSTSGNRPPANAETFSC[Carbamidomethyl (C)]NK_	_LSTSGNRPPANAETFSC[Carbamidomethyl (C)]NK_.2
410	A6NHR9	SMHD1_HUMAN	1417	LSTSGNRPPANAETFSCNK	Specific	_LSTSGNRPPANAETFSC[Carbamidomethyl (C)]NK_	_LSTSGNRPPANAETFSC[Carbamidomethyl (C)]NK_.3
411	A6NHR9	SMHD1_HUMAN	1959	LGMTPIRK	Specific	_LGMTPIRK_	_LGMTPIRK_.2
412	A6NHR9	SMHD1_HUMAN	1585	DSTEYFIVFEPR	Specific	_DSTEYFIVFEPR_	_DSTEYFIVFEPR_.2
413	A6NHR9	SMHD1_HUMAN	1471	TNILNSEQVIVEVLPNQPVK	Specific	_TNILNSEQVIVEVLPNQPVK_	_TNILNSEQVIVEVLPNQPVK_.3
414	A6NHR9	SMHD1_HUMAN	1350	SIIEGPIIK	Specific	_SIIEGPIIK_	_SIIEGPIIK_.2
415	A6NHR9	SMHD1_HUMAN	193	QLNNWAVYR	Specific	_QLNNWAVYR_	_QLNNWAVYR_.2
416	A6NHR9	SMHD1_HUMAN	581	GVITRPDLPSK	Specific	_GVITRPDLPSK_	_GVITRPDLPSK_.2
417	A6NHR9	SMHD1_HUMAN	620	TLPLFYGSIVR	Specific	_TLPLFYGSIVR_	_TLPLFYGSIVR_.2
418	A6NHR9	SMHD1_HUMAN	1224	FIPGPPGNK	Specific	_FIPGPPGNK_	_FIPGPPGNK_.2
419	A6NHR9	SMHD1_HUMAN	449	LKDEDDEDDCFILEK	Specific	_LKDEDDEDDC[Carbamidomethyl (C)]FILEK_	_LKDEDDEDDC[Carbamidomethyl (C)]FILEK_.2
420	A6NHR9	SMHD1_HUMAN	1240	EFSDFIR	Specific	_EFSDFIR_	_EFSDFIR_.2
421	A6NHR9	SMHD1_HUMAN	1039	LQIFSVEGQK	Specific	_LQIFSVEGQK_	_LQIFSVEGQK_.2
422	A6NHR9	SMHD1_HUMAN	305	FLHHLIIEEK	Specific	_FLHHLIIEEK_	_FLHHLIIEEK_.2
423	A6NHR9	SMHD1_HUMAN	1247	VQLISGPPAK	Specific	_VQLISGPPAK_	_VQLISGPPAK_.2
424	A6NHR9	SMHD1_HUMAN	1102	EHLLQGLLPDVQVPTSVK	Specific	_EHLLQGLLPDVQVPTSVK_	_EHLLQGLLPDVQVPTSVK_.3
425	A6NHR9	SMHD1_HUMAN	1257	LLLIDWPELK	Specific	_LLLIDWPELK_	_LLLIDWPELK_.2
426	A6NHR9	SMHD1_HUMAN	1350	SIIEGPIIK	Specific	_SIIEGPIIK_	_SIIEGPIIK_.1
427	A6NHR9	SMHD1_HUMAN	208	QGDFESDHSGYVRPVPVPR	Specific	_QGDFESDHSGYVRPVPVPR_	_QGDFESDHSGYVRPVPVPR_.3
428	A6NHR9	SMHD1_HUMAN	1438	DNDKEDGCFYFR	Specific	_DNDKEDGC[Carbamidomethyl (C)]FYFR_	_DNDKEDGC[Carbamidomethyl (C)]FYFR_.2
429	A6NHR9	SMHD1_HUMAN	1853	ITHCPTLLTR	Specific	_ITHC[Carbamidomethyl (C)]PTLLTR_	_ITHC[Carbamidomethyl (C)]PTLLTR_.2
430	A6NHR9	SMHD1_HUMAN	593	QGPWATYAAIEWDGK	Specific	_QGPWATYAAIEWDGK_	_QGPWATYAAIEWDGK_.2
431	A6NHR9	SMHD1_HUMAN	1543	GSNEEDTDTPLFIGK	Specific	_GSNEEDTDTPLFIGK_	_GSNEEDTDTPLFIGK_.2
432	A6NHR9	SMHD1_HUMAN	241	QAVFFVGQSAR	Specific	_QAVFFVGQSAR_	_QAVFFVGQSAR_.2
433	A6NHR9	SMHD1_HUMAN	1233	DLCFTWR	Specific	_DLC[Carbamidomethyl (C)]FTWR_	_DLC[Carbamidomethyl (C)]FTWR_.2
434	A6NHR9	SMHD1_HUMAN	37	ESELGDRPLQVGER	Specific	_ESELGDRPLQVGER_	_ESELGDRPLQVGER_.3
435	A6NHR9	SMHD1_HUMAN	1102	EHLLQGLLPDVQVPTSVK	Specific	_EHLLQGLLPDVQVPTSVK_	_EHLLQGLLPDVQVPTSVK_.2
436	A6NHR9	SMHD1_HUMAN	115	IDFLPHYDTLVK	Specific	_IDFLPHYDTLVK_	_IDFLPHYDTLVK_.3
437	A6NHR9	SMHD1_HUMAN	1030	LLPSSHVAR	Specific	_LLPSSHVAR_	_LLPSSHVAR_.2
438	A6NHR9	SMHD1_HUMAN	81	EITCDNFDETVK	Specific	_EITC[Carbamidomethyl (C)]DNFDETVK_	_EITC[Carbamidomethyl (C)]DNFDETVK_.2
439	A6NHR9	SMHD1_HUMAN	171	FDETQGK	Specific-N	_FDETQGK_	_FDETQGK_.1
440	A6NHR9	SMHD1_HUMAN	169	LLFDETQGKPAVAVIDNGR	Specific	_LLFDETQGKPAVAVIDNGR_	_LLFDETQGKPAVAVIDNGR_.3
441	A6NHR9	SMHD1_HUMAN	733	LPGTSHGGSK	Specific	_LPGTSHGGSK_	_LPGTSHGGSK_.2
442	A6NHR9	SMHD1_HUMAN	1208	TTFQENTQSISVR	Specific	_TTFQENTQSISVR_	_TTFQENTQSISVR_.2
443	A6NHR9	SMHD1_HUMAN	1013	IEIPSCK	Specific	_IEIPSC[Carbamidomethyl (C)]K_	_IEIPSC[Carbamidomethyl (C)]K_.2
444	A6NHR9	SMHD1_HUMAN	27	TVYLFDRR	Specific	_TVYLFDRR_	_TVYLFDRR_.2
445	A6NHR9	SMHD1_HUMAN	115	IDFLPHYDTLVK	Specific	_IDFLPHYDTLVK_	_IDFLPHYDTLVK_.2
446	A6NHR9	SMHD1_HUMAN	1471	TNILNSEQVIVEVLPNQPVK	Specific	_TNILNSEQVIVEVLPNQPVK_	_TNILNSEQVIVEVLPNQPVK_.2
447	A6NHR9	SMHD1_HUMAN	1709	SCTLPNYTK	Specific	_SC[Carbamidomethyl (C)]TLPNYTK_	_SC[Carbamidomethyl (C)]TLPNYTK_.2
448	A6NHR9	SMHD1_HUMAN	1276	DLQNPIIVQLCDQWDNPAPVQHVK	Specific	_DLQNPIIVQLC[Carbamidomethyl (C)]DQWDNPAPVQHVK_	_DLQNPIIVQLC[Carbamidomethyl (C)]DQWDNPAPVQHVK_.3
449	A6NHR9	SMHD1_HUMAN	526	LTFMDLELK	Specific	_LTFMDLELK_	_LTFMDLELK_.2
450	A6NHR9	SMHD1_HUMAN	169	LLFDETQGKPAVAVIDNGR	Specific	_LLFDETQGKPAVAVIDNGR_	_LLFDETQGKPAVAVIDNGR_.2
451	A6NHR9	SMHD1_HUMAN	913	EDSQILK	Specific	_EDSQILK_	_EDSQILK_.1
452	A6NHR9	SMHD1_HUMAN	1093	VNWTPEINK	Specific	_VNWTPEINK_	_VNWTPEINK_.2
453	A6NHR9	SMHD1_HUMAN	13	SVGTEEDGGGVGHR	Specific-N	_SVGTEEDGGGVGHR_	_SVGTEEDGGGVGHR_.2
454	A6NHR9	SMHD1_HUMAN	51	SDYAGFR	Specific	_SDYAGFR_	_SDYAGFR_.2
455	A6NHR9	SMHD1_HUMAN	1495	IKPPTPAVSNVR	Specific	_IKPPTPAVSNVR_	_IKPPTPAVSNVR_.2
456	A6NHR9	SMHD1_HUMAN	1359	LMILPDPEKPVR	Specific	_LMILPDPEKPVR_	_LMILPDPEKPVR_.2
457	A6NHR9	SMHD1_HUMAN	317	DSFTAVVITGVQPEHIQYLK	Specific	_DSFTAVVITGVQPEHIQYLK_	_DSFTAVVITGVQPEHIQYLK_.3
458	A6NHR9	SMHD1_HUMAN	289	NRKPSDSVHITNDDER	Specific	_NRKPSDSVHITNDDER_	_NRKPSDSVHITNDDER_.2
459	A6NHR9	SMHD1_HUMAN	1888	GMVFGAPVPK	Specific	_GMVFGAPVPK_	_GMVFGAPVPK_.2
460	A6NHR9	SMHD1_HUMAN	415	AHVEGDGVVEGIIR	Specific	_AHVEGDGVVEGIIR_	_AHVEGDGVVEGIIR_.2
461	A6NHR9	SMHD1_HUMAN	337	NYFHLWTR	Specific	_NYFHLWTR_	_NYFHLWTR_.3
462	A6NHR9	SMHD1_HUMAN	792	LQVVLNESNADTYAGRPLPSK	Specific	_LQVVLNESNADTYAGRPLPSK_	_LQVVLNESNADTYAGRPLPSK_.2
463	A6NHR9	SMHD1_HUMAN	208	QGDFESDHSGYVRPVPVPR	Specific	_QGDFESDHSGYVRPVPVPR_	_QGDFESDHSGYVRPVPVPR_.4
464	A6NHR9	SMHD1_HUMAN	906	VTLPGLK	Specific	_VTLPGLK_	_VTLPGLK_.2
465	A6NHR9	SMHD1_HUMAN	972	FSGAPNLPVYVVDCSSSGTSILTGSAIQVQNIK	Specific	_FSGAPNLPVYVVDC[Carbamidomethyl (C)]SSSGTSILTGSAIQVQNIK_	_FSGAPNLPVYVVDC[Carbamidomethyl (C)]SSSGTSILTGSAIQVQNIK_.3
466	A6NHR9	SMHD1_HUMAN	227	SLNSDISYFGVGGK	Specific	_SLNSDISYFGVGGK_	_SLNSDISYFGVGGK_.2
467	A6NHR9	SMHD1_HUMAN	1799	LYFKPIGDPVFAR	Specific	_LYFKPIGDPVFAR_	_LYFKPIGDPVFAR_.2
468	A6NHR9	SMHD1_HUMAN	922	LLPGHPR	Specific	_LLPGHPR_	_LLPGHPR_.2
469	A6NHR9	SMHD1_HUMAN	581	GVITRPDLPSKK	Specific	_GVITRPDLPSKK_	_GVITRPDLPSKK_.3
470	A6NHR9	SMHD1_HUMAN	1674	IHNIDIPTTQQVPHIEALLK	Specific	_IHNIDIPTTQQVPHIEALLK_	_IHNIDIPTTQQVPHIEALLK_.3
471	A6NHR9	SMHD1_HUMAN	337	NYFHLWTR	Specific	_NYFHLWTR_	_NYFHLWTR_.2
472	A6NHR9	SMHD1_HUMAN	1337	GEHTLQVK	Specific	_GEHTLQVK_	_GEHTLQVK_.2
473	A6NHR9	SMHD1_HUMAN	37	ESELGDRPLQVGER	Specific	_ESELGDRPLQVGER_	_ESELGDRPLQVGER_.2
474	A6NHR9	SMHD1_HUMAN	1325	ANLGVFSVFAPR	Specific	_ANLGVFSVFAPR_	_ANLGVFSVFAPR_.2
475	A6NHR9	SMHD1_HUMAN	1853	ITHCPTLLTR	Specific	_ITHC[Carbamidomethyl (C)]PTLLTR_	_ITHC[Carbamidomethyl (C)]PTLLTR_.3
476	A6NHR9	SMHD1_HUMAN	1898	QCLILGEQIDLLQQYR	Specific	_QC[Carbamidomethyl (C)]LILGEQIDLLQQYR_	_QC[Carbamidomethyl (C)]LILGEQIDLLQQYR_.2
477	A6NHR9	SMHD1_HUMAN	480	LIPYTSVEDFDWCTPPK	Specific	_LIPYTSVEDFDWC[Carbamidomethyl (C)]TPPK_	_LIPYTSVEDFDWC[Carbamidomethyl (C)]TPPK_.2
478	A6NHR9	SMHD1_HUMAN	555	IDREFALWLK	Specific	_IDREFALWLK_	_IDREFALWLK_.3
479	A6NHR9	SMHD1_HUMAN	1020	DVAPVEK	Specific	_DVAPVEK_	_DVAPVEK_.1
480	A6NHR9	SMHD1_HUMAN	1123	YCQVSFQDDHVSLESAFTVRPLPDEPK	Specific	_YC[Carbamidomethyl (C)]QVSFQDDHVSLESAFTVRPLPDEPK_	_YC[Carbamidomethyl (C)]QVSFQDDHVSLESAFTVRPLPDEPK_.3
481	A6NHR9	SMHD1_HUMAN	2	AAADGGGPGGASVGTEEDGGGVGHR	Specific-N	_[Acetyl (Protein N-term)]AAADGGGPGGASVGTEEDGGGVGHR_	_[Acetyl (Protein N-term)]AAADGGGPGGASVGTEEDGGGVGHR_.2
482	A6NHR9	SMHD1_HUMAN	1799	LYFKPIGDPVFAR	Specific	_LYFKPIGDPVFAR_	_LYFKPIGDPVFAR_.3
483	A6NHR9	SMHD1_HUMAN	437	ETYPDDPCFPSK	Specific	_ETYPDDPC[Carbamidomethyl (C)]FPSK_	_ETYPDDPC[Carbamidomethyl (C)]FPSK_.2
484	A6NHR9	SMHD1_HUMAN	581	GVITRPDLPSKK	Specific	_GVITRPDLPSKK_	_GVITRPDLPSKK_.2
485	A6NHR9	SMHD1_HUMAN	792	LQVVLNESNADTYAGRPLPSK	Specific	_LQVVLNESNADTYAGRPLPSK_	_LQVVLNESNADTYAGRPLPSK_.3
486	A6NHR9	SMHD1_HUMAN	256	PADSQDVHELVLSK	Specific	_PADSQDVHELVLSK_	_PADSQDVHELVLSK_.2
487	A6NHR9	SMHD1_HUMAN	558	EFALWLK	Specific	_EFALWLK_	_EFALWLK_.2
488	A6NHR9	SMHD1_HUMAN	519	FQVSTNK	Specific	_FQVSTNK_	_FQVSTNK_.2
489	A6NHR9	SMHD1_HUMAN	469	RPIFECFWNGR	Specific	_RPIFEC[Carbamidomethyl (C)]FWNGR_	_RPIFEC[Carbamidomethyl (C)]FWNGR_.3
490	A6NHR9	SMHD1_HUMAN	509	ISGALFTNDK	Specific	_ISGALFTNDK_	_ISGALFTNDK_.2
491	A6NHR9	SMHD1_HUMAN	1695	KLSEQEELK	Specific	_KLSEQEELK_	_KLSEQEELK_.2
492	A6NHR9	SMHD1_HUMAN	1267	ESIPVINGR	Specific	_ESIPVINGR_	_ESIPVINGR_.2
493	A6NHR9	SMHD1_HUMAN	1642	SLFEASQQLLNEMK	Specific	_SLFEASQQLLNEMK_	_SLFEASQQLLNEMK_.2
494	A6NHR9	SMHD1_HUMAN	519	FQVSTNK	Specific	_FQVSTNK_	_FQVSTNK_.1
495	A6NHT5	HMX3_HUMAN	59	ASAAAAAAAAAAAAAK	Specific-N	_ASAAAAAAAAAAAAAK_	_ASAAAAAAAAAAAAAK_.2
496	A6NHX0	CAST2_HUMAN	170	LVQRPVIHPLSSPSNR	Specific	_LVQRPVIHPLSSPSNR_	_LVQRPVIHPLSSPSNR_.3
497	A6NHX0	CAST2_HUMAN	250	FPSNLLFTSASGELWK	Specific	_FPSNLLFTSASGELWK_	_FPSNLLFTSASGELWK_.2
498	A6NHX0	CAST2_HUMAN	1	MELHILEHR	Specific	_[Acetyl (Protein N-term)]MELHILEHR_	_[Acetyl (Protein N-term)]MELHILEHR_.3
499	A6NHX0	CAST2_HUMAN	10	LQVASVAK	Specific	_LQVASVAK_	_LQVASVAK_.1
500	A6NHX0	CAST2_HUMAN	1	MELHILEHR	Specific	_[Acetyl (Protein N-term)]MELHILEHR_	_[Acetyl (Protein N-term)]MELHILEHR_.2
501	A6NHX0	CAST2_HUMAN	18	ESIPLFTYGLIK	Specific	_ESIPLFTYGLIK_	_ESIPLFTYGLIK_.2
502	A6NHX0	CAST2_HUMAN	102	SVIAPLADQNISVF	Specific-C	_SVIAPLADQNISVF_	_SVIAPLADQNISVF_.2
503	A6NHX0	CAST2_HUMAN	10	LQVASVAK	Specific	_LQVASVAK_	_LQVASVAK_.2
504	A6NHX0	CAST2_HUMAN	30	LAFLSSK	Specific	_LAFLSSK_	_LAFLSSK_.2
505	A6NHX0	CAST2_HUMAN	89	SSSQPIGVTK	Specific-N	_SSSQPIGVTK_	_SSSQPIGVTK_.2
506	A6NIH7	U119B_HUMAN	153	TVGATVEFTVGDKPVSNFR	Specific	_TVGATVEFTVGDKPVSNFR_	_TVGATVEFTVGDKPVSNFR_.2
507	A6NIH7	U119B_HUMAN	227	SDSFYFVDNK	Specific	_SDSFYFVDNK_	_SDSFYFVDNK_.2
508	A6NIH7	U119B_HUMAN	199	NTCEHIYEFPQLSEDVIR	Specific	_NTC[Carbamidomethyl (C)]EHIYEFPQLSEDVIR_	_NTC[Carbamidomethyl (C)]EHIYEFPQLSEDVIR_.2
509	A6NIH7	U119B_HUMAN	142	YQFTPAFLR	Specific	_YQFTPAFLR_	_YQFTPAFLR_.2
510	A6NIH7	U119B_HUMAN	185	NFDFDFGFCIPSSR	Specific	_NFDFDFGFC[Carbamidomethyl (C)]IPSSR_	_NFDFDFGFC[Carbamidomethyl (C)]IPSSR_.2
511	A6NIH7	U119B_HUMAN	199	NTCEHIYEFPQLSEDVIR	Specific	_NTC[Carbamidomethyl (C)]EHIYEFPQLSEDVIR_	_NTC[Carbamidomethyl (C)]EHIYEFPQLSEDVIR_.3
512	A6NIH7	U119B_HUMAN	79	VTENYLCKPEDNIYSIDFTR	Specific	_VTENYLC[Carbamidomethyl (C)]KPEDNIYSIDFTR_	_VTENYLC[Carbamidomethyl (C)]KPEDNIYSIDFTR_.3
513	A6NIH7	U119B_HUMAN	217	LMIENPYETR	Specific	_LMIENPYETR_	_LMIENPYETR_.2
514	A6NJ78	MET15_HUMAN	382	VLSPQDQDVQDNPR	Specific	_VLSPQDQDVQDNPR_	_VLSPQDQDVQDNPR_.2
515	A6NJ78	MET15_HUMAN	332	FLLGISMTER	Specific	_FLLGISMTER_	_FLLGISMTER_.2
516	A6NJ78	MET15_HUMAN	290	IFVNNELNELYTGLK	Specific	_IFVNNELNELYTGLK_	_IFVNNELNELYTGLK_.2
517	A6NKG5	RTL1_HUMAN	523	CTFHSPYCLK	Specific	_C[Carbamidomethyl (C)]TFHSPYC[Carbamidomethyl (C)]LK_	_C[Carbamidomethyl (C)]TFHSPYC[Carbamidomethyl (C)]LK_.3
518	A6NKG5	RTL1_HUMAN	1247	GLHDGLQDTSQDK	Specific-N	_GLHDGLQDTSQDK_	_GLHDGLQDTSQDK_.2
519	A6NKG5	RTL1_HUMAN	32	TTEATSGSGVR	Specific-N	_TTEATSGSGVR_	_TTEATSGSGVR_.2
520	A6NKG5	RTL1_HUMAN	1260	QDNDVQEAPPSHTAA	Specific-C	_QDNDVQEAPPSHTAA_	_QDNDVQEAPPSHTAA_.2
521	A6NKG5	RTL1_HUMAN	929	AAFMVWCR	Specific	_AAFMVWC[Carbamidomethyl (C)]R_	_AAFMVWC[Carbamidomethyl (C)]R_.2
522	A6NKG5	RTL1_HUMAN	688	AAFGLELEEMK	Specific	_AAFGLELEEMK_	_AAFGLELEEMK_.2
523	A6NKG5	RTL1_HUMAN	983	ELPEQDGGR	Specific-N	_ELPEQDGGR_	_ELPEQDGGR_.2
524	A6NKG5	RTL1_HUMAN	709	PIIPQNVIHFILK	Specific-N	_PIIPQNVIHFILK_	_PIIPQNVIHFILK_.3
525	A6NKG5	RTL1_HUMAN	547	HGMSLLPGLPHPYSDLADVFNPK	Specific	_HGMSLLPGLPHPYSDLADVFNPK_	_HGMSLLPGLPHPYSDLADVFNPK_.3
526	A6NKG5	RTL1_HUMAN	670	GTIVEESVNGHR	Specific	_GTIVEESVNGHR_	_GTIVEESVNGHR_.2
527	A6NKG5	RTL1_HUMAN	631	EEYWDLQDMLTNR	Specific-N	_EEYWDLQDMLTNR_	_EEYWDLQDMLTNR_.2
528	A6NKG5	RTL1_HUMAN	511	VHAPEVDWIK	Specific	_VHAPEVDWIK_	_VHAPEVDWIK_.2
529	A6NKG5	RTL1_HUMAN	608	YECPSTAPWEPVGAR	Specific-N	_YEC[Carbamidomethyl (C)]PSTAPWEPVGAR_	_YEC[Carbamidomethyl (C)]PSTAPWEPVGAR_.2
530	A6NKG5	RTL1_HUMAN	125	SVNPSGAREEQEAHTDLK	Specific-N	_SVNPSGAREEQEAHTDLK_	_SVNPSGAREEQEAHTDLK_.2
531	A6NKG5	RTL1_HUMAN	238	VGYVINHLSGLALEWAK	Specific	_VGYVINHLSGLALEWAK_	_VGYVINHLSGLALEWAK_.3
532	A6NKG5	RTL1_HUMAN	394	SWLPSEVHPDINR	Specific-N	_SWLPSEVHPDINR_	_SWLPSEVHPDINR_.2
533	A6NKG5	RTL1_HUMAN	523	CTFHSPYCLK	Specific	_C[Carbamidomethyl (C)]TFHSPYC[Carbamidomethyl (C)]LK_	_C[Carbamidomethyl (C)]TFHSPYC[Carbamidomethyl (C)]LK_.2
534	A6NKG5	RTL1_HUMAN	599	GDSDHSETFYECPSTAPWEPVGAR	Specific-N	_GDSDHSETFYEC[Carbamidomethyl (C)]PSTAPWEPVGAR_	_GDSDHSETFYEC[Carbamidomethyl (C)]PSTAPWEPVGAR_.3
535	A6NKG5	RTL1_HUMAN	87	EIEDPPNDLLQDLEESCNGSHQAR	Specific	_EIEDPPNDLLQDLEESC[Carbamidomethyl (C)]NGSHQAR_	_EIEDPPNDLLQDLEESC[Carbamidomethyl (C)]NGSHQAR_.3
536	A6NKG5	RTL1_HUMAN	1115	VARPQPQR	Specific	_VARPQPQR_	_VARPQPQR_.2
537	A6NKG5	RTL1_HUMAN	125	SVNPSGAREEQEAHTDLK	Specific-N	_SVNPSGAREEQEAHTDLK_	_SVNPSGAREEQEAHTDLK_.3
538	A6NKG5	RTL1_HUMAN	649	MIPELFDQLHGAEWFTK	Specific-N	_MIPELFDQLHGAEWFTK_	_MIPELFDQLHGAEWFTK_.3
539	A6NKG5	RTL1_HUMAN	238	VGYVINHLSGLALEWAK	Specific	_VGYVINHLSGLALEWAK_	_VGYVINHLSGLALEWAK_.2
540	A6NKG5	RTL1_HUMAN	43	GEAGPASGPAQEK	Specific	_GEAGPASGPAQEK_	_GEAGPASGPAQEK_.2
541	A6NKG5	RTL1_HUMAN	826	FSIIAEPLVR	Specific	_FSIIAEPLVR_	_FSIIAEPLVR_.2
542	A6NKG5	RTL1_HUMAN	169	SIISLYFR	Specific	_SIISLYFR_	_SIISLYFR_.2
543	A6NKG5	RTL1_HUMAN	1204	VTPQEGHLPALR	Specific	_VTPQEGHLPALR_	_VTPQEGHLPALR_.2
544	A6NKG5	RTL1_HUMAN	1329	ALPIPAWESQPR	Specific	_ALPIPAWESQPR_	_ALPIPAWESQPR_.2
545	A6NKG5	RTL1_HUMAN	109	ARGDPLSGASDR	Specific-N	_ARGDPLSGASDR_	_ARGDPLSGASDR_.2
546	A6NKG5	RTL1_HUMAN	442	FAQEHYVELYEK	Specific	_FAQEHYVELYEK_	_FAQEHYVELYEK_.2
547	A6NKG5	RTL1_HUMAN	1224	VVGDEDVVLR	Specific-N	_VVGDEDVVLR_	_VVGDEDVVLR_.2
548	A6NKG5	RTL1_HUMAN	1282	HLMDPQVLEFLGSR	Specific	_HLMDPQVLEFLGSR_	_HLMDPQVLEFLGSR_.3
549	A6NKG5	RTL1_HUMAN	533	NCFRPPPPCIA	Specific-C	_NC[Carbamidomethyl (C)]FRPPPPC[Carbamidomethyl (C)]IA_	_NC[Carbamidomethyl (C)]FRPPPPC[Carbamidomethyl (C)]IA_.2
550	A6NKG5	RTL1_HUMAN	111	GDPLSGASDR	Specific	_GDPLSGASDR_	_GDPLSGASDR_.2
551	A6NKG5	RTL1_HUMAN	32	TTEATSGSGVRGEAGPASGPAQEK	Specific-N	_TTEATSGSGVRGEAGPASGPAQEK_	_TTEATSGSGVRGEAGPASGPAQEK_.3
552	A6NKG5	RTL1_HUMAN	560	SDLADVFNPK	Specific-N	_SDLADVFNPK_	_SDLADVFNPK_.1
553	A6NKG5	RTL1_HUMAN	133	EEQEAHTDLK	Specific	_EEQEAHTDLK_	_EEQEAHTDLK_.2
554	A6NKG5	RTL1_HUMAN	901	ACCAFYSR	Specific	_AC[Carbamidomethyl (C)]C[Carbamidomethyl (C)]AFYSR_	_AC[Carbamidomethyl (C)]C[Carbamidomethyl (C)]AFYSR_.2
555	A6NKG5	RTL1_HUMAN	1219	YLELHVVGDEDVVLR	Specific	_YLELHVVGDEDVVLR_	_YLELHVVGDEDVVLR_.3
556	A6NKG5	RTL1_HUMAN	863	APLLHHPK	Specific	_APLLHHPK_	_APLLHHPK_.2
557	A6NKG5	RTL1_HUMAN	186	VAEEILIK	Specific	_VAEEILIK_	_VAEEILIK_.2
558	A6NKG5	RTL1_HUMAN	890	LIQIDDQTGK	Specific-N	_LIQIDDQTGK_	_LIQIDDQTGK_.2
559	A6NKG5	RTL1_HUMAN	286	VAEEAMFTIR	Specific	_VAEEAMFTIR_	_VAEEAMFTIR_.2
560	A6NKG5	RTL1_HUMAN	194	GINAGQLPAPK	Specific	_GINAGQLPAPK_	_GINAGQLPAPK_.2
561	A6NKG5	RTL1_HUMAN	962	LTVLLPGHW	Specific-C	_LTVLLPGHW_	_LTVLLPGHW_.2
562	A6NKG5	RTL1_HUMAN	1234	EALQDDLQR	Specific	_EALQDDLQR_	_EALQDDLQR_.2
563	A6NKG5	RTL1_HUMAN	1282	HLMDPQVLEFLGSR	Specific	_HLMDPQVLEFLGSR_	_HLMDPQVLEFLGSR_.2
564	A6NKG5	RTL1_HUMAN	32	TTEATSGSGVRGEAGPASGPAQEK	Specific-N	_TTEATSGSGVRGEAGPASGPAQEK_	_TTEATSGSGVRGEAGPASGPAQEK_.2
565	A6NKG5	RTL1_HUMAN	1021	GFPRDPSTESGEEENEEQDELNEQILR	Specific	_GFPRDPSTESGEEENEEQDELNEQILR_	_GFPRDPSTESGEEENEEQDELNEQILR_.3
566	A6NKG5	RTL1_HUMAN	380	TWIDSPAPER	Specific-N	_TWIDSPAPER_	_TWIDSPAPER_.2
567	A6NKG5	RTL1_HUMAN	871	PQNPFYLETGVTGTALHASLIQIDDQTGK	Specific	_PQNPFYLETGVTGTALHASLIQIDDQTGK_	_PQNPFYLETGVTGTALHASLIQIDDQTGK_.3
568	A6NKG5	RTL1_HUMAN	811	NFIEFVFPYR	Specific	_NFIEFVFPYR_	_NFIEFVFPYR_.2
569	A6NKG5	RTL1_HUMAN	1219	YLELHVVGDEDVVLR	Specific	_YLELHVVGDEDVVLR_	_YLELHVVGDEDVVLR_.2
570	A6NKG5	RTL1_HUMAN	533	NCFRPPPPCIAL	Specific-C	_NC[Carbamidomethyl (C)]FRPPPPC[Carbamidomethyl (C)]IAL_	_NC[Carbamidomethyl (C)]FRPPPPC[Carbamidomethyl (C)]IAL_.2
571	A6NKG5	RTL1_HUMAN	689	AFGLELEEMK	Specific-N	_AFGLELEEMK_	_AFGLELEEMK_.2
572	A6NKG5	RTL1_HUMAN	511	VHAPEVDWIK	Specific	_VHAPEVDWIK_	_VHAPEVDWIK_.3
573	A6NKG5	RTL1_HUMAN	1013	QTLLLASR	Specific	_QTLLLASR_	_QTLLLASR_.2
574	A6NKG5	RTL1_HUMAN	547	HGMSLLPGLPHPY	Specific-C	_HGMSLLPGLPHPY_	_HGMSLLPGLPHPY_.2
575	A6NKG5	RTL1_HUMAN	212	EFHEFIVLCQLTLQSYPR	Specific	_EFHEFIVLC[Carbamidomethyl (C)]QLTLQSYPR_	_EFHEFIVLC[Carbamidomethyl (C)]QLTLQSYPR_.2
576	A6NKG5	RTL1_HUMAN	1223	HVVGDEDVVLR	Specific-N	_HVVGDEDVVLR_	_HVVGDEDVVLR_.2
577	A6NKG5	RTL1_HUMAN	758	HHNVYCSLDK	Specific	_HHNVYC[Carbamidomethyl (C)]SLDK_	_HHNVYC[Carbamidomethyl (C)]SLDK_.3
578	A6NKG5	RTL1_HUMAN	1296	LLHIHSADGQLHLLSR	Specific	_LLHIHSADGQLHLLSR_	_LLHIHSADGQLHLLSR_.3
579	A6NKG5	RTL1_HUMAN	1074	AVILHFFR	Specific	_AVILHFFR_	_AVILHFFR_.2
580	A6NKG5	RTL1_HUMAN	417	VNPYHSVAVQALVDSGADGNFMDEK	Specific	_VNPYHSVAVQALVDSGADGNFMDEK_	_VNPYHSVAVQALVDSGADGNFMDEK_.3
581	A6NKG5	RTL1_HUMAN	773	QTVEFLGFVVTPK	Specific	_QTVEFLGFVVTPK_	_QTVEFLGFVVTPK_.2
582	A6NKG5	RTL1_HUMAN	442	FAQEHYVELYEK	Specific	_FAQEHYVELYEK_	_FAQEHYVELYEK_.3
583	A6NKG5	RTL1_HUMAN	1343	ARLEELPDEDEDANLD	Specific-N	_ARLEELPDEDEDANLD_	_ARLEELPDEDEDANLD_.2
584	A6NKG5	RTL1_HUMAN	560	SDLADVFNPK	Specific-N	_SDLADVFNPK_	_SDLADVFNPK_.2
585	A6NKG5	RTL1_HUMAN	706	SPDPIIPQNVIHFILK	Specific-N	_SPDPIIPQNVIHFILK_	_SPDPIIPQNVIHFILK_.2
586	A6NKG5	RTL1_HUMAN	34	EATSGSGVRGEAGPASGPAQEK	Specific-N	_EATSGSGVRGEAGPASGPAQEK_	_EATSGSGVRGEAGPASGPAQEK_.3
587	A6NKG5	RTL1_HUMAN	1204	VTPQEGHLPALR	Specific	_VTPQEGHLPALR_	_VTPQEGHLPALR_.3
588	A6NKG5	RTL1_HUMAN	1301	SADGQLHLLSR	Specific-N	_SADGQLHLLSR_	_SADGQLHLLSR_.2
589	A6NKG5	RTL1_HUMAN	378	NLTWIDSPAPER	Specific	_NLTWIDSPAPER_	_NLTWIDSPAPER_.2
590	A6NKG5	RTL1_HUMAN	186	VAEEILIK	Specific	_VAEEILIK_	_VAEEILIK_.1
591	A6NKG5	RTL1_HUMAN	871	PQNPFYLETGVTGTALHASLIQIDDQTGKR	Specific	_PQNPFYLETGVTGTALHASLIQIDDQTGKR_	_PQNPFYLETGVTGTALHASLIQIDDQTGKR_.3
592	A6NKG5	RTL1_HUMAN	1328	RALPIPAWESQPR	Specific	_RALPIPAWESQPR_	_RALPIPAWESQPR_.3
593	A6NKG5	RTL1_HUMAN	629	LQEEYWDLQDMLTNR	Specific	_LQEEYWDLQDMLTNR_	_LQEEYWDLQDMLTNR_.2
594	A6NKG5	RTL1_HUMAN	756	FRHHNVYCSLDK	Specific	_FRHHNVYC[Carbamidomethyl (C)]SLDK_	_FRHHNVYC[Carbamidomethyl (C)]SLDK_.3
595	A6NKG5	RTL1_HUMAN	758	HHNVYCSLDK	Specific	_HHNVYC[Carbamidomethyl (C)]SLDK_	_HHNVYC[Carbamidomethyl (C)]SLDK_.2
596	A6NKG5	RTL1_HUMAN	212	EFHEFIVLCQLTLQSYPR	Specific	_EFHEFIVLC[Carbamidomethyl (C)]QLTLQSYPR_	_EFHEFIVLC[Carbamidomethyl (C)]QLTLQSYPR_.3
597	A6NKG5	RTL1_HUMAN	194	GINAGQLPAPK	Specific	_GINAGQLPAPK_	_GINAGQLPAPK_.1
598	A6NKG5	RTL1_HUMAN	901	ACCAFYSR	Specific	_AC[Carbamidomethyl (C)]C[Carbamidomethyl (C)]AFYSR_	_AC[Carbamidomethyl (C)]C[Carbamidomethyl (C)]AFYSR_.1
599	A6NKG5	RTL1_HUMAN	533	NCFRPPPPCIALER	Specific	_NC[Carbamidomethyl (C)]FRPPPPC[Carbamidomethyl (C)]IALER_	_NC[Carbamidomethyl (C)]FRPPPPC[Carbamidomethyl (C)]IALER_.3
600	A6NKG5	RTL1_HUMAN	533	NCFRPPPPCIALER	Specific	_NC[Carbamidomethyl (C)]FRPPPPC[Carbamidomethyl (C)]IALER_	_NC[Carbamidomethyl (C)]FRPPPPC[Carbamidomethyl (C)]IALER_.2
601	A6NKG5	RTL1_HUMAN	871	PQNPFYLETGVTGTALHASLIQIDDQTGKR	Specific	_PQNPFYLETGVTGTALHASLIQIDDQTGKR_	_PQNPFYLETGVTGTALHASLIQIDDQTGKR_.4
602	A6NKG5	RTL1_HUMAN	1317	ALSQFLTLIYR	Specific	_ALSQFLTLIYR_	_ALSQFLTLIYR_.2
603	A6NKG5	RTL1_HUMAN	704	ALSPDPIIPQNVIHFILK	Specific-N	_ALSPDPIIPQNVIHFILK_	_ALSPDPIIPQNVIHFILK_.3
604	A6NKG5	RTL1_HUMAN	1296	LLHIHSADGQLHLLSR	Specific	_LLHIHSADGQLHLLSR_	_LLHIHSADGQLHLLSR_.2
605	A6NKG5	RTL1_HUMAN	909	NISPIEVEYSQAEMK	Specific	_NISPIEVEYSQAEMK_	_NISPIEVEYSQAEMK_.2
606	A6NKG5	RTL1_HUMAN	1203	RVTPQEGHLPALR	Specific-N	_RVTPQEGHLPALR_	_RVTPQEGHLPALR_.3
607	A6NKG5	RTL1_HUMAN	1103	QCLSLRPAPAMR	Specific	_QC[Carbamidomethyl (C)]LSLRPAPAMR_	_QC[Carbamidomethyl (C)]LSLRPAPAMR_.2
608	A6NKG5	RTL1_HUMAN	792	NVMTIITGYPTPGSK	Specific	_NVMTIITGYPTPGSK_	_NVMTIITGYPTPGSK_.2
609	A6NKG5	RTL1_HUMAN	1345	LEELPDEDEDANLD	Specific	_LEELPDEDEDANLD_	_LEELPDEDEDANLD_.2
610	A6NKG5	RTL1_HUMAN	890	LIQIDDQTGKR	Specific-N	_LIQIDDQTGKR_	_LIQIDDQTGKR_.2
611	A6NKG5	RTL1_HUMAN	1103	QCLSLRPAPAMR	Specific	_QC[Carbamidomethyl (C)]LSLRPAPAMR_	_QC[Carbamidomethyl (C)]LSLRPAPAMR_.3
612	A6NKG5	RTL1_HUMAN	756	FRHHNVYCSLDK	Specific	_FRHHNVYC[Carbamidomethyl (C)]SLDK_	_FRHHNVYC[Carbamidomethyl (C)]SLDK_.2
613	A6ZKI3	RTL8C_HUMAN	65	VTFLITR	Specific	_VTFLITR_	_VTFLITR_.2
614	A6ZKI3	RTL8C_HUMAN	10	ALLALPIRPATR	Specific	_ALLALPIRPATR_	_ALLALPIRPATR_.3
615	A7E2V4	ZSWM8_HUMAN	96	VYPPVPEQLQLR	Specific	_VYPPVPEQLQLR_	_VYPPVPEQLQLR_.2
616	A7E2V4	ZSWM8_HUMAN	1754	APAFHQLVQR	Specific	_APAFHQLVQR_	_APAFHQLVQR_.2
617	A7E2V4	ZSWM8_HUMAN	747	AEGGAGEEHDLFAGLKPLEQESR	Specific	_AEGGAGEEHDLFAGLKPLEQESR_	_AEGGAGEEHDLFAGLKPLEQESR_.3
618	A7E2V4	ZSWM8_HUMAN	341	GREPEGVWNLLSIVR	Specific	_GREPEGVWNLLSIVR_	_GREPEGVWNLLSIVR_.3
619	A7E2V4	ZSWM8_HUMAN	1776	LIHLTPADYDDFVNAIR	Specific	_LIHLTPADYDDFVNAIR_	_LIHLTPADYDDFVNAIR_.2
620	A7E2V4	ZSWM8_HUMAN	285	STWYLDESTLTDNIKK	Specific-N	_STWYLDESTLTDNIKK_	_STWYLDESTLTDNIKK_.2
621	A7E2V4	ZSWM8_HUMAN	792	LTVELAQDLLANPPDLK	Specific	_LTVELAQDLLANPPDLK_	_LTVELAQDLLANPPDLK_.2
622	A7E2V4	ZSWM8_HUMAN	170	GAYNVAVMFDR	Specific	_GAYNVAVMFDR_	_GAYNVAVMFDR_.2
623	A7E2V4	ZSWM8_HUMAN	1702	WLLGLAAK	Specific	_WLLGLAAK_	_WLLGLAAK_.2
624	A7E2V4	ZSWM8_HUMAN	1357	AAAELALSCLPHAHALNPNEIQR	Specific	_AAAELALSC[Carbamidomethyl (C)]LPHAHALNPNEIQR_	_AAAELALSC[Carbamidomethyl (C)]LPHAHALNPNEIQR_.3
625	A7E2V4	ZSWM8_HUMAN	108	IAFWSFPENEEDIR	Specific	_IAFWSFPENEEDIR_	_IAFWSFPENEEDIR_.2
626	A7E2V4	ZSWM8_HUMAN	70	DGLVIPLVELSAK	Specific	_DGLVIPLVELSAK_	_DGLVIPLVELSAK_.2
627	A7E2V4	ZSWM8_HUMAN	235	FAQYLISELPQQILPTAQR	Specific	_FAQYLISELPQQILPTAQR_	_FAQYLISELPQQILPTAQR_.2
628	A7E2V4	ZSWM8_HUMAN	1776	LIHLTPADYDDFVNAIR	Specific	_LIHLTPADYDDFVNAIR_	_LIHLTPADYDDFVNAIR_.3
629	A8CG34	P121C_HUMAN	484	KVQLLPSR	Specific	_KVQLLPSR_	_KVQLLPSR_.2
630	A8CG34	P121C_HUMAN	510	AEDLDLEK	Specific-N	_AEDLDLEK_	_AEDLDLEK_.2
631	A8CG34	P121C_HUMAN	274	SSPSSNAPDPCAK	Specific-N	_SSPSSNAPDPC[Carbamidomethyl (C)]AK_	_SSPSSNAPDPC[Carbamidomethyl (C)]AK_.2
632	A8CG34	P121C_HUMAN	131	PGPPQPAPAPEGQDLR	Specific	_PGPPQPAPAPEGQDLR_	_PGPPQPAPAPEGQDLR_.2
633	A8CG34	P121C_HUMAN	301	TVEEEDQIFLDGQENK	Specific	_TVEEEDQIFLDGQENK_	_TVEEEDQIFLDGQENK_.2
634	A8CG34	P121C_HUMAN	978	AAPAPATAPTPAPASTIK	Specific-N	_AAPAPATAPTPAPASTIK_	_AAPAPATAPTPAPASTIK_.2
635	A8CG34	P121C_HUMAN	756	GPPASVPLPAPFFK	Specific-N	_GPPASVPLPAPFFK_	_GPPASVPLPAPFFK_.2
636	A8CG34	P121C_HUMAN	485	VQLLPSR	Specific	_VQLLPSR_	_VQLLPSR_.2
637	A8CG34	P121C_HUMAN	567	LAPSTNPLLESLK	Specific-N	_LAPSTNPLLESLK_	_LAPSTNPLLESLK_.2
638	A8CG34	P121C_HUMAN	510	AEDLDLEK	Specific-N	_AEDLDLEK_	_AEDLDLEK_.1
639	A8CG34	P121C_HUMAN	272	TLSSPSSNAPDPCAK	Specific-N	_TLSSPSSNAPDPC[Carbamidomethyl (C)]AK_	_TLSSPSSNAPDPC[Carbamidomethyl (C)]AK_.2
640	A8MT69	CENPX_HUMAN	44	VFVVEAAVR	Specific	_VFVVEAAVR_	_VFVVEAAVR_.2
641	A8MW92	P20L1_HUMAN	4	KPPNRPGITFEIGAR	Specific	_KPPNRPGITFEIGAR_	_KPPNRPGITFEIGAR_.3
642	A8MWY0	K132L_HUMAN	652	EACIPCGPGSK	Specific	_EAC[Carbamidomethyl (C)]IPC[Carbamidomethyl (C)]GPGSK_	_EAC[Carbamidomethyl (C)]IPC[Carbamidomethyl (C)]GPGSK_.2
643	A8MWY0	K132L_HUMAN	636	ECPPDTYLSIHQVYGK	Specific	_EC[Carbamidomethyl (C)]PPDTYLSIHQVYGK_	_EC[Carbamidomethyl (C)]PPDTYLSIHQVYGK_.2
644	A8MWY0	K132L_HUMAN	588	IYSITATNAVDGVASSCR	Specific	_IYSITATNAVDGVASSC[Carbamidomethyl (C)]R_	_IYSITATNAVDGVASSC[Carbamidomethyl (C)]R_.2
645	A8MWY0	K132L_HUMAN	65	DYHFEYTECDSSGSR	Specific	_DYHFEYTEC[Carbamidomethyl (C)]DSSGSR_	_DYHFEYTEC[Carbamidomethyl (C)]DSSGSR_.2
646	A8MXV4	NUD19_HUMAN	131	EAFEEAGVLLLRPR	Specific	_EAFEEAGVLLLRPR_	_EAFEEAGVLLLRPR_.3
647	A8MXV4	NUD19_HUMAN	212	FDTAFFLCCLR	Specific	_FDTAFFLC[Carbamidomethyl (C)]C[Carbamidomethyl (C)]LR_	_FDTAFFLC[Carbamidomethyl (C)]C[Carbamidomethyl (C)]LR_.2
648	A8MXV4	NUD19_HUMAN	266	RLANFASLSDLHK	Specific	_RLANFASLSDLHK_	_RLANFASLSDLHK_.3
649	A8MXV4	NUD19_HUMAN	284	ALEGLER	Specific	_ALEGLER_	_ALEGLER_.2
650	A8MXV4	NUD19_HUMAN	89	FGLGPAPFSR	Specific	_FGLGPAPFSR_	_FGLGPAPFSR_.2
651	A8MXV4	NUD19_HUMAN	253	EIWLPPPQFYEVR	Specific	_EIWLPPPQFYEVR_	_EIWLPPPQFYEVR_.2
652	A8MXV4	NUD19_HUMAN	99	TAFPSLPDTDDHKTDNTGTLPEDVAFR	Specific	_TAFPSLPDTDDHKTDNTGTLPEDVAFR_	_TAFPSLPDTDDHKTDNTGTLPEDVAFR_.4
653	A8MXV4	NUD19_HUMAN	112	TDNTGTLPEDVAFR	Specific	_TDNTGTLPEDVAFR_	_TDNTGTLPEDVAFR_.2
654	A8MXV4	NUD19_HUMAN	50	SPHQGFMPGAHVFSGGVLDAADR	Specific	_SPHQGFMPGAHVFSGGVLDAADR_	_SPHQGFMPGAHVFSGGVLDAADR_.3
655	A8MXV4	NUD19_HUMAN	99	TAFPSLPDTDDHKTDNTGTLPEDVAFR	Specific	_TAFPSLPDTDDHKTDNTGTLPEDVAFR_	_TAFPSLPDTDDHKTDNTGTLPEDVAFR_.3
656	A8MXV4	NUD19_HUMAN	15	AASIVLAAGWSRPETATPPSRPPPAEGFR	Specific	_AASIVLAAGWSRPETATPPSRPPPAEGFR_	_AASIVLAAGWSRPETATPPSRPPPAEGFR_.3
657	A8MXV4	NUD19_HUMAN	2	SSSLRPGPSR	Specific-N	_[Acetyl (Protein N-term)]SSSLRPGPSR_	_[Acetyl (Protein N-term)]SSSLRPGPSR_.2
658	A8MXV4	NUD19_HUMAN	348	HLYDIHVTVQPK	Specific	_HLYDIHVTVQPK_	_HLYDIHVTVQPK_.3
659	A8MXV4	NUD19_HUMAN	145	TSPPGPAPGPGLALEPPPGLASWR	Specific	_TSPPGPAPGPGLALEPPPGLASWR_	_TSPPGPAPGPGLALEPPPGLASWR_.3
660	A8MXV4	NUD19_HUMAN	267	LANFASLSDLHK	Specific	_LANFASLSDLHK_	_LANFASLSDLHK_.3
661	A8MXV4	NUD19_HUMAN	211	RFDTAFFLCCLR	Specific	_RFDTAFFLC[Carbamidomethyl (C)]C[Carbamidomethyl (C)]LR_	_RFDTAFFLC[Carbamidomethyl (C)]C[Carbamidomethyl (C)]LR_.3
662	A8MXV4	NUD19_HUMAN	131	EAFEEAGVLLLRPR	Specific	_EAFEEAGVLLLRPR_	_EAFEEAGVLLLRPR_.2
663	A8MXV4	NUD19_HUMAN	267	LANFASLSDLHK	Specific	_LANFASLSDLHK_	_LANFASLSDLHK_.2
664	A8MXV4	NUD19_HUMAN	348	HLYDIHVTVQPK	Specific	_HLYDIHVTVQPK_	_HLYDIHVTVQPK_.2
665	A9UHW6	MI4GD_HUMAN	170	MDELFVLIR	Specific	_MDELFVLIR_	_MDELFVLIR_.2
666	A9UHW6	MI4GD_HUMAN	83	LQQEYQAR	Specific	_LQQEYQAR_	_LQQEYQAR_.2
667	A9UHW6	MI4GD_HUMAN	37	VANVIVDHSLQDCVFSK	Specific	_VANVIVDHSLQDC[Carbamidomethyl (C)]VFSK_	_VANVIVDHSLQDC[Carbamidomethyl (C)]VFSK_.2
668	A9UHW6	MI4GD_HUMAN	145	EEEVDCLVLQLHR	Specific	_EEEVDC[Carbamidomethyl (C)]LVLQLHR_	_EEEVDC[Carbamidomethyl (C)]LVLQLHR_.2
669	B2RTY4	MYO9A_HUMAN	978	FNIQDFFR	Specific	_FNIQDFFR_	_FNIQDFFR_.2
670	B7ZAQ6;P0CG08	GPHRA_HUMAN;GPHRB_HUMAN	260;260	QLFLETADLYATK	Specific	_QLFLETADLYATK_	_QLFLETADLYATK_.2
671	B7ZAQ6;P0CG08	GPHRA_HUMAN;GPHRB_HUMAN	180;180	NVTDTDILALER	Specific	_NVTDTDILALER_	_NVTDTDILALER_.2
672	C4AMC7;Q6VEQ5	WASH3_HUMAN;WASH2_HUMAN	26;26	REEAVQQMADALQYLQK	Specific	_REEAVQQMADALQYLQK_	_REEAVQQMADALQYLQK_.2
673	C4AMC7;Q6VEQ5	WASH3_HUMAN;WASH2_HUMAN	16;16	AVPLIQPDLR	Specific-N	_AVPLIQPDLR_	_AVPLIQPDLR_.2
674	C9J798;O43374	RAS4B_HUMAN;RASL2_HUMAN	570;570	EGPLFIHR	Specific	_EGPLFIHR_	_EGPLFIHR_.2
675	C9J798;O43374	RAS4B_HUMAN;RASL2_HUMAN	34;34	VDNEPIIR	Specific	_VDNEPIIR_	_VDNEPIIR_.2
676	C9J798;O43374	RAS4B_HUMAN;RASL2_HUMAN	124;124	LEVWPGAR	Specific	_LEVWPGAR_	_LEVWPGAR_.2
677	C9J798;O43374	RAS4B_HUMAN;RASL2_HUMAN	313;313	LFLGQGLAK	Specific	_LFLGQGLAK_	_LFLGQGLAK_.2
678	C9J7I0	UMAD1_HUMAN	42	TSDIEANQPLETNK	Specific	_TSDIEANQPLETNK_	_TSDIEANQPLETNK_.2
679	C9JH25	PRRT4_HUMAN	414	AFPLFYDAYGHR	Specific	_AFPLFYDAYGHR_	_AFPLFYDAYGHR_.3
680	C9JH25	PRRT4_HUMAN	196	TLPLLPSLR	Specific	_TLPLLPSLR_	_TLPLLPSLR_.2
681	C9JH25	PRRT4_HUMAN	414	AFPLFYDAYGHR	Specific	_AFPLFYDAYGHR_	_AFPLFYDAYGHR_.2
682	C9JH25	PRRT4_HUMAN	537	GATPLPQGR	Specific	_GATPLPQGR_	_GATPLPQGR_.2
683	C9JLW8	MCRI1_HUMAN	21	SPPSSSEIFTPAHEENVR	Specific	_SPPSSSEIFTPAHEENVR_	_SPPSSSEIFTPAHEENVR_.3
684	C9JLW8	MCRI1_HUMAN	39	FIYEAWQGVER	Specific	_FIYEAWQGVER_	_FIYEAWQGVER_.2
685	C9JLW8	MCRI1_HUMAN	61	GLVEEYVEK	Specific	_GLVEEYVEK_	_GLVEEYVEK_.1
686	C9JLW8	MCRI1_HUMAN	61	GLVEEYVEK	Specific	_GLVEEYVEK_	_GLVEEYVEK_.2
687	C9JLW8	MCRI1_HUMAN	70	VPNPSLK	Specific	_VPNPSLK_	_VPNPSLK_.1
688	C9JLW8	MCRI1_HUMAN	70	VPNPSLK	Specific	_VPNPSLK_	_VPNPSLK_.2
689	C9JLW8	MCRI1_HUMAN	77	TFKPIDLSDLK	Specific	_TFKPIDLSDLK_	_TFKPIDLSDLK_.2
690	C9JLW8	MCRI1_HUMAN	77	TFKPIDLSDLK	Specific	_TFKPIDLSDLK_	_TFKPIDLSDLK_.3
691	C9JLW8	MCRI1_HUMAN	21	SPPSSSEIFTPAHEENVR	Specific	_SPPSSSEIFTPAHEENVR_	_SPPSSSEIFTPAHEENVR_.2
692	C9JLW8	MCRI1_HUMAN	77	TFKPIDLSDLKR	Specific	_TFKPIDLSDLKR_	_TFKPIDLSDLKR_.3
693	E9PAV3;Q13765	NACAM_HUMAN;NACA_HUMAN	1920;57	AEIDEEPVSK	Specific-N	_AEIDEEPVSK_	_AEIDEEPVSK_.2
694	E9PAV3;Q13765	NACAM_HUMAN;NACA_HUMAN	1964;101	NILFVITKPDVYK	Specific	_NILFVITKPDVYK_	_NILFVITKPDVYK_.3
695	E9PAV3;Q13765	NACAM_HUMAN;NACA_HUMAN	1918;55	AAAEIDEEPVSK	Specific-N	_AAAEIDEEPVSK_	_AAAEIDEEPVSK_.2
696	E9PAV3;Q13765	NACAM_HUMAN;NACA_HUMAN	1921;58	EIDEEPVSK	Specific-N	_EIDEEPVSK_	_EIDEEPVSK_.1
697	E9PAV3;Q13765	NACAM_HUMAN;NACA_HUMAN	1950;87	QVTGVTR	Specific	_QVTGVTR_	_QVTGVTR_.2
698	E9PAV3;Q13765	NACAM_HUMAN;NACA_HUMAN	1991;128	IEDLSQQAQ	Specific-C	_IEDLSQQAQ_	_IEDLSQQAQ_.2
699	E9PAV3;Q13765	NACAM_HUMAN;NACA_HUMAN	1968;105	VITKPDVYK	Specific-N	_VITKPDVYK_	_VITKPDVYK_.2
700	E9PAV3;Q13765	NACAM_HUMAN;NACA_HUMAN	1991;128	IEDLSQQAQ	Specific-C	_IEDLSQQAQ_	_IEDLSQQAQ_.1
701	E9PAV3;Q13765	NACAM_HUMAN;NACA_HUMAN	1977;114	SPASDTYIVFGEAK	Specific	_SPASDTYIVFGEAK_	_SPASDTYIVFGEAK_.2
702	E9PAV3;Q13765	NACAM_HUMAN;NACA_HUMAN	2043;180	DIELVMSQANVSR	Specific	_DIELVMSQANVSR_	_DIELVMSQANVSR_.2
703	E9PAV3;Q13765	NACAM_HUMAN;NACA_HUMAN	1919;56	AAEIDEEPVSK	Specific-N	_AAEIDEEPVSK_	_AAEIDEEPVSK_.2
704	E9PAV3;Q13765	NACAM_HUMAN;NACA_HUMAN	1921;58	EIDEEPVSK	Specific-N	_EIDEEPVSK_	_EIDEEPVSK_.2
705	E9PAV3;Q13765	NACAM_HUMAN;NACA_HUMAN	1920;57	AEIDEEPVSK	Specific-N	_AEIDEEPVSK_	_AEIDEEPVSK_.1
706	E9PAV3;Q13765	NACAM_HUMAN;NACA_HUMAN	1991;128	IEDLSQQAQLAAAEK	Specific	_IEDLSQQAQLAAAEK_	_IEDLSQQAQLAAAEK_.2
707	E9PAV3;Q13765	NACAM_HUMAN;NACA_HUMAN	2043;180	DIELVMSQ	Specific-C	_DIELVMSQ_	_DIELVMSQ_.1
708	E9PAV3;Q13765	NACAM_HUMAN;NACA_HUMAN	1964;101	NILFVITKPDVYK	Specific	_NILFVITKPDVYK_	_NILFVITKPDVYK_.2
709	E9PAV3;Q13765	NACAM_HUMAN;NACA_HUMAN	1991;128	IEDLSQQA	Specific-C	_IEDLSQQA_	_IEDLSQQA_.1
710	E9PRG8	CK098_HUMAN	84	TAMEVEAPSKPAR	Specific	_TAMEVEAPSKPAR_	_TAMEVEAPSKPAR_.2
711	E9PRG8	CK098_HUMAN	60	ANITLSGK	Specific	_ANITLSGK_	_ANITLSGK_.2
712	E9PRG8	CK098_HUMAN	36	VVGAVIDQGLITR	Specific	_VVGAVIDQGLITR_	_VVGAVIDQGLITR_.2
713	E9PRG8	CK098_HUMAN	60	ANITLSGK	Specific	_ANITLSGK_	_ANITLSGK_.1
714	iRT-Kit_WR_fusion	iRT	124	QFGAQGSPFLK	Specific-N	_QFGAQGSPFLK_	_QFGAQGSPFLK_.2
715	iRT-Kit_WR_fusion	iRT	123	LQFGAQGSPFLK	Specific-N	_LQFGAQGSPFLK_	_LQFGAQGSPFLK_.2
716	iRT-Kit_WR_fusion	iRT	1	LGGNEQVTR	Specific	_LGGNEQVTR_	_LGGNEQVTR_.1
717	iRT-Kit_WR_fusion	iRT	83	TPVITGAPYEYR	Specific	_TPVITGAPYEYR_	_TPVITGAPYEYR_.2
718	iRT-Kit_WR_fusion	iRT	58	TPVISGGPYEYR	Specific	_TPVISGGPYEYR_	_TPVISGGPYEYR_.2
719	iRT-Kit_WR_fusion	iRT	112	PADFSEWSK	Specific-N	_PADFSEWSK_	_PADFSEWSK_.1
720	iRT-Kit_WR_fusion	iRT	96	GLDAASYYAPVR	Specific-N	_GLDAASYYAPVR_	_GLDAASYYAPVR_.2
721	iRT-Kit_WR_fusion	iRT	1	LGGNEQVTR	Specific	_LGGNEQVTR_	_LGGNEQVTR_.2
722	iRT-Kit_WR_fusion	iRT	99	AASYYAPVR	Specific-N	_AASYYAPVR_	_AASYYAPVR_.2
723	iRT-Kit_WR_fusion	iRT	10	YILAGVENSK	Specific	_YILAGVENSK_	_YILAGVENSK_.1
724	iRT-Kit_WR_fusion	iRT	10	YILAGVENSK	Specific	_YILAGVENSK_	_YILAGVENSK_.2
725	iRT-Kit_WR_fusion	iRT	33	TFIIDPAAVIR	Specific-N	_TFIIDPAAVIR_	_TFIIDPAAVIR_.2
726	iRT-Kit_WR_fusion	iRT	108	ADVTPADFSEWSK	Specific	_ADVTPADFSEWSK_	_ADVTPADFSEWSK_.2
727	iRT-Kit_WR_fusion	iRT	44	GAGSSEPVTGLDAK	Specific	_GAGSSEPVTGLDAK_	_GAGSSEPVTGLDAK_.2
728	iRT-Kit_WR_fusion	iRT	109	DVTPADFSEWSK	Specific-N	_DVTPADFSEWSK_	_DVTPADFSEWSK_.2
729	iRT-Kit_WR_fusion	iRT	34	FIIDPAAVIR	Specific-N	_FIIDPAAVIR_	_FIIDPAAVIR_.2
730	iRT-Kit_WR_fusion	iRT	20	GTFIIDPGGVIR	Specific	_GTFIIDPGGVIR_	_GTFIIDPGGVIR_.2
731	iRT-Kit_WR_fusion	iRT	44	GAGSSEPVTGLD	Specific-C	_GAGSSEPVTGLD_	_GAGSSEPVTGLD_.1
732	iRT-Kit_WR_fusion	iRT	95	DGLDAASYYAPVR	Specific	_DGLDAASYYAPVR_	_DGLDAASYYAPVR_.2
733	iRT-Kit_WR_fusion	iRT	32	GTFIIDPAAVIR	Specific	_GTFIIDPAAVIR_	_GTFIIDPAAVIR_.2
734	iRT-Kit_WR_fusion	iRT	70	VEATFGVDESNAK	Specific	_VEATFGVDESNAK_	_VEATFGVDESNAK_.2
735	iRT-Kit_WR_fusion	iRT	122	FLQFGAQGSPFLK	Specific-N	_FLQFGAQGSPFLK_	_FLQFGAQGSPFLK_.2
736	iRT-Kit_WR_fusion	iRT	121	LFLQFGAQGSPFLK	Specific	_LFLQFGAQGSPFLK_	_LFLQFGAQGSPFLK_.2
737	iRT-Kit_WR_fusion	iRT	121	LFLQFGAQGSPFLK	Specific	_LFLQFGAQGSPFLK_	_LFLQFGAQGSPFLK_.3
738	L0R6Q1	S35U4_HUMAN	90	TLRDYLQLLR	Specific	_TLRDYLQLLR_	_TLRDYLQLLR_.2
739	L0R6Q1	S35U4_HUMAN	50	GFLAGYVVAK	Specific	_GFLAGYVVAK_	_GFLAGYVVAK_.2
740	L0R6Q1	S35U4_HUMAN	19	NQLESLQR	Specific	_NQLESLQR_	_NQLESLQR_.2
741	L0R6Q1	S35U4_HUMAN	90	TLRDYLQLLR	Specific	_TLRDYLQLLR_	_TLRDYLQLLR_.3
742	L0R6Q1	S35U4_HUMAN	27	RVEDEVNSGVGQDGSLLSSPFLK	Specific	_RVEDEVNSGVGQDGSLLSSPFLK_	_RVEDEVNSGVGQDGSLLSSPFLK_.3
743	L0R6Q1	S35U4_HUMAN	93	DYLQLLR	Specific	_DYLQLLR_	_DYLQLLR_.2
744	L0R819	ASURF_HUMAN	36	IVVDELSNLKK	Specific	_IVVDELSNLKK_	_IVVDELSNLKK_.2
745	L0R819	ASURF_HUMAN	5	GTRPEDSSVLIPTDNSTPHK	Specific	_GTRPEDSSVLIPTDNSTPHK_	_GTRPEDSSVLIPTDNSTPHK_.3
746	L0R819	ASURF_HUMAN	82	EYQEIENLDK	Specific	_EYQEIENLDK_	_EYQEIENLDK_.2
747	L0R819	ASURF_HUMAN	5	GTRPEDSSVLIPTDNSTPHKEDLSSK	Specific	_GTRPEDSSVLIPTDNSTPHKEDLSSK_	_GTRPEDSSVLIPTDNSTPHKEDLSSK_.3
748	L0R819	ASURF_HUMAN	36	IVVDELSNLK	Specific	_IVVDELSNLK_	_IVVDELSNLK_.2
749	L0R8F8	MIDUO_HUMAN	25	YTDRDFYFASIR	Specific	_YTDRDFYFASIR_	_YTDRDFYFASIR_.3
750	L0R8F8	MIDUO_HUMAN	7	EAVLSLYR	Specific	_EAVLSLYR_	_EAVLSLYR_.2
751	L0R8F8	MIDUO_HUMAN	25	YTDRDFYFASIR	Specific	_YTDRDFYFASIR_	_YTDRDFYFASIR_.2
752	O00115	DNS2A_HUMAN	53	YLDESSGGWR	Specific	_YLDESSGGWR_	_YLDESSGGWR_.2
753	O00115	DNS2A_HUMAN	17	LTCYGDSGQPVDWFVVYK	Specific-N	_LTC[Carbamidomethyl (C)]YGDSGQPVDWFVVYK_	_LTC[Carbamidomethyl (C)]YGDSGQPVDWFVVYK_.2
754	O00115	DNS2A_HUMAN	336	AFQPLVK	Specific	_AFQPLVK_	_AFQPLVK_.2
755	O00115	DNS2A_HUMAN	322	GGGTLCAQLPALWK	Specific	_GGGTLC[Carbamidomethyl (C)]AQLPALWK_	_GGGTLC[Carbamidomethyl (C)]AQLPALWK_.2
756	O00115	DNS2A_HUMAN	66	ALINSPEGAVGR	Specific	_ALINSPEGAVGR_	_ALINSPEGAVGR_.2
757	O00116	ADAS_HUMAN	434	PQVSSIFTSFLDGLKK	Specific	_PQVSSIFTSFLDGLKK_	_PQVSSIFTSFLDGLKK_.3
758	O00116	ADAS_HUMAN	170	ETNISYSQEADDR	Specific	_ETNISYSQEADDR_	_ETNISYSQEADDR_.2
759	O00116	ADAS_HUMAN	354	MSTGPDIHHFIMGSEGTLGVITEATIK	Specific	_MSTGPDIHHFIMGSEGTLGVITEATIK_	_MSTGPDIHHFIMGSEGTLGVITEATIK_.3
760	O00116	ADAS_HUMAN	221	IVNLACK	Specific	_IVNLAC[Carbamidomethyl (C)]K_	_IVNLAC[Carbamidomethyl (C)]K_.2
761	O00116	ADAS_HUMAN	266	ILWVDENNLTAHVEAGITGQELER	Specific	_ILWVDENNLTAHVEAGITGQELER_	_ILWVDENNLTAHVEAGITGQELER_.3
762	O00116	ADAS_HUMAN	170	ETNISYSQEADDRVFR	Specific	_ETNISYSQEADDRVFR_	_ETNISYSQEADDRVFR_.3
763	O00116	ADAS_HUMAN	186	AHGHCLHEIFLLR	Specific	_AHGHC[Carbamidomethyl (C)]LHEIFLLR_	_AHGHC[Carbamidomethyl (C)]LHEIFLLR_.4
764	O00116	ADAS_HUMAN	457	GFDPNQLSVATLLFEGDREK	Specific	_GFDPNQLSVATLLFEGDREK_	_GFDPNQLSVATLLFEGDREK_.2
765	O00116	ADAS_HUMAN	254	TIISLDTSQMNR	Specific	_TIISLDTSQMNR_	_TIISLDTSQMNR_.2
766	O00116	ADAS_HUMAN	62	RAASAATAAPTATPAAQESGTIPK	Specific	_RAASAATAAPTATPAAQESGTIPK_	_RAASAATAAPTATPAAQESGTIPK_.2
767	O00116	ADAS_HUMAN	324	NIYGNIEDLVVHIK	Specific	_NIYGNIEDLVVHIK_	_NIYGNIEDLVVHIK_.2
768	O00116	ADAS_HUMAN	62	RAASAATAAPTATPAAQESGTIPK	Specific	_RAASAATAAPTATPAAQESGTIPK_	_RAASAATAAPTATPAAQESGTIPK_.3
769	O00116	ADAS_HUMAN	221	IVNLACK	Specific	_IVNLAC[Carbamidomethyl (C)]K_	_IVNLAC[Carbamidomethyl (C)]K_.1
770	O00116	ADAS_HUMAN	293	ESGYCTGHEPDSLEFSTVGGWVSTR	Specific	_ESGYC[Carbamidomethyl (C)]TGHEPDSLEFSTVGGWVSTR_	_ESGYC[Carbamidomethyl (C)]TGHEPDSLEFSTVGGWVSTR_.3
771	O00116	ADAS_HUMAN	390	YGSVAFPNFEQGVACLR	Specific	_YGSVAFPNFEQGVAC[Carbamidomethyl (C)]LR_	_YGSVAFPNFEQGVAC[Carbamidomethyl (C)]LR_.2
772	O00116	ADAS_HUMAN	148	ASLNPSDTPPSVVNEDFLHDLK	Specific	_ASLNPSDTPPSVVNEDFLHDLK_	_ASLNPSDTPPSVVNEDFLHDLK_.3
773	O00116	ADAS_HUMAN	130	EWIQNTLGVNVEHK	Specific	_EWIQNTLGVNVEHK_	_EWIQNTLGVNVEHK_.2
774	O00116	ADAS_HUMAN	205	IPDIVLWPTCHDDVVK	Specific	_IPDIVLWPTC[Carbamidomethyl (C)]HDDVVK_	_IPDIVLWPTC[Carbamidomethyl (C)]HDDVVK_.2
775	O00116	ADAS_HUMAN	587	GISDPLTVFEQTEAAAR	Specific	_GISDPLTVFEQTEAAAR_	_GISDPLTVFEQTEAAAR_.2
776	O00116	ADAS_HUMAN	324	NIYGNIEDLVVHIK	Specific	_NIYGNIEDLVVHIK_	_NIYGNIEDLVVHIK_.3
777	O00116	ADAS_HUMAN	644	EYVDPNNIFGNR	Specific	_EYVDPNNIFGNR_	_EYVDPNNIFGNR_.2
778	O00116	ADAS_HUMAN	63	AASAATAAPTATPAAQESGTIPK	Specific	_AASAATAAPTATPAAQESGTIPK_	_AASAATAAPTATPAAQESGTIPK_.2
779	O00116	ADAS_HUMAN	629	ESISDVGFGMLK	Specific	_ESISDVGFGMLK_	_ESISDVGFGMLK_.2
780	O00116	ADAS_HUMAN	483	QVYDIAAK	Specific	_QVYDIAAK_	_QVYDIAAK_.2
781	O00116	ADAS_HUMAN	109	GQIELTGK	Specific	_GQIELTGK_	_GQIELTGK_.2
782	O00116	ADAS_HUMAN	109	GQIELTGK	Specific	_GQIELTGK_	_GQIELTGK_.1
783	O00116	ADAS_HUMAN	205	IPDIVLWPTCHDDVVK	Specific	_IPDIVLWPTC[Carbamidomethyl (C)]HDDVVK_	_IPDIVLWPTC[Carbamidomethyl (C)]HDDVVK_.3
784	O00116	ADAS_HUMAN	457	GFDPNQLSVATLLFEGDREK	Specific	_GFDPNQLSVATLLFEGDREK_	_GFDPNQLSVATLLFEGDREK_.3
785	O00116	ADAS_HUMAN	130	EWIQNTLGVNVEHK	Specific	_EWIQNTLGVNVEHK_	_EWIQNTLGVNVEHK_.3
786	O00116	ADAS_HUMAN	108	KGQIELTGK	Specific	_KGQIELTGK_	_KGQIELTGK_.2
787	O00116	ADAS_HUMAN	381	IRPVPEYQK	Specific	_IRPVPEYQK_	_IRPVPEYQK_.3
788	O00116	ADAS_HUMAN	483	QVYDIAAK	Specific	_QVYDIAAK_	_QVYDIAAK_.1
789	O00116	ADAS_HUMAN	491	FGGLAAGEDNGQR	Specific	_FGGLAAGEDNGQR_	_FGGLAAGEDNGQR_.2
790	O00116	ADAS_HUMAN	381	IRPVPEYQK	Specific	_IRPVPEYQK_	_IRPVPEYQK_.2
791	O00116	ADAS_HUMAN	556	GVQFAPFSTCR	Specific	_GVQFAPFSTC[Carbamidomethyl (C)]R_	_GVQFAPFSTC[Carbamidomethyl (C)]R_.2
792	O00139	KIF2A_HUMAN	118	ARPSQFPEQSSSAQ	Specific-C	_ARPSQFPEQSSSAQ_	_ARPSQFPEQSSSAQ_.2
793	O00139	KIF2A_HUMAN	515	DSFIGENSR	Specific	_DSFIGENSR_	_DSFIGENSR_.1
794	O00139	KIF2A_HUMAN	206	GSLDYRPLTTADPIDEHR	Specific	_GSLDYRPLTTADPIDEHR_	_GSLDYRPLTTADPIDEHR_.2
795	O00139	KIF2A_HUMAN	268	YLENQTFR	Specific	_YLENQTFR_	_YLENQTFR_.2
796	O00139	KIF2A_HUMAN	617	MVEMEEQVVEDHR	Specific-N	_MVEMEEQVVEDHR_	_MVEMEEQVVEDHR_.2
797	O00139	KIF2A_HUMAN	337	GIYALAAR	Specific	_GIYALAAR_	_GIYALAAR_.2
798	O00139	KIF2A_HUMAN	252	DVVMVHEPK	Specific	_DVVMVHEPK_	_DVVMVHEPK_.2
799	O00139	KIF2A_HUMAN	2	ATANFGK	Specific-N	_[Acetyl (Protein N-term)]ATANFGK_	_[Acetyl (Protein N-term)]ATANFGK_.1
800	O00139	KIF2A_HUMAN	630	AVFQESIR	Specific	_AVFQESIR_	_AVFQESIR_.2
801	O00139	KIF2A_HUMAN	148	EFGPPSR	Specific	_EFGPPSR_	_EFGPPSR_.2
802	O00139	KIF2A_HUMAN	515	DSFIGENSR	Specific	_DSFIGENSR_	_DSFIGENSR_.2
803	O00139	KIF2A_HUMAN	529	TISPGMASCENTLNTLR	Specific-N	_TISPGMASC[Carbamidomethyl (C)]ENTLNTLR_	_TISPGMASC[Carbamidomethyl (C)]ENTLNTLR_.2
804	O00139	KIF2A_HUMAN	276	FDYAFDDSAPNEMVYR	Specific	_FDYAFDDSAPNEMVYR_	_FDYAFDDSAPNEMVYR_.2
805	O00139	KIF2A_HUMAN	671	IDILTELR	Specific	_IDILTELR_	_IDILTELR_.2
806	O00139	KIF2A_HUMAN	296	PLVETIFER	Specific	_PLVETIFER_	_PLVETIFER_.2
807	O00139	KIF2A_HUMAN	305	GMATCFAYGQTGSGK	Specific	_GMATC[Carbamidomethyl (C)]FAYGQTGSGK_	_GMATC[Carbamidomethyl (C)]FAYGQTGSGK_.2
808	O00139	KIF2A_HUMAN	292	FTARPLVETIFER	Specific	_FTARPLVETIFER_	_FTARPLVETIFER_.3
809	O00139	KIF2A_HUMAN	374	VFDLLNRK	Specific	_VFDLLNRK_	_VFDLLNRK_.2
810	O00139	KIF2A_HUMAN	453	FSLIDLAGNER	Specific	_FSLIDLAGNER_	_FSLIDLAGNER_.2
811	O00139	KIF2A_HUMAN	671	IDILTELRDK	Specific	_IDILTELRDK_	_IDILTELRDK_.2
812	O00139	KIF2A_HUMAN	686	AALQEEEQASK	Specific	_AALQEEEQASK_	_AALQEEEQASK_.2
813	O00139	KIF2A_HUMAN	476	LEGAEINK	Specific	_LEGAEINK_	_LEGAEINK_.2
814	O00139	KIF2A_HUMAN	374	VFDLLNR	Specific	_VFDLLNR_	_VFDLLNR_.2
815	O00139	KIF2A_HUMAN	345	DVFLMLK	Specific	_DVFLMLK_	_DVFLMLK_.1
816	O00139	KIF2A_HUMAN	242	DLDVITIPSK	Specific	_DLDVITIPSK_	_DLDVITIPSK_.2
817	O00139	KIF2A_HUMAN	206	GSLDYRPLTTADPIDEHR	Specific	_GSLDYRPLTTADPIDEHR_	_GSLDYRPLTTADPIDEHR_.3
818	O00139	KIF2A_HUMAN	413	LIDIGNSCR	Specific	_LIDIGNSC[Carbamidomethyl (C)]R_	_LIDIGNSC[Carbamidomethyl (C)]R_.2
819	O00139	KIF2A_HUMAN	392	QQVQVVGLQER	Specific	_QQVQVVGLQER_	_QQVQVVGLQER_.2
820	O00139	KIF2A_HUMAN	292	FTARPLVETIFER	Specific	_FTARPLVETIFER_	_FTARPLVETIFER_.2
821	O00139	KIF2A_HUMAN	185	AQDVDATNPNYEIMCMIR	Specific	_AQDVDATNPNYEIMC[Carbamidomethyl (C)]MIR_	_AQDVDATNPNYEIMC[Carbamidomethyl (C)]MIR_.2
822	O00139	KIF2A_HUMAN	476	LEGAEINK	Specific	_LEGAEINK_	_LEGAEINK_.1
823	O00139	KIF2A_HUMAN	435	SHAVFQIILR	Specific	_SHAVFQIILR_	_SHAVFQIILR_.2
824	O00139	KIF2A_HUMAN	345	DVFLMLK	Specific	_DVFLMLK_	_DVFLMLK_.2
825	O00139	KIF2A_HUMAN	175	LQQQELR	Specific	_LQQQELR_	_LQQQELR_.2
826	O00139	KIF2A_HUMAN	242	DLDVITIPSK	Specific	_DLDVITIPSK_	_DLDVITIPSK_.1
827	O00139	KIF2A_HUMAN	688	LQEEEQASK	Specific-N	_LQEEEQASK_	_LQEEEQASK_.1
828	O00139	KIF2A_HUMAN	685	RAALQEEEQASK	Specific-N	_RAALQEEEQASK_	_RAALQEEEQASK_.2
829	O00139	KIF2A_HUMAN	670	KIDILTELR	Specific-N	_KIDILTELR_	_KIDILTELR_.2
830	O00139	KIF2A_HUMAN	688	LQEEEQASK	Specific-N	_LQEEEQASK_	_LQEEEQASK_.2
831	O00148	DX39A_HUMAN	410	VAELPEEIDISTYIEQSR	Specific-N	_VAELPEEIDISTYIEQSR_	_VAELPEEIDISTYIEQSR_.2
832	O00148	DX39A_HUMAN	299	CMALAQLLVEQNFPAIAIHR	Specific	_C[Carbamidomethyl (C)]MALAQLLVEQNFPAIAIHR_	_C[Carbamidomethyl (C)]MALAQLLVEQNFPAIAIHR_.3
833	O00148	DX39A_HUMAN	412	ELPEEIDISTYIEQSR	Specific-N	_ELPEEIDISTYIEQSR_	_ELPEEIDISTYIEQSR_.2
834	O00148	DX39A_HUMAN	144	VSVFFGGLSIKK	Specific	_VSVFFGGLSIKK_	_VSVFFGGLSIKK_.3
835	O00148	DX39A_HUMAN	355	VNIVFNYDMPEDSDTYLHR	Specific	_VNIVFNYDMPEDSDTYLHR_	_VNIVFNYDMPEDSDTYLHR_.3
836	O00148	DX39A_HUMAN	233	DIRPVCR	Specific	_DIRPVC[Carbamidomethyl (C)]R_	_DIRPVC[Carbamidomethyl (C)]R_.2
837	O00148	DX39A_HUMAN	162	KNCPHVVVGTPGR	Specific	_KNC[Carbamidomethyl (C)]PHVVVGTPGR_	_KNC[Carbamidomethyl (C)]PHVVVGTPGR_.3
838	O00148	DX39A_HUMAN	299	CMALAQLLVEQNFPAIAIHR	Specific	_C[Carbamidomethyl (C)]MALAQLLVEQNFPAIAIHR_	_C[Carbamidomethyl (C)]MALAQLLVEQNFPAIAIHR_.2
839	O00148	DX39A_HUMAN	163	NCPHVVVGTPGR	Specific	_NC[Carbamidomethyl (C)]PHVVVGTPGR_	_NC[Carbamidomethyl (C)]PHVVVGTPGR_.3
840	O00148	DX39A_HUMAN	144	VSVFFGGLSIK	Specific	_VSVFFGGLSIK_	_VSVFFGGLSIK_.2
841	O00148	DX39A_HUMAN	163	NCPHVVVGTPGR	Specific	_NC[Carbamidomethyl (C)]PHVVVGTPGR_	_NC[Carbamidomethyl (C)]PHVVVGTPGR_.2
842	O00148	DX39A_HUMAN	2	AEQDVENDLLDYDEEEEPQAPQESTPAPPK	Specific-N	_[Acetyl (Protein N-term)]AEQDVENDLLDYDEEEEPQAPQESTPAPPK_	_[Acetyl (Protein N-term)]AEQDVENDLLDYDEEEEPQAPQESTPAPPK_.3
843	O00148	DX39A_HUMAN	241	FMQDPMEVFVDDETK	Specific	_FMQDPMEVFVDDETK_	_FMQDPMEVFVDDETK_.2
844	O00148	DX39A_HUMAN	222	QCMMFSATLSK	Specific	_QC[Carbamidomethyl (C)]MMFSATLSK_	_QC[Carbamidomethyl (C)]MMFSATLSK_.2
845	O00148	DX39A_HUMAN	240	KFMQDPMEVFVDDETK	Specific	_KFMQDPMEVFVDDETK_	_KFMQDPMEVFVDDETK_.2
846	O00148	DX39A_HUMAN	191	HFVLDECDK	Specific	_HFVLDEC[Carbamidomethyl (C)]DK_	_HFVLDEC[Carbamidomethyl (C)]DK_.2
847	O00148	DX39A_HUMAN	144	VSVFFGGLSIKK	Specific	_VSVFFGGLSIKK_	_VSVFFGGLSIKK_.2
848	O00151	PDLI1_HUMAN	23	DFEQPLAISR	Specific	_DFEQPLAISR_	_DFEQPLAISR_.2
849	O00151	PDLI1_HUMAN	297	GHFFVEDQIYCEK	Specific	_GHFFVEDQIYC[Carbamidomethyl (C)]EK_	_GHFFVEDQIYC[Carbamidomethyl (C)]EK_.2
850	O00151	PDLI1_HUMAN	2	TTQQIDLQGPGPWGFR	Specific-N	_[Acetyl (Protein N-term)]TTQQIDLQGPGPWGFR_	_[Acetyl (Protein N-term)]TTQQIDLQGPGPWGFR_.2
851	O00154	BACH_HUMAN	58	RIMRPDDANVAGNVHGGTILK	Specific-N	_RIMRPDDANVAGNVHGGTILK_	_RIMRPDDANVAGNVHGGTILK_.4
852	O00154	BACH_HUMAN	325	AASAFFTYVSLSQEGR	Specific	_AASAFFTYVSLSQEGR_	_AASAFFTYVSLSQEGR_.2
853	O00154	BACH_HUMAN	372	RQGHAEPQP	Specific	_RQGHAEPQP_	_RQGHAEPQP_.1
854	O00154	BACH_HUMAN	243	GFVHGGVTMK	Specific-N	_GFVHGGVTMK_	_GFVHGGVTMK_.2
855	O00154	BACH_HUMAN	268	TNIVTASVDAINFHDK	Specific	_TNIVTASVDAINFHDK_	_TNIVTASVDAINFHDK_.3
856	O00154	BACH_HUMAN	126	AEITYTSK	Specific-N	_AEITYTSK_	_AEITYTSK_.1
857	O00154	BACH_HUMAN	126	AEITYTSK	Specific-N	_AEITYTSK_	_AEITYTSK_.2
858	O00154	BACH_HUMAN	78	KMIEEAGAIISTR	Specific-N	_KMIEEAGAIISTR_	_KMIEEAGAIISTR_.2
859	O00154	BACH_HUMAN	59	IMRPDDANVAGNVHGGTILK	Specific	_IMRPDDANVAGNVHGGTILK_	_IMRPDDANVAGNVHGGTILK_.2
860	O00154	BACH_HUMAN	341	SLPVPQLVPETEDEKK	Specific	_SLPVPQLVPETEDEKK_	_SLPVPQLVPETEDEKK_.2
861	O00154	BACH_HUMAN	58	RIMRPDDANVAGNVHGGTILK	Specific-N	_RIMRPDDANVAGNVHGGTILK_	_RIMRPDDANVAGNVHGGTILK_.3
862	O00154	BACH_HUMAN	310	VDADPVVDSSQK	Specific-N	_VDADPVVDSSQK_	_VDADPVVDSSQK_.2
863	O00154	BACH_HUMAN	296	MTFTSNK	Specific	_MTFTSNK_	_MTFTSNK_.2
864	O00154	BACH_HUMAN	330	FTYVSLSQEGR	Specific-N	_FTYVSLSQEGR_	_FTYVSLSQEGR_.2
865	O00154	BACH_HUMAN	158	ATLWYVPLSLK	Specific	_ATLWYVPLSLK_	_ATLWYVPLSLK_.2
866	O00154	BACH_HUMAN	341	SLPVPQLVPETEDEKK	Specific	_SLPVPQLVPETEDEKK_	_SLPVPQLVPETEDEKK_.3
867	O00154	BACH_HUMAN	372	RQGHAEPQP	Specific	_RQGHAEPQP_	_RQGHAEPQP_.2
868	O00154	BACH_HUMAN	173	VLEVPPVVYSR	Specific	_VLEVPPVVYSR_	_VLEVPPVVYSR_.2
869	O00154	BACH_HUMAN	253	LMDEVAGIVAAR	Specific	_LMDEVAGIVAAR_	_LMDEVAGIVAAR_.2
870	O00154	BACH_HUMAN	79	MIEEAGAIISTR	Specific	_MIEEAGAIISTR_	_MIEEAGAIISTR_.2
871	O00154	BACH_HUMAN	134	HSVEVQVNVMSENILTGAK	Specific	_HSVEVQVNVMSENILTGAK_	_HSVEVQVNVMSENILTGAK_.3
872	O00154	BACH_HUMAN	140	VNVMSENILTGAK	Specific-N	_VNVMSENILTGAK_	_VNVMSENILTGAK_.2
873	O00154	BACH_HUMAN	134	HSVEVQVNVMSENILTGAK	Specific	_HSVEVQVNVMSENILTGAK_	_HSVEVQVNVMSENILTGAK_.2
874	O00154	BACH_HUMAN	134	HSVEVQVN	Specific-C	_HSVEVQVN_	_HSVEVQVN_.1
875	O00154	BACH_HUMAN	142	VMSENILTGAK	Specific-N	_VMSENILTGAK_	_VMSENILTGAK_.2
876	O00154	BACH_HUMAN	59	IMRPDDANVAGNVHGGTILK	Specific	_IMRPDDANVAGNVHGGTILK_	_IMRPDDANVAGNVHGGTILK_.3
877	O00154	BACH_HUMAN	327	SAFFTYVSLSQEGR	Specific-N	_SAFFTYVSLSQEGR_	_SAFFTYVSLSQEGR_.2
878	O00154	BACH_HUMAN	296	MTFTSNK	Specific	_MTFTSNK_	_MTFTSNK_.1
879	O00154	BACH_HUMAN	123	HVSAEITYTSK	Specific-N	_HVSAEITYTSK_	_HVSAEITYTSK_.2
880	O00154	BACH_HUMAN	100	CVAALAR	Specific	_C[Carbamidomethyl (C)]VAALAR_	_C[Carbamidomethyl (C)]VAALAR_.2
881	O00154	BACH_HUMAN	110	TDFLSPMCIGEVAHVSAEITYTSK	Specific	_TDFLSPMC[Carbamidomethyl (C)]IGEVAHVSAEITYTSK_	_TDFLSPMC[Carbamidomethyl (C)]IGEVAHVSAEITYTSK_.3
882	O00154	BACH_HUMAN	268	TNIVTASVDAINFHDK	Specific	_TNIVTASVDAINFHDK_	_TNIVTASVDAINFHDK_.2
883	O00154	BACH_HUMAN	252	KLMDEVAGIVAAR	Specific-N	_KLMDEVAGIVAAR_	_KLMDEVAGIVAAR_.2
884	O00154	BACH_HUMAN	303	SMEIEVLVDADPVVDSSQKR	Specific	_SMEIEVLVDADPVVDSSQKR_	_SMEIEVLVDADPVVDSSQKR_.3
885	O00154	BACH_HUMAN	144	SENILTGAK	Specific-N	_SENILTGAK_	_SENILTGAK_.1
886	O00154	BACH_HUMAN	59	IMRPDDANVAGNVHGGTILK	Specific	_IMRPDDANVAGNVHGGTILK_	_IMRPDDANVAGNVHGGTILK_.4
887	O00154	BACH_HUMAN	303	SMEIEVLVDADPVVDSSQKR	Specific	_SMEIEVLVDADPVVDSSQKR_	_SMEIEVLVDADPVVDSSQKR_.2
888	O00154	BACH_HUMAN	162	YVPLSLK	Specific-N	_YVPLSLK_	_YVPLSLK_.1
889	O00154	BACH_HUMAN	341	SLPVPQLVPETEDEK	Specific	_SLPVPQLVPETEDEK_	_SLPVPQLVPETEDEK_.2
890	O00154	BACH_HUMAN	79	MIEEAGAIISTR	Specific	_M[Oxidation (M)]IEEAGAIISTR_	_M[Oxidation (M)]IEEAGAIISTR_.2
891	O00154	BACH_HUMAN	310	VDADPVVDSSQKR	Specific-N	_VDADPVVDSSQKR_	_VDADPVVDSSQKR_.2
892	O00154	BACH_HUMAN	110	TDFLSPMCIGEVAHVS	Specific-C	_TDFLSPMC[Carbamidomethyl (C)]IGEVAHVS_	_TDFLSPMC[Carbamidomethyl (C)]IGEVAHVS_.2
893	O00154	BACH_HUMAN	303	SMEIEVLVDADPVVDSSQK	Specific	_SMEIEVLVDADPVVDSSQK_	_SMEIEVLVDADPVVDSSQK_.2
894	O00154	BACH_HUMAN	162	YVPLSLK	Specific-N	_YVPLSLK_	_YVPLSLK_.2
895	O00154	BACH_HUMAN	333	VSLSQEGR	Specific-N	_VSLSQEGR_	_VSLSQEGR_.2
896	O00154	BACH_HUMAN	275	VDAINFHDK	Specific-N	_VDAINFHDK_	_VDAINFHDK_.2
897	O00154	BACH_HUMAN	286	KGCVITISGR	Specific	_KGC[Carbamidomethyl (C)]VITISGR_	_KGC[Carbamidomethyl (C)]VITISGR_.2
898	O00154	BACH_HUMAN	144	SENILTGAK	Specific-N	_SENILTGAK_	_SENILTGAK_.2
899	O00154	BACH_HUMAN	343	PVPQLVPETEDEKK	Specific-N	_PVPQLVPETEDEKK_	_PVPQLVPETEDEKK_.2
900	O00154	BACH_HUMAN	287	GCVITISGR	Specific	_GC[Carbamidomethyl (C)]VITISGR_	_GC[Carbamidomethyl (C)]VITISGR_.1
901	O00154	BACH_HUMAN	274	SVDAINFHDK	Specific-N	_SVDAINFHDK_	_SVDAINFHDK_.2
902	O00154	BACH_HUMAN	287	GCVITISGR	Specific	_GC[Carbamidomethyl (C)]VITISGR_	_GC[Carbamidomethyl (C)]VITISGR_.2
903	O00159	MYO1C_HUMAN	236	NFHIFYQLLEGGEEETLRR	Specific	_NFHIFYQLLEGGEEETLRR_	_NFHIFYQLLEGGEEETLRR_.3
904	O00159	MYO1C_HUMAN	489	GIISILDEECLRPGEATDLTFLEK	Specific	_GIISILDEEC[Carbamidomethyl (C)]LRPGEATDLTFLEK_	_GIISILDEEC[Carbamidomethyl (C)]LRPGEATDLTFLEK_.3
905	O00159	MYO1C_HUMAN	722	TLFATEDALEVR	Specific	_TLFATEDALEVR_	_TLFATEDALEVR_.2
906	O00159	MYO1C_HUMAN	886	DNYPQSVPR	Specific	_DNYPQSVPR_	_DNYPQSVPR_.2
907	O00159	MYO1C_HUMAN	782	WAAQTIR	Specific	_WAAQTIR_	_WAAQTIR_.2
908	O00159	MYO1C_HUMAN	106	GVSFYEVPPHLFAVADTVYR	Specific	_GVSFYEVPPHLFAVADTVYR_	_GVSFYEVPPHLFAVADTVYR_.3
909	O00159	MYO1C_HUMAN	827	NVLDTSWPTPPPALR	Specific-N	_NVLDTSWPTPPPALR_	_NVLDTSWPTPPPALR_.2
910	O00159	MYO1C_HUMAN	677	SLCPETWPTWAGRPQDGVAVLVR	Specific	_SLC[Carbamidomethyl (C)]PETWPTWAGRPQDGVAVLVR_	_SLC[Carbamidomethyl (C)]PETWPTWAGRPQDGVAVLVR_.3
911	O00159	MYO1C_HUMAN	544	LLHYAGEVTYSVTGFLDK	Specific	_LLHYAGEVTYSVTGFLDK_	_LLHYAGEVTYSVTGFLDK_.3
912	O00159	MYO1C_HUMAN	814	TSFLLNLR	Specific	_TSFLLNLR_	_TSFLLNLR_.2
913	O00159	MYO1C_HUMAN	201	YMDVQFDFK	Specific	_YMDVQFDFK_	_YMDVQFDFK_.2
914	O00159	MYO1C_HUMAN	562	NNDLLFR	Specific	_NNDLLFR_	_NNDLLFR_.2
915	O00159	MYO1C_HUMAN	760	SAICIQSWWR	Specific	_SAIC[Carbamidomethyl (C)]IQSWWR_	_SAIC[Carbamidomethyl (C)]IQSWWR_.2
916	O00159	MYO1C_HUMAN	915	GSEPIQYAVPVVK	Specific-N	_GSEPIQYAVPVVK_	_GSEPIQYAVPVVK_.2
917	O00159	MYO1C_HUMAN	700	HLGYKPEEYK	Specific	_HLGYKPEEYK_	_HLGYKPEEYK_.2
918	O00159	MYO1C_HUMAN	389	TFTWLVGK	Specific	_TFTWLVGK_	_TFTWLVGK_.1
919	O00159	MYO1C_HUMAN	210	GAPVGGHILSYLLEK	Specific	_GAPVGGHILSYLLEK_	_GAPVGGHILSYLLEK_.3
920	O00159	MYO1C_HUMAN	133	DQAVMISGESGAGK	Specific	_DQAVMISGESGAGK_	_DQAVMISGESGAGK_.2
921	O00159	MYO1C_HUMAN	1013	VNSININQGSITFAGGPGR	Specific	_VNSININQGSITFAGGPGR_	_VNSININQGSITFAGGPGR_.2
922	O00159	MYO1C_HUMAN	595	KRPETVATQFK	Specific	_KRPETVATQFK_	_KRPETVATQFK_.3
923	O00159	MYO1C_HUMAN	875	AVASEIFK	Specific	_AVASEIFK_	_AVASEIFK_.1
924	O00159	MYO1C_HUMAN	389	TFTWLVGK	Specific	_TFTWLVGK_	_TFTWLVGK_.2
925	O00159	MYO1C_HUMAN	579	NPIMSQCFDR	Specific	_NPIMSQC[Carbamidomethyl (C)]FDR_	_NPIMSQC[Carbamidomethyl (C)]FDR_.2
926	O00159	MYO1C_HUMAN	700	HLGYKPEEYK	Specific	_HLGYKPEEYK_	_HLGYKPEEYK_.3
927	O00159	MYO1C_HUMAN	1032	DGTIDFTPGSELLITK	Specific	_DGTIDFTPGSELLITK_	_DGTIDFTPGSELLITK_.2
928	O00159	MYO1C_HUMAN	260	NPQSYLYLVK	Specific	_NPQSYLYLVK_	_NPQSYLYLVK_.2
929	O00159	MYO1C_HUMAN	595	KRPETVATQFK	Specific	_KRPETVATQFK_	_KRPETVATQFK_.2
930	O00159	MYO1C_HUMAN	990	GDVVLQSDHVIETLTK	Specific	_GDVVLQSDHVIETLTK_	_GDVVLQSDHVIETLTK_.2
931	O00159	MYO1C_HUMAN	667	KYEAFLQR	Specific	_KYEAFLQR_	_KYEAFLQR_.2
932	O00159	MYO1C_HUMAN	544	LLHYAGEVTYSVTGFLDK	Specific	_LLHYAGEVTYSVTGFLDK_	_LLHYAGEVTYSVTGFLDK_.2
933	O00159	MYO1C_HUMAN	362	GEELLSPLNLEQAAYAR	Specific	_GEELLSPLNLEQAAYAR_	_GEELLSPLNLEQAAYAR_.2
934	O00159	MYO1C_HUMAN	633	QPGRFDEVLIR	Specific	_QPGRFDEVLIR_	_QPGRFDEVLIR_.3
935	O00159	MYO1C_HUMAN	478	IICDLVEEK	Specific	_IIC[Carbamidomethyl (C)]DLVEEK_	_IIC[Carbamidomethyl (C)]DLVEEK_.2
936	O00159	MYO1C_HUMAN	210	GAPVGGHILSYLLEK	Specific	_GAPVGGHILSYLLEK_	_GAPVGGHILSYLLEK_.2
937	O00159	MYO1C_HUMAN	648	YLGLLENLR	Specific	_YLGLLENLR_	_YLGLLENLR_.2
938	O00159	MYO1C_HUMAN	637	FDEVLIR	Specific	_FDEVLIR_	_FDEVLIR_.2
939	O00159	MYO1C_HUMAN	1050	NGHLAVVAPR	Specific	_NGHLAVVAPR_	_NGHLAVVAPR_.2
940	O00159	MYO1C_HUMAN	341	LLSVEGSTLR	Specific	_LLSVEGSTLR_	_LLSVEGSTLR_.2
941	O00159	MYO1C_HUMAN	901	LGTDEISPR	Specific	_LGTDEISPR_	_LGTDEISPR_.2
942	O00159	MYO1C_HUMAN	939	QLLLTPNAVVIVEDAK	Specific	_QLLLTPNAVVIVEDAK_	_QLLLTPNAVVIVEDAK_.2
943	O00159	MYO1C_HUMAN	910	VLQALGSEPIQYAVPVVK	Specific	_VLQALGSEPIQYAVPVVK_	_VLQALGSEPIQYAVPVVK_.2
944	O00159	MYO1C_HUMAN	153	LLQFYAETCPAPER	Specific	_LLQFYAETC[Carbamidomethyl (C)]PAPER_	_LLQFYAETC[Carbamidomethyl (C)]PAPER_.2
945	O00159	MYO1C_HUMAN	405	DVESPSWR	Specific	_DVESPSWR_	_DVESPSWR_.2
946	O00159	MYO1C_HUMAN	802	CPENAFFLDHVR	Specific	_C[Carbamidomethyl (C)]PENAFFLDHVR_	_C[Carbamidomethyl (C)]PENAFFLDHVR_.3
947	O00165	HAX1_HUMAN	216	ITKPDGIVEER	Specific	_ITKPDGIVEER_	_ITKPDGIVEER_.2
948	O00165	HAX1_HUMAN	151	SESPQPAPDWGSQRPFHR	Specific	_SESPQPAPDWGSQRPFHR_	_SESPQPAPDWGSQRPFHR_.3
949	O00165	HAX1_HUMAN	75	FHDNFGFDDLVR	Specific	_FHDNFGFDDLVR_	_FHDNFGFDDLVR_.3
950	O00165	HAX1_HUMAN	75	FHDNFGFDDLVR	Specific	_FHDNFGFDDLVR_	_FHDNFGFDDLVR_.2
951	O00165	HAX1_HUMAN	181	TREDNDLDSQVSQEGLGPVLQPQPK	Specific	_TREDNDLDSQVSQEGLGPVLQPQPK_	_TREDNDLDSQVSQEGLGPVLQPQPK_.3
952	O00165	HAX1_HUMAN	140	IFGGVLESDAR	Specific	_IFGGVLESDAR_	_IFGGVLESDAR_.2
953	O00165	HAX1_HUMAN	169	FDDVWPMDPHPR	Specific	_FDDVWPMDPHPR_	_FDDVWPMDPHPR_.2
954	O00165	HAX1_HUMAN	9	GFFGFPGPR	Specific	_GFFGFPGPR_	_GFFGFPGPR_.2
955	O00170	AIP_HUMAN	42	HSDDEGTVLDDSR	Specific-N	_HSDDEGTVLDDSR_	_HSDDEGTVLDDSR_.2
956	O00170	AIP_HUMAN	68	FKLPVWETIVC	Specific-C	_FKLPVWETIVC[Carbamidomethyl (C)]_	_FKLPVWETIVC[Carbamidomethyl (C)]_.2
957	O00170	AIP_HUMAN	8	LREDGIQK	Specific	_LREDGIQK_	_LREDGIQK_.2
958	O00170	AIP_HUMAN	8	LREDGIQKR	Specific	_LREDGIQKR_	_LREDGIQKR_.3
959	O00170	AIP_HUMAN	242	LVVEEYYEVLDHCSSILNK	Specific	_LVVEEYYEVLDHC[Carbamidomethyl (C)]SSILNK_	_LVVEEYYEVLDHC[Carbamidomethyl (C)]SSILNK_.3
960	O00170	AIP_HUMAN	82	EGEIAQFLCDIK	Specific	_EGEIAQFLC[Carbamidomethyl (C)]DIK_	_EGEIAQFLC[Carbamidomethyl (C)]DIK_.2
961	O00170	AIP_HUMAN	70	LPVWETIVCTMR	Specific	_LPVWETIVC[Carbamidomethyl (C)]TMR_	_LPVWETIVC[Carbamidomethyl (C)]TMR_.2
962	O00170	AIP_HUMAN	107	NIAVGKDPLEGQR	Specific	_NIAVGKDPLEGQR_	_NIAVGKDPLEGQR_.2
963	O00170	AIP_HUMAN	129	EHSSLGHADLDALQQNPQPLIFHME	Specific-C	_EHSSLGHADLDALQQNPQPLIFHME_	_EHSSLGHADLDALQQNPQPLIFHME_.3
964	O00170	AIP_HUMAN	202	YYDAIACLK	Specific	_YYDAIAC[Carbamidomethyl (C)]LK_	_YYDAIAC[Carbamidomethyl (C)]LK_.2
965	O00170	AIP_HUMAN	23	GELPDFQDGTK	Specific	_GELPDFQDGTK_	_GELPDFQDGTK_.2
966	O00170	AIP_HUMAN	94	HVVLYPLVAK	Specific	_HVVLYPLVAK_	_HVVLYPLVAK_.2
967	O00170	AIP_HUMAN	40	TLHSDDEGTVLDDSR	Specific	_TLHSDDEGTVLDDSR_	_TLHSDDEGTVLDDSR_.2
968	O00170	AIP_HUMAN	157	VESPGTYQQDPWAMTDEEK	Specific	_VESPGTYQQDPWAMTDEEK_	_VESPGTYQQDPWAMTDEEK_.2
969	O00170	AIP_HUMAN	17	VIQEGRGELPDFQDGTK	Specific	_VIQEGRGELPDFQDGTK_	_VIQEGRGELPDFQDGTK_.3
970	O00170	AIP_HUMAN	178	AVPLIHQEGNR	Specific	_AVPLIHQEGNR_	_AVPLIHQEGNR_.3
971	O00170	AIP_HUMAN	178	AVPLIHQEGNR	Specific	_AVPLIHQEGNR_	_AVPLIHQEGNR_.2
972	O00170	AIP_HUMAN	57	GKPMELIIGK	Specific	_GKPMELIIGK_	_GKPMELIIGK_.2
973	O00170	AIP_HUMAN	291	VLELDPALAPVVSR	Specific	_VLELDPALAPVVSR_	_VLELDPALAPVVSR_.2
974	O00170	AIP_HUMAN	68	FKLPVWETIVCTMR	Specific	_FKLPVWETIVC[Carbamidomethyl (C)]TMR_	_FKLPVWETIVC[Carbamidomethyl (C)]TMR_.3
975	O00170	AIP_HUMAN	17	VIQEGRGELPDFQDGTK	Specific	_VIQEGRGELPDFQDGTK_	_VIQEGRGELPDFQDGTK_.2
976	O00170	AIP_HUMAN	293	ELDPALAPVVSR	Specific-N	_ELDPALAPVVSR_	_ELDPALAPVVSR_.2
977	O00178	GTPB1_HUMAN	163	VAVVGNVDAGK	Specific	_VAVVGNVDAGK_	_VAVVGNVDAGK_.2
978	O00178	GTPB1_HUMAN	124	AEQIEADVILLR	Specific-N	_AEQIEADVILLR_	_AEQIEADVILLR_.2
979	O00178	GTPB1_HUMAN	547	TPEYLHIDQR	Specific	_TPEYLHIDQR_	_TPEYLHIDQR_.2
980	O00178	GTPB1_HUMAN	174	STLLGVLTHGELDNGR	Specific	_STLLGVLTHGELDNGR_	_STLLGVLTHGELDNGR_.2
981	O00178	GTPB1_HUMAN	345	DDVIVTASNFSSER	Specific	_DDVIVTASNFSSER_	_DDVIVTASNFSSER_.2
982	O00178	GTPB1_HUMAN	310	IDMCPANILQETLK	Specific	_IDMC[Carbamidomethyl (C)]PANILQETLK_	_IDMC[Carbamidomethyl (C)]PANILQETLK_.2
983	O00178	GTPB1_HUMAN	457	GGQTASFALK	Specific	_GGQTASFALK_	_GGQTASFALK_.2
984	O00178	GTPB1_HUMAN	122	SMAEQIEADVILLR	Specific	_SMAEQIEADVILLR_	_SMAEQIEADVILLR_.2
985	O00178	GTPB1_HUMAN	378	MFLNLLSPR	Specific	_MFLNLLSPR_	_MFLNLLSPR_.2
986	O00178	GTPB1_HUMAN	247	VITFIDLAGHEK	Specific	_VITFIDLAGHEK_	_VITFIDLAGHEK_.3
987	O00178	GTPB1_HUMAN	336	KIPVLVQSK	Specific	_KIPVLVQSK_	_KIPVLVQSK_.2
988	O00178	GTPB1_HUMAN	153	VGDNDFLEVR	Specific	_VGDNDFLEVR_	_VGDNDFLEVR_.2
989	O00178	GTPB1_HUMAN	144	VRDYLVR	Specific	_VRDYLVR_	_VRDYLVR_.2
990	O00178	GTPB1_HUMAN	65	LVLVSPTSEQYDSLLR	Specific	_LVLVSPTSEQYDSLLR_	_LVLVSPTSEQYDSLLR_.2
991	O00178	GTPB1_HUMAN	247	VITFIDLAGHEK	Specific	_VITFIDLAGHEK_	_VITFIDLAGHEK_.2
992	O00178	GTPB1_HUMAN	68	VSPTSEQYDSLLR	Specific-N	_VSPTSEQYDSLLR_	_VSPTSEQYDSLLR_.2
993	O00178	GTPB1_HUMAN	509	YQAMVHCGSIR	Specific	_YQAMVHC[Carbamidomethyl (C)]GSIR_	_YQAMVHC[Carbamidomethyl (C)]GSIR_.2
994	O00186	STXB3_HUMAN	77	ALYFITPTSK	Specific	_ALYFITPTSK_	_ALYFITPTSK_.2
995	O00186	STXB3_HUMAN	441	NWSYLGVPIVPQSQQGK	Specific	_NWSYLGVPIVPQSQQGK_	_NWSYLGVPIVPQSQQGK_.2
996	O00186	STXB3_HUMAN	231	THSQLLIIDR	Specific	_THSQLLIIDR_	_THSQLLIIDR_.2
997	O00186	STXB3_HUMAN	44	LLASCCK	Specific	_LLASC[Carbamidomethyl (C)]C[Carbamidomethyl (C)]K_	_LLASC[Carbamidomethyl (C)]C[Carbamidomethyl (C)]K_.1
998	O00186	STXB3_HUMAN	389	VLLPVLLNK	Specific	_VLLPVLLNK_	_VLLPVLLNK_.2
999	O00186	STXB3_HUMAN	368	TEQDLALGTDAEGQK	Specific	_TEQDLALGTDAEGQK_	_TEQDLALGTDAEGQK_.2
1000	O00186	STXB3_HUMAN	87	SVDCFLHDFASK	Specific	_SVDC[Carbamidomethyl (C)]FLHDFASK_	_SVDC[Carbamidomethyl (C)]FLHDFASK_.2
1001	O00186	STXB3_HUMAN	105	AAYIYFTDFCPDNLFNK	Specific	_AAYIYFTDFC[Carbamidomethyl (C)]PDNLFNK_	_AAYIYFTDFC[Carbamidomethyl (C)]PDNLFNK_.2
1002	O00186	STXB3_HUMAN	556	SCEVIIGSTHVLTPK	Specific	_SC[Carbamidomethyl (C)]EVIIGSTHVLTPK_	_SC[Carbamidomethyl (C)]EVIIGSTHVLTPK_.2
1003	O00192	ARVC_HUMAN	355	WRDPELPEVLAMLR	Specific	_WRDPELPEVLAMLR_	_WRDPELPEVLAMLR_.3
1004	O00192	ARVC_HUMAN	666	LYLSLLTESR	Specific	_LYLSLLTESR_	_LYLSLLTESR_.2
1005	O00192	ARVC_HUMAN	744	DLIGSYAMAELVR	Specific	_DLIGSYAMAELVR_	_DLIGSYAMAELVR_.2
1006	O00192	ARVC_HUMAN	654	GFELLYQPEVVR	Specific	_GFELLYQPEVVR_	_GFELLYQPEVVR_.2
1007	O00192	ARVC_HUMAN	462	ELVTGTLWNLSSYEPLK	Specific	_ELVTGTLWNLSSYEPLK_	_ELVTGTLWNLSSYEPLK_.2
1008	O00192	ARVC_HUMAN	802	GVPALVALVASSQSVR	Specific	_GVPALVALVASSQSVR_	_GVPALVALVASSQSVR_.2
1009	O00192	ARVC_HUMAN	254	FQAEPYGLEDDTR	Specific	_FQAEPYGLEDDTR_	_FQAEPYGLEDDTR_.2
1010	O00192	ARVC_HUMAN	234	EAFPVGPEPGPPGGR	Specific	_EAFPVGPEPGPPGGR_	_EAFPVGPEPGPPGGR_.2
1011	O00192	ARVC_HUMAN	585	EVPGADRYQEAEPGPLGSAVGSQR	Specific	_EVPGADRYQEAEPGPLGSAVGSQR_	_EVPGADRYQEAEPGPLGSAVGSQR_.3
1012	O00192	ARVC_HUMAN	861	GALSPGGFDDSTLPLVDK	Specific	_GALSPGGFDDSTLPLVDK_	_GALSPGGFDDSTLPLVDK_.2
1013	O00193	SMAP_HUMAN	28	EAADLGNEERK	Specific-N	_EAADLGNEERK_	_EAADLGNEERK_.2
1014	O00193	SMAP_HUMAN	75	KINEELESQ	Specific-C	_KINEELESQ_	_KINEELESQ_.2
1015	O00193	SMAP_HUMAN	155	EHPDEVEDPK	Specific-N	_EHPDEVEDPK_	_EHPDEVEDPK_.2
1016	O00193	SMAP_HUMAN	56	LVIGDHK	Specific	_LVIGDHK_	_LVIGDHK_.1
1017	O00193	SMAP_HUMAN	27	WEAADLGNEERK	Specific-N	_WEAADLGNEERK_	_WEAADLGNEERK_.2
1018	O00193	SMAP_HUMAN	84	YQQSMDSK	Specific-N	_YQQSMDSK_	_YQQSMDSK_.1
1019	O00193	SMAP_HUMAN	27	WEAADLGNEER	Specific-N	_WEAADLGNEER_	_WEAADLGNEER_.2
1020	O00193	SMAP_HUMAN	75	KINEELESQYQ	Specific-C	_KINEELESQYQ_	_KINEELESQYQ_.2
1021	O00193	SMAP_HUMAN	31	DLGNEERK	Specific-N	_DLGNEERK_	_DLGNEERK_.2
1022	O00193	SMAP_HUMAN	75	KINEELESQ	Specific-C	_KINEELESQ_	_KINEELESQ_.1
1023	O00193	SMAP_HUMAN	26	NWEAADLGNEERK	Specific-N	_NWEAADLGNEERK_	_NWEAADLGNEERK_.2
1024	O00193	SMAP_HUMAN	56	LVIGDHK	Specific	_LVIGDHK_	_LVIGDHK_.2
1025	O00193	SMAP_HUMAN	76	INEELESQ	Specific-C	_INEELESQ_	_INEELESQ_.1
1026	O00203	AP3B1_HUMAN	419	QFAAATIQTIGR	Specific	_QFAAATIQTIGR_	_QFAAATIQTIGR_.2
1027	O00203	AP3B1_HUMAN	870	THVLLHR	Specific	_THVLLHR_	_THVLLHR_.2
1028	O00203	AP3B1_HUMAN	1026	VVNVANVGAVPSGQDNIHR	Specific	_VVNVANVGAVPSGQDNIHR_	_VVNVANVGAVPSGQDNIHR_.3
1029	O00203	AP3B1_HUMAN	157	EASADLSPYVR	Specific	_EASADLSPYVR_	_EASADLSPYVR_.2
1030	O00203	AP3B1_HUMAN	408	EFQTYVK	Specific	_EFQTYVK_	_EFQTYVK_.1
1031	O00203	AP3B1_HUMAN	881	GLAAHYFFPR	Specific	_GLAAHYFFPR_	_GLAAHYFFPR_.3
1032	O00203	AP3B1_HUMAN	597	IFLAQKPAPLLESPFK	Specific	_IFLAQKPAPLLESPFK_	_IFLAQKPAPLLESPFK_.3
1033	O00203	AP3B1_HUMAN	659	EWTPAGK	Specific	_EWTPAGK_	_EWTPAGK_.2
1034	O00203	AP3B1_HUMAN	881	GLAAHYFFPR	Specific	_GLAAHYFFPR_	_GLAAHYFFPR_.2
1035	O00203	AP3B1_HUMAN	913	KIENIHIGEK	Specific	_KIENIHIGEK_	_KIENIHIGEK_.2
1036	O00203	AP3B1_HUMAN	1026	VVNVANVGAVPSGQDNIHR	Specific	_VVNVANVGAVPSGQDNIHR_	_VVNVANVGAVPSGQDNIHR_.2
1037	O00203	AP3B1_HUMAN	186	EMLIEVIEK	Specific	_EMLIEVIEK_	_EMLIEVIEK_.2
1038	O00203	AP3B1_HUMAN	75	NASELFPAVVK	Specific	_NASELFPAVVK_	_NASELFPAVVK_.2
1039	O00203	AP3B1_HUMAN	603	PAPLLESPFK	Specific	_PAPLLESPFK_	_PAPLLESPFK_.2
1040	O00203	AP3B1_HUMAN	497	ASILWLIGENCER	Specific	_ASILWLIGENC[Carbamidomethyl (C)]ER_	_ASILWLIGENC[Carbamidomethyl (C)]ER_.2
1041	O00203	AP3B1_HUMAN	923	KLPIGMK	Specific	_KLPIGMK_	_KLPIGMK_.2
1042	O00203	AP3B1_HUMAN	597	IFLAQKPAPLLESPFK	Specific	_IFLAQKPAPLLESPFK_	_IFLAQKPAPLLESPFK_.2
1043	O00203	AP3B1_HUMAN	630	ATGYLELSNWPEVAPDPSVR	Specific	_ATGYLELSNWPEVAPDPSVR_	_ATGYLELSNWPEVAPDPSVR_.2
1044	O00203	AP3B1_HUMAN	553	LLTQYILNLGK	Specific	_LLTQYILNLGK_	_LLTQYILNLGK_.2
1045	O00203	AP3B1_HUMAN	486	LLDSITVPVAR	Specific	_LLDSITVPVAR_	_LLDSITVPVAR_.2
1046	O00203	AP3B1_HUMAN	348	EVQYIVLQNIATMSIQR	Specific	_EVQYIVLQNIATMSIQR_	_EVQYIVLQNIATMSIQR_.2
1047	O00203	AP3B1_HUMAN	177	LYSLDPEQK	Specific	_LYSLDPEQK_	_LYSLDPEQK_.2
1048	O00213	APBB1_HUMAN	523	LVDVPFQVEFPAPK	Specific	_LVDVPFQVEFPAPK_	_LVDVPFQVEFPAPK_.2
1049	O00213	APBB1_HUMAN	433	LVEPQSQALLHAQPIISIR	Specific	_LVEPQSQALLHAQPIISIR_	_LVEPQSQALLHAQPIISIR_.3
1050	O00213	APBB1_HUMAN	421	DLLLQLEDETLK	Specific	_DLLLQLEDETLK_	_DLLLQLEDETLK_.2
1051	O00213	APBB1_HUMAN	608	FLSFLAVGR	Specific	_FLSFLAVGR_	_FLSFLAVGR_.2
1052	O00214	LEG8_HUMAN	73	AGCIVCNTLINEK	Specific	_AGC[Carbamidomethyl (C)]IVC[Carbamidomethyl (C)]NTLINEK_	_AGC[Carbamidomethyl (C)]IVC[Carbamidomethyl (C)]NTLINEK_.2
1053	O00214	LEG8_HUMAN	60	ADVAFHFNPR	Specific	_ADVAFHFNPR_	_ADVAFHFNPR_.2
1054	O00217	NDUS8_HUMAN	67	GLGMTLSYLFR	Specific	_GLGMTLSYLFR_	_GLGMTLSYLFR_.2
1055	O00217	NDUS8_HUMAN	188	LLNNGDKWEAEIAANIQADYLYR	Specific	_LLNNGDKWEAEIAANIQADYLYR_	_LLNNGDKWEAEIAANIQADYLYR_.3
1056	O00217	NDUS8_HUMAN	201	ANIQADYLYR	Specific-N	_ANIQADYLYR_	_ANIQADYLYR_.2
1057	O00217	NDUS8_HUMAN	58	TLLWTELFR	Specific	_TLLWTELFR_	_TLLWTELFR_.2
1058	O00217	NDUS8_HUMAN	177	THEELLYNK	Specific-N	_THEELLYNK_	_THEELLYNK_.2
1059	O00217	NDUS8_HUMAN	143	YDIDMTK	Specific	_YDIDMTK_	_YDIDMTK_.2
1060	O00217	NDUS8_HUMAN	116	LCEAICPAQAITIEAEPR	Specific	_LC[Carbamidomethyl (C)]EAIC[Carbamidomethyl (C)]PAQAITIEAEPR_	_LC[Carbamidomethyl (C)]EAIC[Carbamidomethyl (C)]PAQAITIEAEPR_.2
1061	O00217	NDUS8_HUMAN	60	LWTELFR	Specific-N	_LWTELFR_	_LWTELFR_.2
1062	O00217	NDUS8_HUMAN	116	LCEAICPAQAITIEAEPR	Specific	_LC[Carbamidomethyl (C)]EAIC[Carbamidomethyl (C)]PAQAITIEAEPR_	_LC[Carbamidomethyl (C)]EAIC[Carbamidomethyl (C)]PAQAITIEAEPR_.3
1063	O00217	NDUS8_HUMAN	103	RYPSGEER	Specific	_RYPSGEER_	_RYPSGEER_.2
1064	O00217	NDUS8_HUMAN	143	YDIDMTK	Specific	_YDIDMTK_	_YDIDMTK_.1
1065	O00217	NDUS8_HUMAN	78	EPATINYPFEK	Specific	_EPATINYPFEK_	_EPATINYPFEK_.2
1066	O00221	IKBE_HUMAN	382	NQPLMELLLR	Specific	_NQPLMELLLR_	_NQPLMELLLR_.2
1067	O00231	PSD11_HUMAN	338	VIEPFSR	Specific	_VIEPFSR_	_VIEPFSR_.2
1068	O00231	PSD11_HUMAN	298	SLADFEK	Specific	_SLADFEK_	_SLADFEK_.1
1069	O00231	PSD11_HUMAN	311	AELRDDPIISTHLAK	Specific	_AELRDDPIISTHLAK_	_AELRDDPIISTHLAK_.3
1070	O00231	PSD11_HUMAN	164	ALLVEVQLLESK	Specific	_ALLVEVQLLESK_	_ALLVEVQLLESK_.2
1071	O00231	PSD11_HUMAN	133	LVSLYFDTK	Specific	_LVSLYFDTK_	_LVSLYFDTK_.2
1072	O00231	PSD11_HUMAN	21	EASIDILHSIVK	Specific	_EASIDILHSIVK_	_EASIDILHSIVK_.3
1073	O00231	PSD11_HUMAN	259	IMLNTPEDVQALVSGK	Specific	_IMLNTPEDVQALVSGK_	_IMLNTPEDVQALVSGK_.2
1074	O00231	PSD11_HUMAN	410	VVDSLYNK	Specific	_VVDSLYNK_	_VVDSLYNK_.2
1075	O00231	PSD11_HUMAN	373	KFHGILDQGEGVLIIFDEPPVDK	Specific	_KFHGILDQGEGVLIIFDEPPVDK_	_KFHGILDQGEGVLIIFDEPPVDK_.3
1076	O00231	PSD11_HUMAN	206	LQATLDMQSGIIHAAEEK	Specific	_LQATLDMQSGIIHAAEEK_	_LQATLDMQSGIIHAAEEK_.3
1077	O00231	PSD11_HUMAN	133	LVSLYFDTK	Specific	_LVSLYFDTK_	_LVSLYFDTK_.1
1078	O00231	PSD11_HUMAN	298	SLADFEK	Specific	_SLADFEK_	_SLADFEK_.2
1079	O00231	PSD11_HUMAN	365	LSQMILDK	Specific	_LSQMILDK_	_LSQMILDK_.2
1080	O00231	PSD11_HUMAN	72	YVRPFLNSISK	Specific	_YVRPFLNSISK_	_YVRPFLNSISK_.3
1081	O00231	PSD11_HUMAN	396	TYEAALETIQNMSK	Specific	_TYEAALETIQNMSK_	_TYEAALETIQNMSK_.2
1082	O00231	PSD11_HUMAN	2	AAAAVVEFQR	Specific-N	_[Acetyl (Protein N-term)]AAAAVVEFQR_	_[Acetyl (Protein N-term)]AAAAVVEFQR_.2
1083	O00231	PSD11_HUMAN	34	DIQENDEEAVQVK	Specific	_DIQENDEEAVQVK_	_DIQENDEEAVQVK_.2
1084	O00231	PSD11_HUMAN	49	SILELGSLLAK	Specific-N	_SILELGSLLAK_	_SILELGSLLAK_.2
1085	O00231	PSD11_HUMAN	365	LSQMILDK	Specific	_LSQMILDK_	_LSQMILDK_.1
1086	O00231	PSD11_HUMAN	345	VQIEHISSLIK	Specific	_VQIEHISSLIK_	_VQIEHISSLIK_.2
1087	O00231	PSD11_HUMAN	142	RYQEALHLGSQLLR	Specific	_RYQEALHLGSQLLR_	_RYQEALHLGSQLLR_.2
1088	O00231	PSD11_HUMAN	326	LYDNLLEQNLIR	Specific	_LYDNLLEQNLIR_	_LYDNLLEQNLIR_.2
1089	O00231	PSD11_HUMAN	17	STDREASIDILHSIVK	Specific-N	_STDREASIDILHSIVK_	_STDREASIDILHSIVK_.3
1090	O00231	PSD11_HUMAN	47	EQSILELGSLLAK	Specific	_EQSILELGSLLAK_	_EQSILELGSLLAK_.2
1091	O00231	PSD11_HUMAN	195	TTANAIYCPPK	Specific	_TTANAIYC[Carbamidomethyl (C)]PPK_	_TTANAIYC[Carbamidomethyl (C)]PPK_.2
1092	O00231	PSD11_HUMAN	143	YQEALHLGSQLLR	Specific	_YQEALHLGSQLLR_	_YQEALHLGSQLLR_.2
1093	O00231	PSD11_HUMAN	311	AELRDDPIISTHLAK	Specific	_AELRDDPIISTHLAK_	_AELRDDPIISTHLAK_.2
1094	O00231	PSD11_HUMAN	21	EASIDILHSIVK	Specific	_EASIDILHSIVK_	_EASIDILHSIVK_.2
1095	O00231	PSD11_HUMAN	142	RYQEALHLGSQLLR	Specific	_RYQEALHLGSQLLR_	_RYQEALHLGSQLLR_.3
1096	O00231	PSD11_HUMAN	374	FHGILDQGEGVLIIFDEPPVDK	Specific	_FHGILDQGEGVLIIFDEPPVDK_	_FHGILDQGEGVLIIFDEPPVDK_.3
1097	O00231	PSD11_HUMAN	206	LQATLDMQSGIIHAAEEK	Specific	_LQATLDMQSGIIHAAEEK_	_LQATLDMQSGIIHAAEEK_.2
1098	O00231	PSD11_HUMAN	60	TGQAAELGGLLK	Specific	_TGQAAELGGLLK_	_TGQAAELGGLLK_.2
1099	O00231	PSD11_HUMAN	345	VQIEHISSLIK	Specific	_VQIEHISSLIK_	_VQIEHISSLIK_.3
1100	O00231	PSD11_HUMAN	364	KLSQMILDK	Specific	_KLSQMILDK_	_KLSQMILDK_.2
1101	O00231	PSD11_HUMAN	12	AQSLLSTDREASIDILHSIVK	Specific	_AQSLLSTDREASIDILHSIVK_	_AQSLLSTDREASIDILHSIVK_.3
1102	O00231	PSD11_HUMAN	33	RDIQENDEEAVQVK	Specific	_RDIQENDEEAVQVK_	_RDIQENDEEAVQVK_.2
1103	O00231	PSD11_HUMAN	72	YVRPFLNSISK	Specific	_YVRPFLNSISK_	_YVRPFLNSISK_.2
1104	O00231	PSD11_HUMAN	176	TYHALSNLPK	Specific	_TYHALSNLPK_	_TYHALSNLPK_.3
1105	O00231	PSD11_HUMAN	133	LVSLYFDTKR	Specific	_LVSLYFDTKR_	_LVSLYFDTKR_.2
1106	O00231	PSD11_HUMAN	315	DDPIISTHLAK	Specific	_DDPIISTHLAK_	_DDPIISTHLAK_.2
1107	O00231	PSD11_HUMAN	176	TYHALSNLPK	Specific	_TYHALSNLPK_	_TYHALSNLPK_.1
1108	O00231	PSD11_HUMAN	410	VVDSLYNK	Specific	_VVDSLYNK_	_VVDSLYNK_.1
1109	O00231	PSD11_HUMAN	143	YQEALHLGSQLLR	Specific	_YQEALHLGSQLLR_	_YQEALHLGSQLLR_.3
1110	O00231	PSD11_HUMAN	133	LVSLYFDTKR	Specific	_LVSLYFDTKR_	_LVSLYFDTKR_.3
1111	O00231	PSD11_HUMAN	311	AELRDDPIISTHLAK	Specific	_AELRDDPIISTHLAK_	_AELRDDPIISTHLAK_.4
1112	O00231	PSD11_HUMAN	176	TYHALSNLPK	Specific	_TYHALSNLPK_	_TYHALSNLPK_.2
1113	O00232	PSD12_HUMAN	104	MVQQCCTYVEEITDLPIK	Specific	_MVQQC[Carbamidomethyl (C)]C[Carbamidomethyl (C)]TYVEEITDLPIK_	_MVQQC[Carbamidomethyl (C)]C[Carbamidomethyl (C)]TYVEEITDLPIK_.2
1114	O00232	PSD12_HUMAN	213	FFQEENTEK	Specific	_FFQEENTEK_	_FFQEENTEK_.2
1115	O00232	PSD12_HUMAN	330	KGSLESPATDVFGSTEEGEK	Specific	_KGSLESPATDVFGSTEEGEK_	_KGSLESPATDVFGSTEEGEK_.2
1116	O00232	PSD12_HUMAN	249	AIYDTPCIQAESEK	Specific	_AIYDTPC[Carbamidomethyl (C)]IQAESEK_	_AIYDTPC[Carbamidomethyl (C)]IQAESEK_.2
1117	O00232	PSD12_HUMAN	295	KLEEIPK	Specific	_KLEEIPK_	_KLEEIPK_.1
1118	O00232	PSD12_HUMAN	409	LAGIINFQRPK	Specific	_LAGIINFQRPK_	_LAGIINFQRPK_.3
1119	O00232	PSD12_HUMAN	136	IYVEIER	Specific	_IYVEIER_	_IYVEIER_.1
1120	O00232	PSD12_HUMAN	331	GSLESPATDVFGSTEEGEKR	Specific	_GSLESPATDVFGSTEEGEKR_	_GSLESPATDVFGSTEEGEKR_.2
1121	O00232	PSD12_HUMAN	104	MVQQCCTYVEEITDLPIK	Specific	_M[Oxidation (M)]VQQC[Carbamidomethyl (C)]C[Carbamidomethyl (C)]TYVEEITDLPIK_	_M[Oxidation (M)]VQQC[Carbamidomethyl (C)]C[Carbamidomethyl (C)]TYVEEITDLPIK_.2
1122	O00232	PSD12_HUMAN	442	TTHLIAK	Specific	_TTHLIAK_	_TTHLIAK_.2
1123	O00232	PSD12_HUMAN	331	GSLESPATDVFGSTEEGEKR	Specific	_GSLESPATDVFGSTEEGEKR_	_GSLESPATDVFGSTEEGEKR_.3
1124	O00232	PSD12_HUMAN	358	VVEHNIR	Specific	_VVEHNIR_	_VVEHNIR_.1
1125	O00232	PSD12_HUMAN	449	EEMIHNLQ	Specific	_EEMIHNLQ_	_EEMIHNLQ_.1
1126	O00232	PSD12_HUMAN	409	LAGIINFQRPK	Specific	_LAGIINFQRPK_	_LAGIINFQRPK_.2
1127	O00232	PSD12_HUMAN	56	TASDMVSTSR	Specific	_TASDMVSTSR_	_TASDMVSTSR_.1
1128	O00232	PSD12_HUMAN	330	KGSLESPATDVFGSTEEGEKR	Specific	_KGSLESPATDVFGSTEEGEKR_	_KGSLESPATDVFGSTEEGEKR_.2
1129	O00232	PSD12_HUMAN	317	WSTLVEDYGMELRK	Specific	_WSTLVEDYGMELRK_	_WSTLVEDYGMELRK_.2
1130	O00232	PSD12_HUMAN	330	KGSLESPATDVFGSTEEGEK	Specific	_KGSLESPATDVFGSTEEGEK_	_KGSLESPATDVFGSTEEGEK_.3
1131	O00232	PSD12_HUMAN	42	EVIETLLSLEK	Specific-N	_EVIETLLSLEK_	_EVIETLLSLEK_.2
1132	O00232	PSD12_HUMAN	56	TASDMVSTSR	Specific	_TASDMVSTSR_	_TASDMVSTSR_.2
1133	O00232	PSD12_HUMAN	358	VVEHNIR	Specific	_VVEHNIR_	_VVEHNIR_.2
1134	O00232	PSD12_HUMAN	317	WSTLVEDYGMELR	Specific	_WSTLVEDYGMELR_	_WSTLVEDYGMELR_.2
1135	O00232	PSD12_HUMAN	331	GSLESPATDVFGSTEEGEK	Specific	_GSLESPATDVFGSTEEGEK_	_GSLESPATDVFGSTEEGEK_.2
1136	O00232	PSD12_HUMAN	295	KLEEIPK	Specific	_KLEEIPK_	_KLEEIPK_.2
1137	O00232	PSD12_HUMAN	442	TTHLIAK	Specific	_TTHLIAK_	_TTHLIAK_.1
1138	O00232	PSD12_HUMAN	409	LAGIINFQR	Specific	_LAGIINFQR_	_LAGIINFQR_.2
1139	O00232	PSD12_HUMAN	66	ILVAVVK	Specific	_ILVAVVK_	_ILVAVVK_.2
1140	O00232	PSD12_HUMAN	136	IYVEIER	Specific	_IYVEIER_	_IYVEIER_.2
1141	O00232	PSD12_HUMAN	66	ILVAVVK	Specific	_ILVAVVK_	_ILVAVVK_.1
1142	O00232	PSD12_HUMAN	420	DPNNLLNDWSQK	Specific	_DPNNLLNDWSQK_	_DPNNLLNDWSQK_.2
1143	O00232	PSD12_HUMAN	432	LNSLMSLVNK	Specific	_LNSLMSLVNK_	_LNSLMSLVNK_.1
1144	O00232	PSD12_HUMAN	449	EEMIHNLQ	Specific	_EEMIHNLQ_	_EEMIHNLQ_.2
1145	O00232	PSD12_HUMAN	161	EAASILQELQVETYGSMEK	Specific	_EAASILQELQVETYGSMEK_	_EAASILQELQVETYGSMEK_.2
1146	O00232	PSD12_HUMAN	183	VEFILEQMR	Specific	_VEFILEQMR_	_VEFILEQMR_.2
1147	O00232	PSD12_HUMAN	308	LFTTMELMR	Specific	_LFTTMELMR_	_LFTTMELMR_.2
1148	O00232	PSD12_HUMAN	330	KGSLESPATDVFGSTEEGEKR	Specific	_KGSLESPATDVFGSTEEGEKR_	_KGSLESPATDVFGSTEEGEKR_.4
1149	O00232	PSD12_HUMAN	181	ERVEFILEQMR	Specific	_ERVEFILEQMR_	_ERVEFILEQMR_.3
1150	O00232	PSD12_HUMAN	181	ERVEFILEQMR	Specific	_ERVEFILEQMR_	_ERVEFILEQMR_.2
1151	O00232	PSD12_HUMAN	17	EVDYSATVDQR	Specific-N	_EVDYSATVDQR_	_EVDYSATVDQR_.2
1152	O00232	PSD12_HUMAN	406	VDRLAGIINFQRPK	Specific	_VDRLAGIINFQRPK_	_VDRLAGIINFQRPK_.4
1153	O00232	PSD12_HUMAN	432	LNSLMSLVNK	Specific	_LNSLMSLVNK_	_LNSLMSLVNK_.2
1154	O00232	PSD12_HUMAN	406	VDRLAGIINFQRPK	Specific	_VDRLAGIINFQRPK_	_VDRLAGIINFQRPK_.3
1155	O00232	PSD12_HUMAN	317	WSTLVEDYGMELRK	Specific	_WSTLVEDYGMELRK_	_WSTLVEDYGMELRK_.3
1156	O00232	PSD12_HUMAN	40	LQEVIETLLSLEK	Specific	_LQEVIETLLSLEK_	_LQEVIETLLSLEK_.2
1157	O00232	PSD12_HUMAN	79	EWDLLNENIMLLSK	Specific	_EWDLLNENIMLLSK_	_EWDLLNENIMLLSK_.2
1158	O00232	PSD12_HUMAN	330	KGSLESPATDVFGSTEEGEKR	Specific	_KGSLESPATDVFGSTEEGEKR_	_KGSLESPATDVFGSTEEGEKR_.3
1159	O00233	PSMD9_HUMAN	49	GIGMNEPLVDCEGYPR	Specific	_GIGMNEPLVDC[Carbamidomethyl (C)]EGYPR_	_GIGMNEPLVDC[Carbamidomethyl (C)]EGYPR_.2
1160	O00233	PSMD9_HUMAN	65	SDVDLYQVR	Specific	_SDVDLYQVR_	_SDVDLYQVR_.2
1161	O00233	PSMD9_HUMAN	53	NEPLVDCEGYPR	Specific-N	_NEPLVDC[Carbamidomethyl (C)]EGYPR_	_NEPLVDC[Carbamidomethyl (C)]EGYPR_.2
1162	O00233	PSMD9_HUMAN	29	RKEEIEAQIK	Specific	_RKEEIEAQIK_	_RKEEIEAQIK_.2
1163	O00233	PSMD9_HUMAN	92	QVEEALHQLHAR	Specific	_QVEEALHQLHAR_	_QVEEALHQLHAR_.3
1164	O00233	PSMD9_HUMAN	77	HNIICLQNDHK	Specific	_HNIIC[Carbamidomethyl (C)]LQNDHK_	_HNIIC[Carbamidomethyl (C)]LQNDHK_.3
1165	O00233	PSMD9_HUMAN	41	YDVLESQK	Specific-N	_YDVLESQK_	_YDVLESQK_.1
1166	O00233	PSMD9_HUMAN	39	ANYDVLESQK	Specific	_ANYDVLESQK_	_ANYDVLESQK_.2
1167	O00233	PSMD9_HUMAN	77	HNIICLQNDHK	Specific	_HNIIC[Carbamidomethyl (C)]LQNDHK_	_HNIIC[Carbamidomethyl (C)]LQNDHK_.2
1168	O00233	PSMD9_HUMAN	212	GLLGCNIIPLQR	Specific	_GLLGC[Carbamidomethyl (C)]NIIPLQR_	_GLLGC[Carbamidomethyl (C)]NIIPLQR_.2
1169	O00233	PSMD9_HUMAN	92	QVEEALHQLHAR	Specific	_QVEEALHQLHAR_	_QVEEALHQLHAR_.2
1170	O00233	PSMD9_HUMAN	29	RKEEIEAQIK	Specific	_RKEEIEAQIK_	_RKEEIEAQIK_.3
1171	O00233	PSMD9_HUMAN	41	YDVLESQK	Specific-N	_YDVLESQK_	_YDVLESQK_.2
1172	O00233	PSMD9_HUMAN	187	PLNVTVIR	Specific	_PLNVTVIR_	_PLNVTVIR_.2
1173	O00233	PSMD9_HUMAN	123	KLGQSESQGPPR	Specific	_KLGQSESQGPPR_	_KLGQSESQGPPR_.2
1174	O00244	ATOX1_HUMAN	61	TVSYLGLE	Specific	_TVSYLGLE_	_TVSYLGLE_.1
1175	O00244	ATOX1_HUMAN	2	PKHEFSVDMTCGGCAEAVSR	Specific-N	_PKHEFSVDMTC[Carbamidomethyl (C)]GGC[Carbamidomethyl (C)]AEAVSR_	_PKHEFSVDMTC[Carbamidomethyl (C)]GGC[Carbamidomethyl (C)]AEAVSR_.3
1176	O00244	ATOX1_HUMAN	31	YDIDLPNKK	Specific	_YDIDLPNKK_	_YDIDLPNKK_.3
1177	O00244	ATOX1_HUMAN	31	YDIDLPNK	Specific	_YDIDLPNK_	_YDIDLPNK_.1
1178	O00244	ATOX1_HUMAN	40	VCIESEHSMDTLLATLK	Specific	_VC[Carbamidomethyl (C)]IESEHSMDTLLATLK_	_VC[Carbamidomethyl (C)]IESEHSMDTLLATLK_.3
1179	O00244	ATOX1_HUMAN	40	VCIESEHSMDTLLATLK	Specific	_VC[Carbamidomethyl (C)]IESEHSMDTLLATLK_	_VC[Carbamidomethyl (C)]IESEHSMDTLLATLK_.2
1180	O00244	ATOX1_HUMAN	40	VCIESEHSMDTLLATLKK	Specific	_VC[Carbamidomethyl (C)]IESEHSMDTLLATLKK_	_VC[Carbamidomethyl (C)]IESEHSMDTLLATLKK_.3
1181	O00244	ATOX1_HUMAN	31	YDIDLPNKK	Specific	_YDIDLPNKK_	_YDIDLPNKK_.2
1182	O00244	ATOX1_HUMAN	4	HEFSVDMTCGGCAEAVSR	Specific	_HEFSVDMTC[Carbamidomethyl (C)]GGC[Carbamidomethyl (C)]AEAVSR_	_HEFSVDMTC[Carbamidomethyl (C)]GGC[Carbamidomethyl (C)]AEAVSR_.2
1183	O00244	ATOX1_HUMAN	31	YDIDLPNKK	Specific	_YDIDLPNKK_	_YDIDLPNKK_.1
1184	O00244	ATOX1_HUMAN	31	YDIDLPNK	Specific	_YDIDLPNK_	_YDIDLPNK_.2
1185	O00255	MEN1_HUMAN	157	LDSSGVAFAVVGACQALGLR	Specific	_LDSSGVAFAVVGAC[Carbamidomethyl (C)]QALGLR_	_LDSSGVAFAVVGAC[Carbamidomethyl (C)]QALGLR_.2
1186	O00255	MEN1_HUMAN	99	GAVDLSLYPR	Specific	_GAVDLSLYPR_	_GAVDLSLYPR_.2
1187	O00255	MEN1_HUMAN	490	RESKPEEPPPPK	Specific	_RESKPEEPPPPK_	_RESKPEEPPPPK_.3
1188	O00255	MEN1_HUMAN	157	LDSSGVAFAVVGACQALGLR	Specific	_LDSSGVAFAVVGAC[Carbamidomethyl (C)]QALGLR_	_LDSSGVAFAVVGAC[Carbamidomethyl (C)]QALGLR_.3
1189	O00255	MEN1_HUMAN	471	EAEEPWGEEAR	Specific-N	_EAEEPWGEEAR_	_EAEEPWGEEAR_.2
1190	O00255	MEN1_HUMAN	120	KVSDVIWNSLSR	Specific	_KVSDVIWNSLSR_	_KVSDVIWNSLSR_.2
1191	O00255	MEN1_HUMAN	121	VSDVIWNSLSR	Specific	_VSDVIWNSLSR_	_VSDVIWNSLSR_.2
1192	O00255	MEN1_HUMAN	374	NDVIPNLLK	Specific-N	_NDVIPNLLK_	_NDVIPNLLK_.2
1193	O00258	WRB_HUMAN	26	ILLPSFSSFMSR	Specific	_ILLPSFSSFMSR_	_ILLPSFSSFMSR_.2
1194	O00264	PGRC1_HUMAN	133	EALKDEYDDLSDLTAAQQ	Specific-C	_EALKDEYDDLSDLTAAQQ_	_EALKDEYDDLSDLTAAQQ_.2
1195	O00264	PGRC1_HUMAN	105	KFYGPEGPYGVFAGR	Specific	_KFYGPEGPYGVFAGR_	_KFYGPEGPYGVFAGR_.3
1196	O00264	PGRC1_HUMAN	133	EALKDEYDDLSDLTAA	Specific-C	_EALKDEYDDLSDLTAA_	_EALKDEYDDLSDLTAA_.2
1197	O00264	PGRC1_HUMAN	45	IVRGDQPAASGDSDDDEPPPLPR	Specific	_IVRGDQPAASGDSDDDEPPPLPR_	_IVRGDQPAASGDSDDDEPPPLPR_.3
1198	O00264	PGRC1_HUMAN	173	EGEEPTVYSDEEEPKDESAR	Specific	_EGEEPTVYSDEEEPKDESAR_	_EGEEPTVYSDEEEPKDESAR_.3
1199	O00264	PGRC1_HUMAN	151	ETLSDWESQFTFK	Specific-N	_ETLSDWESQFTFK_	_ETLSDWESQFTFK_.2
1200	O00264	PGRC1_HUMAN	72	DFTPAELR	Specific	_DFTPAELR_	_DFTPAELR_.2
1201	O00264	PGRC1_HUMAN	81	FDGVQDPR	Specific	_FDGVQDPR_	_FDGVQDPR_.2
1202	O00264	PGRC1_HUMAN	150	QETLSDWESQFTFK	Specific-N	_QETLSDWESQFTFK_	_QETLSDWESQFTFK_.2
1203	O00264	PGRC1_HUMAN	106	FYGPEGPYGVFAGR	Specific	_FYGPEGPYGVFAGR_	_FYGPEGPYGVFAGR_.2
1204	O00264	PGRC1_HUMAN	72	DFTPAELRR	Specific	_DFTPAELRR_	_DFTPAELRR_.2
1205	O00264	PGRC1_HUMAN	72	DFTPAELR	Specific	_DFTPAELR_	_DFTPAELR_.1
1206	O00264	PGRC1_HUMAN	80	RFDGVQDPR	Specific	_RFDGVQDPR_	_RFDGVQDPR_.2
1207	O00264	PGRC1_HUMAN	149	QQETLSDWESQFTFK	Specific-N	_QQETLSDWESQFTFK_	_QQETLSDWESQFTFK_.2
1208	O00264	PGRC1_HUMAN	105	KFYGPEGPYGVFAGR	Specific	_KFYGPEGPYGVFAGR_	_KFYGPEGPYGVFAGR_.2
1209	O00264	PGRC1_HUMAN	48	GDQPAASGDSDDDEPPPLPR	Specific	_GDQPAASGDSDDDEPPPLPR_	_GDQPAASGDSDDDEPPPLPR_.2
1210	O00264	PGRC1_HUMAN	133	EALKDEYDDLSDLTAAQ	Specific-C	_EALKDEYDDLSDLTAAQ_	_EALKDEYDDLSDLTAAQ_.2
1211	O00264	PGRC1_HUMAN	89	ILMAINGK	Specific	_ILMAINGK_	_ILMAINGK_.2
1212	O00267	SPT5H_HUMAN	712	ISQGPYK	Specific	_ISQGPYK_	_ISQGPYK_.1
1213	O00267	SPT5H_HUMAN	1022	VVSISSEHLEPITPTK	Specific	_VVSISSEHLEPITPTK_	_VVSISSEHLEPITPTK_.2
1214	O00267	SPT5H_HUMAN	417	EHNFQPGDNVEVCEGELINLQGK	Specific	_EHNFQPGDNVEVC[Carbamidomethyl (C)]EGELINLQGK_	_EHNFQPGDNVEVC[Carbamidomethyl (C)]EGELINLQGK_.3
1215	O00267	SPT5H_HUMAN	701	RDNELIGQTVR	Specific	_RDNELIGQTVR_	_RDNELIGQTVR_.2
1216	O00267	SPT5H_HUMAN	199	KFIAYQFTDTPLQIK	Specific	_KFIAYQFTDTPLQIK_	_KFIAYQFTDTPLQIK_.3
1217	O00267	SPT5H_HUMAN	1043	VILGEDREATGVLLSIDGEDGIVR	Specific	_VILGEDREATGVLLSIDGEDGIVR_	_VILGEDREATGVLLSIDGEDGIVR_.3
1218	O00267	SPT5H_HUMAN	1027	SEHLEPITPTK	Specific-N	_SEHLEPITPTK_	_SEHLEPITPTK_.2
1219	O00267	SPT5H_HUMAN	347	SLGGDVASDGDFLIFEGNR	Specific	_SLGGDVASDGDFLIFEGNR_	_SLGGDVASDGDFLIFEGNR_.2
1220	O00267	SPT5H_HUMAN	799	TPHYGSQTPLHDGSR	Specific	_TPHYGSQTPLHDGSR_	_TPHYGSQTPLHDGSR_.3
1221	O00267	SPT5H_HUMAN	734	VELHSTCQTISVDR	Specific	_VELHSTC[Carbamidomethyl (C)]QTISVDR_	_VELHSTC[Carbamidomethyl (C)]QTISVDR_.3
1222	O00267	SPT5H_HUMAN	990	DTYLDTQVVGQTGVIR	Specific	_DTYLDTQVVGQTGVIR_	_DTYLDTQVVGQTGVIR_.2
1223	O00267	SPT5H_HUMAN	1022	VVSISSEHLEPITPTK	Specific	_VVSISSEHLEPITPTK_	_VVSISSEHLEPITPTK_.3
1224	O00267	SPT5H_HUMAN	1067	MDLDEQLK	Specific	_MDLDEQLK_	_MDLDEQLK_.2
1225	O00267	SPT5H_HUMAN	269	EVANLKPK	Specific	_EVANLKPK_	_EVANLKPK_.2
1226	O00267	SPT5H_HUMAN	199	KFIAYQFTDTPLQIK	Specific	_KFIAYQFTDTPLQIK_	_KFIAYQFTDTPLQIK_.2
1227	O00267	SPT5H_HUMAN	642	HLVLAGGSKPR	Specific	_HLVLAGGSKPR_	_HLVLAGGSKPR_.3
1228	O00267	SPT5H_HUMAN	734	VELHSTCQTISVDR	Specific	_VELHSTC[Carbamidomethyl (C)]QTISVDR_	_VELHSTC[Carbamidomethyl (C)]QTISVDR_.2
1229	O00267	SPT5H_HUMAN	237	QAIEGVGNLR	Specific	_QAIEGVGNLR_	_QAIEGVGNLR_.2
1230	O00267	SPT5H_HUMAN	259	EMTDVLK	Specific	_EMTDVLK_	_EMTDVLK_.2
1231	O00267	SPT5H_HUMAN	459	DMLEFPAQELRK	Specific	_DMLEFPAQELRK_	_DMLEFPAQELRK_.2
1232	O00267	SPT5H_HUMAN	191	ATAISLMR	Specific	_ATAISLMR_	_ATAISLMR_.2
1233	O00267	SPT5H_HUMAN	719	GYIGVVK	Specific	_GYIGVVK_	_GYIGVVK_.2
1234	O00267	SPT5H_HUMAN	750	LTTVGSR	Specific	_LTTVGSR_	_LTTVGSR_.2
1235	O00267	SPT5H_HUMAN	214	SVVAPEHVK	Specific	_SVVAPEHVK_	_SVVAPEHVK_.2
1236	O00267	SPT5H_HUMAN	415	EREHNFQPGDNVEVCEGELINLQ	Specific-C	_EREHNFQPGDNVEVC[Carbamidomethyl (C)]EGELINLQ_	_EREHNFQPGDNVEVC[Carbamidomethyl (C)]EGELINLQ_.3
1237	O00267	SPT5H_HUMAN	556	ETFQVLNMYGK	Specific	_ETFQVLNMYGK_	_ETFQVLNMYGK_.2
1238	O00267	SPT5H_HUMAN	109	NIDNVVLDEDR	Specific-N	_NIDNVVLDEDR_	_NIDNVVLDEDR_.2
1239	O00267	SPT5H_HUMAN	1043	VILGEDR	Specific	_VILGEDR_	_VILGEDR_.2
1240	O00267	SPT5H_HUMAN	440	ILSVDGNK	Specific	_ILSVDGNK_	_ILSVDGNK_.2
1241	O00267	SPT5H_HUMAN	1050	EATGVLLSIDGEDGIVR	Specific	_EATGVLLSIDGEDGIVR_	_EATGVLLSIDGEDGIVR_.2
1242	O00267	SPT5H_HUMAN	415	EREHNFQPGDNVEVCEGELINLQGK	Specific	_EREHNFQPGDNVEVC[Carbamidomethyl (C)]EGELINLQGK_	_EREHNFQPGDNVEVC[Carbamidomethyl (C)]EGELINLQGK_.3
1243	O00267	SPT5H_HUMAN	223	GYIYVEAYK	Specific	_GYIYVEAYK_	_GYIYVEAYK_.2
1244	O00267	SPT5H_HUMAN	799	TPHYGSQTPLHDGSR	Specific	_TPHYGSQTPLHDGSR_	_TPHYGSQTPLHDGSR_.2
1245	O00267	SPT5H_HUMAN	485	FEGDTGLIVR	Specific	_FEGDTGLIVR_	_FEGDTGLIVR_.2
1246	O00267	SPT5H_HUMAN	588	DSEQNNIHVK	Specific-N	_DSEQNNIHVK_	_DSEQNNIHVK_.2
1247	O00267	SPT5H_HUMAN	988	VRDTYLDTQVVGQTGVIR	Specific	_VRDTYLDTQVVGQTGVIR_	_VRDTYLDTQVVGQTGVIR_.3
1248	O00267	SPT5H_HUMAN	176	DPNLWTVK	Specific	_DPNLWTVK_	_DPNLWTVK_.1
1249	O00267	SPT5H_HUMAN	620	SFAFLHCK	Specific	_SFAFLHC[Carbamidomethyl (C)]K_	_SFAFLHC[Carbamidomethyl (C)]K_.2
1250	O00267	SPT5H_HUMAN	223	GYIYVEAYK	Specific	_GYIYVEAYK_	_GYIYVEAYK_.1
1251	O00267	SPT5H_HUMAN	642	HLVLAGGSKPR	Specific	_HLVLAGGSKPR_	_HLVLAGGSKPR_.2
1252	O00267	SPT5H_HUMAN	988	VRDTYLDTQVVGQTGVIR	Specific	_VRDTYLDTQVVGQTGVIR_	_VRDTYLDTQVVGQTGVIR_.2
1253	O00267	SPT5H_HUMAN	247	LGYWNQQMVPIK	Specific	_LGYWNQQMVPIK_	_LGYWNQQMVPIK_.2
1254	O00267	SPT5H_HUMAN	214	SVVAPEHVK	Specific	_SVVAPEHVK_	_SVVAPEHVK_.1
1255	O00267	SPT5H_HUMAN	602	VIDGPHSGR	Specific	_VIDGPHSGR_	_VIDGPHSGR_.2
1256	O00267	SPT5H_HUMAN	529	DVGGQHEWGELVQLDPQTVGVIVR	Specific-N	_DVGGQHEWGELVQLDPQTVGVIVR_	_DVGGQHEWGELVQLDPQTVGVIVR_.3
1257	O00267	SPT5H_HUMAN	712	ISQGPYK	Specific	_ISQGPYK_	_ISQGPYK_.2
1258	O00267	SPT5H_HUMAN	375	SFAMSAVITEGVKPTLSELEK	Specific	_SFAMSAVITEGVKPTLSELEK_	_SFAMSAVITEGVKPTLSELEK_.3
1259	O00267	SPT5H_HUMAN	702	DNELIGQTVR	Specific	_DNELIGQTVR_	_DNELIGQTVR_.2
1260	O00267	SPT5H_HUMAN	719	GYIGVVK	Specific	_GYIGVVK_	_GYIGVVK_.1
1261	O00267	SPT5H_HUMAN	1057	SIDGEDGIVR	Specific-N	_SIDGEDGIVR_	_SIDGEDGIVR_.2
1262	O00267	SPT5H_HUMAN	375	SFAMSAVITEGVKPTLSELEK	Specific	_SFAMSAVITEGVKPTLSELEK_	_SFAMSAVITEGVKPTLSELEK_.2
1263	O00267	SPT5H_HUMAN	284	GIYKDDIAQVDYVEPSQNTISLK	Specific	_GIYKDDIAQVDYVEPSQNTISLK_	_GIYKDDIAQVDYVEPSQNTISLK_.3
1264	O00267	SPT5H_HUMAN	288	DDIAQVDYVEPSQNTISLK	Specific	_DDIAQVDYVEPSQNTISLK_	_DDIAQVDYVEPSQNTISLK_.2
1265	O00267	SPT5H_HUMAN	415	EREHNFQPGDNVEVC	Specific-C	_EREHNFQPGDNVEVC[Carbamidomethyl (C)]_	_EREHNFQPGDNVEVC[Carbamidomethyl (C)]_.2
1266	O00267	SPT5H_HUMAN	1043	VILGEDREATGVLL	Specific-C	_VILGEDREATGVLL_	_VILGEDREATGVLL_.2
1267	O00267	SPT5H_HUMAN	200	FIAYQFTDTPLQIK	Specific	_FIAYQFTDTPLQIK_	_FIAYQFTDTPLQIK_.2
1268	O00267	SPT5H_HUMAN	583	FAVALDSEQNNIHVK	Specific	_FAVALDSEQNNIHVK_	_FAVALDSEQNNIHVK_.2
1269	O00267	SPT5H_HUMAN	814	TPAQSGAWDPNNPNTPSR	Specific	_TPAQSGAWDPNNPNTPSR_	_TPAQSGAWDPNNPNTPSR_.2
1270	O00268	TAF4_HUMAN	644	ELNSSPQPYLVPFLK	Specific	_ELNSSPQPYLVPFLK_	_ELNSSPQPYLVPFLK_.2
1271	O00273	DFFA_HUMAN	230	ETSSDVALASHILTALR	Specific	_ETSSDVALASHILTALR_	_ETSSDVALASHILTALR_.3
1272	O00273	DFFA_HUMAN	171	LQHTLQQVLDQREEVR	Specific	_LQHTLQQVLDQREEVR_	_LQHTLQQVLDQREEVR_.3
1273	O00273	DFFA_HUMAN	171	LQHTLQQVLDQR	Specific	_LQHTLQQVLDQR_	_LQHTLQQVLDQR_.2
1274	O00273	DFFA_HUMAN	313	KASPPGDLQNPK	Specific-N	_KASPPGDLQNPK_	_KASPPGDLQNPK_.2
1275	O00273	DFFA_HUMAN	281	KTETVQEACER	Specific	_KTETVQEAC[Carbamidomethyl (C)]ER_	_KTETVQEAC[Carbamidomethyl (C)]ER_.2
1276	O00273	DFFA_HUMAN	230	ETSSDVALASHILTALR	Specific	_ETSSDVALASHILTALR_	_ETSSDVALASHILTALR_.2
1277	O00273	DFFA_HUMAN	171	LQHTLQQVLDQR	Specific	_LQHTLQQVLDQR_	_LQHTLQQVLDQR_.3
1278	O00273	DFFA_HUMAN	5	GDAGVPESGEIR	Specific-N	_GDAGVPESGEIR_	_GDAGVPESGEIR_.2
1279	O00273	DFFA_HUMAN	214	AAFGEEVDAVDTGISR	Specific	_AAFGEEVDAVDTGISR_	_AAFGEEVDAVDTGISR_.2
1280	O00273	DFFA_HUMAN	30	EQHGVAASCLEDLR	Specific	_EQHGVAASC[Carbamidomethyl (C)]LEDLR_	_EQHGVAASC[Carbamidomethyl (C)]LEDLR_.3
1281	O00273	DFFA_HUMAN	30	EQHGVAASCLEDLR	Specific	_EQHGVAASC[Carbamidomethyl (C)]LEDLR_	_EQHGVAASC[Carbamidomethyl (C)]LEDLR_.2
1282	O00273	DFFA_HUMAN	190	QLLQLYLQALEK	Specific	_QLLQLYLQALEK_	_QLLQLYLQALEK_.2
1283	O00273	DFFA_HUMAN	257	SQDLELVTK	Specific-N	_SQDLELVTK_	_SQDLELVTK_.2
1284	O00273	DFFA_HUMAN	106	ISQESFDVDETDSGAGLK	Specific-N	_ISQESFDVDETDSGAGLK_	_ISQESFDVDETDSGAGLK_.2
1285	O00273	DFFA_HUMAN	110	SFDVDETDSGAGLK	Specific-N	_SFDVDETDSGAGLK_	_SFDVDETDSGAGLK_.2
1286	O00273	DFFA_HUMAN	216	FGEEVDAVDTGISR	Specific-N	_FGEEVDAVDTGISR_	_FGEEVDAVDTGISR_.2
1287	O00273	DFFA_HUMAN	108	QESFDVDETDSGAGLK	Specific-N	_QESFDVDETDSGAGLK_	_QESFDVDETDSGAGLK_.2
1288	O00273	DFFA_HUMAN	163	QSCATVQR	Specific	_QSC[Carbamidomethyl (C)]ATVQR_	_QSC[Carbamidomethyl (C)]ATVQR_.2
1289	O00273	DFFA_HUMAN	314	ASPPGDLQNPK	Specific	_ASPPGDLQNPK_	_ASPPGDLQNPK_.2
1290	O00273	DFFA_HUMAN	249	QAPELSLSSQDLELVTK	Specific	_QAPELSLSSQDLELVTK_	_QAPELSLSSQDLELVTK_.2
1291	O00273	DFFA_HUMAN	85	FVALASNEK	Specific	_FVALASNEK_	_FVALASNEK_.2
1292	O00291	HIP1_HUMAN	426	AADDCEFLR	Specific-N	_AADDC[Carbamidomethyl (C)]EFLR_	_AADDC[Carbamidomethyl (C)]EFLR_.2
1293	O00291	HIP1_HUMAN	47	AINTQEVAVK	Specific	_AINTQEVAVK_	_AINTQEVAVK_.2
1294	O00291	HIP1_HUMAN	773	DIKQEELGDLVDK	Specific-N	_DIKQEELGDLVDK_	_DIKQEELGDLVDK_.2
1295	O00291	HIP1_HUMAN	475	YSELVQNHADLLR	Specific	_YSELVQNHADLLR_	_YSELVQNHADLLR_.2
1296	O00291	HIP1_HUMAN	285	LIQIPQLPENPPNFLR	Specific	_LIQIPQLPENPPNFLR_	_LIQIPQLPENPPNFLR_.2
1297	O00291	HIP1_HUMAN	301	ASALSEHISPVVVIPAEASSPDSEPVLEK	Specific	_ASALSEHISPVVVIPAEASSPDSEPVLEK_	_ASALSEHISPVVVIPAEASSPDSEPVLEK_.3
1298	O00291	HIP1_HUMAN	246	LHSCLPADTLQGHR	Specific	_LHSC[Carbamidomethyl (C)]LPADTLQGHR_	_LHSC[Carbamidomethyl (C)]LPADTLQGHR_.3
1299	O00291	HIP1_HUMAN	211	SVSVTAAGQCR	Specific	_SVSVTAAGQC[Carbamidomethyl (C)]R_	_SVSVTAAGQC[Carbamidomethyl (C)]R_.2
1300	O00291	HIP1_HUMAN	95	FCHVFHK	Specific	_FC[Carbamidomethyl (C)]HVFHK_	_FC[Carbamidomethyl (C)]HVFHK_.2
1301	O00291	HIP1_HUMAN	105	DGHPNVLK	Specific	_DGHPNVLK_	_DGHPNVLK_.2
1302	O00291	HIP1_HUMAN	622	MLLVGSR	Specific	_MLLVGSR_	_MLLVGSR_.2
1303	O00291	HIP1_HUMAN	887	VDAADLVVQGR	Specific-N	_VDAADLVVQGR_	_VDAADLVVQGR_.2
1304	O00291	HIP1_HUMAN	738	SLEEEGSLENADSTAMR	Specific-N	_SLEEEGSLENADSTAMR_	_SLEEEGSLENADSTAMR_.2
1305	O00291	HIP1_HUMAN	246	LHSCLPADTLQGHR	Specific	_LHSC[Carbamidomethyl (C)]LPADTLQGHR_	_LHSC[Carbamidomethyl (C)]LPADTLQGHR_.2
1306	O00291	HIP1_HUMAN	528	TQEQLEVLESLK	Specific	_TQEQLEVLESLK_	_TQEQLEVLESLK_.2
1307	O00291	HIP1_HUMAN	62	TCILGTHHEK	Specific	_TC[Carbamidomethyl (C)]ILGTHHEK_	_TC[Carbamidomethyl (C)]ILGTHHEK_.2
1308	O00291	HIP1_HUMAN	713	APPEPADSLTEACK	Specific	_APPEPADSLTEAC[Carbamidomethyl (C)]K_	_APPEPADSLTEAC[Carbamidomethyl (C)]K_.2
1309	O00291	HIP1_HUMAN	762	AIGEELLPR	Specific	_AIGEELLPR_	_AIGEELLPR_.2
1310	O00299	CLIC1_HUMAN	194	YRGFTIPEAFR	Specific	_YRGFTIPEAFR_	_YRGFTIPEAFR_.2
1311	O00299	CLIC1_HUMAN	184	LHIVQVVCK	Specific	_LHIVQVVC[Carbamidomethyl (C)]K_	_LHIVQVVC[Carbamidomethyl (C)]K_.3
1312	O00299	CLIC1_HUMAN	30	LFMVLWLK	Specific	_LFMVLWLK_	_LFMVLWLK_.2
1313	O00299	CLIC1_HUMAN	139	VLDNYLTSPLPEEVDETSAEDEGVSQR	Specific	_VLDNYLTSPLPEEVDETSAEDEGVSQR_	_VLDNYLTSPLPEEVDETSAEDEGVSQR_.3
1314	O00299	CLIC1_HUMAN	184	LHIVQVVCK	Specific	_LHIVQVVC[Carbamidomethyl (C)]K_	_LHIVQVVC[Carbamidomethyl (C)]K_.2
1315	O00299	CLIC1_HUMAN	38	GVTFNVTTVDTKR	Specific	_GVTFNVTTVDTKR_	_GVTFNVTTVDTKR_.2
1316	O00299	CLIC1_HUMAN	138	KVLDNYLTSPLPEEVDETSAEDEGVSQR	Specific-N	_KVLDNYLTSPLPEEVDETSAEDEGVSQR_	_KVLDNYLTSPLPEEVDETSAEDEGVSQR_.3
1317	O00299	CLIC1_HUMAN	184	LHIVQVVCK	Specific	_LHIVQVVC[Carbamidomethyl (C)]K_	_LHIVQVVC[Carbamidomethyl (C)]K_.1
1318	O00299	CLIC1_HUMAN	98	ALNPESNTAGLDIFAK	Specific-N	_ALNPESNTAGLDIFAK_	_ALNPESNTAGLDIFAK_.2
1319	O00299	CLIC1_HUMAN	2	AEEQPQVELFVK	Specific-N	_[Acetyl (Protein N-term)]AEEQPQVELFVK_	_[Acetyl (Protein N-term)]AEEQPQVELFVK_.2
1320	O00299	CLIC1_HUMAN	139	VLDNYLTSPLPEEVDETSAEDEGVSQRK	Specific	_VLDNYLTSPLPEEVDETSAEDEGVSQRK_	_VLDNYLTSPLPEEVDETSAEDEGVSQRK_.3
1321	O00299	CLIC1_HUMAN	166	KFLDGNELTLADCNLLPK	Specific	_KFLDGNELTLADC[Carbamidomethyl (C)]NLLPK_	_KFLDGNELTLADC[Carbamidomethyl (C)]NLLPK_.2
1322	O00299	CLIC1_HUMAN	194	YRGFTIPEAFR	Specific	_YRGFTIPEAFR_	_YRGFTIPEAFR_.3
1323	O00299	CLIC1_HUMAN	184	LHIVQVVCKK	Specific	_LHIVQVVC[Carbamidomethyl (C)]KK_	_LHIVQVVC[Carbamidomethyl (C)]KK_.3
1324	O00299	CLIC1_HUMAN	184	LHIVQVVCKK	Specific	_LHIVQVVC[Carbamidomethyl (C)]KK_	_LHIVQVVC[Carbamidomethyl (C)]KK_.2
1325	O00299	CLIC1_HUMAN	209	YLSNAYAR	Specific	_YLSNAYAR_	_YLSNAYAR_.1
1326	O00299	CLIC1_HUMAN	166	KFLDGNELTLADCNLLPK	Specific	_KFLDGNELTLADC[Carbamidomethyl (C)]NLLPK_	_KFLDGNELTLADC[Carbamidomethyl (C)]NLLPK_.3
1327	O00299	CLIC1_HUMAN	209	YLSNAYAR	Specific	_YLSNAYAR_	_YLSNAYAR_.2
1328	O00299	CLIC1_HUMAN	38	GVTFNVTTVDTKR	Specific	_GVTFNVTTVDTKR_	_GVTFNVTTVDTKR_.3
1329	O00299	CLIC1_HUMAN	167	FLDGNELTLADCNLLPK	Specific	_FLDGNELTLADC[Carbamidomethyl (C)]NLLPK_	_FLDGNELTLADC[Carbamidomethyl (C)]NLLPK_.2
1330	O00299	CLIC1_HUMAN	21	IGNCPFSQR	Specific	_IGNC[Carbamidomethyl (C)]PFSQR_	_IGNC[Carbamidomethyl (C)]PFSQR_.2
1331	O00299	CLIC1_HUMAN	120	NSNPALNDNLEK	Specific	_NSNPALNDNLEK_	_NSNPALNDNLEK_.2
1332	O00299	CLIC1_HUMAN	38	GVTFNVTTVDTK	Specific	_GVTFNVTTVDTK_	_GVTFNVTTVDTK_.2
1333	O00299	CLIC1_HUMAN	196	GFTIPEAFR	Specific	_GFTIPEAFR_	_GFTIPEAFR_.2
1334	O00299	CLIC1_HUMAN	96	LAALNPESNTAGLDIFAK	Specific	_LAALNPESNTAGLDIFAK_	_LAALNPESNTAGLDIFAK_.2
1335	O00303	EIF3F_HUMAN	155	NMYELHK	Specific	_NMYELHK_	_NMYELHK_.2
1336	O00303	EIF3F_HUMAN	2	ATPAVPVSAPPATPTPVPAAAPA	Unspecific	_[Acetyl (Protein N-term)]ATPAVPVSAPPATPTPVPAAAPA_	_[Acetyl (Protein N-term)]ATPAVPVSAPPATPTPVPAAAPA_.2
1337	O00303	EIF3F_HUMAN	239	YAYYDTER	Specific	_YAYYDTER_	_YAYYDTER_.2
1338	O00303	EIF3F_HUMAN	307	FLMSLVNQVPK	Specific	_FLMSLVNQVPK_	_FLMSLVNQVPK_.2
1339	O00303	EIF3F_HUMAN	340	LANLTQSQIALNEK	Specific-N	_LANLTQSQIALNEK_	_LANLTQSQIALNEK_.2
1340	O00303	EIF3F_HUMAN	339	YLANLTQSQIALNEK	Specific-N	_YLANLTQSQIALNEK_	_YLANLTQSQIALNEK_.2
1341	O00303	EIF3F_HUMAN	227	TMGVMFTPLTVK	Specific	_TMGVMFTPLTVK_	_TMGVMFTPLTVK_.2
1342	O00303	EIF3F_HUMAN	215	AYVSTLMGVPGR	Specific	_AYVSTLMGVPGR_	_AYVSTLMGVPGR_.2
1343	O00303	EIF3F_HUMAN	116	VIGTLLGTVDK	Specific	_VIGTLLGTVDK_	_VIGTLLGTVDK_.1
1344	O00303	EIF3F_HUMAN	298	VSADNTVGR	Specific	_VSADNTVGR_	_VSADNTVGR_.1
1345	O00303	EIF3F_HUMAN	288	QYAEDVLSGK	Specific-N	_QYAEDVLSGK_	_QYAEDVLSGK_.2
1346	O00303	EIF3F_HUMAN	94	LHPVILASIVDSYER	Specific	_LHPVILASIVDSYER_	_LHPVILASIVDSYER_.2
1347	O00303	EIF3F_HUMAN	239	YAYYDTER	Specific	_YAYYDTER_	_YAYYDTER_.1
1348	O00303	EIF3F_HUMAN	136	SVPHNESEDEVAVDMEFAK	Specific-N	_SVPHNESEDEVAVDMEFAK_	_SVPHNESEDEVAVDMEFAK_.3
1349	O00303	EIF3F_HUMAN	94	LHPVILASIVDSYER	Specific	_LHPVILASIVDSYER_	_LHPVILASIVDSYER_.3
1350	O00303	EIF3F_HUMAN	116	VIGTLLGTVDKH	Specific-C	_VIGTLLGTVDKH_	_VIGTLLGTVDKH_.2
1351	O00303	EIF3F_HUMAN	94	LHPVILASIVDSYERR	Specific	_LHPVILASIVDSYERR_	_LHPVILASIVDSYERR_.2
1352	O00303	EIF3F_HUMAN	94	LHPVILASIVDSYERR	Specific	_LHPVILASIVDSYERR_	_LHPVILASIVDSYERR_.3
1353	O00303	EIF3F_HUMAN	155	NMYELHK	Specific	_NMYELHK_	_NMYELHK_.1
1354	O00303	EIF3F_HUMAN	116	VIGTLLGTVDK	Specific	_VIGTLLGTVDK_	_VIGTLLGTVDK_.2
1355	O00303	EIF3F_HUMAN	247	IGVDLIMK	Specific	_IGVDLIMK_	_IGVDLIMK_.1
1356	O00303	EIF3F_HUMAN	127	HSVEVTNCFSVPHNESEDEVAVDMEFAK	Specific	_HSVEVTNC[Carbamidomethyl (C)]FSVPHNESEDEVAVDMEFAK_	_HSVEVTNC[Carbamidomethyl (C)]FSVPHNESEDEVAVDMEFAK_.3
1357	O00303	EIF3F_HUMAN	193	EAPNPIHLTVDTSLQNGR	Specific	_EAPNPIHLTVDTSLQNGR_	_EAPNPIHLTVDTSLQNGR_.2
1358	O00303	EIF3F_HUMAN	298	VSADNTVGR	Specific	_VSADNTVGR_	_VSADNTVGR_.2
1359	O00303	EIF3F_HUMAN	255	TCFSPNR	Specific	_TC[Carbamidomethyl (C)]FSPNR_	_TC[Carbamidomethyl (C)]FSPNR_.2
1360	O00303	EIF3F_HUMAN	262	VIGLSSDLQQVGGASAR	Specific	_VIGLSSDLQQVGGASAR_	_VIGLSSDLQQVGGASAR_.2
1361	O00303	EIF3F_HUMAN	57	AAPGQTPASAQAPAQTPAPALPGPALPGPFPGGR	Specific-N	_AAPGQTPASAQAPAQTPAPALPGPALPGPFPGGR_	_AAPGQTPASAQAPAQTPAPALPGPALPGPFPGGR_.3
1362	O00303	EIF3F_HUMAN	266	SSDLQQVGGASAR	Specific-N	_SSDLQQVGGASAR_	_SSDLQQVGGASAR_.2
1363	O00303	EIF3F_HUMAN	67	QAPAQTPAPALPGPALPGPFPGGR	Specific-N	_QAPAQTPAPALPGPALPGPFPGGR_	_QAPAQTPAPALPGPALPGPFPGGR_.2
1364	O00303	EIF3F_HUMAN	67	QAPAQTPAPALPGPALPGPFPGGR	Specific-N	_QAPAQTPAPALPGPALPGPFPGGR_	_QAPAQTPAPALPGPALPGPFPGGR_.3
1365	O00303	EIF3F_HUMAN	68	APAQTPAPALPGPALPGPFPGGR	Specific-N	_APAQTPAPALPGPALPGPFPGGR_	_APAQTPAPALPGPALPGPFPGGR_.3
1366	O00303	EIF3F_HUMAN	193	EAPNPIHLTVDTSLQNGR	Specific	_EAPNPIHLTVDTSLQNGR_	_EAPNPIHLTVDTSLQNGR_.3
1367	O00303	EIF3F_HUMAN	68	APAQTPAPALPGPALPGPFPGGR	Specific-N	_APAQTPAPALPGPALPGPFPGGR_	_APAQTPAPALPGPALPGPFPGGR_.2
1368	O00303	EIF3F_HUMAN	247	IGVDLIMK	Specific	_IGVDLIMK_	_IGVDLIMK_.2
1369	O00330	ODPX_HUMAN	326	VSVNDFIIK	Specific	_VSVNDFIIK_	_VSVNDFIIK_.2
1370	O00330	ODPX_HUMAN	113	IVVEEGSK	Specific	_IVVEEGSK_	_IVVEEGSK_.2
1371	O00330	ODPX_HUMAN	372	GLLTPIIK	Specific	_GLLTPIIK_	_GLLTPIIK_.1
1372	O00330	ODPX_HUMAN	372	GLLTPIIK	Specific	_GLLTPIIK_	_GLLTPIIK_.2
1373	O00330	ODPX_HUMAN	59	ILMPSLSPTMEEGNIVK	Specific	_ILMPSLSPTMEEGNIVK_	_ILMPSLSPTMEEGNIVK_.2
1374	O00330	ODPX_HUMAN	357	QLPFIDISVAVATDK	Specific	_QLPFIDISVAVATDK_	_QLPFIDISVAVATDK_.2
1375	O00330	ODPX_HUMAN	174	EHIPGTLR	Specific	_EHIPGTLR_	_EHIPGTLR_.2
1376	O00330	ODPX_HUMAN	315	VRQDLVK	Specific	_VRQDLVK_	_VRQDLVK_.2
1377	O00330	ODPX_HUMAN	113	IVVEEGSK	Specific	_IVVEEGSK_	_IVVEEGSK_.1
1378	O00330	ODPX_HUMAN	492	ANLENPIR	Specific	_ANLENPIR_	_ANLENPIR_.2
1379	O00330	ODPX_HUMAN	296	STVPHAYATADCDLGAVLK	Specific	_STVPHAYATADC[Carbamidomethyl (C)]DLGAVLK_	_STVPHAYATADC[Carbamidomethyl (C)]DLGAVLK_.2
1380	O00330	ODPX_HUMAN	477	VVDDELATR	Specific	_VVDDELATR_	_VVDDELATR_.2
1381	O00330	ODPX_HUMAN	451	LTEDEEGNAK	Specific	_LTEDEEGNAK_	_LTEDEEGNAK_.2
1382	O00330	ODPX_HUMAN	195	HSLDASQGTATGPR	Specific	_HSLDASQGTATGPR_	_HSLDASQGTATGPR_.2
1383	O00330	ODPX_HUMAN	385	GIQEIADSVK	Specific	_GIQEIADSVK_	_GIQEIADSVK_.2
1384	O00399	DCTN6_HUMAN	152	VQTERPQPQTLQLDFLMK	Specific	_VQTERPQPQTLQLDFLMK_	_VQTERPQPQTLQLDFLMK_.3
1385	O00399	DCTN6_HUMAN	11	IAPGAVVCVESEIR	Specific	_IAPGAVVC[Carbamidomethyl (C)]VESEIR_	_IAPGAVVC[Carbamidomethyl (C)]VESEIR_.2
1386	O00399	DCTN6_HUMAN	152	VQTERPQPQTLQLDFLMK	Specific	_VQTERPQPQTLQLDFLMK_	_VQTERPQPQTLQLDFLMK_.2
1387	O00399	DCTN6_HUMAN	101	MGDNNVIESK	Specific	_MGDNNVIESK_	_MGDNNVIESK_.2
1388	O00399	DCTN6_HUMAN	25	GDVTIGPR	Specific	_GDVTIGPR_	_GDVTIGPR_.2
1389	O00399	DCTN6_HUMAN	170	ILPNYHHLK	Specific	_ILPNYHHLK_	_ILPNYHHLK_.2
1390	O00401	WASL_HUMAN	133	AVTDLLGR	Specific	_AVTDLLGR_	_AVTDLLGR_.2
1391	O00401	WASL_HUMAN	105	GYFHTFAGDTCQVALNFANEEEAK	Specific	_GYFHTFAGDTC[Carbamidomethyl (C)]QVALNFANEEEAK_	_GYFHTFAGDTC[Carbamidomethyl (C)]QVALNFANEEEAK_.3
1392	O00401	WASL_HUMAN	13	RVTNVGSLLLTPQENESLFTFLGK	Specific	_RVTNVGSLLLTPQENESLFTFLGK_	_RVTNVGSLLLTPQENESLFTFLGK_.3
1393	O00401	WASL_HUMAN	88	LLWEQELYNNFVYNSPR	Specific	_LLWEQELYNNFVYNSPR_	_LLWEQELYNNFVYNSPR_.2
1394	O00401	WASL_HUMAN	317	APTAAPPPPPPSRPSVAVPPPPPNR	Specific	_APTAAPPPPPPSRPSVAVPPPPPNR_	_APTAAPPPPPPSRPSVAVPPPPPNR_.3
1395	O00401	WASL_HUMAN	22	LTPQENESLFTFLGK	Specific-N	_LTPQENESLFTFLGK_	_LTPQENESLFTFLGK_.2
1396	O00401	WASL_HUMAN	407	AALLDQIR	Specific	_AALLDQIR_	_AALLDQIR_.2
1397	O00401	WASL_HUMAN	435	DALLDQIR	Specific	_DALLDQIR_	_DALLDQIR_.2
1398	O00401	WASL_HUMAN	254	VIYDFIEK	Specific	_VIYDFIEK_	_VIYDFIEK_.2
1399	O00401	WASL_HUMAN	88	LLWEQELYNNFVYNSPR	Specific	_LLWEQELYNNFVYNSPR_	_LLWEQELYNNFVYNSPR_.3
1400	O00401	WASL_HUMAN	433	GRDALLDQIR	Specific-N	_GRDALLDQIR_	_GRDALLDQIR_.2
1401	O00401	WASL_HUMAN	254	VIYDFIEK	Specific	_VIYDFIEK_	_VIYDFIEK_.1
1402	O00410	IPO5_HUMAN	42	ITFLLQAIR	Specific	_ITFLLQAIR_	_ITFLLQAIR_.2
1403	O00410	IPO5_HUMAN	1082	LSPEQQAAIQELLNSA	Specific-N	_LSPEQQAAIQELLNSA_	_LSPEQQAAIQELLNSA_.2
1404	O00410	IPO5_HUMAN	954	VIQSADSK	Specific	_VIQSADSK_	_VIQSADSK_.1
1405	O00410	IPO5_HUMAN	540	HIVENAVQK	Specific	_HIVENAVQK_	_HIVENAVQK_.1
1406	O00410	IPO5_HUMAN	488	HLHSIMVLK	Specific	_HLHSIMVLK_	_HLHSIMVLK_.2
1407	O00410	IPO5_HUMAN	442	VIAALLQTMEDQGNQR	Specific	_VIAALLQTMEDQGNQR_	_VIAALLQTMEDQGNQR_.2
1408	O00410	IPO5_HUMAN	954	VIQSADSK	Specific	_VIQSADSK_	_VIQSADSK_.2
1409	O00410	IPO5_HUMAN	1040	SIIAEGEMHEAIK	Specific-N	_SIIAEGEMHEAIK_	_SIIAEGEMHEAIK_.2
1410	O00410	IPO5_HUMAN	69	LLSSAFDEVYPALPSDVQTAIK	Specific	_LLSSAFDEVYPALPSDVQTAIK_	_LLSSAFDEVYPALPSDVQTAIK_.3
1411	O00410	IPO5_HUMAN	196	ATAAFILANEHNVALFK	Specific	_ATAAFILANEHNVALFK_	_ATAAFILANEHNVALFK_.2
1412	O00410	IPO5_HUMAN	721	VAAAESMPLLLECAR	Specific	_VAAAESMPLLLEC[Carbamidomethyl (C)]AR_	_VAAAESMPLLLEC[Carbamidomethyl (C)]AR_.2
1413	O00410	IPO5_HUMAN	573	FMQDASDVMQLLLK	Specific	_FMQDASDVMQLLLK_	_FMQDASDVMQLLLK_.2
1414	O00410	IPO5_HUMAN	27	KQAEETYENIPGQSK	Specific	_KQAEETYENIPGQSK_	_KQAEETYENIPGQSK_.3
1415	O00410	IPO5_HUMAN	60	QMAAVLLR	Specific	_QMAAVLLR_	_QMAAVLLR_.1
1416	O00410	IPO5_HUMAN	557	TIECISLIGLAVGK	Specific	_TIEC[Carbamidomethyl (C)]ISLIGLAVGK_	_TIEC[Carbamidomethyl (C)]ISLIGLAVGK_.2
1417	O00410	IPO5_HUMAN	265	LCGDTSLNNMQR	Specific	_LC[Carbamidomethyl (C)]GDTSLNNMQR_	_LC[Carbamidomethyl (C)]GDTSLNNMQR_.2
1418	O00410	IPO5_HUMAN	417	YAACNAVGQMATDFAPGFQK	Specific	_YAAC[Carbamidomethyl (C)]NAVGQMATDFAPGFQK_	_YAAC[Carbamidomethyl (C)]NAVGQMATDFAPGFQK_.2
1419	O00410	IPO5_HUMAN	488	HLHSIMVLK	Specific	_HLHSIMVLK_	_HLHSIMVLK_.3
1420	O00410	IPO5_HUMAN	723	AAESMPLLLECAR	Specific-N	_AAESMPLLLEC[Carbamidomethyl (C)]AR_	_AAESMPLLLEC[Carbamidomethyl (C)]AR_.2
1421	O00410	IPO5_HUMAN	672	TAGLEEK	Specific	_TAGLEEK_	_TAGLEEK_.2
1422	O00410	IPO5_HUMAN	176	MLVQCMQDQEHPSIR	Specific	_MLVQC[Carbamidomethyl (C)]MQDQEHPSIR_	_MLVQC[Carbamidomethyl (C)]MQDQEHPSIR_.2
1423	O00410	IPO5_HUMAN	1040	SIIAEGEMHEAIKHEDPCAK	Specific-N	_SIIAEGEMHEAIKHEDPC[Carbamidomethyl (C)]AK_	_SIIAEGEMHEAIKHEDPC[Carbamidomethyl (C)]AK_.3
1424	O00410	IPO5_HUMAN	713	FYFHDGVR	Specific	_FYFHDGVR_	_FYFHDGVR_.2
1425	O00410	IPO5_HUMAN	935	YGGDNYRPFCTEALPLLVR	Specific-N	_YGGDNYRPFC[Carbamidomethyl (C)]TEALPLLVR_	_YGGDNYRPFC[Carbamidomethyl (C)]TEALPLLVR_.3
1426	O00410	IPO5_HUMAN	1014	NYLCDLIESNHPIVLGPNNTNLPK	Specific-N	_NYLC[Carbamidomethyl (C)]DLIESNHPIVLGPNNTNLPK_	_NYLC[Carbamidomethyl (C)]DLIESNHPIVLGPNNTNLPK_.3
1427	O00410	IPO5_HUMAN	462	AAAALINFTEDCPK	Specific-N	_AAAALINFTEDC[Carbamidomethyl (C)]PK_	_AAAALINFTEDC[Carbamidomethyl (C)]PK_.2
1428	O00410	IPO5_HUMAN	119	NLIDEDGNNQWPEGLK	Specific	_NLIDEDGNNQWPEGLK_	_NLIDEDGNNQWPEGLK_.2
1429	O00410	IPO5_HUMAN	91	SELLMIIQMETQSSMR	Specific	_SELLMIIQMETQSSMR_	_SELLMIIQMETQSSMR_.2
1430	O00410	IPO5_HUMAN	60	QMAAVLLR	Specific	_QMAAVLLR_	_QMAAVLLR_.2
1431	O00410	IPO5_HUMAN	618	EFQQYLPVVMGPLMK	Specific	_EFQQYLPVVMGPLMK_	_EFQQYLPVVMGPLMK_.3
1432	O00410	IPO5_HUMAN	540	HIVENAVQK	Specific	_HIVENAVQK_	_HIVENAVQK_.2
1433	O00410	IPO5_HUMAN	346	MACGLGGK	Specific	_MAC[Carbamidomethyl (C)]GLGGK_	_MAC[Carbamidomethyl (C)]GLGGK_.1
1434	O00410	IPO5_HUMAN	108	KVCDIAAELAR	Specific	_KVC[Carbamidomethyl (C)]DIAAELAR_	_KVC[Carbamidomethyl (C)]DIAAELAR_.2
1435	O00410	IPO5_HUMAN	176	MLVQCMQDQEHPSIR	Specific	_MLVQC[Carbamidomethyl (C)]MQDQEHPSIR_	_MLVQC[Carbamidomethyl (C)]MQDQEHPSIR_.3
1436	O00410	IPO5_HUMAN	633	TASIKPEVALL	Specific-C	_TASIKPEVALL_	_TASIKPEVALL_.2
1437	O00410	IPO5_HUMAN	799	AKLEEHFK	Specific	_AKLEEHFK_	_AKLEEHFK_.2
1438	O00410	IPO5_HUMAN	476	SLLIPYLDNLVK	Specific	_SLLIPYLDNLVK_	_SLLIPYLDNLVK_.2
1439	O00410	IPO5_HUMAN	250	YLRPHLEATLQLSLK	Specific	_YLRPHLEATLQLSLK_	_YLRPHLEATLQLSLK_.3
1440	O00410	IPO5_HUMAN	815	RQDEDYDEQVEESLQDEDDNDVYILTK	Specific	_RQDEDYDEQVEESLQDEDDNDVYILTK_	_RQDEDYDEQVEESLQDEDDNDVYILTK_.3
1441	O00410	IPO5_HUMAN	28	QAEETYENIPGQSK	Specific	_QAEETYENIPGQSK_	_QAEETYENIPGQSK_.2
1442	O00410	IPO5_HUMAN	213	HFADLLPGFLQAVNDSCYQNDDSVLK	Specific	_HFADLLPGFLQAVNDSC[Carbamidomethyl (C)]YQNDDSVLK_	_HFADLLPGFLQAVNDSC[Carbamidomethyl (C)]YQNDDSVLK_.3
1443	O00410	IPO5_HUMAN	902	YAEYFLRPMLQYVCDNSPEVR	Specific	_YAEYFLRPMLQYVC[Carbamidomethyl (C)]DNSPEVR_	_YAEYFLRPMLQYVC[Carbamidomethyl (C)]DNSPEVR_.3
1444	O00410	IPO5_HUMAN	464	AALINFTEDCPK	Specific-N	_AALINFTEDC[Carbamidomethyl (C)]PK_	_AALINFTEDC[Carbamidomethyl (C)]PK_.2
1445	O00410	IPO5_HUMAN	618	EFQQYLPVVMGPLMK	Specific	_EFQQYLPVVMGPLMK_	_EFQQYLPVVMGPLMK_.2
1446	O00410	IPO5_HUMAN	458	VQAHAAAALINFTEDCPK	Specific	_VQAHAAAALINFTEDC[Carbamidomethyl (C)]PK_	_VQAHAAAALINFTEDC[Carbamidomethyl (C)]PK_.3
1447	O00410	IPO5_HUMAN	51	NTTAAEEAR	Specific	_NTTAAEEAR_	_NTTAAEEAR_.1
1448	O00410	IPO5_HUMAN	842	VSDILHSIFSSYK	Specific	_VSDILHSIFSSYK_	_VSDILHSIFSSYK_.2
1449	O00410	IPO5_HUMAN	672	TAGLEEK	Specific	_TAGLEEK_	_TAGLEEK_.1
1450	O00410	IPO5_HUMAN	51	NTTAAEEAR	Specific	_NTTAAEEAR_	_NTTAAEEAR_.2
1451	O00410	IPO5_HUMAN	842	VSDILHSIFSSYK	Specific	_VSDILHSIFSSYK_	_VSDILHSIFSSYK_.3
1452	O00410	IPO5_HUMAN	776	CIEVMGDGCLNNEHFEELGGILK	Specific	_C[Carbamidomethyl (C)]IEVMGDGC[Carbamidomethyl (C)]LNNEHFEELGGILK_	_C[Carbamidomethyl (C)]IEVMGDGC[Carbamidomethyl (C)]LNNEHFEELGGILK_.3
1453	O00410	IPO5_HUMAN	679	STACQMLVCYAK	Specific	_STAC[Carbamidomethyl (C)]QMLVC[Carbamidomethyl (C)]YAK_	_STAC[Carbamidomethyl (C)]QMLVC[Carbamidomethyl (C)]YAK_.2
1454	O00410	IPO5_HUMAN	68	RLLSSAFDEVYPALPSDVQTAIK	Specific	_RLLSSAFDEVYPALPSDVQTAIK_	_RLLSSAFDEVYPALPSDVQTAIK_.3
1455	O00410	IPO5_HUMAN	196	ATAAFILANEHNVALFK	Specific	_ATAAFILANEHNVALFK_	_ATAAFILANEHNVALFK_.3
1456	O00410	IPO5_HUMAN	923	QAAAYGLGVMAQYGGDNYRPFCTEALPLLVR	Specific	_QAAAYGLGVMAQYGGDNYRPFC[Carbamidomethyl (C)]TEALPLLVR_	_QAAAYGLGVMAQYGGDNYRPFC[Carbamidomethyl (C)]TEALPLLVR_.3
1457	O00410	IPO5_HUMAN	944	CTEALPLLVR	Specific-N	_C[Carbamidomethyl (C)]TEALPLLVR_	_C[Carbamidomethyl (C)]TEALPLLVR_.2
1458	O00410	IPO5_HUMAN	29	AEETYENIPGQSK	Specific-N	_AEETYENIPGQSK_	_AEETYENIPGQSK_.2
1459	O00410	IPO5_HUMAN	756	AIGTEPDSDVLSEIMHSFAK	Specific	_AIGTEPDSDVLSEIMHSFAK_	_AIGTEPDSDVLSEIMHSFAK_.3
1460	O00410	IPO5_HUMAN	354	LVLPMIK	Specific	_LVLPMIK_	_LVLPMIK_.2
1461	O00410	IPO5_HUMAN	42	ITFLLQAIR	Specific	_ITFLLQAIR_	_ITFLLQAIR_.1
1462	O00410	IPO5_HUMAN	799	AKLEEHFK	Specific	_AKLEEHFK_	_AKLEEHFK_.1
1463	O00410	IPO5_HUMAN	135	FLFDSVSSQNVGLR	Specific	_FLFDSVSSQNVGLR_	_FLFDSVSSQNVGLR_.2
1464	O00410	IPO5_HUMAN	361	EHIMQMLQNPDWK	Specific	_EHIMQMLQNPDWK_	_EHIMQMLQNPDWK_.3
1465	O00410	IPO5_HUMAN	346	MACGLGGK	Specific	_MAC[Carbamidomethyl (C)]GLGGK_	_MAC[Carbamidomethyl (C)]GLGGK_.2
1466	O00410	IPO5_HUMAN	964	ENVNATENCISAVGK	Specific	_ENVNATENC[Carbamidomethyl (C)]ISAVGK_	_ENVNATENC[Carbamidomethyl (C)]ISAVGK_.2
1467	O00410	IPO5_HUMAN	109	VCDIAAELAR	Specific	_VC[Carbamidomethyl (C)]DIAAELAR_	_VC[Carbamidomethyl (C)]DIAAELAR_.2
1468	O00410	IPO5_HUMAN	27	KQAEETYENIPGQSK	Specific	_KQAEETYENIPGQSK_	_KQAEETYENIPGQSK_.2
1469	O00410	IPO5_HUMAN	354	LVLPMIK	Specific	_LVLPMIK_	_LVLPMIK_.1
1470	O00410	IPO5_HUMAN	756	AIGTEPDSDVLSEIMHSFAK	Specific	_AIGTEPDSDVLSEIMHSFAK_	_AIGTEPDSDVLSEIMHSFAK_.2
1471	O00410	IPO5_HUMAN	361	EHIMQMLQNPDWK	Specific	_EHIMQMLQNPDWK_	_EHIMQMLQNPDWK_.2
1472	O00410	IPO5_HUMAN	1038	IFSIIAEGEMHEAIK	Specific	_IFSIIAEGEMHEAIK_	_IFSIIAEGEMHEAIK_.2
1473	O00410	IPO5_HUMAN	427	ATDFAPGFQK	Specific-N	_ATDFAPGFQK_	_ATDFAPGFQK_.2
1474	O00411	RPOM_HUMAN	1214	PGAFDLEQVKR	Specific	_PGAFDLEQVKR_	_PGAFDLEQVKR_.3
1475	O00411	RPOM_HUMAN	56	DWGHVELLEVLQAR	Specific	_DWGHVELLEVLQAR_	_DWGHVELLEVLQAR_.3
1476	O00411	RPOM_HUMAN	403	QLHMELASR	Specific	_QLHMELASR_	_QLHMELASR_.2
1477	O00411	RPOM_HUMAN	181	QAPESPWEEQLAR	Specific	_QAPESPWEEQLAR_	_QAPESPWEEQLAR_.2
1478	O00411	RPOM_HUMAN	602	LVPVLYHVYSFR	Specific	_LVPVLYHVYSFR_	_LVPVLYHVYSFR_.3
1479	O00411	RPOM_HUMAN	533	YLCLLASDAEVPEPCLPR	Specific	_YLC[Carbamidomethyl (C)]LLASDAEVPEPC[Carbamidomethyl (C)]LPR_	_YLC[Carbamidomethyl (C)]LLASDAEVPEPC[Carbamidomethyl (C)]LPR_.2
1480	O00411	RPOM_HUMAN	330	LQALFTAVLLSEEDRATVLK	Specific	_LQALFTAVLLSEEDRATVLK_	_LQALFTAVLLSEEDRATVLK_.3
1481	O00411	RPOM_HUMAN	1174	LHSEPILQDLSR	Specific	_LHSEPILQDLSR_	_LHSEPILQDLSR_.2
1482	O00411	RPOM_HUMAN	614	NVQQIGILKPHPAYVQLLEK	Specific	_NVQQIGILKPHPAYVQLLEK_	_NVQQIGILKPHPAYVQLLEK_.3
1483	O00411	RPOM_HUMAN	1174	LHSEPILQDLSR	Specific	_LHSEPILQDLSR_	_LHSEPILQDLSR_.3
1484	O00411	RPOM_HUMAN	602	LVPVLYHVYSFR	Specific	_LVPVLYHVYSFR_	_LVPVLYHVYSFR_.2
1485	O00411	RPOM_HUMAN	843	IHLVNLTGLK	Specific	_IHLVNLTGLK_	_IHLVNLTGLK_.2
1486	O00411	RPOM_HUMAN	519	VSGQVQALQNHYR	Specific	_VSGQVQALQNHYR_	_VSGQVQALQNHYR_.2
1487	O00411	RPOM_HUMAN	977	VAQVLEGFITR	Specific	_VAQVLEGFITR_	_VAQVLEGFITR_.2
1488	O00411	RPOM_HUMAN	412	VCVVSVEKPTLPSK	Specific	_VC[Carbamidomethyl (C)]VVSVEKPTLPSK_	_VC[Carbamidomethyl (C)]VVSVEKPTLPSK_.2
1489	O00411	RPOM_HUMAN	783	LSLAQHLR	Specific	_LSLAQHLR_	_LSLAQHLR_.2
1490	O00411	RPOM_HUMAN	202	LSLDVEQAPSGQHSQAQLSGQQQR	Specific	_LSLDVEQAPSGQHSQAQLSGQQQR_	_LSLDVEQAPSGQHSQAQLSGQQQR_.3
1491	O00411	RPOM_HUMAN	1049	AIQHWLTESAR	Specific	_AIQHWLTESAR_	_AIQHWLTESAR_.2
1492	O00418	EF2K_HUMAN	193	LWGEEYNR	Specific	_LWGEEYNR_	_LWGEEYNR_.2
1493	O00422	SAP18_HUMAN	126	KFQIGDYLDIAITPPNR	Specific-N	_KFQIGDYLDIAITPPNR_	_KFQIGDYLDIAITPPNR_.3
1494	O00422	SAP18_HUMAN	84	GTHFNFAIVFTDVK	Specific	_GTHFNFAIVFTDVK_	_GTHFNFAIVFTDVK_.2
1495	O00422	SAP18_HUMAN	75	EVYPEAR	Specific	_EVYPEAR_	_EVYPEAR_.1
1496	O00422	SAP18_HUMAN	68	ELTSLVK	Specific	_ELTSLVK_	_ELTSLVK_.2
1497	O00422	SAP18_HUMAN	25	TCPLLLR	Specific	_TC[Carbamidomethyl (C)]PLLLR_	_TC[Carbamidomethyl (C)]PLLLR_.1
1498	O00422	SAP18_HUMAN	126	KFQIGDYLDIAITPPNR	Specific-N	_KFQIGDYLDIAITPPNR_	_KFQIGDYLDIAITPPNR_.2
1499	O00422	SAP18_HUMAN	127	FQIGDYLDIAITPPNR	Specific	_FQIGDYLDIAITPPNR_	_FQIGDYLDIAITPPNR_.2
1500	O00422	SAP18_HUMAN	84	GTHFNFAIVFTDVK	Specific	_GTHFNFAIVFTDVK_	_GTHFNFAIVFTDVK_.3
1501	O00422	SAP18_HUMAN	14	KEPEKPIDR	Specific	_KEPEKPIDR_	_KEPEKPIDR_.2
1502	O00422	SAP18_HUMAN	105	EIGSTMSGR	Specific	_EIGSTMSGR_	_EIGSTMSGR_.2
1503	O00422	SAP18_HUMAN	25	TCPLLLR	Specific	_TC[Carbamidomethyl (C)]PLLLR_	_TC[Carbamidomethyl (C)]PLLLR_.2
1504	O00422	SAP18_HUMAN	119	SMTLQSQKFQIGDYLDIAITPPNR	Specific-N	_SM[Oxidation (M)]TLQSQKFQIGDYLDIAITPPNR_	_SM[Oxidation (M)]TLQSQKFQIGDYLDIAITPPNR_.3
1505	O00422	SAP18_HUMAN	49	GNVPSSELQIYTWMDATLK	Specific	_GNVPSSELQIYTWMDATLK_	_GNVPSSELQIYTWMDATLK_.2
1506	O00422	SAP18_HUMAN	88	NFAIVFTDVK	Specific-N	_NFAIVFTDVK_	_NFAIVFTDVK_.2
1507	O00422	SAP18_HUMAN	6	RVTQEEIK	Specific-N	_RVTQEEIK_	_RVTQEEIK_.2
1508	O00422	SAP18_HUMAN	14	KEPEKPIDR	Specific	_KEPEKPIDR_	_KEPEKPIDR_.3
1509	O00422	SAP18_HUMAN	68	ELTSLVK	Specific	_ELTSLVK_	_ELTSLVK_.1
1510	O00422	SAP18_HUMAN	75	EVYPEAR	Specific	_EVYPEAR_	_EVYPEAR_.2
1511	O00422	SAP18_HUMAN	7	VTQEEIK	Specific	_VTQEEIK_	_VTQEEIK_.2
1512	O00422	SAP18_HUMAN	7	VTQEEIK	Specific	_VTQEEIK_	_VTQEEIK_.1
1513	O00422	SAP18_HUMAN	32	VFTTNNGR	Specific	_VFTTNNGR_	_VFTTNNGR_.2
1514	O00422	SAP18_HUMAN	84	GTHFNFAIVF	Specific-C	_GTHFNFAIVF_	_GTHFNFAIVF_.2
1515	O00422	SAP18_HUMAN	60	TWMDATLK	Specific-N	_TWMDATLK_	_TWMDATLK_.2
1516	O00422	SAP18_HUMAN	114	KGTDDSMTLQSQK	Specific	_KGTDDSMTLQSQK_	_KGTDDSMTLQSQK_.2
1517	O00423	EMAL1_HUMAN	284	ITIATGQVAGTSK	Specific	_ITIATGQVAGTSK_	_ITIATGQVAGTSK_.2
1518	O00423	EMAL1_HUMAN	177	EPVFSAEEGYVK	Specific	_EPVFSAEEGYVK_	_EPVFSAEEGYVK_.2
1519	O00423	EMAL1_HUMAN	496	KTEIPEQFGPIR	Specific	_KTEIPEQFGPIR_	_KTEIPEQFGPIR_.2
1520	O00423	EMAL1_HUMAN	582	IIEDPAQSSGFHPSGSVVAVGTLTGR	Specific	_IIEDPAQSSGFHPSGSVVAVGTLTGR_	_IIEDPAQSSGFHPSGSVVAVGTLTGR_.3
1521	O00423	EMAL1_HUMAN	66	LNITEEQQAVLNR	Specific	_LNITEEQQAVLNR_	_LNITEEQQAVLNR_.2
1522	O00423	EMAL1_HUMAN	608	WFVFDTETK	Specific	_WFVFDTETK_	_WFVFDTETK_.2
1523	O00423	EMAL1_HUMAN	57	SALADVVR	Specific	_SALADVVR_	_SALADVVR_.2
1524	O00423	EMAL1_HUMAN	484	LISWSGNYQK	Specific	_LISWSGNYQK_	_LISWSGNYQK_.2
1525	O00425	IF2B3_HUMAN	301	KIEQDTDTK	Specific	_KIEQDTDTK_	_KIEQDTDTK_.2
1526	O00425	IF2B3_HUMAN	61	IELHGKPIEVEHSVPK	Specific	_IELHGKPIEVEHSVPK_	_IELHGKPIEVEHSVPK_.2
1527	O00425	IF2B3_HUMAN	191	QKPCDLPLR	Specific	_QKPC[Carbamidomethyl (C)]DLPLR_	_QKPC[Carbamidomethyl (C)]DLPLR_.3
1528	O00425	IF2B3_HUMAN	494	VPSFAAGR	Specific	_VPSFAAGR_	_VPSFAAGR_.1
1529	O00425	IF2B3_HUMAN	434	FAGASIK	Specific	_FAGASIK_	_FAGASIK_.1
1530	O00425	IF2B3_HUMAN	203	PTQFVGAIIGK	Specific-N	_PTQFVGAIIGK_	_PTQFVGAIIGK_.2
1531	O00425	IF2B3_HUMAN	441	IAPAEAPDAK	Specific	_IAPAEAPDAK_	_IAPAEAPDAK_.1
1532	O00425	IF2B3_HUMAN	441	IAPAEAPDAK	Specific	_IAPAEAPDAK_	_IAPAEAPDAK_.2
1533	O00425	IF2B3_HUMAN	61	IELHGKPIEVEHSVPK	Specific	_IELHGKPIEVEHSVPK_	_IELHGKPIEVEHSVPK_.3
1534	O00425	IF2B3_HUMAN	509	TVNELQNLSSAEVVVPR	Specific	_TVNELQNLSSAEVVVPR_	_TVNELQNLSSAEVVVPR_.2
1535	O00425	IF2B3_HUMAN	27	IPVSGPFLVK	Specific	_IPVSGPFLVK_	_IPVSGPFLVK_.2
1536	O00425	IF2B3_HUMAN	526	DQTPDENDQVVVK	Specific	_DQTPDENDQVVVK_	_DQTPDENDQVVVK_.2
1537	O00425	IF2B3_HUMAN	494	VPSFAAGR	Specific	_VPSFAAGR_	_VPSFAAGR_.2
1538	O00425	IF2B3_HUMAN	4	LYIGNLSENAAPSDLESIFK	Specific	_LYIGNLSENAAPSDLESIFK_	_LYIGNLSENAAPSDLESIFK_.2
1539	O00425	IF2B3_HUMAN	310	ITISPLQELTLYNPER	Specific	_ITISPLQELTLYNPER_	_ITISPLQELTLYNPER_.2
1540	O00425	IF2B3_HUMAN	568	ALQSGPPQSR	Specific	_ALQSGPPQSR_	_ALQSGPPQSR_.2
1541	O00425	IF2B3_HUMAN	552	KIQEILTQVK	Specific	_KIQEILTQVK_	_KIQEILTQVK_.2
1542	O00425	IF2B3_HUMAN	139	LNGFQLENFTLK	Specific	_LNGFQLENFTLK_	_LNGFQLENFTLK_.2
1543	O00425	IF2B3_HUMAN	162	QNPLQQPR	Specific-N	_QNPLQQPR_	_QNPLQQPR_.2
1544	O00425	IF2B3_HUMAN	474	IKEENFVSPK	Specific	_IKEENFVSPK_	_IKEENFVSPK_.2
1545	O00425	IF2B3_HUMAN	37	TGYAFVDCPDESWALK	Specific	_TGYAFVDC[Carbamidomethyl (C)]PDESWALK_	_TGYAFVDC[Carbamidomethyl (C)]PDESWALK_.2
1546	O00425	IF2B3_HUMAN	27	IPVSGPFLVK	Specific	_IPVSGPFLVK_	_IPVSGPFLVK_.1
1547	O00425	IF2B3_HUMAN	273	FTEEIPLK	Specific	_FTEEIPLK_	_FTEEIPLK_.2
1548	O00425	IF2B3_HUMAN	517	SSAEVVVPR	Specific-N	_SSAEVVVPR_	_SSAEVVVPR_.2
1549	O00425	IF2B3_HUMAN	539	ITGHFYACQVAQR	Specific	_ITGHFYAC[Carbamidomethyl (C)]QVAQR_	_ITGHFYAC[Carbamidomethyl (C)]QVAQR_.2
1550	O00425	IF2B3_HUMAN	281	ILAHNNFVGR	Specific	_ILAHNNFVGR_	_ILAHNNFVGR_.2
1551	O00425	IF2B3_HUMAN	553	IQEILTQVK	Specific	_IQEILTQVK_	_IQEILTQVK_.2
1552	O00425	IF2B3_HUMAN	243	SITILSTPEGTSAACK	Specific	_SITILSTPEGTSAAC[Carbamidomethyl (C)]K_	_SITILSTPEGTSAAC[Carbamidomethyl (C)]K_.2
1553	O00425	IF2B3_HUMAN	248	STPEGTSAACK	Specific-N	_STPEGTSAAC[Carbamidomethyl (C)]K_	_STPEGTSAAC[Carbamidomethyl (C)]K_.2
1554	O00425	IF2B3_HUMAN	191	QKPCDLPLR	Specific	_QKPC[Carbamidomethyl (C)]DLPLR_	_QKPC[Carbamidomethyl (C)]DLPLR_.2
1555	O00425	IF2B3_HUMAN	273	FTEEIPLK	Specific	_FTEEIPLK_	_FTEEIPLK_.1
1556	O00425	IF2B3_HUMAN	259	SILEIMHK	Specific	_SILEIMHK_	_SILEIMHK_.2
1557	O00425	IF2B3_HUMAN	453	MVIITGPPEAQFK	Specific	_MVIITGPPEAQFK_	_MVIITGPPEAQFK_.2
1558	O00425	IF2B3_HUMAN	283	AHNNFVGR	Specific-N	_AHNNFVGR_	_AHNNFVGR_.2
1559	O00425	IF2B3_HUMAN	53	AIEALSGK	Specific	_AIEALSGK_	_AIEALSGK_.1
1560	O00425	IF2B3_HUMAN	42	VDCPDESWALK	Specific-N	_VDC[Carbamidomethyl (C)]PDESWALK_	_VDC[Carbamidomethyl (C)]PDESWALK_.2
1561	O00429	DNM1L_HUMAN	620	GHAVNLLDVPVPVAR	Specific	_GHAVNLLDVPVPVAR_	_GHAVNLLDVPVPVAR_.2
1562	O00429	DNM1L_HUMAN	330	SATLLQLITK	Specific	_SATLLQLITK_	_SATLLQLITK_.2
1563	O00429	DNM1L_HUMAN	460	LHDAIVEVVTCLLR	Specific	_LHDAIVEVVTC[Carbamidomethyl (C)]LLR_	_LHDAIVEVVTC[Carbamidomethyl (C)]LLR_.3
1564	O00429	DNM1L_HUMAN	39	SSVLESLVGR	Specific	_SSVLESLVGR_	_SSVLESLVGR_.2
1565	O00429	DNM1L_HUMAN	124	GVSPEPIHLK	Specific	_GVSPEPIHLK_	_GVSPEPIHLK_.3
1566	O00429	DNM1L_HUMAN	661	NIQDSVPK	Specific	_NIQDSVPK_	_NIQDSVPK_.1
1567	O00429	DNM1L_HUMAN	366	ICYIFHETFGR	Specific	_IC[Carbamidomethyl (C)]YIFHETFGR_	_IC[Carbamidomethyl (C)]YIFHETFGR_.3
1568	O00429	DNM1L_HUMAN	653	SYFLIVR	Specific	_SYFLIVR_	_SYFLIVR_.2
1569	O00429	DNM1L_HUMAN	124	GVSPEPIHLK	Specific	_GVSPEPIHLK_	_GVSPEPIHLK_.2
1570	O00429	DNM1L_HUMAN	248	SQLDINNKK	Specific	_SQLDINNKK_	_SQLDINNKK_.2
1571	O00429	DNM1L_HUMAN	626	LDVPVPVAR	Specific-N	_LDVPVPVAR_	_LDVPVPVAR_.2
1572	O00429	DNM1L_HUMAN	620	GHAVNLLDVPVPVAR	Specific	_GHAVNLLDVPVPVAR_	_GHAVNLLDVPVPVAR_.3
1573	O00429	DNM1L_HUMAN	669	AVMHFLVNHVK	Specific	_AVMHFLVNHVK_	_AVMHFLVNHVK_.2
1574	O00429	DNM1L_HUMAN	423	RLEEPSLR	Specific	_RLEEPSLR_	_RLEEPSLR_.2
1575	O00429	DNM1L_HUMAN	61	RPLILQLVHVSQEDK	Specific	_RPLILQLVHVSQEDK_	_RPLILQLVHVSQEDK_.3
1576	O00429	DNM1L_HUMAN	61	RPLILQLVHVSQEDK	Specific	_RPLILQLVHVSQEDK_	_RPLILQLVHVSQEDK_.2
1577	O00429	DNM1L_HUMAN	239	LGIIGVVNR	Specific	_LGIIGVVNR_	_LGIIGVVNR_.2
1578	O00429	DNM1L_HUMAN	460	LHDAIVEVVTCLLR	Specific	_LHDAIVEVVTC[Carbamidomethyl (C)]LLR_	_LHDAIVEVVTC[Carbamidomethyl (C)]LLR_.2
1579	O00429	DNM1L_HUMAN	54	GTGIVTR	Specific	_GTGIVTR_	_GTGIVTR_.2
1580	O00429	DNM1L_HUMAN	153	VPVGDQPK	Specific	_VPVGDQPK_	_VPVGDQPK_.1
1581	O00429	DNM1L_HUMAN	100	LYTDFDEIRQEIENETER	Specific	_LYTDFDEIRQEIENETER_	_LYTDFDEIRQEIENETER_.3
1582	O00429	DNM1L_HUMAN	330	SATLLQLITK	Specific	_SATLLQLITK_	_SATLLQLITK_.1
1583	O00429	DNM1L_HUMAN	210	TLAVITK	Specific	_TLAVITK_	_TLAVITK_.2
1584	O00429	DNM1L_HUMAN	124	GVSPEPIHLK	Specific	_GVSPEPIHLK_	_GVSPEPIHLK_.1
1585	O00429	DNM1L_HUMAN	607	SKPIPIMPASPQK	Specific	_SKPIPIMPASPQK_	_SKPIPIMPASPQK_.2
1586	O00429	DNM1L_HUMAN	460	LHDAIVEVVTCLLRK	Specific	_LHDAIVEVVTC[Carbamidomethyl (C)]LLRK_	_LHDAIVEVVTC[Carbamidomethyl (C)]LLRK_.2
1587	O00429	DNM1L_HUMAN	153	VPVGDQPK	Specific	_VPVGDQPK_	_VPVGDQPK_.2
1588	O00429	DNM1L_HUMAN	366	ICYIFHETFGR	Specific	_IC[Carbamidomethyl (C)]YIFHETFGR_	_IC[Carbamidomethyl (C)]YIFHETFGR_.2
1589	O00429	DNM1L_HUMAN	460	LHDAIVEVVTCLLRK	Specific	_LHDAIVEVVTC[Carbamidomethyl (C)]LLRK_	_LHDAIVEVVTC[Carbamidomethyl (C)]LLRK_.3
1590	O00429	DNM1L_HUMAN	161	DIELQIR	Specific	_DIELQIR_	_DIELQIR_.2
1591	O00429	DNM1L_HUMAN	431	CVELVHEEMQR	Specific	_C[Carbamidomethyl (C)]VELVHEEMQR_	_C[Carbamidomethyl (C)]VELVHEEMQR_.2
1592	O00429	DNM1L_HUMAN	292	LLMHHIR	Specific	_LLMHHIR_	_LLMHHIR_.2
1593	O00429	DNM1L_HUMAN	572	SGGGGVGDGVQEPTTGNWR	Specific-N	_SGGGGVGDGVQEPTTGNWR_	_SGGGGVGDGVQEPTTGNWR_.2
1594	O00429	DNM1L_HUMAN	299	DCLPELK	Specific	_DC[Carbamidomethyl (C)]LPELK_	_DC[Carbamidomethyl (C)]LPELK_.1
1595	O00429	DNM1L_HUMAN	712	EAADMLK	Specific	_EAADMLK_	_EAADMLK_.1
1596	O00429	DNM1L_HUMAN	272	KYPSLANR	Specific	_KYPSLANR_	_KYPSLANR_.2
1597	O00429	DNM1L_HUMAN	643	DCEVIER	Specific	_DC[Carbamidomethyl (C)]EVIER_	_DC[Carbamidomethyl (C)]EVIER_.2
1598	O00429	DNM1L_HUMAN	669	AVMHFLVNHVK	Specific	_AVMHFLVNHVK_	_AVMHFLVNHVK_.3
1599	O00429	DNM1L_HUMAN	257	SVTDSIRDEYAFLQK	Specific	_SVTDSIRDEYAFLQK_	_SVTDSIRDEYAFLQK_.3
1600	O00429	DNM1L_HUMAN	442	IIQHCSNYSTQELLR	Specific	_IIQHC[Carbamidomethyl (C)]SNYSTQELLR_	_IIQHC[Carbamidomethyl (C)]SNYSTQELLR_.2
1601	O00429	DNM1L_HUMAN	643	DCEVIER	Specific	_DC[Carbamidomethyl (C)]EVIER_	_DC[Carbamidomethyl (C)]EVIER_.1
1602	O00429	DNM1L_HUMAN	570	VASGGGGVGDGVQEPTTGNWR	Specific-N	_VASGGGGVGDGVQEPTTGNWR_	_VASGGGGVGDGVQEPTTGNWR_.2
1603	O00429	DNM1L_HUMAN	719	ALQGASQIIAEIR	Specific	_ALQGASQIIAEIR_	_ALQGASQIIAEIR_.2
1604	O00429	DNM1L_HUMAN	597	KAEELLAEEK	Specific-N	_KAEELLAEEK_	_KAEELLAEEK_.2
1605	O00429	DNM1L_HUMAN	712	EAADMLK	Specific	_EAADMLK_	_EAADMLK_.2
1606	O00429	DNM1L_HUMAN	680	DTLQSELVGQLYK	Specific	_DTLQSELVGQLYK_	_DTLQSELVGQLYK_.2
1607	O00429	DNM1L_HUMAN	78	TTGEENGVEAEEWGK	Specific	_TTGEENGVEAEEWGK_	_TTGEENGVEAEEWGK_.2
1608	O00429	DNM1L_HUMAN	624	NLLDVPVPVAR	Specific-N	_NLLDVPVPVAR_	_NLLDVPVPVAR_.2
1609	O00429	DNM1L_HUMAN	257	SVTDSIRDEYAFLQK	Specific	_SVTDSIRDEYAFLQK_	_SVTDSIRDEYAFLQK_.2
1610	O00429	DNM1L_HUMAN	523	ELPSAVSR	Specific	_ELPSAVSR_	_ELPSAVSR_.2
1611	O00429	DNM1L_HUMAN	210	TLAVITK	Specific	_TLAVITK_	_TLAVITK_.1
1612	O00429	DNM1L_HUMAN	569	NVASGGGGVGDGVQEPTTGNWR	Specific	_NVASGGGGVGDGVQEPTTGNWR_	_NVASGGGGVGDGVQEPTTGNWR_.2
1613	O00429	DNM1L_HUMAN	383	PLGGLNTIDILTAIR	Specific-N	_PLGGLNTIDILTAIR_	_PLGGLNTIDILTAIR_.2
1614	O00429	DNM1L_HUMAN	424	LEEPSLR	Specific	_LEEPSLR_	_LEEPSLR_.2
1615	O00429	DNM1L_HUMAN	354	YIETSELCGGAR	Specific	_YIETSELC[Carbamidomethyl (C)]GGAR_	_YIETSELC[Carbamidomethyl (C)]GGAR_.2
1616	O00429	DNM1L_HUMAN	653	SYFLIVR	Specific	_SYFLIVR_	_SYFLIVR_.1
1617	O00429	DNM1L_HUMAN	442	IIQHCSNYSTQELLR	Specific	_IIQHC[Carbamidomethyl (C)]SNYSTQELLR_	_IIQHC[Carbamidomethyl (C)]SNYSTQELLR_.3
1618	O00429	DNM1L_HUMAN	340	FATEYCNTIEGTAK	Specific	_FATEYC[Carbamidomethyl (C)]NTIEGTAK_	_FATEYC[Carbamidomethyl (C)]NTIEGTAK_.2
1619	O00429	DNM1L_HUMAN	1	MEALIPVINK	Specific	_[Acetyl (Protein N-term)]MEALIPVINK_	_[Acetyl (Protein N-term)]MEALIPVINK_.2
1620	O00429	DNM1L_HUMAN	248	SQLDINNK	Specific	_SQLDINNK_	_SQLDINNK_.1
1621	O00429	DNM1L_HUMAN	299	DCLPELK	Specific	_DC[Carbamidomethyl (C)]LPELK_	_DC[Carbamidomethyl (C)]LPELK_.2
1622	O00429	DNM1L_HUMAN	161	DIELQIR	Specific	_DIELQIR_	_DIELQIR_.1
1623	O00442	RTCA_HUMAN	221	EIRDLYVNIQPVQEPK	Specific	_EIRDLYVNIQPVQEPK_	_EIRDLYVNIQPVQEPK_.3
1624	O00442	RTCA_HUMAN	196	AFVAGVLPFK	Specific	_AFVAGVLPFK_	_AFVAGVLPFK_.2
1625	O00442	RTCA_HUMAN	314	TGPVTLHTQTAIHFAEQIAK	Specific	_TGPVTLHTQTAIHFAEQIAK_	_TGPVTLHTQTAIHFAEQIAK_.3
1626	O00442	RTCA_HUMAN	177	QLNPINLTER	Specific	_QLNPINLTER_	_QLNPINLTER_.2
1627	O00442	RTCA_HUMAN	164	GGGEVIVR	Specific	_GGGEVIVR_	_GGGEVIVR_.2
1628	O00442	RTCA_HUMAN	224	DLYVNIQPVQEPK	Specific	_DLYVNIQPVQEPK_	_DLYVNIQPVQEPK_.2
1629	O00442	RTCA_HUMAN	6	VEVDGSIMEGGGQILR	Specific	_VEVDGSIMEGGGQILR_	_VEVDGSIMEGGGQILR_.2
1630	O00442	RTCA_HUMAN	22	VSTALSCLLGLPLR	Specific	_VSTALSC[Carbamidomethyl (C)]LLGLPLR_	_VSTALSC[Carbamidomethyl (C)]LLGLPLR_.2
1631	O00442	RTCA_HUMAN	44	STPGLRPQHLSGLEMIR	Specific	_STPGLRPQHLSGLEMIR_	_STPGLRPQHLSGLEMIR_.3
1632	O00442	RTCA_HUMAN	123	GGTNAEMAPQIDYTVMVFKPIVEK	Specific	_GGTNAEMAPQIDYTVMVFKPIVEK_	_GGTNAEMAPQIDYTVMVFKPIVEK_.3
1633	O00442	RTCA_HUMAN	314	TGPVTLHTQTAIHFAEQIAK	Specific	_TGPVTLHTQTAIHFAEQIAK_	_TGPVTLHTQTAIHFAEQIAK_.2
1634	O00442	RTCA_HUMAN	147	FGFIFNCDIK	Specific	_FGFIFNC[Carbamidomethyl (C)]DIK_	_FGFIFNC[Carbamidomethyl (C)]DIK_.2
1635	O00442	RTCA_HUMAN	196	AFVAGVLPFK	Specific	_AFVAGVLPFK_	_AFVAGVLPFK_.1
1636	O00443	P3C2A_HUMAN	1654	ENFFLGGVTLPLK	Specific	_ENFFLGGVTLPLK_	_ENFFLGGVTLPLK_.2
1637	O00443	P3C2A_HUMAN	791	VSLPLFDFK	Specific	_VSLPLFDFK_	_VSLPLFDFK_.2
1638	O00443	P3C2A_HUMAN	1356	DALQPQTTDAEATIFFTR	Specific	_DALQPQTTDAEATIFFTR_	_DALQPQTTDAEATIFFTR_.2
1639	O00443	P3C2A_HUMAN	269	DWLDLDPLSK	Specific-N	_DWLDLDPLSK_	_DWLDLDPLSK_.2
1640	O00443	P3C2A_HUMAN	1473	LSIIFPLWK	Specific	_LSIIFPLWK_	_LSIIFPLWK_.2
1641	O00443	P3C2A_HUMAN	113	KTPVLPVTPILSPSFSAQ	Specific-C	_KTPVLPVTPILSPSFSAQ_	_KTPVLPVTPILSPSFSAQ_.2
1642	O00443	P3C2A_HUMAN	1462	TFDEFQELHNK	Specific	_TFDEFQELHNK_	_TFDEFQELHNK_.2
1643	O00443	P3C2A_HUMAN	791	VSLPLFDFKR	Specific	_VSLPLFDFKR_	_VSLPLFDFKR_.3
1644	O00443	P3C2A_HUMAN	1482	LPGFPNR	Specific	_LPGFPNR_	_LPGFPNR_.2
1645	O00445	SYT5_HUMAN	256	LTVIVLEAK	Specific	_LTVIVLEAK_	_LTVIVLEAK_.2
1646	O00445	SYT5_HUMAN	190	VLVMAVYDFDR	Specific	_VLVMAVYDFDR_	_VLVMAVYDFDR_.2
1647	O00445	SYT5_HUMAN	343	VAVGAAAGGAGLR	Specific	_VAVGAAAGGAGLR_	_VAVGAAAGGAGLR_.2
1648	O00445	SYT5_HUMAN	181	VPYVELGGR	Specific	_VPYVELGGR_	_VPYVELGGR_.2
1649	O00459	P85B_HUMAN	245	ALGATFGPLLLR	Specific	_ALGATFGPLLLR_	_ALGATFGPLLLR_.2
1650	O00461	GOLI4_HUMAN	403	FQSPYEEQLEQQR	Specific	_FQSPYEEQLEQQR_	_FQSPYEEQLEQQR_.2
1651	O00461	GOLI4_HUMAN	463	QAELEEGRPQHQEQLR	Specific	_QAELEEGRPQHQEQLR_	_QAELEEGRPQHQEQLR_.3
1652	O00461	GOLI4_HUMAN	416	LAVQQVEEAQQLR	Specific	_LAVQQVEEAQQLR_	_LAVQQVEEAQQLR_.2
1653	O00461	GOLI4_HUMAN	157	YLQLQQEK	Specific	_YLQLQQEK_	_YLQLQQEK_.2
1654	O00461	GOLI4_HUMAN	429	EHQEALHQQR	Specific	_EHQEALHQQR_	_EHQEALHQQR_.2
1655	O00461	GOLI4_HUMAN	111	YSALNVQHQMLK	Specific	_YSALNVQHQMLK_	_YSALNVQHQMLK_.2
1656	O00461	GOLI4_HUMAN	380	EAANLLEGHAR	Specific	_EAANLLEGHAR_	_EAANLLEGHAR_.2
1657	O00461	GOLI4_HUMAN	50	YQQHQESLSAQLQVVYEHR	Specific	_YQQHQESLSAQLQVVYEHR_	_YQQHQESLSAQLQVVYEHR_.3
1658	O00461	GOLI4_HUMAN	85	AKEDFLVYK	Specific	_AKEDFLVYK_	_AKEDFLVYK_.2
1659	O00461	GOLI4_HUMAN	188	AHQDIHTQLQDVK	Specific	_AHQDIHTQLQDVK_	_AHQDIHTQLQDVK_.2
1660	O00461	GOLI4_HUMAN	285	NNDVWQNHEAVPGR	Specific	_NNDVWQNHEAVPGR_	_NNDVWQNHEAVPGR_.2
1661	O00461	GOLI4_HUMAN	222	SALAAAQTQVAEYK	Specific	_SALAAAQTQVAEYK_	_SALAAAQTQVAEYK_.2
1662	O00461	GOLI4_HUMAN	94	LEAQETLNK	Specific	_LEAQETLNK_	_LEAQETLNK_.2
1663	O00461	GOLI4_HUMAN	439	LQGHLLR	Specific	_LQGHLLR_	_LQGHLLR_.2
1664	O00461	GOLI4_HUMAN	446	QQEQQQQQVAR	Specific	_QQEQQQQQVAR_	_QQEQQQQQVAR_.2
1665	O00462	MANBA_HUMAN	199	QGIWKDVR	Specific-N	_QGIWKDVR_	_QGIWKDVR_.2
1666	O00462	MANBA_HUMAN	852	TILFYPWEPTSK	Specific	_TILFYPWEPTSK_	_TILFYPWEPTSK_.2
1667	O00462	MANBA_HUMAN	345	INGFPIFLK	Specific	_INGFPIFLK_	_INGFPIFLK_.2
1668	O00468	AGRIN_HUMAN	1419	DFLALALLDGR	Specific	_DFLALALLDGR_	_DFLALALLDGR_.2
1669	O00471	EXOC5_HUMAN	298	SDAEQYLK	Specific	_SDAEQYLK_	_SDAEQYLK_.1
1670	O00471	EXOC5_HUMAN	306	NLYDLYTR	Specific	_NLYDLYTR_	_NLYDLYTR_.2
1671	O00471	EXOC5_HUMAN	598	NVDTVLMELGVR	Specific	_NVDTVLMELGVR_	_NVDTVLMELGVR_.2
1672	O00471	EXOC5_HUMAN	166	LHLIAQELPFDR	Specific	_LHLIAQELPFDR_	_LHLIAQELPFDR_.2
1673	O00471	EXOC5_HUMAN	260	QVGDIFSNPETVLAK	Specific	_QVGDIFSNPETVLAK_	_QVGDIFSNPETVLAK_.2
1674	O00471	EXOC5_HUMAN	275	LIQNVFEIK	Specific	_LIQNVFEIK_	_LIQNVFEIK_.2
1675	O00471	EXOC5_HUMAN	189	YHDLECQLIQEFTSAQR	Specific	_YHDLEC[Carbamidomethyl (C)]QLIQEFTSAQR_	_YHDLEC[Carbamidomethyl (C)]QLIQEFTSAQR_.3
1676	O00471	EXOC5_HUMAN	158	EAADIIQK	Specific	_EAADIIQK_	_EAADIIQK_.1
1677	O00471	EXOC5_HUMAN	235	QCQEGAYLR	Specific	_QC[Carbamidomethyl (C)]QEGAYLR_	_QC[Carbamidomethyl (C)]QEGAYLR_.2
1678	O00471	EXOC5_HUMAN	147	SDVFTNSEK	Specific	_SDVFTNSEK_	_SDVFTNSEK_.1
1679	O00471	EXOC5_HUMAN	166	LHLIAQELPFDR	Specific	_LHLIAQELPFDR_	_LHLIAQELPFDR_.3
1680	O00471	EXOC5_HUMAN	136	YFNEFLDGELK	Specific	_YFNEFLDGELK_	_YFNEFLDGELK_.2
1681	O00471	EXOC5_HUMAN	212	MREVAAVLLHFK	Specific	_MREVAAVLLHFK_	_MREVAAVLLHFK_.3
1682	O00471	EXOC5_HUMAN	433	LSDPSDLPR	Specific	_LSDPSDLPR_	_LSDPSDLPR_.2
1683	O00471	EXOC5_HUMAN	214	EVAAVLLHFK	Specific	_EVAAVLLHFK_	_EVAAVLLHFK_.2
1684	O00471	EXOC5_HUMAN	297	KSDAEQYLK	Specific	_KSDAEQYLK_	_KSDAEQYLK_.2
1685	O00471	EXOC5_HUMAN	686	NILHSFVQLR	Specific	_NILHSFVQLR_	_NILHSFVQLR_.2
1686	O00471	EXOC5_HUMAN	189	YHDLECQLIQEFTSAQR	Specific	_YHDLEC[Carbamidomethyl (C)]QLIQEFTSAQR_	_YHDLEC[Carbamidomethyl (C)]QLIQEFTSAQR_.2
1687	O00471	EXOC5_HUMAN	549	HILAAEQK	Specific	_HILAAEQK_	_HILAAEQK_.1
1688	O00471	EXOC5_HUMAN	673	QVCSGEQLANLDK	Specific	_QVC[Carbamidomethyl (C)]SGEQLANLDK_	_QVC[Carbamidomethyl (C)]SGEQLANLDK_.2
1689	O00471	EXOC5_HUMAN	686	NILHSFVQLR	Specific	_NILHSFVQLR_	_NILHSFVQLR_.3
1690	O00479	HMGN4_HUMAN	32	PAPPKPEPRPK	Specific	_PAPPKPEPRPK_	_PAPPKPEPRPK_.2
1691	O00479	HMGN4_HUMAN	32	PAPPKPEPR	Specific	_PAPPKPEPR_	_PAPPKPEPR_.2
1692	O00479	HMGN4_HUMAN	30	AKPAPPKPEPR	Specific-N	_AKPAPPKPEPR_	_AKPAPPKPEPR_.3
1693	O00479	HMGN4_HUMAN	32	PAPPKPEPRPK	Specific	_PAPPKPEPRPK_	_PAPPKPEPRPK_.3
1694	O00479	HMGN4_HUMAN	28	LSAKPAPPKPEPR	Specific	_LSAKPAPPKPEPR_	_LSAKPAPPKPEPR_.3
1695	O00479	HMGN4_HUMAN	28	LSAKPAPPKPEPR	Specific	_LSAKPAPPKPEPR_	_LSAKPAPPKPEPR_.2
1696	O00483	NDUA4_HUMAN	4	QIIGQAK	Specific	_QIIGQAK_	_QIIGQAK_.1
1697	O00483	NDUA4_HUMAN	48	NNPEPWNK	Specific	_NNPEPWNK_	_NNPEPWNK_.1
1698	O00483	NDUA4_HUMAN	56	LGPNDQYK	Specific	_LGPNDQYK_	_LGPNDQYK_.2
1699	O00483	NDUA4_HUMAN	36	LALFNPDVCWDRNNPEPWNK	Specific	_LALFNPDVC[Carbamidomethyl (C)]WDRNNPEPWNK_	_LALFNPDVC[Carbamidomethyl (C)]WDRNNPEPWNK_.3
1700	O00483	NDUA4_HUMAN	36	LALFNPDVCWDR	Specific	_LALFNPDVC[Carbamidomethyl (C)]WDR_	_LALFNPDVC[Carbamidomethyl (C)]WDR_.2
1701	O00483	NDUA4_HUMAN	56	LGPNDQYK	Specific	_LGPNDQYK_	_LGPNDQYK_.1
1702	O00483	NDUA4_HUMAN	48	NNPEPWNK	Specific	_NNPEPWNK_	_NNPEPWNK_.2
1703	O00483	NDUA4_HUMAN	64	FYSVNVDYSK	Specific	_FYSVNVDYSK_	_FYSVNVDYSK_.2
1704	O00487	PSDE_HUMAN	224	SWMEGLTLQDYSEHCK	Specific	_SWMEGLTLQDYSEHC[Carbamidomethyl (C)]K_	_SWMEGLTLQDYSEHC[Carbamidomethyl (C)]K_.3
1705	O00487	PSDE_HUMAN	216	MLLNLHK	Specific	_MLLNLHK_	_MLLNLHK_.2
1706	O00487	PSDE_HUMAN	224	SWMEGLTLQDYSEHCK	Specific	_SWMEGLTLQDYSEHC[Carbamidomethyl (C)]K_	_SWMEGLTLQDYSEHC[Carbamidomethyl (C)]K_.2
1707	O00487	PSDE_HUMAN	199	HYYSITINYR	Specific	_HYYSITINYR_	_HYYSITINYR_.2
1708	O00487	PSDE_HUMAN	162	LINANMMVLGHEPR	Specific	_LINANMMVLGHEPR_	_LINANMMVLGHEPR_.3
1709	O00487	PSDE_HUMAN	258	AVEEEDKMTPEQLAIK	Specific	_AVEEEDKMTPEQLAIK_	_AVEEEDKMTPEQLAIK_.2
1710	O00487	PSDE_HUMAN	282	RHLEEHVDVL	Specific-C	_RHLEEHVDVL_	_RHLEEHVDVL_.2
1711	O00487	PSDE_HUMAN	187	PSIQALIHGLNR	Specific	_PSIQALIHGLNR_	_PSIQALIHGLNR_.2
1712	O00487	PSDE_HUMAN	69	VIDVFAMPQSGTGVSVEAVDPVFQAK	Specific	_VIDVFAMPQSGTGVSVEAVDPVFQAK_	_VIDVFAMPQSGTGVSVEAVDPVFQAK_.3
1713	O00487	PSDE_HUMAN	282	RHLEEHVDVL	Specific-C	_RHLEEHVDVL_	_RHLEEHVDVL_.3
1714	O00487	PSDE_HUMAN	176	QTTSNLGHLNKPSIQ	Specific-C	_QTTSNLGHLNKPSIQ_	_QTTSNLGHLNKPSIQ_.2
1715	O00487	PSDE_HUMAN	247	EMLELAK	Specific	_EMLELAK_	_EMLELAK_.1
1716	O00487	PSDE_HUMAN	230	TLQDYSEHCK	Specific-N	_TLQDYSEHC[Carbamidomethyl (C)]K_	_TLQDYSEHC[Carbamidomethyl (C)]K_.2
1717	O00487	PSDE_HUMAN	265	MTPEQLAIK	Specific	_MTPEQLAIK_	_MTPEQLAIK_.2
1718	O00487	PSDE_HUMAN	176	QTTSNLGHLNKPSIQALIHGLNR	Specific	_QTTSNLGHLNKPSIQALIHGLNR_	_QTTSNLGHLNKPSIQALIHGLNR_.3
1719	O00487	PSDE_HUMAN	140	AVAVVVDPIQSVK	Specific	_AVAVVVDPIQSVK_	_AVAVVVDPIQSVK_.2
1720	O00487	PSDE_HUMAN	301	AAMLDTVVFK	Specific-N	_AAMLDTVVFK_	_AAMLDTVVFK_.2
1721	O00487	PSDE_HUMAN	155	VVIDAFR	Specific	_VVIDAFR_	_VVIDAFR_.2
1722	O00487	PSDE_HUMAN	162	LINANMMVLGHEPR	Specific	_LINANMMVLGHEPR_	_LINANMMVLGHEPR_.2
1723	O00487	PSDE_HUMAN	57	MLGEFVDDYTVR	Specific-N	_MLGEFVDDYTVR_	_MLGEFVDDYTVR_.2
1724	O00487	PSDE_HUMAN	187	PSIQALIHGLNR	Specific	_PSIQALIHGLNR_	_PSIQALIHGLNR_.3
1725	O00487	PSDE_HUMAN	55	GLMLGEFVDDYTVR	Specific-N	_GLMLGEFVDDYTVR_	_GLMLGEFVDDYTVR_.2
1726	O00487	PSDE_HUMAN	303	MLDTVVFK	Specific-N	_MLDTVVFK_	_MLDTVVFK_.2
1727	O00487	PSDE_HUMAN	216	MLLNLHKK	Specific	_MLLNLHKK_	_MLLNLHKK_.2
1728	O00487	PSDE_HUMAN	155	VVIDAFR	Specific	_VVIDAFR_	_VVIDAFR_.1
1729	O00487	PSDE_HUMAN	283	HLEEHVDVL	Specific-C	_HLEEHVDVL_	_HLEEHVDVL_.2
1730	O00487	PSDE_HUMAN	265	MTPEQLAIK	Specific	_MTPEQLAIK_	_MTPEQLAIK_.1
1731	O00487	PSDE_HUMAN	176	QTTSNLGHLNKPSIQALIHGLNR	Specific	_QTTSNLGHLNKPSIQALIHGLNR_	_QTTSNLGHLNKPSIQALIHGLNR_.4
1732	O00499	BIN1_HUMAN	146	KLVDYDSAR	Specific	_KLVDYDSAR_	_KLVDYDSAR_.2
1733	O00499	BIN1_HUMAN	527	AQHDYTATDTDELQLK	Specific-N	_AQHDYTATDTDELQLK_	_AQHDYTATDTDELQLK_.2
1734	O00505	IMA4_HUMAN	442	AGDEASTIAEIIEECGGLEK	Specific-N	_AGDEASTIAEIIEEC[Carbamidomethyl (C)]GGLEK_	_AGDEASTIAEIIEEC[Carbamidomethyl (C)]GGLEK_.2
1735	O00505	IMA4_HUMAN	424	DSQVVQVVLDGLK	Specific	_DSQVVQVVLDGLK_	_DSQVVQVVLDGLK_.2
1736	O00505	IMA4_HUMAN	113	SGILPILVK	Specific	_SGILPILVK_	_SGILPILVK_.2
1737	O00505	IMA4_HUMAN	300	VQTAALR	Specific	_VQTAALR_	_VQTAALR_.2
1738	O00505	IMA4_HUMAN	28	HRNEVTVELR	Specific	_HRNEVTVELR_	_HRNEVTVELR_.3
1739	O00505	IMA4_HUMAN	152	AVVQSNAVPLFLR	Specific-N	_AVVQSNAVPLFLR_	_AVVQSNAVPLFLR_.2
1740	O00505	IMA4_HUMAN	104	NPPIDDLIK	Specific	_NPPIDDLIK_	_NPPIDDLIK_.2
1741	O00505	IMA4_HUMAN	98	LLSSDRNPPIDDLIK	Specific	_LLSSDRNPPIDDLIK_	_LLSSDRNPPIDDLIK_.3
1742	O00505	IMA4_HUMAN	462	IEVLQQHENEDIYK	Specific	_IEVLQQHENEDIYK_	_IEVLQQHENEDIYK_.3
1743	O00505	IMA4_HUMAN	113	SGILPILVK	Specific	_SGILPILVK_	_SGILPILVK_.1
1744	O00505	IMA4_HUMAN	182	GNIIGDGPQCR	Specific-N	_GNIIGDGPQC[Carbamidomethyl (C)]R_	_GNIIGDGPQC[Carbamidomethyl (C)]R_.2
1745	O00505	IMA4_HUMAN	156	SNAVPLFLR	Specific-N	_SNAVPLFLR_	_SNAVPLFLR_.2
1746	O00505	IMA4_HUMAN	41	RDEHLLK	Specific	_RDEHLLK_	_RDEHLLK_.2
1747	O00505	IMA4_HUMAN	39	NKRDEHLLK	Specific	_NKRDEHLLK_	_NKRDEHLLK_.3
1748	O00505	IMA4_HUMAN	50	NVPQEESLEDSDVDADFK	Specific	_NVPQEESLEDSDVDADFK_	_NVPQEESLEDSDVDADFK_.2
1749	O00505	IMA4_HUMAN	387	EAAWAISNLTISGR	Specific	_EAAWAISNLTISGR_	_EAAWAISNLTISGR_.2
1750	O00505	IMA4_HUMAN	401	KDQVEYLVQQNVIPPFCNLLSVK	Specific	_KDQVEYLVQQNVIPPFC[Carbamidomethyl (C)]NLLSVK_	_KDQVEYLVQQNVIPPFC[Carbamidomethyl (C)]NLLSVK_.3
1751	O00505	IMA4_HUMAN	462	IEVLQQHENEDIYK	Specific	_IEVLQQHENEDIYK_	_IEVLQQHENEDIYK_.2
1752	O00505	IMA4_HUMAN	30	NEVTVELR	Specific	_NEVTVELR_	_NEVTVELR_.2
1753	O00505	IMA4_HUMAN	300	VQTAALR	Specific	_VQTAALR_	_VQTAALR_.1
1754	O00505	IMA4_HUMAN	2	AENPSLENHR	Specific-N	_[Acetyl (Protein N-term)]AENPSLENHR_	_[Acetyl (Protein N-term)]AENPSLENHR_.2
1755	O00505	IMA4_HUMAN	387	EAAWAISNLTISGRK	Specific	_EAAWAISNLTISGRK_	_EAAWAISNLTISGRK_.3
1756	O00505	IMA4_HUMAN	98	LLSSDRNPPIDDLIK	Specific	_LLSSDRNPPIDDLIK_	_LLSSDRNPPIDDLIK_.2
1757	O00505	IMA4_HUMAN	168	SPHQNVCEQAVWALGNIIGDGPQCR	Specific	_SPHQNVC[Carbamidomethyl (C)]EQAVWALGNIIGDGPQC[Carbamidomethyl (C)]R_	_SPHQNVC[Carbamidomethyl (C)]EQAVWALGNIIGDGPQC[Carbamidomethyl (C)]R_.3
1758	O00505	IMA4_HUMAN	307	AVGNIVTGTDEQTQVVLNCDVLSHFPNLLSHPK	Specific	_AVGNIVTGTDEQTQVVLNC[Carbamidomethyl (C)]DVLSHFPNLLSHPK_	_AVGNIVTGTDEQTQVVLNC[Carbamidomethyl (C)]DVLSHFPNLLSHPK_.4
1759	O00505	IMA4_HUMAN	219	NVTWVIVNLCR	Specific	_NVTWVIVNLC[Carbamidomethyl (C)]R_	_NVTWVIVNLC[Carbamidomethyl (C)]R_.2
1760	O00505	IMA4_HUMAN	30	NEVTVELRK	Specific	_NEVTVELRK_	_NEVTVELRK_.2
1761	O00505	IMA4_HUMAN	39	NKRDEHLLK	Specific	_NKRDEHLLK_	_NKRDEHLLK_.2
1762	O00506	STK25_HUMAN	277	TSFLTELIDR	Specific	_TSFLTELIDR_	_TSFLTELIDR_.2
1763	O00522	KRIT1_HUMAN	96	KFPLDGEK	Specific	_KFPLDGEK_	_KFPLDGEK_.2
1764	O00522	KRIT1_HUMAN	247	VVINPYFGLGAPDYSK	Specific	_VVINPYFGLGAPDYSK_	_VVINPYFGLGAPDYSK_.2
1765	O00522	KRIT1_HUMAN	32	SYEILLHEVPIEGQK	Specific	_SYEILLHEVPIEGQK_	_SYEILLHEVPIEGQK_.2
1766	O00522	KRIT1_HUMAN	655	VIPVYVGVNIK	Specific	_VIPVYVGVNIK_	_VIPVYVGVNIK_.2
1767	O00522	KRIT1_HUMAN	107	EASLFIVPSVVK	Specific	_EASLFIVPSVVK_	_EASLFIVPSVVK_.2
1768	O00541	PESC_HUMAN	373	ITHQIVDRPGQQTSVIGR	Specific	_ITHQIVDRPGQQTSVIGR_	_ITHQIVDRPGQQTSVIGR_.2
1769	O00541	PESC_HUMAN	42	GIYPHEPK	Specific	_GIYPHEPK_	_GIYPHEPK_.2
1770	O00541	PESC_HUMAN	99	SEWNTVER	Specific	_SEWNTVER_	_SEWNTVER_.2
1771	O00541	PESC_HUMAN	393	VQPQWVFDSVNAR	Specific-N	_VQPQWVFDSVNAR_	_VQPQWVFDSVNAR_.2
1772	O00541	PESC_HUMAN	377	IVDRPGQQTSVIGR	Specific-N	_IVDRPGQQTSVIGR_	_IVDRPGQQTSVIGR_.3
1773	O00541	PESC_HUMAN	164	LTVEFMHYIIAAR	Specific	_LTVEFMHYIIAAR_	_LTVEFMHYIIAAR_.2
1774	O00541	PESC_HUMAN	391	CYVQPQWVFDSVNAR	Specific	_C[Carbamidomethyl (C)]YVQPQWVFDSVNAR_	_C[Carbamidomethyl (C)]YVQPQWVFDSVNAR_.2
1775	O00541	PESC_HUMAN	341	EALAFIIR	Specific	_EALAFIIR_	_EALAFIIR_.1
1776	O00541	PESC_HUMAN	373	ITHQIVDRPGQQTSVIGR	Specific	_ITHQIVDRPGQQTSVIGR_	_ITHQIVDRPGQQTSVIGR_.4
1777	O00541	PESC_HUMAN	349	SFGGEVSWDK	Specific	_SFGGEVSWDK_	_SFGGEVSWDK_.2
1778	O00541	PESC_HUMAN	26	KLQLSLADFR	Specific	_KLQLSLADFR_	_KLQLSLADFR_.2
1779	O00541	PESC_HUMAN	431	EGDYVPPEK	Specific	_EGDYVPPEK_	_EGDYVPPEK_.2
1780	O00541	PESC_HUMAN	72	FLLHEPIVNK	Specific	_FLLHEPIVNK_	_FLLHEPIVNK_.2
1781	O00541	PESC_HUMAN	524	LAQEEESEAK	Specific	_LAQEEESEAK_	_LAQEEESEAK_.2
1782	O00541	PESC_HUMAN	12	GSATNYITR	Specific	_GSATNYITR_	_GSATNYITR_.2
1783	O00541	PESC_HUMAN	397	WVFDSVNAR	Specific-N	_WVFDSVNAR_	_WVFDSVNAR_.2
1784	O00541	PESC_HUMAN	27	LQLSLADFR	Specific	_LQLSLADFR_	_LQLSLADFR_.2
1785	O00541	PESC_HUMAN	373	ITHQIVDRPGQQTSVIGR	Specific	_ITHQIVDRPGQQTSVIGR_	_ITHQIVDRPGQQTSVIGR_.3
1786	O00541	PESC_HUMAN	359	SLCIGATYDVTDSR	Specific	_SLC[Carbamidomethyl (C)]IGATYDVTDSR_	_SLC[Carbamidomethyl (C)]IGATYDVTDSR_.2
1787	O00541	PESC_HUMAN	349	SFGGEVSWDK	Specific	_SFGGEVSWDK_	_SFGGEVSWDK_.1
1788	O00541	PESC_HUMAN	260	AGEGTYALDSESCMEK	Specific	_AGEGTYALDSESC[Carbamidomethyl (C)]MEK_	_AGEGTYALDSESC[Carbamidomethyl (C)]MEK_.2
1789	O00541	PESC_HUMAN	341	EALAFIIR	Specific	_EALAFIIR_	_EALAFIIR_.2
1790	O00541	PESC_HUMAN	27	LQLSLADFRR	Specific	_LQLSLADFRR_	_LQLSLADFRR_.3
1791	O00541	PESC_HUMAN	180	KVFLSIK	Specific	_KVFLSIK_	_KVFLSIK_.2
1792	O00541	PESC_HUMAN	153	CHVQTIQLCR	Specific	_C[Carbamidomethyl (C)]HVQTIQLC[Carbamidomethyl (C)]R_	_C[Carbamidomethyl (C)]HVQTIQLC[Carbamidomethyl (C)]R_.2
1793	O00541	PESC_HUMAN	276	LAALSASLAR	Specific	_LAALSASLAR_	_LAALSASLAR_.2
1794	O00560	SDCB1_HUMAN	204	DSTGHVGFIFK	Specific	_DSTGHVGFIFK_	_DSTGHVGFIFK_.2
1795	O00560	SDCB1_HUMAN	154	FGDQVLQINGENCAGWSSDK	Specific	_FGDQVLQINGENC[Carbamidomethyl (C)]AGWSSDK_	_FGDQVLQINGENC[Carbamidomethyl (C)]AGWSSDK_.2
1796	O00560	SDCB1_HUMAN	93	VAPVTGNDVGIR	Specific-N	_VAPVTGNDVGIR_	_VAPVTGNDVGIR_.2
1797	O00560	SDCB1_HUMAN	68	ANVAVVSGAPLQGQLVAR	Specific	_ANVAVVSGAPLQGQLVAR_	_ANVAVVSGAPLQGQLVAR_.2
1798	O00560	SDCB1_HUMAN	33	SEASAPIPHDGNLYPR	Specific-N	_SEASAPIPHDGNLYPR_	_SEASAPIPHDGNLYPR_.2
1799	O00560	SDCB1_HUMAN	230	NGLLTEHNICEINGQNVIGLK	Specific	_NGLLTEHNIC[Carbamidomethyl (C)]EINGQNVIGLK_	_NGLLTEHNIC[Carbamidomethyl (C)]EINGQNVIGLK_.3
1800	O00566	MPP10_HUMAN	45	VLYDFNK	Specific	_VLYDFNK_	_VLYDFNK_.2
1801	O00566	MPP10_HUMAN	58	IHGSPLQK	Specific	_IHGSPLQK_	_IHGSPLQK_.2
1802	O00566	MPP10_HUMAN	508	DALSNFHFIPKPPVPEIK	Specific-N	_DALSNFHFIPKPPVPEIK_	_DALSNFHFIPKPPVPEIK_.3
1803	O00566	MPP10_HUMAN	413	MAPVITEETTLQLEDIIK	Specific	_MAPVITEETTLQLEDIIK_	_MAPVITEETTLQLEDIIK_.2
1804	O00566	MPP10_HUMAN	507	LDALSNFHFIPKPPVPEIK	Specific	_LDALSNFHFIPKPPVPEIK_	_LDALSNFHFIPKPPVPEIK_.3
1805	O00566	MPP10_HUMAN	499	MMDSLFLK	Specific	_MMDSLFLK_	_MMDSLFLK_.2
1806	O00566	MPP10_HUMAN	21	ATGRPECFLTIQEGLASK	Specific	_ATGRPEC[Carbamidomethyl (C)]FLTIQEGLASK_	_ATGRPEC[Carbamidomethyl (C)]FLTIQEGLASK_.3
1807	O00566	MPP10_HUMAN	467	LSLAEIYEQEYIK	Specific	_LSLAEIYEQEYIK_	_LSLAEIYEQEYIK_.2
1808	O00566	MPP10_HUMAN	433	IRDQAWDDVVR	Specific	_IRDQAWDDVVR_	_IRDQAWDDVVR_.2
1809	O00566	MPP10_HUMAN	433	IRDQAWDDVVR	Specific	_IRDQAWDDVVR_	_IRDQAWDDVVR_.3
1810	O00566	MPP10_HUMAN	485	TAEEENPEHVEIQK	Specific	_TAEEENPEHVEIQK_	_TAEEENPEHVEIQK_.2
1811	O00566	MPP10_HUMAN	45	VLYDFNK	Specific	_VLYDFNK_	_VLYDFNK_.1
1812	O00566	MPP10_HUMAN	395	RPENSLLEETLHFDHAVR	Specific	_RPENSLLEETLHFDHAVR_	_RPENSLLEETLHFDHAVR_.4
1813	O00567	NOP56_HUMAN	405	LSFYETGEIPRK	Specific	_LSFYETGEIPRK_	_LSFYETGEIPRK_.3
1814	O00567	NOP56_HUMAN	380	SRIDCFSEVPTSVFGEK	Specific-N	_SRIDC[Carbamidomethyl (C)]FSEVPTSVFGEK_	_SRIDC[Carbamidomethyl (C)]FSEVPTSVFGEK_.2
1815	O00567	NOP56_HUMAN	405	LSFYETGEIPRK	Specific	_LSFYETGEIPRK_	_LSFYETGEIPRK_.2
1816	O00567	NOP56_HUMAN	428	AEEAAAEITR	Specific-N	_AEEAAAEITR_	_AEEAAAEITR_.2
1817	O00567	NOP56_HUMAN	21	EVEEISLLQPQVEESVLNLGK	Specific	_EVEEISLLQPQVEESVLNLGK_	_EVEEISLLQPQVEESVLNLGK_.3
1818	O00567	NOP56_HUMAN	289	MSQVAPSLSALIGEAVGAR	Specific	_MSQVAPSLSALIGEAVGAR_	_MSQVAPSLSALIGEAVGAR_.3
1819	O00567	NOP56_HUMAN	405	LSFYETGEIPR	Specific	_LSFYETGEIPR_	_LSFYETGEIPR_.2
1820	O00567	NOP56_HUMAN	100	IGAAIQEELGYNCQTGGVIAEILR	Specific	_IGAAIQEELGYNC[Carbamidomethyl (C)]QTGGVIAEILR_	_IGAAIQEELGYNC[Carbamidomethyl (C)]QTGGVIAEILR_.3
1821	O00567	NOP56_HUMAN	48	LVAFCPFASSQVALENANAVSEGVVHEDLR	Specific	_LVAFC[Carbamidomethyl (C)]PFASSQVALENANAVSEGVVHEDLR_	_LVAFC[Carbamidomethyl (C)]PFASSQVALENANAVSEGVVHEDLR_.4
1822	O00567	NOP56_HUMAN	164	VDNMIIQSISLLDQLDK	Specific	_VDNM[Oxidation (M)]IIQSISLLDQLDK_	_VDNM[Oxidation (M)]IIQSISLLDQLDK_.2
1823	O00567	NOP56_HUMAN	191	EWYGYHFPELVK	Specific	_EWYGYHFPELVK_	_EWYGYHFPELVK_.3
1824	O00567	NOP56_HUMAN	348	YGLIFHSTFIGR	Specific	_YGLIFHSTFIGR_	_YGLIFHSTFIGR_.2
1825	O00567	NOP56_HUMAN	541	EETVNDPEEAGHR	Specific	_EETVNDPEEAGHR_	_EETVNDPEEAGHR_.3
1826	O00567	NOP56_HUMAN	541	EETVNDPEEAGHR	Specific	_EETVNDPEEAGHR_	_EETVNDPEEAGHR_.2
1827	O00567	NOP56_HUMAN	181	DINTFSMR	Specific	_DINTFSMR_	_DINTFSMR_.1
1828	O00567	NOP56_HUMAN	397	LREQVEER	Specific	_LREQVEER_	_LREQVEER_.3
1829	O00567	NOP56_HUMAN	181	DINTFSMR	Specific	_DINTFSMR_	_DINTFSMR_.2
1830	O00567	NOP56_HUMAN	222	ELNEDKLEK	Specific	_ELNEDKLEK_	_ELNEDKLEK_.2
1831	O00567	NOP56_HUMAN	78	LLLETHLPSK	Specific	_LLLETHLPSK_	_LLLETHLPSK_.3
1832	O00567	NOP56_HUMAN	290	SQVAPSLSALIGEAVGAR	Specific-N	_SQVAPSLSALIGEAVGAR_	_SQVAPSLSALIGEAVGAR_.2
1833	O00567	NOP56_HUMAN	258	AIDLINIESFSSR	Specific-N	_AIDLINIESFSSR_	_AIDLINIESFSSR_.2
1834	O00567	NOP56_HUMAN	382	IDCFSEVPTSVFGEK	Specific	_IDC[Carbamidomethyl (C)]FSEVPTSVFGEK_	_IDC[Carbamidomethyl (C)]FSEVPTSVFGEK_.2
1835	O00567	NOP56_HUMAN	189	VREWYGYHFPELVK	Specific	_VREWYGYHFPELVK_	_VREWYGYHFPELVK_.2
1836	O00567	NOP56_HUMAN	423	EAMVQAEEAAAEITR	Specific	_EAMVQAEEAAAEITR_	_EAMVQAEEAAAEITR_.2
1837	O00567	NOP56_HUMAN	289	MSQVAPSLSALIGEAVGAR	Specific	_MSQVAPSLSALIGEAVGAR_	_MSQVAPSLSALIGEAVGAR_.2
1838	O00567	NOP56_HUMAN	191	EWYGYHFPELVK	Specific	_EWYGYHFPELVK_	_EWYGYHFPELVK_.2
1839	O00567	NOP56_HUMAN	91	VLLGVGDPK	Specific	_VLLGVGDPK_	_VLLGVGDPK_.2
1840	O00567	NOP56_HUMAN	91	VLLGVGDPK	Specific	_VLLGVGDPK_	_VLLGVGDPK_.1
1841	O00567	NOP56_HUMAN	171	SISLLDQLDK	Specific-N	_SISLLDQLDK_	_SISLLDQLDK_.2
1842	O00567	NOP56_HUMAN	144	AQLGLGHSYSR	Specific	_AQLGLGHSYSR_	_AQLGLGHSYSR_.2
1843	O00567	NOP56_HUMAN	127	LHFHNLVK	Specific	_LHFHNLVK_	_LHFHNLVK_.1
1844	O00567	NOP56_HUMAN	127	LHFHNLVK	Specific	_LHFHNLVK_	_LHFHNLVK_.2
1845	O00567	NOP56_HUMAN	48	LVAFCPFASSQVALENANAVSEGVVHEDLR	Specific	_LVAFC[Carbamidomethyl (C)]PFASSQVALENANAVSEGVVHEDLR_	_LVAFC[Carbamidomethyl (C)]PFASSQVALENANAVSEGVVHEDLR_.3
1846	O00567	NOP56_HUMAN	222	ELNEDKLEK	Specific	_ELNEDKLEK_	_ELNEDKLEK_.1
1847	O00567	NOP56_HUMAN	135	GLTDLSACK	Specific	_GLTDLSAC[Carbamidomethyl (C)]K_	_GLTDLSAC[Carbamidomethyl (C)]K_.1
1848	O00567	NOP56_HUMAN	289	MSQVAPSLSALIGEAVGAR	Specific	_M[Oxidation (M)]SQVAPSLSALIGEAVGAR_	_M[Oxidation (M)]SQVAPSLSALIGEAVGAR_.2
1849	O00567	NOP56_HUMAN	144	AQLGLGHSYSR	Specific	_AQLGLGHSYSR_	_AQLGLGHSYSR_.3
1850	O00567	NOP56_HUMAN	348	YGLIFHSTFIGR	Specific	_YGLIFHSTFIGR_	_YGLIFHSTFIGR_.3
1851	O00567	NOP56_HUMAN	55	ASSQVALENANAVSEGVVHEDLR	Specific-N	_ASSQVALENANAVSEGVVHEDLR_	_ASSQVALENANAVSEGVVHEDLR_.3
1852	O00567	NOP56_HUMAN	213	LAQFIGNRR	Specific	_LAQFIGNRR_	_LAQFIGNRR_.3
1853	O00567	NOP56_HUMAN	308	LIAHAGSLTNLAK	Specific	_LIAHAGSLTNLAK_	_LIAHAGSLTNLAK_.2
1854	O00567	NOP56_HUMAN	78	LLLETHLPSK	Specific	_LLLETHLPSK_	_LLLETHLPSK_.2
1855	O00567	NOP56_HUMAN	271	VVSLSEYR	Specific	_VVSLSEYR_	_VVSLSEYR_.1
1856	O00567	NOP56_HUMAN	135	GLTDLSACK	Specific	_GLTDLSAC[Carbamidomethyl (C)]K_	_GLTDLSAC[Carbamidomethyl (C)]K_.2
1857	O00567	NOP56_HUMAN	308	LIAHAGSLTNLAK	Specific	_LIAHAGSLTNLAK_	_LIAHAGSLTNLAK_.3
1858	O00567	NOP56_HUMAN	271	VVSLSEYR	Specific	_VVSLSEYR_	_VVSLSEYR_.2
1859	O00567	NOP56_HUMAN	78	LLLETHLPSKK	Specific	_LLLETHLPSKK_	_LLLETHLPSKK_.2
1860	O00567	NOP56_HUMAN	213	LAQFIGNR	Specific	_LAQFIGNR_	_LAQFIGNR_.2
1861	O00567	NOP56_HUMAN	430	EAAAEITR	Specific-N	_EAAAEITR_	_EAAAEITR_.2
1862	O00567	NOP56_HUMAN	321	YPASTVQILGAEK	Specific	_YPASTVQILGAEK_	_YPASTVQILGAEK_.2
1863	O00567	NOP56_HUMAN	213	LAQFIGNRR	Specific	_LAQFIGNRR_	_LAQFIGNRR_.2
1864	O00567	NOP56_HUMAN	537	STPKEETVNDPEEAGHR	Specific	_STPKEETVNDPEEAGHR_	_STPKEETVNDPEEAGHR_.2
1865	O00567	NOP56_HUMAN	279	QSLHTYLR	Specific	_QSLHTYLR_	_QSLHTYLR_.2
1866	O00567	NOP56_HUMAN	565	EEPVSSGPEEAVGK	Specific	_EEPVSSGPEEAVGK_	_EEPVSSGPEEAVGK_.2
1867	O00567	NOP56_HUMAN	203	IINDNATYCR	Specific	_IINDNATYC[Carbamidomethyl (C)]R_	_IINDNATYC[Carbamidomethyl (C)]R_.2
1868	O00567	NOP56_HUMAN	485	QKPQEVPQENGMEDPSISFSK	Specific	_QKPQEVPQENGMEDPSISFSK_	_QKPQEVPQENGMEDPSISFSK_.3
1869	O00567	NOP56_HUMAN	562	FSKEEPVSSGPEEAVGK	Specific	_FSKEEPVSSGPEEAVGK_	_FSKEEPVSSGPEEAVGK_.2
1870	O00567	NOP56_HUMAN	231	LEELTMDGAK	Specific	_LEELTMDGAK_	_LEELTMDGAK_.1
1871	O00567	NOP56_HUMAN	78	LLLETHLPSKK	Specific	_LLLETHLPSKK_	_LLLETHLPSKK_.3
1872	O00567	NOP56_HUMAN	425	MVQAEEAAAEITR	Specific-N	_MVQAEEAAAEITR_	_MVQAEEAAAEITR_.2
1873	O00567	NOP56_HUMAN	243	AILDASR	Specific	_AILDASR_	_AILDASR_.2
1874	O00567	NOP56_HUMAN	231	LEELTMDGAK	Specific	_LEELTMDGAK_	_LEELTMDGAK_.2
1875	O00571	DDX3X_HUMAN	429	SFLLDLLNATGK	Specific	_SFLLDLLNATGK_	_SFLLDLLNATGK_.2
1876	O00571	DDX3X_HUMAN	299	VVYGGADIGQQIR	Specific-N	_VVYGGADIGQQIR_	_VVYGGADIGQQIR_.2
1877	O00571	DDX3X_HUMAN	452	KGADSLEDFLYHEGYAC	Specific-C	_KGADSLEDFLYHEGYAC[Carbamidomethyl (C)]_	_KGADSLEDFLYHEGYAC[Carbamidomethyl (C)]_.2
1878	O00571	DDX3X_HUMAN	200	YTRPTPVQK	Specific	_YTRPTPVQK_	_YTRPTPVQK_.3
1879	O00571	DDX3X_HUMAN	327	LVDMMER	Specific	_LVDMMER_	_LVDMMER_.2
1880	O00571	DDX3X_HUMAN	209	HAIPIIK	Specific	_HAIPIIK_	_HAIPIIK_.1
1881	O00571	DDX3X_HUMAN	408	VGSTSENITQK	Specific	_VGSTSENITQK_	_VGSTSENITQK_.2
1882	O00571	DDX3X_HUMAN	316	GCHLLVATPGR	Specific	_GC[Carbamidomethyl (C)]HLLVATPGR_	_GC[Carbamidomethyl (C)]HLLVATPGR_.3
1883	O00571	DDX3X_HUMAN	555	DLLDLLVEAK	Specific	_DLLDLLVEAK_	_DLLDLLVEAK_.1
1884	O00571	DDX3X_HUMAN	441	DSLTLVFVETKK	Specific	_DSLTLVFVETKK_	_DSLTLVFVETKK_.2
1885	O00571	DDX3X_HUMAN	131	SDEDDWSK	Specific	_SDEDDWSK_	_SDEDDWSK_.1
1886	O00571	DDX3X_HUMAN	114	SGFGKFER	Specific	_SGFGKFER_	_SGFGKFER_.2
1887	O00571	DDX3X_HUMAN	452	KGADSLEDFLYHEGYACTSIHGDR	Specific	_KGADSLEDFLYHEGYAC[Carbamidomethyl (C)]TSIHGDR_	_KGADSLEDFLYHEGYAC[Carbamidomethyl (C)]TSIHGDR_.4
1888	O00571	DDX3X_HUMAN	479	DREEALHQFR	Specific	_DREEALHQFR_	_DREEALHQFR_.3
1889	O00571	DDX3X_HUMAN	265	QYPISLVLAPTR	Specific	_QYPISLVLAPTR_	_QYPISLVLAPTR_.2
1890	O00571	DDX3X_HUMAN	264	KQYPISLVLAPTR	Specific	_KQYPISLVLAPTR_	_KQYPISLVLAPTR_.2
1891	O00571	DDX3X_HUMAN	377	HTMMFSATFPK	Specific	_HTMMFSATFPK_	_HTMMFSATFPK_.2
1892	O00571	DDX3X_HUMAN	316	GCHLLVATPGR	Specific	_GC[Carbamidomethyl (C)]HLLVATPGR_	_GC[Carbamidomethyl (C)]HLLVATPGR_.2
1893	O00571	DDX3X_HUMAN	132	DEDDWSK	Specific-N	_DEDDWSK_	_DEDDWSK_.1
1894	O00571	DDX3X_HUMAN	200	YTRPTPVQK	Specific	_YTRPTPVQK_	_YTRPTPVQK_.2
1895	O00571	DDX3X_HUMAN	336	IGLDFCK	Specific	_IGLDFC[Carbamidomethyl (C)]K_	_IGLDFC[Carbamidomethyl (C)]K_.1
1896	O00571	DDX3X_HUMAN	102	SDYDGIGSR	Specific	_SDYDGIGSR_	_SDYDGIGSR_.2
1897	O00571	DDX3X_HUMAN	512	HVINFDLPSDIEEYVHR	Specific	_HVINFDLPSDIEEYVHR_	_HVINFDLPSDIEEYVHR_.3
1898	O00571	DDX3X_HUMAN	419	VVWVEESDKR	Specific	_VVWVEESDKR_	_VVWVEESDKR_.2
1899	O00571	DDX3X_HUMAN	452	KGADSLEDFLYHEGYACTSIHGDR	Specific	_KGADSLEDFLYHEGYAC[Carbamidomethyl (C)]TSIHGDR_	_KGADSLEDFLYHEGYAC[Carbamidomethyl (C)]TSIHGDR_.3
1900	O00571	DDX3X_HUMAN	100	GRSDYDGIGSR	Specific	_GRSDYDGIGSR_	_GRSDYDGIGSR_.2
1901	O00571	DDX3X_HUMAN	38	YIPPHLR	Specific	_YIPPHLR_	_YIPPHLR_.2
1902	O00571	DDX3X_HUMAN	100	GRSDYDGIGSR	Specific	_GRSDYDGIGSR_	_GRSDYDGIGSR_.3
1903	O00571	DDX3X_HUMAN	209	HAIPIIK	Specific	_HAIPIIK_	_HAIPIIK_.2
1904	O00571	DDX3X_HUMAN	327	LVDMMER	Specific	_LVDMMER_	_LVDMMER_.1
1905	O00571	DDX3X_HUMAN	295	VRPCVVYGGADIGQQIR	Specific	_VRPC[Carbamidomethyl (C)]VVYGGADIGQQIR_	_VRPC[Carbamidomethyl (C)]VVYGGADIGQQIR_.2
1906	O00571	DDX3X_HUMAN	428	RSFLLDLLNATGK	Specific	_RSFLLDLLNATGK_	_RSFLLDLLNATGK_.3
1907	O00571	DDX3X_HUMAN	102	SDYDGIGSR	Specific	_SDYDGIGSR_	_SDYDGIGSR_.1
1908	O00571	DDX3X_HUMAN	139	PLPPSER	Specific	_PLPPSER_	_PLPPSER_.2
1909	O00571	DDX3X_HUMAN	479	DREEALHQFR	Specific	_DREEALHQFR_	_DREEALHQFR_.2
1910	O00571	DDX3X_HUMAN	302	GGADIGQQIR	Specific-N	_GGADIGQQIR_	_GGADIGQQIR_.2
1911	O00571	DDX3X_HUMAN	492	SPILVATAVAAR	Specific	_SPILVATAVAAR_	_SPILVATAVAAR_.2
1912	O00571	DDX3X_HUMAN	441	DSLTLVFVETK	Specific	_DSLTLVFVETK_	_DSLTLVFVETK_.2
1913	O00571	DDX3X_HUMAN	453	GADSLEDFLYHEGYACTSIHGDR	Specific	_GADSLEDFLYHEGYAC[Carbamidomethyl (C)]TSIHGDR_	_GADSLEDFLYHEGYAC[Carbamidomethyl (C)]TSIHGDR_.3
1914	O00571	DDX3X_HUMAN	453	GADSLEDFLYHEGYACT	Specific-C	_GADSLEDFLYHEGYAC[Carbamidomethyl (C)]T_	_GADSLEDFLYHEGYAC[Carbamidomethyl (C)]T_.2
1915	O00571	DDX3X_HUMAN	593	FSGGFGAR	Specific	_FSGGFGAR_	_FSGGFGAR_.2
1916	O00571	DDX3X_HUMAN	2	SHVAVEN	Unspecific	_[Acetyl (Protein N-term)]SHVAVEN_	_[Acetyl (Protein N-term)]SHVAVEN_.1
1917	O00571	DDX3X_HUMAN	512	HVINFDLPSDIEEYVHR	Specific	_HVINFDLPSDIEEYVHR_	_HVINFDLPSDIEEYVHR_.4
1918	O00571	DDX3X_HUMAN	452	KGADSLEDFLYHEGYACT	Specific-C	_KGADSLEDFLYHEGYAC[Carbamidomethyl (C)]T_	_KGADSLEDFLYHEGYAC[Carbamidomethyl (C)]T_.2
1919	O00571	DDX3X_HUMAN	146	LEQELFSGGNTGINFEK	Specific	_LEQELFSGGNTGINFEK_	_LEQELFSGGNTGINFEK_.2
1920	O00571	DDX3X_HUMAN	139	PLPPSERLEQELFSGGNTGINFEK	Specific	_PLPPSERLEQELFSGGNTGINFEK_	_PLPPSERLEQELFSGGNTGINFEK_.3
1921	O00571	DDX3X_HUMAN	36	GRYIPPHLR	Specific	_GRYIPPHLR_	_GRYIPPHLR_.3
1922	O00571	DDX3X_HUMAN	352	MLDMGFEPQIR	Specific	_MLDMGFEPQIR_	_MLDMGFEPQIR_.2
1923	O00571	DDX3X_HUMAN	555	DLLDLLVEAK	Specific	_DLLDLLVEAK_	_DLLDLLVEAK_.2
1924	O00571	DDX3X_HUMAN	127	WCDKSDEDDWSK	Specific	_WC[Carbamidomethyl (C)]DKSDEDDWSK_	_WC[Carbamidomethyl (C)]DKSDEDDWSK_.2
1925	O00571	DDX3X_HUMAN	295	VRPCVVYGGADIGQQIR	Specific	_VRPC[Carbamidomethyl (C)]VVYGGADIGQQIR_	_VRPC[Carbamidomethyl (C)]VVYGGADIGQQIR_.3
1926	O00571	DDX3X_HUMAN	336	IGLDFCK	Specific	_IGLDFC[Carbamidomethyl (C)]K_	_IGLDFC[Carbamidomethyl (C)]K_.2
1927	O00571	DDX3X_HUMAN	277	ELAVQIYEEAR	Specific	_ELAVQIYEEAR_	_ELAVQIYEEAR_.2
1928	O00571	DDX3X_HUMAN	277	ELAVQIYEEARK	Specific	_ELAVQIYEEARK_	_ELAVQIYEEARK_.3
1929	O00571	DDX3X_HUMAN	277	ELAVQIYEEARK	Specific	_ELAVQIYEEARK_	_ELAVQIYEEARK_.2
1930	O00571	DDX3X_HUMAN	343	YLVLDEADR	Specific	_YLVLDEADR_	_YLVLDEADR_.2
1931	O00571	DDX3X_HUMAN	504	GLDISNVK	Specific	_GLDISNVK_	_GLDISNVK_.2
1932	O00571	DDX3X_HUMAN	512	HVINFDLPSDIEEYVHR	Specific	_HVINFDLPSDIEEYVHR_	_HVINFDLPSDIEEYVHR_.2
1933	O00571	DDX3X_HUMAN	219	DLMACAQTGSGK	Specific	_DLMAC[Carbamidomethyl (C)]AQTGSGK_	_DLMAC[Carbamidomethyl (C)]AQTGSGK_.2
1934	O00571	DDX3X_HUMAN	343	YLVLDEADR	Specific	_YLVLDEADR_	_YLVLDEADR_.1
1935	O00571	DDX3X_HUMAN	419	VVWVEESDKR	Specific	_VVWVEESDKR_	_VVWVEESDKR_.3
1936	O00571	DDX3X_HUMAN	504	GLDISNVK	Specific	_GLDISNVK_	_GLDISNVK_.1
1937	O00571	DDX3X_HUMAN	535	VGNLGLATSFFNER	Specific	_VGNLGLATSFFNER_	_VGNLGLATSFFNER_.2
1938	O00571	DDX3X_HUMAN	352	MLDMGFEPQIR	Specific	_M[Oxidation (M)]LDMGFEPQIR_	_M[Oxidation (M)]LDMGFEPQIR_.2
1939	O00571	DDX3X_HUMAN	388	EIQMLAR	Specific	_EIQMLAR_	_EIQMLAR_.2
1940	O00584	RNT2_HUMAN	118	HGTCAAQVDALNSQK	Specific	_HGTC[Carbamidomethyl (C)]AAQVDALNSQK_	_HGTC[Carbamidomethyl (C)]AAQVDALNSQK_.2
1941	O00584	RNT2_HUMAN	144	ELDLNSVLLK	Specific	_ELDLNSVLLK_	_ELDLNSVLLK_.2
1942	O00584	RNT2_HUMAN	78	SWPFNLEEIK	Specific	_SWPFNLEEIK_	_SWPFNLEEIK_.2
1943	O00592	PODXL_HUMAN	376	LISLICR	Specific	_LISLIC[Carbamidomethyl (C)]R_	_LISLIC[Carbamidomethyl (C)]R_.2
1944	O00592	PODXL_HUMAN	430	DKWDELK	Specific	_DKWDELK_	_DKWDELK_.2
1945	O00625	PIR_HUMAN	167	TPTLYLDFK	Specific	_TPTLYLDFK_	_TPTLYLDFK_.1
1946	O00625	PIR_HUMAN	47	GGRPGGFPDHPHR	Specific	_GGRPGGFPDHPHR_	_GGRPGGFPDHPHR_.2
1947	O00625	PIR_HUMAN	199	GDVYIGPDDAQQK	Specific-N	_GDVYIGPDDAQQK_	_GDVYIGPDDAQQK_.2
1948	O00625	PIR_HUMAN	85	MNPGDLQWMTAGR	Specific	_MNPGDLQWMTAGR_	_MNPGDLQWMTAGR_.2
1949	O00625	PIR_HUMAN	38	PFLLFDEFK	Specific-N	_PFLLFDEFK_	_PFLLFDEFK_.2
1950	O00625	PIR_HUMAN	26	RSIGRPELK	Specific	_RSIGRPELK_	_RSIGRPELK_.3
1951	O00625	PIR_HUMAN	212	IEPHHTAVLGEGDSVQVENKDPKR	Specific	_IEPHHTAVLGEGDSVQVENKDPKR_	_IEPHHTAVLGEGDSVQVENKDPKR_.4
1952	O00625	PIR_HUMAN	260	TNEEISQAILDFR	Specific-N	_TNEEISQAILDFR_	_TNEEISQAILDFR_.2
1953	O00625	PIR_HUMAN	167	TPTLYLDFK	Specific	_TPTLYLDFK_	_TPTLYLDFK_.2
1954	O00625	PIR_HUMAN	212	IEPHHTAVLGEGDSVQVENKDPK	Specific	_IEPHHTAVLGEGDSVQVENKDPK_	_IEPHHTAVLGEGDSVQVENKDPK_.3
1955	O00625	PIR_HUMAN	126	MVEPQYQELK	Specific	_MVEPQYQELK_	_MVEPQYQELK_.2
1956	O00625	PIR_HUMAN	212	IEPHHTAVLGEGDSVQVENK	Specific	_IEPHHTAVLGEGDSVQVENK_	_IEPHHTAVLGEGDSVQVENK_.3
1957	O00625	PIR_HUMAN	145	DGVTVAVISGEALGIK	Specific	_DGVTVAVISGEALGIK_	_DGVTVAVISGEALGIK_.2
1958	O00625	PIR_HUMAN	6	KVTLSVLSR	Specific	_KVTLSVLSR_	_KVTLSVLSR_.2
1959	O00625	PIR_HUMAN	15	EQSEGVGAR	Specific	_EQSEGVGAR_	_EQSEGVGAR_.2
1960	O00625	PIR_HUMAN	47	GGRPGGFPDHPHR	Specific	_GGRPGGFPDHPHR_	_GGRPGGFPDHPHR_.3
1961	O00625	PIR_HUMAN	27	SIGRPELK	Specific	_SIGRPELK_	_SIGRPELK_.2
1962	O00625	PIR_HUMAN	136	SEEIPKPSK	Specific	_SEEIPKPSK_	_SEEIPKPSK_.2
1963	O00625	PIR_HUMAN	259	NTNEEISQAILDFR	Specific-N	_NTNEEISQAILDFR_	_NTNEEISQAILDFR_.2
1964	O00625	PIR_HUMAN	60	GFETVSYLLEGGSMAHEDFCGHTGK	Specific	_GFETVSYLLEGGSMAHEDFC[Carbamidomethyl (C)]GHTGK_	_GFETVSYLLEGGSMAHEDFC[Carbamidomethyl (C)]GHTGK_.3
1965	O00625	PIR_HUMAN	196	TISGDVYIGPDDAQQK	Specific-N	_TISGDVYIGPDDAQQK_	_TISGDVYIGPDDAQQK_.2
1966	O00625	PIR_HUMAN	212	IEPHHTAVLGEGDSVQVENK	Specific	_IEPHHTAVLGEGDSVQVENK_	_IEPHHTAVLGEGDSVQVENK_.2
1967	O00629	IMA3_HUMAN	50	NVPHEDICEDSDIDGDYRVQ	Specific-C	_NVPHEDIC[Carbamidomethyl (C)]EDSDIDGDYRVQ_	_NVPHEDIC[Carbamidomethyl (C)]EDSDIDGDYRVQ_.3
1968	O00629	IMA3_HUMAN	441	MAEDEAETIGNLIEECGGLEK	Specific	_MAEDEAETIGNLIEEC[Carbamidomethyl (C)]GGLEK_	_MAEDEAETIGNLIEEC[Carbamidomethyl (C)]GGLEK_.3
1969	O00629	IMA3_HUMAN	30	NEVVVELRK	Specific	_NEVVVELRK_	_NEVVVELRK_.2
1970	O00629	IMA3_HUMAN	113	SGILPILVHC	Specific-C	_SGILPILVHC[Carbamidomethyl (C)]_	_SGILPILVHC[Carbamidomethyl (C)]_.2
1971	O00629	IMA3_HUMAN	401	KDQVAYLIQQNVIPPFCNLLTVK	Specific	_KDQVAYLIQQNVIPPFC[Carbamidomethyl (C)]NLLTVK_	_KDQVAYLIQQNVIPPFC[Carbamidomethyl (C)]NLLTVK_.3
1972	O00629	IMA3_HUMAN	462	IEQLQNHENEDIYK	Specific	_IEQLQNHENEDIYK_	_IEQLQNHENEDIYK_.2
1973	O00629	IMA3_HUMAN	79	NASSDNQGIQLSAVQAAR	Specific-N	_NASSDNQGIQLSAVQAAR_	_NASSDNQGIQLSAVQAAR_.2
1974	O00629	IMA3_HUMAN	113	SGILPILVHCLER	Specific	_SGILPILVHC[Carbamidomethyl (C)]LER_	_SGILPILVHC[Carbamidomethyl (C)]LER_.2
1975	O00629	IMA3_HUMAN	219	NVTWVMVNLCR	Specific	_NVTWVMVNLC[Carbamidomethyl (C)]R_	_NVTWVMVNLC[Carbamidomethyl (C)]R_.2
1976	O00629	IMA3_HUMAN	462	IEQLQNHENEDIYK	Specific	_IEQLQNHENEDIYK_	_IEQLQNHENEDIYK_.3
1977	O00629	IMA3_HUMAN	165	LLHSPHQNVCEQAVWALGNIIGDGPQCR	Specific	_LLHSPHQNVC[Carbamidomethyl (C)]EQAVWALGNIIGDGPQC[Carbamidomethyl (C)]R_	_LLHSPHQNVC[Carbamidomethyl (C)]EQAVWALGNIIGDGPQC[Carbamidomethyl (C)]R_.4
1978	O00629	IMA3_HUMAN	307	AVGNIVTGTDEQTQVVLNCDALSHFPALLTHPK	Specific	_AVGNIVTGTDEQTQVVLNC[Carbamidomethyl (C)]DALSHFPALLTHPK_	_AVGNIVTGTDEQTQVVLNC[Carbamidomethyl (C)]DALSHFPALLTHPK_.4
1979	O00629	IMA3_HUMAN	30	NEVVVELR	Specific	_NEVVVELR_	_NEVVVELR_.2
1980	O00629	IMA3_HUMAN	424	DAQVVQVVLDGLSNILK	Specific	_DAQVVQVVLDGLSNILK_	_DAQVVQVVLDGLSNILK_.2
1981	O00629	IMA3_HUMAN	113	SGILPILVHCLER	Specific	_SGILPILVHC[Carbamidomethyl (C)]LER_	_SGILPILVHC[Carbamidomethyl (C)]LER_.3
1982	O00629	IMA3_HUMAN	462	IEQLQNHENEDIYKL	Specific-C	_IEQLQNHENEDIYKL_	_IEQLQNHENEDIYKL_.2
1983	O00629	IMA3_HUMAN	70	NTSLEAIVQNASSDNQGIQLSAVQAAR	Specific-N	_NTSLEAIVQNASSDNQGIQLSAVQAAR_	_NTSLEAIVQNASSDNQGIQLSAVQAAR_.3
1984	O00629	IMA3_HUMAN	165	LLHSPHQNVCEQAVWALGNIIGDGPQCR	Specific	_LLHSPHQNVC[Carbamidomethyl (C)]EQAVWALGNIIGDGPQC[Carbamidomethyl (C)]R_	_LLHSPHQNVC[Carbamidomethyl (C)]EQAVWALGNIIGDGPQC[Carbamidomethyl (C)]R_.3
1985	O00629	IMA3_HUMAN	113	SGILPILVH	Specific-C	_SGILPILVH_	_SGILPILVH_.2
1986	O00712	NFIB_HUMAN	56	AVKDELLSEKPEIK	Specific	_AVKDELLSEKPEIK_	_AVKDELLSEKPEIK_.3
1987	O00712	NFIB_HUMAN	56	AVKDELLSEKPEIK	Specific	_AVKDELLSEKPEIK_	_AVKDELLSEKPEIK_.2
1988	O00712	NFIB_HUMAN	154	SPHCTNPALCVQPHHITVSVK	Specific	_SPHC[Carbamidomethyl (C)]TNPALC[Carbamidomethyl (C)]VQPHHITVSVK_	_SPHC[Carbamidomethyl (C)]TNPALC[Carbamidomethyl (C)]VQPHHITVSVK_.4
1989	O00712	NFIB_HUMAN	215	SGVFNVSELVR	Specific	_SGVFNVSELVR_	_SGVFNVSELVR_.2
1990	O00712	NFIB_HUMAN	203	NPPGYLEDSFVK	Specific	_NPPGYLEDSFVK_	_NPPGYLEDSFVK_.2
1991	O00712	NFIB_HUMAN	100	KHPCCVLSNPDQK	Specific	_KHPC[Carbamidomethyl (C)]C[Carbamidomethyl (C)]VLSNPDQK_	_KHPC[Carbamidomethyl (C)]C[Carbamidomethyl (C)]VLSNPDQK_.2
1992	O00712	NFIB_HUMAN	154	SPHCTNPALCVQPHHITVSVK	Specific	_SPHC[Carbamidomethyl (C)]TNPALC[Carbamidomethyl (C)]VQPHHITVSVK_	_SPHC[Carbamidomethyl (C)]TNPALC[Carbamidomethyl (C)]VQPHHITVSVK_.3
1993	O00712	NFIB_HUMAN	26	AIAYTWFNLQAR	Specific	_AIAYTWFNLQAR_	_AIAYTWFNLQAR_.2
1994	O00712	NFIB_HUMAN	86	QEYREDFVLTVTGK	Specific	_QEYREDFVLTVTGK_	_QEYREDFVLTVTGK_.2
1995	O00743	PPP6_HUMAN	276	DVNTREPK	Specific	_DVNTREPK_	_DVNTREPK_.2
1996	O00743	PPP6_HUMAN	299	TTTPYFL	Specific	_TTTPYFL_	_TTTPYFL_.1
1997	O00743	PPP6_HUMAN	182	NQEIPHK	Specific	_NQEIPHK_	_NQEIPHK_.2
1998	O00743	PPP6_HUMAN	211	GAGWLFGAK	Specific	_GAGWLFGAK_	_GAGWLFGAK_.2
1999	O00743	PPP6_HUMAN	220	VTNEFVHINNLK	Specific	_VTNEFVHINNLK_	_VTNEFVHINNLK_.3
[truncated: 97,632 more rows]
