# Supplementary material for: Structure-function relationship of alpha-synuclein fibrillar polymorphs derived from distinct synucleinopathies
Source: Mol Syst Biol. 2026 Mar 11;22(6):868–901. doi: 10.1038/s44320-026-00199-5 (PMC13230553; doi:10.1038/s44320-026-00199-5)
Supplement: Supplementary file 20 — Dataset EV10 [file 44320_2026_199_MOESM20_ESM.xlsx]

## Sheet: Legend
Dataset EV10	List of proteins and peptides identified in iPSC-derived cortical neurons (Figure 6)

## Sheet: Detaset EV10
Number	PG.ProteinNames	PG.ProteinAccessions	PEP.DigestType....Trypsin.P.	PEP.NrOfMissedCleavages	PEP.PeptidePosition	PEP.StrippedSequence	EG.PrecursorId
1	1433B_HUMAN	P31946	Specific	0	30	AVTEQGHELSNEER	_AVTEQGHELSNEER_.3
2	1433B_HUMAN	P31946	Specific-N	1	29	KAVTEQGHELSNEER	_KAVTEQGHELSNEER_.2
3	1433B_HUMAN	P31946	Specific-N	0	197	AFDEAIAELDTLNEESYK	_AFDEAIAELDTLNEESYK_.2
4	1433B_HUMAN	P31946	Specific	0	106	YLIPNATQPESK	_YLIPNATQPESK_.2
5	1433B_HUMAN	P31946	Specific	0	30	AVTEQGHELSNEER	_AVTEQGHELSNEER_.2
6	1433B_HUMAN	P31946	Specific	0	196	TAFDEAIAELDTLNEESYK	_TAFDEAIAELDTLNEESYK_.3
7	1433B_HUMAN	P31946	Specific-N	0	205	LDTLNEESYK	_LDTLNEESYK_.2
8	1433B_HUMAN	P31946	Specific	1	141	QTTVSNSQQAYQEAFEISKK	_QTTVSNSQQAYQEAFEISKK_.3
9	1433B_HUMAN	P31946	Specific-N	0	35	GHELSNEER	_GHELSNEER_.2
10	1433B_HUMAN	P31946	Specific	0	196	TAFDEAIAELDTLNEESYK	_TAFDEAIAELDTLNEESYK_.2
11	1433B_HUMAN	P31946	Specific-N	0	197	AFDEAIAELDTLNEESYK	_AFDEAIAELDTLNEESYK_.3
12	1433B_HUMAN	P31946	Specific-N	0	198	FDEAIAELDTLNEESYK	_FDEAIAELDTLNEESYK_.2
13	1433B_HUMAN	P31946	Specific-N	0	32	TEQGHELSNEER	_TEQGHELSNEER_.2
14	1433B_HUMAN	P31946	Specific	0	141	QTTVSNSQQAYQEAFEISK	_QTTVSNSQQAYQEAFEISK_.2
15	1433B_HUMAN	P31946	Specific	0	130	YLSEVASGDNK	_YLSEVASGDNK_.2
16	1433E_HUMAN	P62258	Specific	1	131	YLAEFATGNDRK	_YLAEFATGNDRK_.2
17	1433E_HUMAN	P62258	Specific-N	0	155	ASDIAMTELPPTHPIR	_ASDIAMTELPPTHPIR_.2
18	1433E_HUMAN	P62258	Specific-N	0	164	PPTHPIR	_PPTHPIR_.2
19	1433E_HUMAN	P62258	Specific-N	1	86	RQMVETELK	_RQMVETELK_.2
20	1433E_HUMAN	P62258	Specific-N	1	2	DDREDLVYQAK	_DDREDLVYQAK_.2
21	1433E_HUMAN	P62258	Specific	1	13	LAEQAERYDEMVESMK	_LAEQAERYDEMVESMK_.2
22	1433E_HUMAN	P62258	Specific-C	1	1	MDDREDLVYQA	_[Acetyl (Protein N-term)]MDDREDLVYQA_.2
23	1433E_HUMAN	P62258	Specific-C	2	62	IISSIEQKEENKG	_IISSIEQKEENKG_.2
24	1433E_HUMAN	P62258	Specific	1	1	MDDREDLVYQAK	_[Acetyl (Protein N-term)]M[Oxidation (M)]DDREDLVYQAK_.2
25	1433E_HUMAN	P62258	Specific-N	0	98	CDILDVLDK	_C[Carbamidomethyl (C)]DILDVLDK_.2
26	1433E_HUMAN	P62258	Specific	0	143	EAAENSLVAYK	_EAAENSLVAYK_.2
27	1433E_HUMAN	P62258	Specific-N	0	199	FDDAIAELDTLSEESYK	_FDDAIAELDTLSEESYK_.2
28	1433E_HUMAN	P62258	Specific-N	0	199	FDDAIAELDTLSEESYK	_FDDAIAELDTLSEESYK_.3
29	1433E_HUMAN	P62258	Specific	1	20	YDEMVESMKK	_YDEMVESMKK_.3
30	1433E_HUMAN	P62258	Specific-C	1	143	EAAENSLVAYKA	_EAAENSLVAYKA_.2
31	1433E_HUMAN	P62258	Specific	0	95	LICCDILDVLDK	_LIC[Carbamidomethyl (C)]C[Carbamidomethyl (C)]DILDVLDK_.3
32	1433E_HUMAN	P62258	Specific	2	62	IISSIEQKEENKGGEDK	_IISSIEQKEENKGGEDK_.4
33	1433E_HUMAN	P62258	Specific	0	131	YLAEFATGNDR	_YLAEFATGNDR_.2
34	1433E_HUMAN	P62258	Specific	0	226	DNLTLWTSDMQGDGEEQNK	_DNLTLWTSDMQGDGEEQNK_.2
35	1433E_HUMAN	P62258	Specific	0	154	AASDIAMTELPPTHPIR	_AASDIAMTELPPTHPIR_.2
36	1433E_HUMAN	P62258	Specific	0	154	AASDIAMTELPPTHPIR	_AASDIAMTELPPTHPIR_.3
37	1433E_HUMAN	P62258	Specific-N	2	12	KLAEQAERYDEMVESMK	_KLAEQAERYDEMVESMK_.3
38	1433E_HUMAN	P62258	Specific	1	20	YDEMVESMKK	_YDEMVESMKK_.2
39	1433E_HUMAN	P62258	Specific	1	1	MDDREDLVYQAK	_[Acetyl (Protein N-term)]MDDREDLVYQAK_.2
40	1433E_HUMAN	P62258	Specific	0	30	VAGMDVELTVEER	_VAGMDVELTVEER_.2
41	1433E_HUMAN	P62258	Specific	0	87	QMVETELK	_QMVETELK_.2
42	1433E_HUMAN	P62258	Specific	1	13	LAEQAERYDEMVESMK	_LAEQAERYDEMVESMK_.3
43	1433E_HUMAN	P62258	Specific	0	245	EALQDVEDENQ	_EALQDVEDENQ_.2
44	1433E_HUMAN	P62258	Specific	0	30	VAGMDVELTVEER	_VAGM[Oxidation (M)]DVELTVEER_.2
45	1433E_HUMAN	P62258	Specific-N	0	99	DILDVLDK	_DILDVLDK_.1
46	1433E_HUMAN	P62258	Specific-N	0	34	DVELTVEER	_DVELTVEER_.2
47	1433E_HUMAN	P62258	Specific-N	0	178	SVFYYEILNSPDR	_SVFYYEILNSPDR_.2
48	1433E_HUMAN	P62258	Specific-N	0	176	NFSVFYYEILNSPDR	_NFSVFYYEILNSPDR_.2
49	1433E_HUMAN	P62258	Specific-N	0	179	VFYYEILNSPDR	_VFYYEILNSPDR_.2
50	1433E_HUMAN	P62258	Specific-N	0	155	ASDIAMTELPPTHPIR	_ASDIAMTELPPTHPIR_.3
51	1433E_HUMAN	P62258	Specific	0	62	IISSIEQK	_IISSIEQK_.2
52	1433E_HUMAN	P62258	Specific-N	1	64	SSIEQKEENK	_SSIEQKEENK_.2
53	1433E_HUMAN	P62258	Specific	0	62	IISSIEQK	_IISSIEQK_.1
54	1433E_HUMAN	P62258	Specific-N	1	63	ISSIEQKEENK	_ISSIEQKEENK_.2
55	1433E_HUMAN	P62258	Specific	1	142	KEAAENSLVAYK	_KEAAENSLVAYK_.2
56	1433E_HUMAN	P62258	Specific	0	107	HLIPAANTGESK	_HLIPAANTGESK_.2
57	1433E_HUMAN	P62258	Specific	1	62	IISSIEQKEENK	_IISSIEQKEENK_.2
58	1433E_HUMAN	P62258	Specific	1	29	KVAGMDVELTVEER	_KVAGMDVELTVEER_.2
59	1433E_HUMAN	P62258	Specific-N	0	198	AFDDAIAELDTLSEESYK	_AFDDAIAELDTLSEESYK_.2
60	1433E_HUMAN	P62258	Specific-N	0	99	DILDVLDK	_DILDVLDK_.2
61	1433E_HUMAN	P62258	Specific-N	1	133	AEFATGNDRK	_AEFATGNDRK_.2
62	1433E_HUMAN	P62258	Specific-N	0	162	ELPPTHPIR	_ELPPTHPIR_.2
63	1433E_HUMAN	P62258	Specific	2	13	LAEQAERYDEMVESMKK	_LAEQAERYDEMVESMKK_.3
64	1433E_HUMAN	P62258	Specific	0	226	DNLTLWTSDMQGDGEEQNK	_DNLTLWTSDMQGDGEEQNK_.3
65	1433E_HUMAN	P62258	Specific	1	62	IISSIEQKEENK	_IISSIEQKEENK_.3
66	1433E_HUMAN	P62258	Specific-N	1	196	KAAFDDAIAELDTLSEESYK	_KAAFDDAIAELDTLSEESYK_.3
67	1433E_HUMAN	P62258	Specific-N	0	181	YYEILNSPDR	_YYEILNSPDR_.2
68	1433E_HUMAN	P62258	Specific	0	95	LICCDILDVLDK	_LIC[Carbamidomethyl (C)]C[Carbamidomethyl (C)]DILDVLDK_.2
69	1433E_HUMAN	P62258	Specific	1	29	KVAGMDVELTVEER	_KVAGMDVELTVEER_.3
70	1433E_HUMAN	P62258	Specific	0	20	YDEMVESMK	_YDEMVESMK_.2
71	1433E_HUMAN	P62258	Specific	2	62	IISSIEQKEENKGGEDK	_IISSIEQKEENKGGEDK_.3
72	1433E_HUMAN	P62258	Specific-N	0	234	DMQGDGEEQNK	_DMQGDGEEQNK_.2
73	1433E_HUMAN	P62258	Specific-N	0	162	ELPPTHPIR	_ELPPTHPIR_.3
74	1433E_HUMAN	P62258	Specific	1	131	YLAEFATGNDRK	_YLAEFATGNDRK_.3
75	1433E_HUMAN	P62258	Specific-N	0	198	AFDDAIAELDTLSEESYK	_AFDDAIAELDTLSEESYK_.3
76	1433E_HUMAN	P62258	Specific	0	107	HLIPAANTGESK	_HLIPAANTGESK_.3
77	1433E_HUMAN	P62258	Specific-N	0	156	SDIAMTELPPTHPIR	_SDIAMTELPPTHPIR_.2
78	1433E_HUMAN	P62258	Specific	2	62	IISSIEQKEENKGGEDK	_IISSIEQKEENKGGEDK_.2
79	1433E_HUMAN	P62258	Specific	2	13	LAEQAERYDEMVESMKK	_LAEQAERYDEMVESMKK_.4
80	1433E_HUMAN	P62258	Specific-N	0	97	CCDILDVLDK	_C[Carbamidomethyl (C)]C[Carbamidomethyl (C)]DILDVLDK_.2
81	1433E_HUMAN	P62258	Specific-N	0	156	SDIAMTELPPTHPIR	_SDIAMTELPPTHPIR_.3
82	1433F_HUMAN	Q04917	Specific	0	144	NSVVEASEAAYK	_NSVVEASEAAYK_.2
83	1433F_HUMAN	Q04917	Specific	0	163	EQMQPTHPIR	_EQMQPTHPIR_.3
84	1433F_HUMAN	Q04917	Specific	1	143	KNSVVEASEAAYK	_KNSVVEASEAAYK_.2
85	1433F_HUMAN	Q04917	Specific	1	133	YLAEVASGEKK	_YLAEVASGEKK_.2
86	1433F_HUMAN	Q04917	Specific-N	1	28	KAVTELNEPLSNEDR	_KAVTELNEPLSNEDR_.3
87	1433F_HUMAN	Q04917	Specific-N	1	28	KAVTELNEPLSNEDR	_KAVTELNEPLSNEDR_.2
88	1433F_HUMAN	Q04917	Specific	0	92	ELETVCNDVLSLLDK	_ELETVC[Carbamidomethyl (C)]NDVLSLLDK_.2
89	1433F_HUMAN	Q04917	Specific	1	133	YLAEVASGEKK	_YLAEVASGEKK_.3
90	1433F_HUMAN	Q04917	Specific	0	29	AVTELNEPLSNEDR	_AVTELNEPLSNEDR_.2
91	1433F_HUMAN	Q04917	Specific-N	1	2	GDREQLLQR	_[Acetyl (Protein N-term)]GDREQLLQR_.2
92	1433F_HUMAN	Q04917	Specific	0	163	EQMQPTHPIR	_EQMQPTHPIR_.2
93	1433F_HUMAN	Q04917	Specific	0	133	YLAEVASGEK	_YLAEVASGEK_.2
94	1433F_HUMAN	Q04917	Specific	0	20	YDDMASAMK	_YDDMASAMK_.2
95	1433F_HUMAN	Q04917	Specific	0	199	QAFDDAIAELDTLNEDSYK	_QAFDDAIAELDTLNEDSYK_.3
96	1433F_HUMAN	Q04917	Specific-N	2	28	KAVTELNEPLSNEDRNLLSVAYK	_KAVTELNEPLSNEDRNLLSVAYK_.3
97	1433F_HUMAN	Q04917	Specific	1	29	AVTELNEPLSNEDRNLLSVAYK	_AVTELNEPLSNEDRNLLSVAYK_.3
98	1433F_HUMAN	Q04917	Specific	0	199	QAFDDAIAELDTLNEDSYK	_QAFDDAIAELDTLNEDSYK_.2
99	1433F_HUMAN	Q04917	Specific	0	111	NCNDFQYESK	_NC[Carbamidomethyl (C)]NDFQYESK_.2
100	1433G_HUMAN	P61981	Specific-N	1	2	VDREQLVQK	_[Acetyl (Protein N-term)]VDREQLVQK_.2
101	1433G_HUMAN	P61981	Specific-N	1	2	VDREQLVQK	_VDREQLVQK_.2
102	1433G_HUMAN	P61981	Specific	1	13	LAEQAERYDDMAAAMK	_LAEQAERYDDMAAAMK_.2
103	1433G_HUMAN	P61981	Specific	0	144	ATVVESSEK	_ATVVESSEK_.2
104	1433G_HUMAN	P61981	Specific-N	1	28	KNVTELNEPLSNEER	_KNVTELNEPLSNEER_.3
105	1433G_HUMAN	P61981	Specific-N	0	154	YSEAHEISK	_YSEAHEISK_.2
106	1433G_HUMAN	P61981	Specific-N	0	188	NAPEQACHLAK	_NAPEQAC[Carbamidomethyl (C)]HLAK_.3
107	1433G_HUMAN	P61981	Specific-N	1	28	KNVTELNEPLSNEER	_KNVTELNEPLSNEER_.2
108	1433G_HUMAN	P61981	Specific	1	143	RATVVESSEK	_RATVVESSEK_.3
109	1433G_HUMAN	P61981	Specific	0	133	YLAEVATGEK	_YLAEVATGEK_.2
110	1433G_HUMAN	P61981	Specific	0	153	AYSEAHEISK	_AYSEAHEISK_.3
111	1433G_HUMAN	P61981	Specific-N	0	200	AFDDAIAELDTLNEDSYK	_AFDDAIAELDTLNEDSYK_.2
112	1433G_HUMAN	P61981	Specific	1	1	MVDREQLVQK	_MVDREQLVQK_.2
113	1433G_HUMAN	P61981	Specific-N	1	191	EQACHLAKTAFDDAIAELDTLNEDSYK	_EQAC[Carbamidomethyl (C)]HLAKTAFDDAIAELDTLNEDSYK_.3
114	1433G_HUMAN	P61981	Specific-N	0	200	AFDDAIAELDTLNEDSYK	_AFDDAIAELDTLNEDSYK_.3
115	1433G_HUMAN	P61981	Specific-N	0	201	FDDAIAELDTLNEDSYK	_FDDAIAELDTLNEDSYK_.2
116	1433G_HUMAN	P61981	Specific-C	1	163	EHMQPTHPIRL	_EHMQPTHPIRL_.3
117	1433G_HUMAN	P61981	Specific	1	143	RATVVESSEK	_RATVVESSEK_.2
118	1433G_HUMAN	P61981	Specific	0	29	NVTELNEPLSNEER	_NVTELNEPLSNEER_.2
119	1433G_HUMAN	P61981	Specific-N	0	113	SETQYESK	_SETQYESK_.2
120	1433G_HUMAN	P61981	Specific-N	0	210	TLNEDSYK	_TLNEDSYK_.2
121	1433G_HUMAN	P61981	Specific	0	199	TAFDDAIAELDTLNEDSYK	_TAFDDAIAELDTLNEDSYK_.2
122	1433G_HUMAN	P61981	Specific	0	153	AYSEAHEISK	_AYSEAHEISK_.2
123	1433G_HUMAN	P61981	Specific	1	133	YLAEVATGEKR	_YLAEVATGEKR_.2
124	1433G_HUMAN	P61981	Specific-N	0	183	YYEIQNAPEQACHLAK	_YYEIQNAPEQAC[Carbamidomethyl (C)]HLAK_.2
125	1433G_HUMAN	P61981	Specific	0	228	DNLTLWTSDQQDDDGGEGNN	_DNLTLWTSDQQDDDGGEGNN_.2
126	1433G_HUMAN	P61981	Specific	1	133	YLAEVATGEKR	_YLAEVATGEKR_.3
127	1433G_HUMAN	P61981	Specific-N	0	183	YYEIQNAPEQACHLAK	_YYEIQNAPEQAC[Carbamidomethyl (C)]HLAK_.3
128	1433G_HUMAN	P61981	Specific-N	1	198	KTAFDDAIAELDTLNEDSYK	_KTAFDDAIAELDTLNEDSYK_.3
129	1433G_HUMAN	P61981	Specific-N	0	208	LDTLNEDSYK	_LDTLNEDSYK_.2
130	1433G_HUMAN	P61981	Specific-N	0	188	NAPEQACHLAK	_NAPEQAC[Carbamidomethyl (C)]HLAK_.2
131	1433G_HUMAN	P61981	Specific-C	1	13	LAEQAERYDDMAAA	_LAEQAERYDDMAAA_.2
132	1433G_HUMAN	P61981	Specific	0	163	EHMQPTHPIR	_EHMQPTHPIR_.2
133	1433G_HUMAN	P61981	Specific	0	163	EHMQPTHPIR	_EHMQPTHPIR_.3
134	1433G_HUMAN	P61981	Specific	0	111	NCSETQYESK	_NC[Carbamidomethyl (C)]SETQYESK_.2
135	1433G_HUMAN	P61981	Specific	0	20	YDDMAAAMK	_YDDMAAAMK_.2
136	1433G_HUMAN	P61981	Specific-N	0	155	SEAHEISK	_SEAHEISK_.2
137	1433G_HUMAN	P61981	Specific	0	199	TAFDDAIAELDTLNEDSYK	_TAFDDAIAELDTLNEDSYK_.3
138	1433T_HUMAN	P27348	Specific	0	140	QTIDNSQGAYQEAFDISK	_QTIDNSQGAYQEAFDISK_.2
139	1433T_HUMAN	P27348	Specific-C	0	223	DNLTLWTSDSAGEECDAA	_DNLTLWTSDSAGEEC[Carbamidomethyl (C)]DAA_.2
140	1433T_HUMAN	P27348	Specific	0	128	YLAEVACGDDR	_YLAEVAC[Carbamidomethyl (C)]GDDR_.2
141	1433T_HUMAN	P27348	Specific-N	0	178	YYEILNNPELACTLAK	_YYEILNNPELAC[Carbamidomethyl (C)]TLAK_.2
142	1433T_HUMAN	P27348	Specific-N	0	196	FDEAIAELDTLNEDSYK	_FDEAIAELDTLNEDSYK_.2
143	1433T_HUMAN	P27348	Specific	1	84	EKVESELR	_EKVESELR_.2
144	1433T_HUMAN	P27348	Specific	0	19	YDDMATCMK	_YDDMATC[Carbamidomethyl (C)]MK_.2
145	1433T_HUMAN	P27348	Specific	1	140	QTIDNSQGAYQEAFDISKK	_QTIDNSQGAYQEAFDISKK_.3
146	1433T_HUMAN	P27348	Specific-N	1	27	KAVTEQGAELSNEER	_KAVTEQGAELSNEER_.2
147	1433T_HUMAN	P27348	Specific-C	0	223	DNLTLWTSDSAGEEC	_DNLTLWTSDSAGEEC[Carbamidomethyl (C)]_.2
148	1433T_HUMAN	P27348	Specific-N	0	96	TVLELLDK	_TVLELLDK_.2
149	1433T_HUMAN	P27348	Specific-N	0	195	AFDEAIAELDTLNEDSYK	_AFDEAIAELDTLNEDSYK_.2
150	1433T_HUMAN	P27348	Specific	1	128	YLAEVACGDDRK	_YLAEVAC[Carbamidomethyl (C)]GDDRK_.3
151	1433T_HUMAN	P27348	Specific-N	1	130	AEVACGDDRK	_AEVAC[Carbamidomethyl (C)]GDDRK_.2
152	1433T_HUMAN	P27348	Specific-N	0	195	AFDEAIAELDTLNEDSYK	_AFDEAIAELDTLNEDSYK_.3
153	1433T_HUMAN	P27348	Specific	0	194	TAFDEAIAELDTLNEDSYK	_TAFDEAIAELDTLNEDSYK_.2
154	1433T_HUMAN	P27348	Specific	2	139	KQTIDNSQGAYQEAFDISKK	_KQTIDNSQGAYQEAFDISKK_.3
155	1433T_HUMAN	P27348	Specific	0	194	TAFDEAIAELDTLNEDSYK	_TAFDEAIAELDTLNEDSYK_.3
156	1433T_HUMAN	P27348	Specific	1	139	KQTIDNSQGAYQEAFDISK	_KQTIDNSQGAYQEAFDISK_.2
157	1433T_HUMAN	P27348	Specific-N	1	27	KAVTEQGAELSNEER	_KAVTEQGAELSNEER_.3
158	1433T_HUMAN	P27348	Specific	1	140	QTIDNSQGAYQEAFDISKK	_QTIDNSQGAYQEAFDISKK_.2
159	1433T_HUMAN	P27348	Specific	1	139	KQTIDNSQGAYQEAFDISK	_KQTIDNSQGAYQEAFDISK_.3
160	1433T_HUMAN	P27348	Specific-N	0	94	CTTVLELLDK	_C[Carbamidomethyl (C)]TTVLELLDK_.2
161	1433T_HUMAN	P27348	Specific	0	104	YLIANATNPESK	_YLIANATNPESK_.2
162	1433T_HUMAN	P27348	Specific	0	28	AVTEQGAELSNEER	_AVTEQGAELSNEER_.2
163	1433T_HUMAN	P27348	Specific	0	92	SICTTVLELLDK	_SIC[Carbamidomethyl (C)]TTVLELLDK_.2
164	1433T_HUMAN	P27348	Specific	2	139	KQTIDNSQGAYQEAFDISKK	_KQTIDNSQGAYQEAFDISKK_.4
165	1433T_HUMAN	P27348	Specific	1	121	MKGDYFR	_MKGDYFR_.2
166	1433T_HUMAN	P27348	Specific	1	128	YLAEVACGDDRK	_YLAEVAC[Carbamidomethyl (C)]GDDRK_.2
167	1433Z_HUMAN	P63104	Specific	0	104	FLIPNASQAESK	_FLIPNASQAESK_.2
168	1433Z_HUMAN	P63104	Specific	0	213	DSTLIMQLLR	_DSTLIMQLLR_.2
169	1433Z_HUMAN	P63104	Specific	1	86	IETELRDICNDVLSLLEK	_IETELRDIC[Carbamidomethyl (C)]NDVLSLLEK_.3
170	1433Z_HUMAN	P63104	Specific-C	0	223	DNLTLWTS	_DNLTLWTS_.1
171	1433Z_HUMAN	P63104	Specific	0	28	SVTEQGAELSNEER	_SVTEQGAELSNEER_.3
172	1433Z_HUMAN	P63104	Specific	0	159	EMQPTHPIR	_EMQPTHPIR_.3
173	1433Z_HUMAN	P63104	Specific-N	0	33	GAELSNEER	_GAELSNEER_.2
174	1433Z_HUMAN	P63104	Specific	1	128	YLAEVAAGDDKK	_YLAEVAAGDDKK_.3
175	1433Z_HUMAN	P63104	Specific	1	128	YLAEVAAGDDKK	_YLAEVAAGDDKK_.2
176	1433Z_HUMAN	P63104	Specific-N	1	27	KSVTEQGAELSNEER	_KSVTEQGAELSNEER_.3
177	1433Z_HUMAN	P63104	Specific-N	0	196	FDEAIAELDTLSEESYK	_FDEAIAELDTLSEESYK_.2
178	1433Z_HUMAN	P63104	Specific-N	1	11	KLAEQAER	_KLAEQAER_.2
179	1433Z_HUMAN	P63104	Specific	0	12	LAEQAER	_LAEQAER_.2
180	1433Z_HUMAN	P63104	Specific	2	139	KGIVDQSQQAYQEAFEISKK	_KGIVDQSQQAYQEAFEISKK_.3
181	1433Z_HUMAN	P63104	Specific-C	0	194	TAFDEAIAE	_TAFDEAIAE_.1
182	1433Z_HUMAN	P63104	Specific-N	1	152	AFEISKK	_AFEISKK_.2
183	1433Z_HUMAN	P63104	Specific-C	0	223	DNLTLWTSDTQGDEA	_DNLTLWTSDTQGDEA_.2
184	1433Z_HUMAN	P63104	Specific-N	1	27	KSVTEQGAELSNEER	_KSVTEQGAELSNEER_.2
185	1433Z_HUMAN	P63104	Specific	0	213	DSTLIMQLLR	_DSTLIM[Oxidation (M)]QLLR_.2
186	1433Z_HUMAN	P63104	Specific	0	28	SVTEQGAELSNEER	_SVTEQGAELSNEER_.2
187	1433Z_HUMAN	P63104	Specific	0	159	EMQPTHPIR	_EMQPTHPIR_.2
188	1433Z_HUMAN	P63104	Specific-N	1	130	AEVAAGDDKK	_AEVAAGDDKK_.2
189	1433Z_HUMAN	P63104	Specific-N	0	195	AFDEAIAELDTLSEESYK	_AFDEAIAELDTLSEESYK_.3
190	1433Z_HUMAN	P63104	Specific-C	0	194	TAFDEAIAELD	_TAFDEAIAELD_.2
191	1433Z_HUMAN	P63104	Specific-N	0	175	SVFYYEILNSPEK	_SVFYYEILNSPEK_.2
192	1433Z_HUMAN	P63104	Specific-N	0	151	EAFEISK	_EAFEISK_.1
193	1433Z_HUMAN	P63104	Specific	0	159	EMQPTHPIR	_EM[Oxidation (M)]QPTHPIR_.2
194	1433Z_HUMAN	P63104	Specific	0	42	NLLSVAYK	_NLLSVAYK_.2
195	1433Z_HUMAN	P63104	Specific-C	1	12	LAEQAERYDDMAAC	_LAEQAERYDDMAAC[Carbamidomethyl (C)]_.2
196	1433Z_HUMAN	P63104	Specific-N	0	161	QPTHPIR	_QPTHPIR_.2
197	1433Z_HUMAN	P63104	Specific	1	158	KEMQPTHPIR	_KEMQPTHPIR_.2
198	1433Z_HUMAN	P63104	Specific	1	140	GIVDQSQQAYQEAFEISKK	_GIVDQSQQAYQEAFEISKK_.3
199	1433Z_HUMAN	P63104	Specific	1	140	GIVDQSQQAYQEAFEISKK	_GIVDQSQQAYQEAFEISKK_.2
200	1433Z_HUMAN	P63104	Specific	0	92	DICNDVLSLLEK	_DIC[Carbamidomethyl (C)]NDVLSLLEK_.2
201	1433Z_HUMAN	P63104	Specific-C	0	104	FLIPNAS	_FLIPNAS_.1
202	1433Z_HUMAN	P63104	Specific-N	0	195	AFDEAIAELDTLSEESYK	_AFDEAIAELDTLSEESYK_.2
203	1433Z_HUMAN	P63104	Specific-C	1	12	LAEQAERYDDMAA	_LAEQAERYDDMAA_.2
204	1433Z_HUMAN	P63104	Specific	0	61	VVSSIEQK	_VVSSIEQK_.2
205	1433Z_HUMAN	P63104	Specific-N	0	106	IPNASQAESK	_IPNASQAESK_.2
206	1433Z_HUMAN	P63104	Specific	1	1	MDKNELVQK	_[Acetyl (Protein N-term)]MDKNELVQK_.2
207	1433Z_HUMAN	P63104	Specific	0	140	GIVDQSQQAYQEAFEISK	_GIVDQSQQAYQEAFEISK_.2
208	1433Z_HUMAN	P63104	Specific-N	0	151	EAFEISK	_EAFEISK_.2
209	1433Z_HUMAN	P63104	Specific	0	42	NLLSVAYK	_NLLSVAYK_.1
210	1433Z_HUMAN	P63104	Specific-C	1	159	EMQPTHPIRL	_EMQPTHPIRL_.3
211	1433Z_HUMAN	P63104	Specific-N	1	152	AFEISKK	_AFEISKK_.1
212	1433Z_HUMAN	P63104	Specific	0	19	YDDMAACMK	_YDDMAAC[Carbamidomethyl (C)]MK_.2
213	1433Z_HUMAN	P63104	Specific-C	1	12	LAEQAERY	_LAEQAERY_.2
214	1433Z_HUMAN	P63104	Specific-N	0	178	YYEILNSPEK	_YYEILNSPEK_.2
215	1433Z_HUMAN	P63104	Specific-C	1	12	LAEQAERYDDM	_LAEQAERYDDM_.2
216	1433Z_HUMAN	P63104	Specific	0	128	YLAEVAAGDDK	_YLAEVAAGDDK_.2
217	1433Z_HUMAN	P63104	Specific	1	84	EKIETELR	_EKIETELR_.2
218	1433Z_HUMAN	P63104	Specific-C	2	128	YLAEVAAGDDKKG	_YLAEVAAGDDKKG_.3
219	1433Z_HUMAN	P63104	Specific	1	139	KGIVDQSQQAYQEAFEISK	_KGIVDQSQQAYQEAFEISK_.2
220	1433Z_HUMAN	P63104	Specific	1	139	KGIVDQSQQAYQEAFEISK	_KGIVDQSQQAYQEAFEISK_.3
221	1433Z_HUMAN	P63104	Specific-N	0	203	LDTLSEESYK	_LDTLSEESYK_.2
222	1433Z_HUMAN	P63104	Specific-N	0	205	TLSEESYK	_TLSEESYK_.2
223	1433Z_HUMAN	P63104	Specific	0	140	GIVDQSQQAYQEAFEISK	_GIVDQSQQAYQEAFEISK_.3
224	1433Z_HUMAN	P63104	Specific	1	158	KEMQPTHPIR	_KEMQPTHPIR_.3
225	1433Z_HUMAN	P63104	Specific-N	0	29	VTEQGAELSNEER	_VTEQGAELSNEER_.2
226	1433Z_HUMAN	P63104	Specific-C	1	139	KGIVDQSQQAYQE	_KGIVDQSQQAYQE_.2
227	1433Z_HUMAN	P63104	Specific-N	0	30	TEQGAELSNEER	_TEQGAELSNEER_.2
228	1433Z_HUMAN	P63104	Specific-N	0	160	MQPTHPIR	_MQPTHPIR_.2
229	1433Z_HUMAN	P63104	Specific	1	121	MKGDYYR	_MKGDYYR_.2
230	1433Z_HUMAN	P63104	Specific-N	0	214	STLIMQLLR	_STLIMQLLR_.2
231	1433Z_HUMAN	P63104	Specific	2	139	KGIVDQSQQAYQEAFEISKK	_KGIVDQSQQAYQEAFEISKK_.4
232	1433Z_HUMAN	P63104	Specific-C	1	159	EMQPTHPIRL	_EMQPTHPIRL_.2
233	1433Z_HUMAN	P63104	Specific-N	0	215	TLIMQLLR	_TLIMQLLR_.2
234	1433Z_HUMAN	P63104	Specific	0	194	TAFDEAIAELDTLSEESYK	_TAFDEAIAELDTLSEESYK_.2
235	1433Z_HUMAN	P63104	Specific-C	2	128	YLAEVAAGDDKKG	_YLAEVAAGDDKKG_.2
236	1433Z_HUMAN	P63104	Specific	0	194	TAFDEAIAELDTLSEESYK	_TAFDEAIAELDTLSEESYK_.3
237	1B07_HUMAN;1B37_HUMAN;1B08_HUMAN;1B14_HUMAN;1B39_HUMAN;1B42_HUMAN;1B82_HUMAN;1B67_HUMAN;1B38_HUMAN	P01889;P18463;P30460;P30462;P30475;P30480;Q29718;Q29836;Q95365	Specific	0	46;46;46;46;46;46;46;46;46	FISVGYVDDTQFVR	_FISVGYVDDTQFVR_.2
238	1C03_HUMAN;1C12_HUMAN;1C14_HUMAN;1C15_HUMAN	P04222;P30508;P30510;Q07000	Specific-N;Specific;Specific;Specific-N	0	46;46;46;46	FIAVGYVDDTQFVR	_FIAVGYVDDTQFVR_.2
239	2A5B_HUMAN	Q15173	Specific	0	119	GVLIEPVYPDIIR	_GVLIEPVYPDIIR_.2
240	2A5B_HUMAN	Q15173	Specific	0	67	DVPASELHELLSR	_DVPASELHELLSR_.2
241	2A5D_HUMAN	Q14738	Specific	1	108	DSPTQEREELFIQK	_DSPTQEREELFIQK_.2
242	2A5D_HUMAN	Q14738	Specific	1	146	RAGLNEMVEYITHSR	_RAGLNEMVEYITHSR_.3
243	2A5D_HUMAN	Q14738	Specific	0	354	ESSLTEPVIVGLLK	_ESSLTEPVIVGLLK_.2
244	2A5D_HUMAN	Q14738	Specific	0	279	QINHIFYR	_QINHIFYR_.3
245	2A5D_HUMAN	Q14738	Specific	0	442	VLPIMFPALYR	_VLPIMFPALYR_.2
246	2A5D_HUMAN	Q14738	Specific	0	515	LNPQYPMFR	_LNPQYPMFR_.2
247	2A5D_HUMAN	Q14738	Specific	0	399	VMEPLFR	_VMEPLFR_.2
248	2A5D_HUMAN	Q14738	Specific	1	108	DSPTQEREELFIQK	_DSPTQEREELFIQK_.3
249	2A5D_HUMAN	Q14738	Specific	0	147	AGLNEMVEYITHSR	_AGLNEMVEYITHSR_.3
250	2A5D_HUMAN	Q14738	Specific	1	58	RPSNSTPPPTQLSK	_RPSNSTPPPTQLSK_.2
251	2A5D_HUMAN	Q14738	Specific	0	573	SELPQDVYTIK	_SELPQDVYTIK_.2
252	2A5E_HUMAN	Q16537	Specific	0	161	FLESQEFQPSIAK	_FLESQEFQPSIAK_.2
253	2A5E_HUMAN	Q16537	Specific	0	351	CVSSPHFQVAER	_C[Carbamidomethyl (C)]VSSPHFQVAER_.3
254	2A5E_HUMAN	Q16537	Specific	0	267	VLIPLHTVR	_VLIPLHTVR_.2
255	2A5E_HUMAN	Q16537	Specific	0	340	IQEPLFK	_IQEPLFK_.1
256	2A5E_HUMAN	Q16537	Specific	0	42	PIELTPLPLLK	_PIELTPLPLLK_.2
257	2A5E_HUMAN	Q16537	Specific	0	351	CVSSPHFQVAER	_C[Carbamidomethyl (C)]VSSPHFQVAER_.2
258	2A5E_HUMAN	Q16537	Specific	0	105	GCLTEQTYPEVVR	_GC[Carbamidomethyl (C)]LTEQTYPEVVR_.2
259	2A5E_HUMAN	Q16537	Specific	0	340	IQEPLFK	_IQEPLFK_.2
260	2A5E_HUMAN	Q16537	Specific	0	220	QINNIFLR	_QINNIFLR_.2
261	2A5E_HUMAN	Q16537	Specific	1	38	SQGKPIELTPLPLLK	_SQGKPIELTPLPLLK_.3
262	2A5E_HUMAN	Q16537	Specific	0	91	STLNELVDYITISR	_STLNELVDYITISR_.2
263	2A5E_HUMAN	Q16537	Specific-N	1	40	GKPIELTPLPLLK	_GKPIELTPLPLLK_.3
264	2A5E_HUMAN	Q16537	Specific	0	91	STLNELVDYITISR	_STLNELVDYITISR_.3
265	2A5E_HUMAN	Q16537	Specific-N	1	40	GKPIELTPLPLLK	_GKPIELTPLPLLK_.2
266	2A5E_HUMAN	Q16537	Specific	1	442	EREELWK	_EREELWK_.2
267	2A5G_HUMAN	Q13362	Specific	0	259	SLSVYHPQLAYCVVQFLEK	_SLSVYHPQLAYC[Carbamidomethyl (C)]VVQFLEK_.2
268	2A5G_HUMAN	Q13362	Specific	0	144	FLESPDFQPNIAK	_FLESPDFQPNIAK_.2
269	2A5G_HUMAN	Q13362	Specific	1	425	EREEAWVK	_EREEAWVK_.2
270	2A5G_HUMAN	Q13362	Specific	0	385	TIHGLIYNALK	_TIHGLIYNALK_.3
271	2A5G_HUMAN	Q13362	Specific	0	250	VLLPLHK	_VLLPLHK_.2
272	2A5G_HUMAN	Q13362	Specific	0	385	TIHGLIYNALK	_TIHGLIYNALK_.2
273	2A5G_HUMAN	Q13362	Specific	0	259	SLSVYHPQLAYCVVQFLEK	_SLSVYHPQLAYC[Carbamidomethyl (C)]VVQFLEK_.3
274	2A5G_HUMAN	Q13362	Specific	0	366	ILPIMFPSLYR	_ILPIMFPSLYR_.2
275	2AAA_HUMAN	P30153	Specific-C	0	577	YFAQEALTVL	_YFAQEALTVL_.2
276	2AAA_HUMAN	P30153	Specific-N	0	282	DLVPAFQNLMK	_DLVPAFQNLMK_.2
277	2AAA_HUMAN	P30153	Specific	0	281	TDLVPAFQNLMK	_TDLVPAFQNLMK_.2
278	2AAA_HUMAN	P30153	Specific-N	0	149	GLFSVCYPR	_GLFSVC[Carbamidomethyl (C)]YPR_.2
279	2AAA_HUMAN	P30153	Specific	0	375	DECPEVR	_DEC[Carbamidomethyl (C)]PEVR_.2
280	2AAA_HUMAN	P30153	Specific	0	520	HMLPTVLR	_HMLPTVLR_.2
281	2AAA_HUMAN	P30153	Specific-N	1	17	IDELRNEDVQLR	_IDELRNEDVQLR_.2
282	2AAA_HUMAN	P30153	Specific	1	308	EFCENLSADCRENVIMSQILPCIK	_EFC[Carbamidomethyl (C)]ENLSADC[Carbamidomethyl (C)]RENVIMSQILPC[Carbamidomethyl (C)]IK_.3
283	2AAA_HUMAN	P30153	Specific-C	1	273	AVGPEITKT	_AVGPEITKT_.2
284	2AAA_HUMAN	P30153	Specific	0	476	EWAHATIIPK	_EWAHATIIPK_.2
285	2AAA_HUMAN	P30153	Specific	0	114	AISHEHSPSDLEAHFVPLVK	_AISHEHSPSDLEAHFVPLVK_.5
286	2AAA_HUMAN	P30153	Specific	0	293	DCEAEVR	_DC[Carbamidomethyl (C)]EAEVR_.2
287	2AAA_HUMAN	P30153	Specific	0	114	AISHEHSPSDLEAHFVPLVK	_AISHEHSPSDLEAHFVPLVK_.3
288	2AAA_HUMAN	P30153	Specific	0	486	VLAMSGDPNYLHR	_VLAMSGDPNYLHR_.2
289	2AAA_HUMAN	P30153	Specific	0	319	ENVIMSQILPCIK	_ENVIMSQILPC[Carbamidomethyl (C)]IK_.2
290	2AAA_HUMAN	P30153	Specific-C	0	359	DNTIEHLLPL	_DNTIEHLLPL_.2
291	2AAA_HUMAN	P30153	Specific	0	486	VLAMSGDPNYLHR	_VLAMSGDPNYLHR_.3
292	2AAA_HUMAN	P30153	Specific	0	332	ELVSDANQHVK	_ELVSDANQHVK_.2
293	2AAA_HUMAN	P30153	Specific	0	22	NEDVQLR	_NEDVQLR_.2
294	2AAA_HUMAN	P30153	Specific	0	114	AISHEHSPSDLEAHFVPLVK	_AISHEHSPSDLEAHFVPLVK_.4
295	2AAA_HUMAN	P30153	Specific	0	273	AVGPEITK	_AVGPEITK_.1
296	2AAA_HUMAN	P30153	Specific-N	0	490	SGDPNYLHR	_SGDPNYLHR_.2
297	2AAA_HUMAN	P30153	Specific	0	172	NLCSDDTPMVR	_NLC[Carbamidomethyl (C)]SDDTPMVR_.2
298	2AAA_HUMAN	P30153	Specific	0	308	EFCENLSADCR	_EFC[Carbamidomethyl (C)]ENLSADC[Carbamidomethyl (C)]R_.2
299	2AAA_HUMAN	P30153	Specific	0	382	LNIISNLDCVNEVIGIR	_LNIISNLDC[Carbamidomethyl (C)]VNEVIGIR_.2
300	2AAA_HUMAN	P30153	Specific	1	134	RLAGGDWFTSR	_RLAGGDWFTSR_.3
301	2AAA_HUMAN	P30153	Specific	1	34	KLSTIALALGVER	_KLSTIALALGVER_.2
302	2AAA_HUMAN	P30153	Specific	0	476	EWAHATIIPK	_EWAHATIIPK_.3
303	2AAA_HUMAN	P30153	Specific-N	0	209	FSNLASDEQDSVR	_FSNLASDEQDSVR_.2
304	2AAA_HUMAN	P30153	Specific	1	34	KLSTIALALGVER	_KLSTIALALGVER_.3
305	2AAA_HUMAN	P30153	Specific	0	273	AVGPEITK	_AVGPEITK_.2
306	2AAA_HUMAN	P30153	Specific	0	145	TSACGLFSVCYPR	_TSAC[Carbamidomethyl (C)]GLFSVC[Carbamidomethyl (C)]YPR_.2
307	2AAA_HUMAN	P30153	Specific	0	135	LAGGDWFTSR	_LAGGDWFTSR_.2
308	2AAA_HUMAN	P30153	Specific	0	443	LNSLCMAWLVDHVYAIR	_LNSLC[Carbamidomethyl (C)]MAWLVDHVYAIR_.3
309	2AAA_HUMAN	P30153	Specific	0	460	EAATSNLK	_EAATSNLK_.1
310	2AAA_HUMAN	P30153	Specific	0	443	LNSLCMAWLVDHVYAIR	_LNSLC[Carbamidomethyl (C)]MAWLVDHVYAIR_.2
311	2AAA_HUMAN	P30153	Specific-N	0	118	EHSPSDLEAHFVPLVK	_EHSPSDLEAHFVPLVK_.3
312	2AAA_HUMAN	P30153	Specific	1	460	EAATSNLKK	_EAATSNLKK_.2
313	2AAA_HUMAN	P30153	Specific	1	547	IGPILDNSTLQSEVKPILEK	_IGPILDNSTLQSEVKPILEK_.2
314	2AAA_HUMAN	P30153	Specific	0	195	VLELDNVK	_VLELDNVK_.2
315	2AAA_HUMAN	P30153	Specific-N	0	449	AWLVDHVYAIR	_AWLVDHVYAIR_.3
316	2AAA_HUMAN	P30153	Specific	0	35	LSTIALALGVER	_LSTIALALGVER_.2
317	2AAA_HUMAN	P30153	Specific	0	203	SEIIPMFSNLASDEQDSVR	_SEIIPMFSNLASDEQDSVR_.2
318	2AAA_HUMAN	P30153	Specific	1	547	IGPILDNSTLQSEVKPILEK	_IGPILDNSTLQSEVKPILEK_.3
319	2AAA_HUMAN	P30153	Specific	0	567	LTQDQDVDVK	_LTQDQDVDVK_.2
321	2ABA_HUMAN	P63151	Specific	0	200	INLWHLEITDR	_INLWHLEITDR_.2
322	2ABA_HUMAN	P63151	Specific	0	376	DITLEASR	_DITLEASR_.2
323	2ABA_HUMAN	P63151	Specific	0	19	GAVDDDVAEADIISTVEFNHSGELLATGDK	_GAVDDDVAEADIISTVEFNHSGELLATGDK_.3
324	2ABA_HUMAN	P63151	Specific-N	0	2	AGAGGGNDIQWCFSQVK	_[Acetyl (Protein N-term)]AGAGGGNDIQWC[Carbamidomethyl (C)]FSQVK_.2
325	2ABA_HUMAN	P63151	Specific-N	0	202	LWHLEITDR	_LWHLEITDR_.3
326	2ABA_HUMAN	P63151	Specific	0	333	LCSLYENDCIFDK	_LC[Carbamidomethyl (C)]SLYENDC[Carbamidomethyl (C)]IFDK_.2
327	2ABA_HUMAN	P63151	Specific	0	428	ENIIAVATTNNLYIFQDK	_ENIIAVATTNNLYIFQDK_.2
328	2ABA_HUMAN	P63151	Specific	0	106	NAAQFLLSTNDK	_NAAQFLLSTNDK_.2
329	2ABA_HUMAN	P63151	Specific-N	0	202	LWHLEITDR	_LWHLEITDR_.2
330	2ABA_HUMAN	P63151	Specific	1	310	IWDLNMENRPVETYQVHEYLR	_IWDLNMENRPVETYQVHEYLR_.3
331	2ABA_HUMAN	P63151	Specific	0	200	INLWHLEITDR	_INLWHLEITDR_.3
332	2ABA_HUMAN	P63151	Specific-N	0	75	STFQSHEPEFDYLK	_STFQSHEPEFDYLK_.2
335	3HIDH_HUMAN	P31937	Specific	0	298	SPILLGSLAHQIYR	_SPILLGSLAHQIYR_.2
336	3HIDH_HUMAN	P31937	Specific	1	125	KGSLLIDSSTIDPAVSK	_KGSLLIDSSTIDPAVSK_.2
337	3HIDH_HUMAN	P31937	Specific	0	126	GSLLIDSSTIDPAVSK	_GSLLIDSSTIDPAVSK_.2
338	3HIDH_HUMAN	P31937	Specific	0	61	HGYPLIIYDVFPDACK	_HGYPLIIYDVFPDAC[Carbamidomethyl (C)]K_.2
339	3HIDH_HUMAN	P31937	Specific	0	61	HGYPLIIYDVFPDACK	_HGYPLIIYDVFPDAC[Carbamidomethyl (C)]K_.3
340	3HIDH_HUMAN	P31937	Specific	0	285	DLGLAQDSATSTK	_DLGLAQDSATSTK_.2
341	3HIDH_HUMAN	P31937	Specific	0	77	EFQDAGEQVVSSPADVAEK	_EFQDAGEQVVSSPADVAEK_.2
342	3MG_HUMAN	P29372	Specific	0	101	AFLGQVLVR	_AFLGQVLVR_.2
343	3MG_HUMAN	P29372	Specific	0	281	GSPWVSVVDR	_GSPWVSVVDR_.2
344	3MG_HUMAN	P29372	Specific	0	183	ALEPLEGLETMR	_ALEPLEGLETMR_.2
345	3MG_HUMAN	P29372	Specific	0	262	VGVGHAGEWAR	_VGVGHAGEWAR_.3
346	3MG_HUMAN	P29372	Specific	0	86	LGLEFFDQPAVPLAR	_LGLEFFDQPAVPLAR_.2
347	3MG_HUMAN	P29372	Specific	0	235	DLAQDEAVWLER	_DLAQDEAVWLER_.2
348	3MG_HUMAN	P29372	Specific	1	211	DRELCSGPSK	_DRELC[Carbamidomethyl (C)]SGPSK_.2
349	41_HUMAN	P11171	Specific	0	734	TQTVTISDNANAVK	_TQTVTISDNANAVK_.2
350	41_HUMAN	P11171	Specific	1	451	IRPGEQEQYESTIGFK	_IRPGEQEQYESTIGFK_.2
351	41_HUMAN	P11171	Specific	0	263	TWLDSAK	_TWLDSAK_.2
352	41_HUMAN	P11171	Specific	1	451	IRPGEQEQYESTIGFK	_IRPGEQEQYESTIGFK_.3
353	41_HUMAN	P11171	Specific	0	542	SLDGAAAVDSADR	_SLDGAAAVDSADR_.2
354	41_HUMAN	P11171	Specific	0	214	VSLLDDTVYECVVEK	_VSLLDDTVYEC[Carbamidomethyl (C)]VVEK_.2
355	41_HUMAN	P11171	Specific	0	654	LDGENIYIR	_LDGENIYIR_.2
356	41_HUMAN	P11171	Specific	0	288	FYPPDPAQLTEDITR	_FYPPDPAQLTEDITR_.3
357	41_HUMAN	P11171	Specific	0	393	LSMYGVDLHK	_LSMYGVDLHK_.3
358	41_HUMAN	P11171	Specific	0	130	APIAAPEPELK	_APIAAPEPELK_.2
359	41_HUMAN	P11171	Specific	0	754	DVPIVHTETK	_DVPIVHTETK_.2
360	41_HUMAN	P11171	Specific	1	555	SPRPTSAPAITQGQVAEGGVLDASAK	_SPRPTSAPAITQGQVAEGGVLDASAK_.3
361	41_HUMAN	P11171	Specific	0	172	EGEGLEECSK	_EGEGLEEC[Carbamidomethyl (C)]SK_.2
362	41_HUMAN	P11171	Specific-N	1	524	IDRPAPHFER	_IDRPAPHFER_.2
363	41_HUMAN	P11171	Specific-N	0	721	GQIPTGEGPPLVK	_GQIPTGEGPPLVK_.2
364	41_HUMAN	P11171	Specific	0	355	LAPNQTK	_LAPNQTK_.1
365	41_HUMAN	P11171	Specific-N	0	279	PWNFTFNVK	_PWNFTFNVK_.2
366	41_HUMAN	P11171	Specific	0	277	GVPWNFTFNVK	_GVPWNFTFNVK_.2
367	41_HUMAN	P11171	Specific-N	1	524	IDRPAPHFER	_IDRPAPHFER_.3
368	41_HUMAN	P11171	Specific-N	1	129	KAPIAAPEPELK	_KAPIAAPEPELK_.2
369	41_HUMAN	P11171	Specific	0	355	LAPNQTK	_LAPNQTK_.2
370	41_HUMAN	P11171	Specific	1	652	ERLDGENIYIR	_ERLDGENIYIR_.3
371	41_HUMAN	P11171	Specific	0	288	FYPPDPAQLTEDITR	_FYPPDPAQLTEDITR_.2
372	41_HUMAN	P11171	Specific	0	376	SMTPAQADLEFLENAK	_SMTPAQADLEFLENAK_.2
373	41_HUMAN	P11171	Specific	1	519	QASALIDRPAPHFER	_QASALIDRPAPHFER_.3
374	41_HUMAN	P11171	Specific	0	489	LTSTDTIPK	_LTSTDTIPK_.2
375	41_HUMAN	P11171	Specific	0	82	LFSSFLK	_LFSSFLK_.2
376	4EBP1_HUMAN	Q13541	Specific	1	106	RAGGEESQFEMDI	_RAGGEESQFEMDI_.2
377	4EBP2_HUMAN	Q13542	Specific	0	21	TVAISDAAQLPHDYCTTPGGTLFSTTPGGTR	_TVAISDAAQLPHDYC[Carbamidomethyl (C)]TTPGGTLFSTTPGGTR_.3
378	4EBP2_HUMAN	Q13542	Specific-N	0	2	SSSAGSGHQPSQSR	_[Acetyl (Protein N-term)]SSSAGSGHQPSQSR_.2
379	4ET_HUMAN	Q9NRA8	Specific	1	86	ELDTDRPSLVR	_ELDTDRPSLVR_.3
380	4F2_HUMAN	P08195	Specific	0	218	WWHTGALYR	_WWHTGALYR_.2
381	4F2_HUMAN	P08195	Specific	0	288	EDFDSLLQSAK	_EDFDSLLQSAK_.2
382	4F2_HUMAN	P08195	Specific	0	616	LEPHEGLLLR	_LEPHEGLLLR_.3
383	4F2_HUMAN	P08195	Specific	0	172	VAGSPGWVR	_VAGSPGWVR_.2
384	4F2_HUMAN	P08195	Specific	0	218	WWHTGALYR	_WWHTGALYR_.3
385	4F2_HUMAN	P08195	Specific	0	314	GENSWFSTQVDTVATK	_GENSWFSTQVDTVATK_.2
386	4F2_HUMAN	P08195	Specific	1	614	LKLEPHEGLLLR	_LKLEPHEGLLLR_.3
387	4F2_HUMAN	P08195	Specific	0	430	WCSWSLSQAR	_WC[Carbamidomethyl (C)]SWSLSQAR_.2
388	4F2_HUMAN	P08195	Specific	1	614	LKLEPHEGLLLR	_LKLEPHEGLLLR_.2
389	4F2_HUMAN	P08195	Specific	0	258	GLVLGPIHK	_GLVLGPIHK_.2
390	4F2_HUMAN	P08195	Specific	0	148	VAEDEAEAAAAAK	_VAEDEAEAAAAAK_.2
391	4F2_HUMAN	P08195	Specific	0	304	VILDLTPNYR	_VILDLTPNYR_.2
392	4F2_HUMAN	P08195	Specific	0	227	IGDLQAFQGHGAGNLAGLK	_IGDLQAFQGHGAGNLAGLK_.3
393	4F2_HUMAN	P08195	Specific-N	0	545	SAGPGLFSYIR	_SAGPGLFSYIR_.2
394	4F2_HUMAN	P08195	Specific	0	227	IGDLQAFQGHGAGNLAGLK	_IGDLQAFQGHGAGNLAGLK_.2
395	4F2_HUMAN	P08195	Specific	0	397	DLLLTSSYLSDSGSTGEHTK	_DLLLTSSYLSDSGSTGEHTK_.3
396	4F2_HUMAN	P08195	Specific	0	397	DLLLTSSYLSDSGSTGEHTK	_DLLLTSSYLSDSGSTGEHTK_.2
397	4F2_HUMAN	P08195	Specific	1	593	ADLLLSTQPGREEGSPLELER	_ADLLLSTQPGREEGSPLELER_.3
398	4F2_HUMAN	P08195	Specific	0	511	GQSEDPGSLLSLFR	_GQSEDPGSLLSLFR_.2
399	4F2_HUMAN	P08195	Specific	0	270	DDVAQTDLLQIDPNFGSK	_DDVAQTDLLQIDPNFGSK_.2
400	4F2_HUMAN	P08195	Specific	0	616	LEPHEGLLLR	_LEPHEGLLLR_.2
401	4F2_HUMAN	P08195	Specific	0	556	HWDQNER	_HWDQNER_.2
404	5NTC_HUMAN	P49902	Specific	0	112	VDAYGNLLVCAHGFNFIR	_VDAYGNLLVC[Carbamidomethyl (C)]AHGFNFIR_.3
405	5NTC_HUMAN	P49902	Specific	0	314	IGTYTGPLQHGIVYSGGSSDTICDLLGAK	_IGTYTGPLQHGIVYSGGSSDTIC[Carbamidomethyl (C)]DLLGAK_.3
406	5NTC_HUMAN	P49902	Specific	0	232	LPLLLSR	_LPLLLSR_.2
407	5NTC_HUMAN	P49902	Specific	0	99	GLVFDTLYGNLLK	_GLVFDTLYGNLLK_.2
408	5NTC_HUMAN	P49902	Specific-C	1	527	SISEIKPPNLFPLAPQEITHC	_SISEIKPPNLFPLAPQEITHC[Carbamidomethyl (C)]_.3
409	5NTC_HUMAN	P49902	Specific	1	292	KPLFFGEGTVLR	_KPLFFGEGTVLR_.3
410	5NTC_HUMAN	P49902	Specific	0	245	VFLATNSDYK	_VFLATNSDYK_.2
411	5NTC_HUMAN	P49902	Specific	0	203	DAVDWVHYK	_DAVDWVHYK_.2
412	5NTC_HUMAN	P49902	Specific	1	405	HLDSSSNERPDISSIQR	_HLDSSSNERPDISSIQR_.3
413	5NTC_HUMAN	P49902	Specific	0	62	SPEYESLGFELTVER	_SPEYESLGFELTVER_.2
414	5NTC_HUMAN	P49902	Specific	0	112	VDAYGNLLVCAHGFNFIR	_VDAYGNLLVC[Carbamidomethyl (C)]AHGFNFIR_.2
415	5NTC_HUMAN	P49902	Specific	1	229	DGKLPLLLSR	_DGKLPLLLSR_.3
416	5NTC_HUMAN	P49902	Specific	1	292	KPLFFGEGTVLR	_KPLFFGEGTVLR_.2
417	6PGD_HUMAN	P52209	Specific	0	164	VGTGEPCCDWVGDEGAGHFVK	_VGTGEPC[Carbamidomethyl (C)]C[Carbamidomethyl (C)]DWVGDEGAGHFVK_.2
418	6PGD_HUMAN	P52209	Specific	1	289	CLSSLKDER	_C[Carbamidomethyl (C)]LSSLKDER_.3
419	6PGD_HUMAN	P52209	Specific	0	435	HEMLPASLIQAQR	_HEMLPASLIQAQR_.2
420	6PGD_HUMAN	P52209	Specific	1	318	SFLEDIRK	_SFLEDIRK_.2
421	6PGD_HUMAN	P52209	Specific	0	397	SAVENCQDSWR	_SAVENC[Carbamidomethyl (C)]QDSWR_.2
422	6PGD_HUMAN	P52209	Specific	0	164	VGTGEPCCDWVGDEGAGHFVK	_VGTGEPC[Carbamidomethyl (C)]C[Carbamidomethyl (C)]DWVGDEGAGHFVK_.3
423	6PGD_HUMAN	P52209	Specific	0	461	PGQFIHTNWTGHGGTVSSSSYNA	_PGQFIHTNWTGHGGTVSSSSYNA_.3
424	6PGD_HUMAN	P52209	Specific	0	137	YGPSLMPGGNK	_YGPSLMPGGNK_.2
425	6PGD_HUMAN	P52209	Specific	0	120	GILFVGSGVSGGEEGAR	_GILFVGSGVSGGEEGAR_.2
426	6PGD_HUMAN	P52209	Specific	1	289	CLSSLKDER	_C[Carbamidomethyl (C)]LSSLKDER_.2
427	6PGD_HUMAN	P52209	Specific	0	39	VDDFLANEAK	_VDDFLANEAK_.2
428	6PGD_HUMAN	P52209	Specific-N	1	163	KVGTGEPCCDWVGDEGAGHFVK	_KVGTGEPC[Carbamidomethyl (C)]C[Carbamidomethyl (C)]DWVGDEGAGHFVK_.3
429	6PGD_HUMAN	P52209	Specific	1	70	RIILLVK	_RIILLVK_.2
430	6PGD_HUMAN	P52209	Specific	2	88	LVPLLDTGDIIIDGGNSEYRDTTRR	_LVPLLDTGDIIIDGGNSEYRDTTRR_.3
431	6PGD_HUMAN	P52209	Specific-C	0	39	VDDFLAN	_VDDFLAN_.1
432	6PGD_HUMAN	P52209	Specific	0	242	FQDTDGK	_FQDTDGK_.2
433	6PGD_HUMAN	P52209	Specific-C	0	266	WTAISAL	_WTAISAL_.1
434	6PGD_HUMAN	P52209	Specific	0	435	HEMLPASLIQAQR	_HEMLPASLIQAQR_.3
435	6PGD_HUMAN	P52209	Unspecific	0	2	AQADIALIGLAVMGQ	_[Acetyl (Protein N-term)]AQADIALIGLAVMGQ_.2
436	6PGD_HUMAN	P52209	Specific	0	88	LVPLLDTGDIIIDGGNSEYR	_LVPLLDTGDIIIDGGNSEYR_.2
437	6PGD_HUMAN	P52209	Specific-C	0	461	PGQFIHTN	_PGQFIHTN_.2
438	6PGD_HUMAN	P52209	Specific	0	310	FQFDGDK	_FQFDGDK_.2
439	6PGD_HUMAN	P52209	Specific	2	88	LVPLLDTGDIIIDGGNSEYRDTTRR	_LVPLLDTGDIIIDGGNSEYRDTTRR_.4
440	6PGD_HUMAN	P52209	Specific	1	310	FQFDGDKK	_FQFDGDKK_.2
441	6PGD_HUMAN	P52209	Specific	1	408	RAVSTGVQAGIPMPCFTTALSFYDGYR	_RAVSTGVQAGIPMPC[Carbamidomethyl (C)]FTTALSFYDGYR_.3
442	6PGD_HUMAN	P52209	Specific	0	52	VVGAQSLK	_VVGAQSLK_.2
443	6PGD_HUMAN	P52209	Specific	0	185	MVHNGIEYGDMQLICEAYHLMK	_MVHNGIEYGDMQLIC[Carbamidomethyl (C)]EAYHLMK_.4
444	6PGD_HUMAN	P52209	Specific	0	155	TIFQGIAAK	_TIFQGIAAK_.2
445	6PGD_HUMAN	P52209	Specific-N	0	426	ALSFYDGYR	_ALSFYDGYR_.2
446	6PGD_HUMAN	P52209	Specific-N	0	53	VGAQSLK	_VGAQSLK_.1
447	6PGD_HUMAN	P52209	Unspecific	0	2	AQADIALIGL	_[Acetyl (Protein N-term)]AQADIALIGL_.2
448	6PGD_HUMAN	P52209	Specific-C	0	448	DYFGAHTY	_DYFGAHTY_.2
449	6PGD_HUMAN	P52209	Specific	1	88	LVPLLDTGDIIIDGGNSEYRDTTR	_LVPLLDTGDIIIDGGNSEYRDTTR_.3
450	6PGD_HUMAN	P52209	Specific	0	148	EAWPHIK	_EAWPHIK_.2
451	6PGD_HUMAN	P52209	Unspecific	0	2	AQADIALIGL	_[Acetyl (Protein N-term)]AQADIALIGL_.1
452	6PGD_HUMAN	P52209	Specific	0	52	VVGAQSLK	_VVGAQSLK_.1
453	6PGD_HUMAN	P52209	Specific	0	88	LVPLLDTGDIIIDGGNSEYR	_LVPLLDTGDIIIDGGNSEYR_.3
454	6PGD_HUMAN	P52209	Specific	0	332	IISYAQGFMLLR	_IISYAQGFMLLR_.2
455	6PGD_HUMAN	P52209	Specific	0	77	AGQAVDDFIEK	_AGQAVDDFIEK_.2
456	6PGD_HUMAN	P52209	Specific-C	0	435	HEMLPASLIQ	_HEMLPASLIQ_.2
457	6PGD_HUMAN	P52209	Specific-N	0	428	SFYDGYR	_SFYDGYR_.2
458	6PGD_HUMAN	P52209	Specific	0	318	SFLEDIR	_SFLEDIR_.2
459	6PGD_HUMAN	P52209	Specific	0	448	DYFGAHTYELLAK	_DYFGAHTYELLAK_.2
460	6PGD_HUMAN	P52209	Specific-N	0	450	FGAHTYELLAK	_FGAHTYELLAK_.2
461	6PGD_HUMAN	P52209	Specific-N	0	423	FTTALSFYDGYR	_FTTALSFYDGYR_.2
462	6PGD_HUMAN	P52209	Specific	0	448	DYFGAHTYELLAK	_DYFGAHTYELLAK_.3
463	6PGD_HUMAN	P52209	Specific-C	0	448	DYFGAHTYELL	_DYFGAHTYELL_.2
464	6PGL_HUMAN	O95336	Specific	0	215	ILEDQEENPLPAALVQPHTGK	_ILEDQEENPLPAALVQPHTGK_.3
465	6PGL_HUMAN	O95336	Specific	0	236	LCWFLDEAAAR	_LC[Carbamidomethyl (C)]WFLDEAAAR_.2
466	6PGL_HUMAN	O95336	Specific	1	103	LPIPESQVITINPELPVEEAAEDYAKK	_LPIPESQVITINPELPVEEAAEDYAKK_.3
467	6PGL_HUMAN	O95336	Specific	0	73	WTLGFCDER	_WTLGFC[Carbamidomethyl (C)]DER_.2
468	6PGL_HUMAN	O95336	Specific	0	30	AACCLAGAR	_AAC[Carbamidomethyl (C)]C[Carbamidomethyl (C)]LAGAR_.2
469	6PGL_HUMAN	O95336	Specific-N	0	13	SSSQELGAALAQLVAQR	_SSSQELGAALAQLVAQR_.3
470	6PGL_HUMAN	O95336	Specific	0	82	LVPFDHAESTYGLYR	_LVPFDHAESTYGLYR_.2
471	6PGL_HUMAN	O95336	Specific-N	0	13	SSSQELGAALAQLVAQR	_SSSQELGAALAQLVAQR_.2
472	6PGL_HUMAN	O95336	Specific	1	214	RILEDQEENPLPAALVQPHTGK	_RILEDQEENPLPAALVQPHTGK_.3
473	6PGL_HUMAN	O95336	Specific	0	57	ELPAAVAPAGPASLAR	_ELPAAVAPAGPASLAR_.2
474	6PGL_HUMAN	O95336	Specific	0	198	TVIFVATGEGK	_TVIFVATGEGK_.2
475	6PGL_HUMAN	O95336	Specific	0	186	VTLTLPVLNAAR	_VTLTLPVLNAAR_.2
476	6PGL_HUMAN	O95336	Specific	1	171	IVAPISDSPKPPPQR	_IVAPISDSPKPPPQR_.2
477	6PGL_HUMAN	O95336	Specific	1	171	IVAPISDSPKPPPQR	_IVAPISDSPKPPPQR_.3
478	6PGL_HUMAN	O95336	Specific	0	82	LVPFDHAESTYGLYR	_LVPFDHAESTYGLYR_.3
479	8ODP_HUMAN	P36639	Specific	1	80	VQEGETIEDGARR	_VQEGETIEDGARR_.3
480	8ODP_HUMAN	P36639	Specific	0	180	FQGQDTILDYTLR	_FQGQDTILDYTLR_.2
481	8ODP_HUMAN	P36639	Specific	0	93	ELQEESGLTVDALHK	_ELQEESGLTVDALHK_.2
482	8ODP_HUMAN	P36639	Specific-N	0	146	WFQLDQIPFK	_WFQLDQIPFK_.2
483	8ODP_HUMAN	P36639	Specific	0	47	LYTLVLVLQPQR	_LYTLVLVLQPQR_.2
484	8ODP_HUMAN	P36639	Specific	0	93	ELQEESGLTVDALHK	_ELQEESGLTVDALHK_.3
485	8ODP_HUMAN	P36639	Specific	0	80	VQEGETIEDGAR	_VQEGETIEDGAR_.2
486	8ODP_HUMAN	P36639	Specific	1	80	VQEGETIEDGARR	_VQEGETIEDGARR_.2
487	A16A1_HUMAN	Q8IZ83	Specific	0	774	AWDQEAEGAGPELGLR	_AWDQEAEGAGPELGLR_.2
488	A16A1_HUMAN	Q8IZ83	Specific	0	309	LLIQESVWDEAMR	_LLIQESVWDEAMR_.2
489	A16A1_HUMAN	Q8IZ83	Specific	0	92	GWSAHPGVVR	_GWSAHPGVVR_.3
490	A16A1_HUMAN	Q8IZ83	Specific	0	638	VQAQGHTLQVAGLR	_VQAQGHTLQVAGLR_.2
491	A16A1_HUMAN	Q8IZ83	Specific	0	92	GWSAHPGVVR	_GWSAHPGVVR_.2
492	A16A1_HUMAN	Q8IZ83	Specific	0	346	GAAACDLVQR	_GAAAC[Carbamidomethyl (C)]DLVQR_.2
493	A16A1_HUMAN	Q8IZ83	Specific	0	568	GAVEAAHQAFPGWAGQSPGAR	_GAVEAAHQAFPGWAGQSPGAR_.3
494	A16A1_HUMAN	Q8IZ83	Specific	1	469	ESGCSWHGGPDGLYEYLRPSGTPAR	_ESGC[Carbamidomethyl (C)]SWHGGPDGLYEYLRPSGTPAR_.3
495	A16A1_HUMAN	Q8IZ83	Specific	0	549	DSSGNLHGYVAEGGAK	_DSSGNLHGYVAEGGAK_.2
496	A16A1_HUMAN	Q8IZ83	Specific	0	638	VQAQGHTLQVAGLR	_VQAQGHTLQVAGLR_.3
497	A16A1_HUMAN	Q8IZ83	Specific	0	246	VAFCGAPEEGR	_VAFC[Carbamidomethyl (C)]GAPEEGR_.2
498	A4_HUMAN	P05067	Specific	0	162	STNLHDYGMLLPCGIDK	_STNLHDYGMLLPC[Carbamidomethyl (C)]GIDK_.3
499	A4_HUMAN	P05067	Specific	0	412	EWEEAER	_EWEEAER_.2
500	A4_HUMAN	P05067	Specific	0	677	HDSGYEVHHQK	_HDSGYEVHHQK_.2
501	A4_HUMAN	P05067	Specific	0	289	EVCSEQAETGPCR	_EVC[Carbamidomethyl (C)]SEQAETGPC[Carbamidomethyl (C)]R_.2
502	A4_HUMAN	P05067	Specific	0	677	HDSGYEVHHQK	_HDSGYEVHHQK_.3
503	A4_HUMAN	P05067	Specific	0	586	ISYGNDALMPSLTETK	_ISYGNDALMPSLTETK_.2
504	A4_HUMAN	P05067	Specific	0	107	THPHFVIPYR	_THPHFVIPYR_.3
505	A4_HUMAN	P05067	Specific	1	471	LALENYITALQAVPPRPR	_LALENYITALQAVPPRPR_.3
506	A4_HUMAN	P05067	Specific	1	649	GLTTRPGSGLTNIK	_GLTTRPGSGLTNIK_.2
507	A4_HUMAN	P05067	Specific	0	430	AVIQHFQEK	_AVIQHFQEK_.2
508	A4_HUMAN	P05067	Specific	0	117	CLVGEFVSDALLVPDK	_C[Carbamidomethyl (C)]LVGEFVSDALLVPDK_.2
509	A4_HUMAN	P05067	Specific	0	528	SQVMTHLR	_SQVMTHLR_.2
510	A4_HUMAN	P05067	Specific	0	378	YLETPGDENEHAHFQK	_YLETPGDENEHAHFQK_.3
511	A4_HUMAN	P05067	Specific	0	439	VESLEQEAANER	_VESLEQEAANER_.2
512	A7L3B_HUMAN	Q96GX2	Specific	0	58	DFGIQPVEDK	_DFGIQPVEDK_.2
513	AAAS_HUMAN	Q9NRG9	Specific	0	302	ILATTPSAVFR	_ILATTPSAVFR_.2
514	AAAS_HUMAN	Q9NRG9	Specific	0	494	FSPVLGR	_FSPVLGR_.2
515	AAAS_HUMAN	Q9NRG9	Specific	0	259	LLSASPVDAAIR	_LLSASPVDAAIR_.2
516	AAAS_HUMAN	Q9NRG9	Specific-N	0	30	SYESPPPDFR	_SYESPPPDFR_.2
517	AAAS_HUMAN	Q9NRG9	Specific	0	287	GGGVTNLLWSPDGSK	_GGGVTNLLWSPDGSK_.2
518	AAAS_HUMAN	Q9NRG9	Specific	1	421	VQDGKPVILLFR	_VQDGKPVILLFR_.2
519	AAAS_HUMAN	Q9NRG9	Specific	0	109	TASGWALALCR	_TASGWALALC[Carbamidomethyl (C)]R_.2
520	AAAS_HUMAN	Q9NRG9	Specific	0	120	WASSLHGSLFPHLSLR	_WASSLHGSLFPHLSLR_.3
521	AAAS_HUMAN	Q9NRG9	Specific	1	421	VQDGKPVILLFR	_VQDGKPVILLFR_.3
522	AAAS_HUMAN	Q9NRG9	Specific	0	177	VYNASSTIVPSLK	_VYNASSTIVPSLK_.2
523	AAAS_HUMAN	Q9NRG9	Specific	0	120	WASSLHGSLFPHLSLR	_WASSLHGSLFPHLSLR_.4
524	AAAS_HUMAN	Q9NRG9	Specific	0	166	FAVALLDDSVR	_FAVALLDDSVR_.2
525	AAAT_HUMAN	Q15758	Specific	0	179	EVLDSFLDLAR	_EVLDSFLDLAR_.2
526	AAAT_HUMAN	Q15758	Specific	0	190	NIFPSNLVSAAFR	_NIFPSNLVSAAFR_.2
527	AAAT_HUMAN	Q15758	Specific	0	493	STEPELIQVK	_STEPELIQVK_.2
528	AAAT_HUMAN	Q15758	Specific	0	503	SELPLDPLPVPTEEGNPLLK	_SELPLDPLPVPTEEGNPLLK_.2
529	AACS_HUMAN	Q86V21	Specific	0	86	GIADVPEWFK	_GIADVPEWFK_.2
530	AAGAB_HUMAN	Q6PD74	Specific	0	276	AATLPHEQR	_AATLPHEQR_.2
531	AAGAB_HUMAN	Q6PD74	Specific	0	90	SGLDSVSSWLPLAK	_SGLDSVSSWLPLAK_.2
532	AAGAB_HUMAN	Q6PD74	Specific	0	44	FYPWTIDNK	_FYPWTIDNK_.2
533	AAK1_HUMAN	Q2M2I8	Specific	0	282	YSQDMHCLIR	_YSQDMHC[Carbamidomethyl (C)]LIR_.3
534	AAK1_HUMAN	Q2M2I8	Specific	0	318	ECPIPNVQNSPIPAK	_EC[Carbamidomethyl (C)]PIPNVQNSPIPAK_.2
535	AAK1_HUMAN	Q2M2I8	Specific	0	372	AGQTQPNPGILPIQPALTPR	_AGQTQPNPGILPIQPALTPR_.2
536	AAK1_HUMAN	Q2M2I8	Specific	0	179	VENILLHDR	_VENILLHDR_.2
537	AAK1_HUMAN	Q2M2I8	Specific	0	353	LTDPIPTTETSIAPR	_LTDPIPTTETSIAPR_.2
538	AAKB1_HUMAN	Q9Y478	Specific	0	202	APPILPPHLLQVILNK	_APPILPPHLLQVILNK_.3
539	AAKB1_HUMAN	Q9Y478	Specific	1	200	FRAPPILPPHLLQVILNK	_FRAPPILPPHLLQVILNK_.4
540	AAKB1_HUMAN	Q9Y478	Specific	1	200	FRAPPILPPHLLQVILNK	_FRAPPILPPHLLQVILNK_.3
542	AAKG1_HUMAN	P54619	Specific	0	244	FDVINLAAEK	_FDVINLAAEK_.2
543	AAKG1_HUMAN	P54619	Specific	0	48	LVVFDTSLQVK	_LVVFDTSLQVK_.2
544	AAKG1_HUMAN	P54619	Specific	1	178	LFITEFPKPEFMSK	_LFITEFPKPEFMSK_.2
545	AAKG1_HUMAN	P54619	Specific	1	178	LFITEFPKPEFMSK	_LFITEFPKPEFMSK_.3
546	AAKG1_HUMAN	P54619	Specific	0	300	LVVVDENDVVK	_LVVVDENDVVK_.2
547	AAKG1_HUMAN	P54619	Specific	1	153	LPVIDPESGNTLYILTHKR	_LPVIDPESGNTLYILTHKR_.4
548	AAKG1_HUMAN	P54619	Specific	0	209	TTTPVYVALGIFVQHR	_TTTPVYVALGIFVQHR_.3
549	AAKG1_HUMAN	P54619	Specific	0	209	TTTPVYVALGIFVQHR	_TTTPVYVALGIFVQHR_.2
550	AAKG1_HUMAN	P54619	Specific	0	270	SHYFEGVLK	_SHYFEGVLK_.2
551	AAKG1_HUMAN	P54619	Specific	0	225	VSALPVVDEK	_VSALPVVDEK_.2
552	AAMDC_HUMAN	Q9H7C9	Specific	0	77	VPSSTVEYLK	_VPSSTVEYLK_.2
553	AAMP_HUMAN	Q13685	Specific	0	411	DASLVVTTSGDHK	_DASLVVTTSGDHK_.2
554	AAMP_HUMAN	Q13685	Specific	0	210	TFQGPNCPATCGR	_TFQGPNC[Carbamidomethyl (C)]PATC[Carbamidomethyl (C)]GR_.2
555	AAMP_HUMAN	Q13685	Specific	0	230	AVVGYEDGTIR	_AVVGYEDGTIR_.2
556	AAPK1_HUMAN	Q13131	Specific	0	469	TYLLDFR	_TYLLDFR_.2
557	AAPK1_HUMAN	Q13131	Specific	0	437	VVNPYYLR	_VVNPYYLR_.2
559	AAR2_HUMAN	Q9Y312	Specific	0	174	VGQNLPR	_VGQNLPR_.2
560	AAR2_HUMAN	Q9Y312	Specific	0	228	HSMDLSYALETVLNK	_HSMDLSYALETVLNK_.3
561	AAR2_HUMAN	Q9Y312	Specific	0	113	ANLQELDQFLGPYPYATLK	_ANLQELDQFLGPYPYATLK_.2
562	AAR2_HUMAN	Q9Y312	Specific	0	29	GTEFGIDYNSWEVGPK	_GTEFGIDYNSWEVGPK_.2
563	AASD1_HUMAN	Q9BTE6	Specific	0	236	TNLIFLSGNR	_TNLIFLSGNR_.2
564	AASD1_HUMAN	Q9BTE6	Specific	1	75	RGEQADHFTQTPLDPGSQVLVR	_RGEQADHFTQTPLDPGSQVLVR_.3
565	AASD1_HUMAN	Q9BTE6	Specific	0	349	GGGLFLLAGPPASVETLGPR	_GGGLFLLAGPPASVETLGPR_.2
566	AASD1_HUMAN	Q9BTE6	Specific	0	295	DLAVHIAHSLR	_DLAVHIAHSLR_.3
567	AASD1_HUMAN	Q9BTE6	Specific	1	75	RGEQADHFTQTPLDPGSQVLVR	_RGEQADHFTQTPLDPGSQVLVR_.4
568	AASD1_HUMAN	Q9BTE6	Specific	0	295	DLAVHIAHSLR	_DLAVHIAHSLR_.2
569	AASD1_HUMAN	Q9BTE6	Specific	0	349	GGGLFLLAGPPASVETLGPR	_GGGLFLLAGPPASVETLGPR_.3
570	AASD1_HUMAN	Q9BTE6	Specific	0	187	GLPDDHAGPIR	_GLPDDHAGPIR_.2
571	AASS_HUMAN	Q9UDR5	Specific	0	621	EVGATIESYISYCGGLPAPEHSNNPLR	_EVGATIESYISYC[Carbamidomethyl (C)]GGLPAPEHSNNPLR_.3
572	AASS_HUMAN	Q9UDR5	Specific	0	260	VYGTVLSR	_VYGTVLSR_.2
573	AASS_HUMAN	Q9UDR5	Specific	1	746	EALPAFRPEANPLTWK	_EALPAFRPEANPLTWK_.3
574	AASS_HUMAN	Q9UDR5	Specific	0	762	QLLCDLVGISPSSEHDVLK	_QLLC[Carbamidomethyl (C)]DLVGISPSSEHDVLK_.3
575	AASS_HUMAN	Q9UDR5	Specific	0	57	VLIQPSNR	_VLIQPSNR_.2
576	AASS_HUMAN	Q9UDR5	Specific	0	190	NSSQAVQAVR	_NSSQAVQAVR_.2
577	AASS_HUMAN	Q9UDR5	Specific	0	708	YAEIYGISSAHTLLR	_YAEIYGISSAHTLLR_.2
578	AASS_HUMAN	Q9UDR5	Specific	0	213	SIGPLTFVFTGTGNVSK	_SIGPLTFVFTGTGNVSK_.2
579	AASS_HUMAN	Q9UDR5	Specific	1	250	EVSQTGDLRK	_EVSQTGDLRK_.2
580	AASS_HUMAN	Q9UDR5	Specific	1	746	EALPAFRPEANPLTWK	_EALPAFRPEANPLTWK_.2
581	AASS_HUMAN	Q9UDR5	Specific	1	913	AEGIIYTTQSTIKP	_AEGIIYTTQSTIKP_.2
582	AASS_HUMAN	Q9UDR5	Specific	0	708	YAEIYGISSAHTLLR	_YAEIYGISSAHTLLR_.3
583	AATC_HUMAN	P17174	Specific	0	43	TDDCHPWVLPVVK	_TDDC[Carbamidomethyl (C)]HPWVLPVVK_.3
584	AATC_HUMAN	P17174	Specific-N	0	2	APPSVFAEVPQAQPVLVFK	_APPSVFAEVPQAQPVLVFK_.2
585	AATC_HUMAN	P17174	Specific	0	43	TDDCHPWVLPVVK	_TDDC[Carbamidomethyl (C)]HPWVLPVVK_.2
586	AATC_HUMAN	P17174	Specific	0	34	VNLGVGAYR	_VNLGVGAYR_.2
587	AATC_HUMAN	P17174	Specific	0	347	TPGTWNHITDQIGMFSFTGLNPK	_TPGTWNHITDQIGMFSFTGLNPK_.3
588	AATC_HUMAN	P17174	Specific	0	115	IGADFLAR	_IGADFLAR_.2
589	AATC_HUMAN	P17174	Specific	0	306	IVASTLSNPELFEEWTGNVK	_IVASTLSNPELFEEWTGNVK_.3
590	AATC_HUMAN	P17174	Specific	0	61	IANDNSLNHEYLPILGLAEFR	_IANDNSLNHEYLPILGLAEFR_.3
591	AATC_HUMAN	P17174	Specific	0	260	NFGLYNER	_NFGLYNER_.2
592	AATC_HUMAN	P17174	Specific	0	268	VGNLTVVGK	_VGNLTVVGK_.2
593	AATC_HUMAN	P17174	Specific	0	370	QVEYLVNEK	_QVEYLVNEK_.2
594	AATC_HUMAN	P17174	Specific	0	101	VGGVQSLGGTGALR	_VGGVQSLGGTGALR_.2
595	AATC_HUMAN	P17174	Specific	1	33	KVNLGVGAYR	_KVNLGVGAYR_.2
596	AATC_HUMAN	P17174	Specific	0	306	IVASTLSNPELFEEWTGNVK	_IVASTLSNPELFEEWTGNVK_.2
597	AATC_HUMAN	P17174	Specific	0	397	NLDYVATSIHEAVTK	_NLDYVATSIHEAVTK_.3
598	AATC_HUMAN	P17174	Specific	0	87	LALGDDSPALK	_LALGDDSPALK_.2
599	AATC_HUMAN	P17174	Specific	0	397	NLDYVATSIHEAVTK	_NLDYVATSIHEAVTK_.2
600	AATC_HUMAN	P17174	Specific	0	208	QIASVMK	_QIASVMK_.2
601	AATC_HUMAN	P17174	Specific	0	379	HIYLLPSGR	_HIYLLPSGR_.2
602	AATC_HUMAN	P17174	Specific	0	131	NTPVYVSSPTWENHNAVFSAAGFK	_NTPVYVSSPTWENHNAVFSAAGFK_.3
603	AATC_HUMAN	P17174	Specific	0	294	ITWSNPPAQGAR	_ITWSNPPAQGAR_.2
604	AATC_HUMAN	P17174	Specific	1	100	RVGGVQSLGGTGALR	_RVGGVQSLGGTGALR_.3
605	AATC_HUMAN	P17174	Specific-N	0	2	APPSVFAEVPQAQPVLVFK	_APPSVFAEVPQAQPVLVFK_.3
606	AATC_HUMAN	P17174	Specific	0	388	INVSGLTTK	_INVSGLTTK_.2
608	AATM_HUMAN	P00505	Specific	0	160	PTWGNHTPIFR	_PTWGNHTPIFR_.3
609	AATM_HUMAN	P00505	Specific	0	397	EFSIYMTK	_EFSIYMTK_.2
610	AATM_HUMAN	P00505	Specific-N	1	30	SSWWTHVEMGPPDPILGVTEAFKR	_SSWWTHVEMGPPDPILGVTEAFKR_.4
611	AATM_HUMAN	P00505	Specific	1	326	IAAAILNTPDLRK	_IAAAILNTPDLRK_.3
612	AATM_HUMAN	P00505	Specific	0	228	EIATVVK	_EIATVVK_.1
613	AATM_HUMAN	P00505	Specific	0	171	DAGMQLQGYR	_DAGMQLQGYR_.2
614	AATM_HUMAN	P00505	Specific	1	356	TQLVSNLKK	_TQLVSNLKK_.2
615	AATM_HUMAN	P00505	Specific	0	339	QWLQEVK	_QWLQEVK_.1
616	AATM_HUMAN	P00505	Specific	1	365	EGSTHNWQHITDQIGMFCFTGLKPEQVER	_EGSTHNWQHITDQIGMFC[Carbamidomethyl (C)]FTGLKPEQVER_.4
617	AATM_HUMAN	P00505	Specific	1	310	ILIRPMYSNPPLNGAR	_ILIRPMYSNPPLNGAR_.3
618	AATM_HUMAN	P00505	Specific	0	186	TCGFDFTGAVEDISK	_TC[Carbamidomethyl (C)]GFDFTGAVEDISK_.2
619	AATM_HUMAN	P00505	Specific	0	74	PYVLPSVR	_PYVLPSVR_.2
620	AATM_HUMAN	P00505	Specific	0	408	ISVAGVTSSNVGYLAHAIHQVTK	_ISVAGVTSSNVGYLAHAIHQVTK_.4
621	AATM_HUMAN	P00505	Specific	0	339	QWLQEVK	_QWLQEVK_.2
622	AATM_HUMAN	P00505	Specific	0	95	EYLPIGGLAEFCK	_EYLPIGGLAEFC[Carbamidomethyl (C)]K_.2
623	AATM_HUMAN	P00505	Specific	0	356	TQLVSNLK	_TQLVSNLK_.2
624	AATM_HUMAN	P00505	Specific	1	303	RVESQLK	_RVESQLK_.2
625	AATM_HUMAN	P00505	Specific	0	263	HFIEQGINVCLCQSYAK	_HFIEQGINVC[Carbamidomethyl (C)]LC[Carbamidomethyl (C)]QSYAK_.3
626	AATM_HUMAN	P00505	Specific-C	0	408	ISVAGVTSSNVGYLAH	_ISVAGVTSSNVGYLAH_.2
627	AATM_HUMAN	P00505	Specific	1	201	IPEQSVLLLHACAHNPTGVDPRPEQWK	_IPEQSVLLLHAC[Carbamidomethyl (C)]AHNPTGVDPRPEQWK_.3
628	AATM_HUMAN	P00505	Specific	0	140	IGASFLQR	_IGASFLQR_.2
629	AATM_HUMAN	P00505	Specific	1	201	IPEQSVLLLHACAHNPTGVDPRPEQWK	_IPEQSVLLLHAC[Carbamidomethyl (C)]AHNPTGVDPRPEQWK_.4
630	AATM_HUMAN	P00505	Specific	1	326	IAAAILNTPDLRK	_IAAAILNTPDLRK_.2
631	AATM_HUMAN	P00505	Specific	0	108	ASAELALGENSEVLK	_ASAELALGENSEVLK_.2
632	AATM_HUMAN	P00505	Specific	0	288	VGAFTMVCK	_VGAFTMVC[Carbamidomethyl (C)]K_.1
633	AATM_HUMAN	P00505	Specific	0	326	IAAAILNTPDLR	_IAAAILNTPDLR_.2
634	AATM_HUMAN	P00505	Specific	1	82	KAEAQIAAK	_KAEAQIAAK_.2
635	AATM_HUMAN	P00505	Specific	0	160	PTWGNHTPIFR	_PTWGNHTPIFR_.2
636	AATM_HUMAN	P00505	Specific	0	228	EIATVVK	_EIATVVK_.2
637	AATM_HUMAN	P00505	Specific	0	60	MNLGVGAYR	_MNLGVGAYR_.2
638	AATM_HUMAN	P00505	Specific	0	280	NMGLYGER	_NMGLYGER_.2
639	AATM_HUMAN	P00505	Specific	1	365	EGSTHNWQHITDQIGMFCFTGLKPEQVER	_EGSTHNWQHITDQIGMFC[Carbamidomethyl (C)]FTGLKPEQVER_.5
640	AATM_HUMAN	P00505	Specific	0	263	HFIEQGINVCLCQSYAK	_HFIEQGINVC[Carbamidomethyl (C)]LC[Carbamidomethyl (C)]QSYAK_.2
641	AATM_HUMAN	P00505	Specific	0	408	ISVAGVTSSNVGYLAHAIHQVTK	_ISVAGVTSSNVGYLAHAIHQVTK_.3
642	AATM_HUMAN	P00505	Specific	0	288	VGAFTMVCK	_VGAFTMVC[Carbamidomethyl (C)]K_.2
643	AATM_HUMAN	P00505	Specific	0	126	FVTVQTISGTGALR	_FVTVQTISGTGALR_.2
644	AATM_HUMAN	P00505	Specific	1	201	IPEQSVLLLHACAHNPTGVDPRPEQWK	_IPEQSVLLLHAC[Carbamidomethyl (C)]AHNPTGVDPRPEQWK_.5
645	AB17B_HUMAN	Q5VST6	Specific	1	157	YGIRPENVIIYGQSIGTVPSVDLAAR	_YGIRPENVIIYGQSIGTVPSVDLAAR_.3
646	ABCB6_HUMAN	Q9NP58	Specific	0	744	APGIILLDEATSALDTSNER	_APGIILLDEATSALDTSNER_.2
647	ABCB6_HUMAN	Q9NP58	Specific	0	277	ALNVLVPIFYR	_ALNVLVPIFYR_.2
648	ABCB7_HUMAN	O75027	Specific	0	584	LAGLHDAILR	_LAGLHDAILR_.3
649	ABCB7_HUMAN	O75027	Specific-N	0	143	SLGFLGGAK	_SLGFLGGAK_.2
650	ABCB7_HUMAN	O75027	Specific	0	140	VAISLGFLGGAK	_VAISLGFLGGAK_.2
651	ABCB7_HUMAN	O75027	Specific	0	201	AGAAFFNEVR	_AGAAFFNEVR_.2
652	ABCB7_HUMAN	O75027	Specific	0	152	AMNIVVPFMFK	_AMNIVVPFMFK_.2
653	ABCD3_HUMAN	P28288	Specific	0	299	LVEHLHNFILFR	_LVEHLHNFILFR_.4
654	ABCD3_HUMAN	P28288	Specific	1	521	DQVIYPDGREDQK	_DQVIYPDGREDQK_.2
655	ABCD3_HUMAN	P28288	Specific	0	348	STHSELLEDYYQSGR	_STHSELLEDYYQSGR_.2
656	ABCD3_HUMAN	P28288	Specific	1	40	SGKPPLQNNEK	_SGKPPLQNNEK_.2
657	ABCD3_HUMAN	P28288	Specific	1	505	LFYVPQRPYMTLGTLR	_LFYVPQRPYMTLGTLR_.3
658	ABCD3_HUMAN	P28288	Specific	0	384	LAGFTAR	_LAGFTAR_.2
659	ABCD3_HUMAN	P28288	Specific	0	544	EYLDNVQLGHILER	_EYLDNVQLGHILER_.3
660	ABCD3_HUMAN	P28288	Specific	0	544	EYLDNVQLGHILER	_EYLDNVQLGHILER_.2
661	ABCD3_HUMAN	P28288	Specific	0	348	STHSELLEDYYQSGR	_STHSELLEDYYQSGR_.3
662	ABCD3_HUMAN	P28288	Specific	0	182	IANPDQLLTQDVEK	_IANPDQLLTQDVEK_.2
663	ABCD3_HUMAN	P28288	Specific-N	0	487	GELWPLFGGR	_GELWPLFGGR_.2
664	ABCD3_HUMAN	P28288	Specific-C	0	544	EYLDNVQLGHIL	_EYLDNVQLGHIL_.2
665	ABCD3_HUMAN	P28288	Specific	0	616	VGITLFTVSHR	_VGITLFTVSHR_.3
666	ABCD3_HUMAN	P28288	Specific	0	311	FSMGFIDSIIAK	_FSMGFIDSIIAK_.2
667	ABCD3_HUMAN	P28288	Specific	0	391	ITELMQVLK	_ITELMQVLK_.2
668	ABCE1_HUMAN	P61221	Specific	0	8	IAIVNHDK	_IAIVNHDK_.2
669	ABCE1_HUMAN	P61221	Specific	0	149	GSELQNYFTK	_GSELQNYFTK_.2
670	ABCE1_HUMAN	P61221	Specific-C	1	97	LPIPRPGEVLGL	_LPIPRPGEVLGL_.2
671	ABCE1_HUMAN	P61221	Specific	0	65	CPFGALSIVNLPSNLEK	_C[Carbamidomethyl (C)]PFGALSIVNLPSNLEK_.2
672	ABCE1_HUMAN	P61221	Specific	0	532	VIVFDGVPSK	_VIVFDGVPSK_.2
673	ABCE1_HUMAN	P61221	Specific	2	396	LKPDEGGEVPVLNVSYKPQK	_LKPDEGGEVPVLNVSYKPQK_.3
674	ABCE1_HUMAN	P61221	Specific	0	213	NVEDLSGGELQR	_NVEDLSGGELQR_.2
675	ABCE1_HUMAN	P61221	Specific	0	225	FACAVVCIQK	_FAC[Carbamidomethyl (C)]AVVC[Carbamidomethyl (C)]IQK_.2
676	ABCE1_HUMAN	P61221	Specific	0	307	EGINIFLDGYVPTENLR	_EGINIFLDGYVPTENLR_.2
677	ABCE1_HUMAN	P61221	Specific	1	324	FRDASLVFK	_FRDASLVFK_.3
678	ABCE1_HUMAN	P61221	Specific	2	396	LKPDEGGEVPVLNVSYKPQK	_LKPDEGGEVPVLNVSYKPQK_.4
679	ABCE1_HUMAN	P61221	Specific	0	470	VALALCLGK	_VALALC[Carbamidomethyl (C)]LGK_.2
680	ABCE1_HUMAN	P61221	Specific	0	542	NTVANSPQTLLAGMNK	_NTVANSPQTLLAGMNK_.2
681	ABCE1_HUMAN	P61221	Specific	0	196	TQAIVCQQLDLTHLK	_TQAIVC[Carbamidomethyl (C)]QQLDLTHLK_.3
682	ABCE1_HUMAN	P61221	Specific	0	235	ADIFMFDEPSSYLDVK	_ADIFMFDEPSSYLDVK_.2
683	ABCE1_HUMAN	P61221	Specific	0	159	ILEDDLK	_ILEDDLK_.1
684	ABCE1_HUMAN	P61221	Specific	0	170	PQYVDQIPK	_PQYVDQIPK_.2
685	ABCE1_HUMAN	P61221	Specific	0	182	GTVGSILDR	_GTVGSILDR_.2
686	ABCE1_HUMAN	P61221	Specific	1	470	VALALCLGKPADVYLIDEPSAYLDSEQR	_VALALC[Carbamidomethyl (C)]LGKPADVYLIDEPSAYLDSEQR_.3
687	ABCE1_HUMAN	P61221	Specific	0	479	PADVYLIDEPSAYLDSEQR	_PADVYLIDEPSAYLDSEQR_.2
688	ABCE1_HUMAN	P61221	Specific	0	87	YCANAFK	_YC[Carbamidomethyl (C)]ANAFK_.2
689	ABCE1_HUMAN	P61221	Specific	1	166	AIIKPQYVDQIPK	_AIIKPQYVDQIPK_.3
690	ABCE1_HUMAN	P61221	Specific	1	64	KCPFGALSIVNLPSNLEK	_KC[Carbamidomethyl (C)]PFGALSIVNLPSNLEK_.3
691	ABCE1_HUMAN	P61221	Specific	0	196	TQAIVCQQLDLTHLK	_TQAIVC[Carbamidomethyl (C)]QQLDLTHLK_.2
692	ABCE1_HUMAN	P61221	Specific	1	324	FRDASLVFK	_FRDASLVFK_.2
693	ABCE1_HUMAN	P61221	Specific	0	333	VAETANEEEVK	_VAETANEEEVK_.2
694	ABCE1_HUMAN	P61221	Specific	1	166	AIIKPQYVDQIPK	_AIIKPQYVDQIPK_.2
695	ABCE1_HUMAN	P61221	Specific	0	558	FLSQLEITFR	_FLSQLEITFR_.2
696	ABCE1_HUMAN	P61221	Specific	0	37	LCIEVTPQSK	_LC[Carbamidomethyl (C)]IEVTPQSK_.2
697	ABCF1_HUMAN	Q8NE71	Specific	0	665	STLLLLLTGK	_STLLLLLTGK_.1
698	ABCF1_HUMAN	Q8NE71	Specific	0	690	IGFFNQQYAEQLR	_IGFFNQQYAEQLR_.2
699	ABCF1_HUMAN	Q8NE71	Specific	0	590	NQDEESQEAPELLK	_NQDEESQEAPELLK_.2
700	ABCF1_HUMAN	Q8NE71	Specific	0	500	TLLIVSHDQGFLDDVCTDIIHLDAQR	_TLLIVSHDQGFLDDVC[Carbamidomethyl (C)]TDIIHLDAQR_.3
701	ABCF1_HUMAN	Q8NE71	Specific	0	397	LQGQLEQGDDTAAER	_LQGQLEQGDDTAAER_.2
702	ABCF1_HUMAN	Q8NE71	Specific	0	500	TLLIVSHDQGFLDDVCTDIIHLDAQR	_TLLIVSHDQGFLDDVC[Carbamidomethyl (C)]TDIIHLDAQR_.4
703	ABCF1_HUMAN	Q8NE71	Specific	0	790	GAVIVVSHDAR	_GAVIVVSHDAR_.2
704	ABCF1_HUMAN	Q8NE71	Specific	0	751	VVFAELACR	_VVFAELAC[Carbamidomethyl (C)]R_.2
705	ABCF1_HUMAN	Q8NE71	Specific	0	164	AVSEEQQPALK	_AVSEEQQPALK_.2
706	ABCF1_HUMAN	Q8NE71	Specific	0	714	GFNLPYQDAR	_GFNLPYQDAR_.2
707	ABCF1_HUMAN	Q8NE71	Specific-N	1	197	DNEEEDKEEEIIK	_DNEEEDKEEEIIK_.2
708	ABCF1_HUMAN	Q8NE71	Specific	0	675	LTPTHGEMR	_LTPTHGEMR_.2
709	ABCF1_HUMAN	Q8NE71	Specific-N	1	816	SVSQIDGDFEDYKR	_SVSQIDGDFEDYKR_.3
710	ABCF1_HUMAN	Q8NE71	Specific-N	0	165	VSEEQQPALK	_VSEEQQPALK_.2
711	ABCF1_HUMAN	Q8NE71	Specific	0	665	STLLLLLTGK	_STLLLLLTGK_.2
712	ABCF1_HUMAN	Q8NE71	Specific	0	246	ADDPYAHLSK	_ADDPYAHLSK_.2
713	ABCF2_HUMAN	Q9UG63	Specific	0	135	EVPIPEHIDIYHLTR	_EVPIPEHIDIYHLTR_.4
714	ABCF2_HUMAN	Q9UG63	Specific	0	135	EVPIPEHIDIYHLTR	_EVPIPEHIDIYHLTR_.3
715	ABCF2_HUMAN	Q9UG63	Specific	0	391	IPPPVIMVQNVSFK	_IPPPVIMVQNVSFK_.2
716	ABCF2_HUMAN	Q9UG63	Specific	0	179	LAHEDAECEK	_LAHEDAEC[Carbamidomethyl (C)]EK_.2
717	ABCF3_HUMAN	Q9NUQ8	Specific	0	537	LLLGDLAPVR	_LLLGDLAPVR_.2
718	ABD12_HUMAN	Q8N2K0	Specific	0	263	ETPPDALILESPFTNIR	_ETPPDALILESPFTNIR_.2
719	ABD12_HUMAN	Q8N2K0	Specific	0	235	SGDNPVYIWGHSLGTGVATNLVR	_SGDNPVYIWGHSLGTGVATNLVR_.3
720	ABD12_HUMAN	Q8N2K0	Specific	0	100	LIFLNFVR	_LIFLNFVR_.2
721	ABD12_HUMAN	Q8N2K0	Specific	0	320	HISCPLLILHAEDDPVVPFQLGR	_HISC[Carbamidomethyl (C)]PLLILHAEDDPVVPFQLGR_.4
722	ABD12_HUMAN	Q8N2K0	Specific	0	320	HISCPLLILHAEDDPVVPFQLGR	_HISC[Carbamidomethyl (C)]PLLILHAEDDPVVPFQLGR_.3
723	ABD12_HUMAN	Q8N2K0	Specific	0	359	VQFVPFHSDLGYR	_VQFVPFHSDLGYR_.3
724	ABD12_HUMAN	Q8N2K0	Specific	0	359	VQFVPFHSDLGYR	_VQFVPFHSDLGYR_.2
725	ABHD6_HUMAN	Q9BV23	Specific	0	268	VPTQIIWGK	_VPTQIIWGK_.2
726	ABHD6_HUMAN	Q9BV23	Specific	1	222	FKVPQQILQGLVDVR	_FKVPQQILQGLVDVR_.3
727	ABHD6_HUMAN	Q9BV23	Specific	0	85	DMWLSVVK	_DMWLSVVK_.2
728	ABHD6_HUMAN	Q9BV23	Specific	0	246	LFLEIVSEK	_LFLEIVSEK_.2
729	ABHDA_HUMAN	Q9NUJ1	Specific	1	186	FNQLPVELKK	_FNQLPVELKK_.3
730	ABHDA_HUMAN	Q9NUJ1	Specific	0	169	VVALIGVATAADTLVTK	_VVALIGVATAADTLVTK_.3
731	ABHDA_HUMAN	Q9NUJ1	Specific	1	186	FNQLPVELKK	_FNQLPVELKK_.2
732	ABHDA_HUMAN	Q9NUJ1	Specific	0	110	FDYSGVGSSDGNSEESTLGK	_FDYSGVGSSDGNSEESTLGK_.2
733	ABHDA_HUMAN	Q9NUJ1	Specific	0	93	ALAIEEFCK	_ALAIEEFC[Carbamidomethyl (C)]K_.2
734	ABHDA_HUMAN	Q9NUJ1	Specific	0	102	SLGHACIR	_SLGHAC[Carbamidomethyl (C)]IR_.2
735	ABHDA_HUMAN	Q9NUJ1	Specific	1	264	VLSTDVDVILRK	_VLSTDVDVILRK_.2
736	ABHDA_HUMAN	Q9NUJ1	Specific	0	201	GVWSMPSK	_GVWSMPSK_.2
737	ABHDA_HUMAN	Q9NUJ1	Specific	2	53	TSLSFLNRPDLPNLAYKK	_TSLSFLNRPDLPNLAYKK_.4
738	ABHDA_HUMAN	Q9NUJ1	Specific	1	53	TSLSFLNRPDLPNLAYK	_TSLSFLNRPDLPNLAYK_.3
739	ABHDA_HUMAN	Q9NUJ1	Specific	0	186	FNQLPVELK	_FNQLPVELK_.2
740	ABHDA_HUMAN	Q9NUJ1	Specific	0	209	YSEEGVYNVQYSFIK	_YSEEGVYNVQYSFIK_.2
741	ABHDA_HUMAN	Q9NUJ1	Specific	1	264	VLSTDVDVILRK	_VLSTDVDVILRK_.3
742	ABHDA_HUMAN	Q9NUJ1	Specific	0	224	EAEHHCLLHSPIPVNCPIR	_EAEHHC[Carbamidomethyl (C)]LLHSPIPVNC[Carbamidomethyl (C)]PIR_.3
743	ABHDA_HUMAN	Q9NUJ1	Specific	0	224	EAEHHCLLHSPIPVNCPIR	_EAEHHC[Carbamidomethyl (C)]LLHSPIPVNC[Carbamidomethyl (C)]PIR_.4
744	ABHDA_HUMAN	Q9NUJ1	Specific-N	2	52	KTSLSFLNRPDLPNLAYK	_KTSLSFLNRPDLPNLAYK_.4
745	ABHDA_HUMAN	Q9NUJ1	Specific-N	2	52	KTSLSFLNRPDLPNLAYK	_KTSLSFLNRPDLPNLAYK_.3
746	ABHDA_HUMAN	Q9NUJ1	Specific	0	169	VVALIGVATAADTLVTK	_VVALIGVATAADTLVTK_.2
747	ABHDA_HUMAN	Q9NUJ1	Specific	1	53	TSLSFLNRPDLPNLAYK	_TSLSFLNRPDLPNLAYK_.2
748	ABHDA_HUMAN	Q9NUJ1	Specific	0	264	VLSTDVDVILR	_VLSTDVDVILR_.2
749	ABHDB_HUMAN	Q8NFV4	Specific	1	146	TAMLLALQRPELVER	_TAMLLALQRPELVER_.3
750	ABHDB_HUMAN	Q8NFV4	Specific	0	201	LADEQLSSVIQDMAVR	_LADEQLSSVIQDMAVR_.2
751	ABHDB_HUMAN	Q8NFV4	Specific	0	234	VNLDALTQHLDK	_VNLDALTQHLDK_.2
752	ABHDB_HUMAN	Q8NFV4	Specific	1	46	GGAEPRPLPLSYR	_GGAEPRPLPLSYR_.3
753	ABHDB_HUMAN	Q8NFV4	Specific	0	246	ILAFPQR	_ILAFPQR_.2
754	ABHDB_HUMAN	Q8NFV4	Specific	0	186	AINIADELPR	_AINIADELPR_.2
755	ABHDB_HUMAN	Q8NFV4	Specific	0	161	LIAVDISPVESTGVSHFATYVAAMR	_LIAVDISPVESTGVSHFATYVAAMR_.3
756	ABHEB_HUMAN	Q96IU4	Specific	0	64	AVAIDLPGLGHSK	_AVAIDLPGLGHSK_.3
757	ABHEB_HUMAN	Q96IU4	Specific	0	9	EGTIQVQGQALFFR	_EGTIQVQGQALFFR_.2
758	ABHEB_HUMAN	Q96IU4	Specific	0	43	FSSETWQNLGTLHR	_FSSETWQNLGTLHR_.3
759	ABHEB_HUMAN	Q96IU4	Specific	0	33	FSVLLLHGIR	_FSVLLLHGIR_.2
760	ABHGA_HUMAN	O95870	Specific	0	232	ALMPVLLQGQAR	_ALMPVLLQGQAR_.2
761	ABHGA_HUMAN	O95870	Specific	0	418	YQGPVLLIR	_YQGPVLLIR_.2
762	ABHGA_HUMAN	O95870	Specific	0	191	GTADTLLNR	_GTADTLLNR_.2
763	ABHGA_HUMAN	O95870	Specific	0	405	QHLNLNNAEQLCR	_QHLNLNNAEQLC[Carbamidomethyl (C)]R_.3
764	ABHGA_HUMAN	O95870	Specific	0	526	QLALFLAR	_QLALFLAR_.2
765	ABHGA_HUMAN	O95870	Specific	0	145	QLANYNFDFR	_QLANYNFDFR_.2
766	ABHGA_HUMAN	O95870	Specific	0	4	LLSCVLGPR	_LLSC[Carbamidomethyl (C)]VLGPR_.2
767	ABI1_HUMAN	Q8IZP0	Specific	0	18	ALIESYQNLTR	_ALIESYQNLTR_.2
768	ABI2_HUMAN	Q9NYB9	Specific	1	85	RMESSINHISQTVDIHK	_RMESSINHISQTVDIHK_.4
769	ABI2_HUMAN	Q9NYB9	Specific	0	18	ALFDSYTNLER	_ALFDSYTNLER_.2
770	ABI2_HUMAN	Q9NYB9	Specific	0	360	HTPPTIGGSLPYR	_HTPPTIGGSLPYR_.2
771	ABI2_HUMAN	Q9NYB9	Specific	1	124	IIAPANLERPVR	_IIAPANLERPVR_.3
772	ABI2_HUMAN	Q9NYB9	Specific	1	139	KPIDYTILDDIGHGVK	_KPIDYTILDDIGHGVK_.3
773	ABI2_HUMAN	Q9NYB9	Specific	1	200	TLEPVRPPVVPNDYVPSPTR	_TLEPVRPPVVPNDYVPSPTR_.3
774	ABI2_HUMAN	Q9NYB9	Specific	0	456	VVAIYDYTK	_VVAIYDYTK_.2
775	ABI2_HUMAN	Q9NYB9	Specific	1	139	KPIDYTILDDIGHGVK	_KPIDYTILDDIGHGVK_.2
776	ABL1_HUMAN	P00519	Specific-N	0	1034	DSTEALCLAISR	_DSTEALC[Carbamidomethyl (C)]LAISR_.2
778	ABR_HUMAN	Q12979	Specific	0	727	ELPEPLLTDR	_ELPEPLLTDR_.2
779	ABR_HUMAN	Q12979	Specific	0	737	LYPAFMEGIALSDPAAK	_LYPAFMEGIALSDPAAK_.2
780	ABR_HUMAN	Q12979	Specific	0	436	SYLFLLSSDYER	_SYLFLLSSDYER_.2
781	ABRAL_HUMAN	Q9P1F3	Specific	0	1	MNVDHEVNLLVEEIHR	_[Acetyl (Protein N-term)]M[Oxidation (M)]NVDHEVNLLVEEIHR_.3
782	ABRAL_HUMAN	Q9P1F3	Specific	0	1	MNVDHEVNLLVEEIHR	_[Acetyl (Protein N-term)]MNVDHEVNLLVEEIHR_.3
783	ABRAL_HUMAN	Q9P1F3	Specific-C	0	58	IVTYPGELLLQ	_IVTYPGELLLQ_.2
784	ABRAL_HUMAN	Q9P1F3	Specific	0	1	MNVDHEVNLLVEEIHR	_[Acetyl (Protein N-term)]MNVDHEVNLLVEEIHR_.2
785	ABRX2_HUMAN	Q15018	Specific	0	158	ISLAIPNLGNTSQQEYK	_ISLAIPNLGNTSQQEYK_.2
786	ABRX2_HUMAN	Q15018	Specific	0	175	VSSVPNTSQSYAK	_VSSVPNTSQSYAK_.2
787	ABRX2_HUMAN	Q15018	Specific	0	208	AIYQVYNALQEK	_AIYQVYNALQEK_.2
788	ACACA_HUMAN	Q13085	Specific	0	1978	LGGIPVGVVAVETR	_LGGIPVGVVAVETR_.2
789	ACACA_HUMAN	Q13085	Specific	0	2222	LLLEDLVK	_LLLEDLVK_.2
790	ACACA_HUMAN	Q13085	Specific	0	1824	AIGIGAYLVR	_AIGIGAYLVR_.2
791	ACACA_HUMAN	Q13085	Specific	0	1688	IGSFGPQEDLLFLR	_IGSFGPQEDLLFLR_.2
792	ACACA_HUMAN	Q13085	Specific-N	0	1771	HVEDEGESR	_HVEDEGESR_.2
793	ACACA_HUMAN	Q13085	Specific	0	658	GQVLPAHTLLNTVDVELIYEGVK	_GQVLPAHTLLNTVDVELIYEGVK_.3
794	ACACA_HUMAN	Q13085	Specific	1	510	ITSENPDEGFKPSSGTVQELNFR	_ITSENPDEGFKPSSGTVQELNFR_.3
795	ACACA_HUMAN	Q13085	Specific	0	244	IASSIVAQTAGIPTLPWSGSGLR	_IASSIVAQTAGIPTLPWSGSGLR_.3
796	ACACA_HUMAN	Q13085	Specific	0	2200	GVISDILDWK	_GVISDILDWK_.2
797	ACACA_HUMAN	Q13085	Specific	0	99	DFTVASPAEFVTR	_DFTVASPAEFVTR_.2
798	ACACA_HUMAN	Q13085	Specific	0	1083	QVLIASHLPSYELR	_QVLIASHLPSYELR_.3
799	ACACA_HUMAN	Q13085	Specific	0	1372	HLEPALAFQLELNR	_HLEPALAFQLELNR_.3
800	ACACA_HUMAN	Q13085	Specific	0	1241	TFEDFVR	_TFEDFVR_.2
801	ACACA_HUMAN	Q13085	Specific	0	278	ILNVPQELYEK	_ILNVPQELYEK_.2
802	ACACA_HUMAN	Q13085	Specific	0	2063	FGAYIVDGLR	_FGAYIVDGLR_.2
803	ACACA_HUMAN	Q13085	Specific	0	1410	VEVGTEVTDYR	_VEVGTEVTDYR_.2
804	ACACA_HUMAN	Q13085	Specific	0	2090	GGSWVVIDSSINPR	_GGSWVVIDSSINPR_.2
805	ACACA_HUMAN	Q13085	Specific	0	244	IASSIVAQTAGIPTLPWSGSGLR	_IASSIVAQTAGIPTLPWSGSGLR_.2
806	ACACA_HUMAN	Q13085	Specific	1	621	VQAERPDTMLGVVCGALHVADVSLR	_VQAERPDTMLGVVC[Carbamidomethyl (C)]GALHVADVSLR_.4
807	ACACA_HUMAN	Q13085	Specific	0	1468	TDCNHIFLNFVPTVIMDPSK	_TDC[Carbamidomethyl (C)]NHIFLNFVPTVIMDPSK_.3
808	ACACA_HUMAN	Q13085	Specific	0	153	FVVMVTPEDLK	_FVVMVTPEDLK_.2
809	ACACA_HUMAN	Q13085	Specific	0	1372	HLEPALAFQLELNR	_HLEPALAFQLELNR_.2
810	ACACA_HUMAN	Q13085	Specific	0	357	HLEVQILADQYGNAISLFGR	_HLEVQILADQYGNAISLFGR_.3
811	ACACA_HUMAN	Q13085	Specific	0	2073	ECCQPVLVYIPPQAELR	_EC[Carbamidomethyl (C)]C[Carbamidomethyl (C)]QPVLVYIPPQAELR_.2
812	ACACA_HUMAN	Q13085	Specific	0	2269	DLAEWLEK	_DLAEWLEK_.2
813	ACACA_HUMAN	Q13085	Specific	0	826	VQQAELHTGSLPR	_VQQAELHTGSLPR_.2
814	ACAD8_HUMAN	Q9UKU7	Specific	0	381	DYAVQQYVR	_DYAVQQYVR_.2
815	ACAD8_HUMAN	Q9UKU7	Specific	0	245	AVIFEDCAVPVANR	_AVIFEDC[Carbamidomethyl (C)]AVPVANR_.2
816	ACAD8_HUMAN	Q9UKU7	Specific	0	51	VAFDFAAR	_VAFDFAAR_.2
817	ACAD9_HUMAN	Q9H845	Specific	2	86	KIDQEGKIPDETLEK	_KIDQEGKIPDETLEK_.3
818	ACAD9_HUMAN	Q9H845	Specific	0	610	AYICAHPLDR	_AYIC[Carbamidomethyl (C)]AHPLDR_.2
819	ACAD9_HUMAN	Q9H845	Specific	0	242	ITAFIVER	_ITAFIVER_.2
820	ACAD9_HUMAN	Q9H845	Specific	1	305	FSMGSVVAGLLKR	_FSMGSVVAGLLKR_.3
821	ACAD9_HUMAN	Q9H845	Specific	0	511	TVETLLLR	_TVETLLLR_.2
822	ACAD9_HUMAN	Q9H845	Specific	0	280	IPVENILGEVGDGFK	_IPVENILGEVGDGFK_.3
823	ACAD9_HUMAN	Q9H845	Specific	0	421	ILLIFEGTNEILR	_ILLIFEGTNEILR_.2
824	ACAD9_HUMAN	Q9H845	Specific	1	478	TVDLGLTGNHGVVHPSLADSANKFEENTYCFGR	_TVDLGLTGNHGVVHPSLADSANKFEENTYC[Carbamidomethyl (C)]FGR_.4
825	ACAD9_HUMAN	Q9H845	Specific	0	305	FSMGSVVAGLLK	_FSMGSVVAGLLK_.2
826	ACAD9_HUMAN	Q9H845	Specific	0	169	LASGEHIAAFCLTEPASGSDAASIR	_LASGEHIAAFC[Carbamidomethyl (C)]LTEPASGSDAASIR_.3
827	ACAD9_HUMAN	Q9H845	Specific	0	77	FFTEEVDSR	_FFTEEVDSR_.2
828	ACAD9_HUMAN	Q9H845	Specific	0	280	IPVENILGEVGDGFK	_IPVENILGEVGDGFK_.2
829	ACAD9_HUMAN	Q9H845	Specific	0	589	YAPENLDEQIK	_YAPENLDEQIK_.2
830	ACAD9_HUMAN	Q9H845	Specific	0	152	GIILAGTEEQK	_GIILAGTEEQK_.2
831	ACADM_HUMAN	P11310	Specific	0	237	ELNMGQR	_ELNMGQR_.2
832	ACADM_HUMAN	P11310	Specific	1	340	AAWEVDSGRR	_AAWEVDSGRR_.2
833	ACADM_HUMAN	P11310	Specific	0	70	TGEYPVPLIR	_TGEYPVPLIR_.2
834	ACADM_HUMAN	P11310	Specific	0	218	AFTGFIVEADTPGIQIGR	_AFTGFIVEADTPGIQIGR_.2
835	ACADM_HUMAN	P11310	Specific	0	396	IYQIYEGTSQIQR	_IYQIYEGTSQIQR_.2
836	ACADM_HUMAN	P11310	Specific	0	47	EFQATAR	_EFQATAR_.2
837	ACADM_HUMAN	P11310	Specific	0	58	EEIIPVAAEYDK	_EEIIPVAAEYDK_.2
838	ACADM_HUMAN	P11310	Specific	0	198	ANWYFLLAR	_ANWYFLLAR_.2
839	ACADM_HUMAN	P11310	Specific	1	280	TRPVVAAGAVGLAQR	_TRPVVAAGAVGLAQR_.2
840	ACADM_HUMAN	P11310	Specific	0	260	ENVLIGDGAGFK	_ENVLIGDGAGFK_.2
841	ACADM_HUMAN	P11310	Specific	0	249	GIVFEDVK	_GIVFEDVK_.2
842	ACADM_HUMAN	P11310	Specific	1	280	TRPVVAAGAVGLAQR	_TRPVVAAGAVGLAQR_.3
843	ACADM_HUMAN	P11310	Specific	1	340	AAWEVDSGRR	_AAWEVDSGRR_.3
844	ACADM_HUMAN	P11310	Specific-N	0	200	WYFLLAR	_WYFLLAR_.2
845	ACADV_HUMAN	P49748	Specific	0	80	GQLTTDQVFPYPSVLNEEQTQFLK	_GQLTTDQVFPYPSVLNEEQTQFLK_.3
846	ACADV_HUMAN	P49748	Specific	0	230	TSAVPSPCGK	_TSAVPSPC[Carbamidomethyl (C)]GK_.2
847	ACADV_HUMAN	P49748	Specific	0	513	AGLGSGLSLSGLVHPELSR	_AGLGSGLSLSGLVHPELSR_.3
848	ACADV_HUMAN	P49748	Specific	0	470	LFVALQGCMDK	_LFVALQGC[Carbamidomethyl (C)]MDK_.2
849	ACADV_HUMAN	P49748	Specific	1	112	FFEEVNDPAKNDALEMVEETTWQGLK	_FFEEVNDPAKNDALEMVEETTWQGLK_.3
850	ACADV_HUMAN	P49748	Specific	0	265	TPVTDPATGAVK	_TPVTDPATGAVK_.2
851	ACADV_HUMAN	P49748	Specific	0	317	VPSENVLGEVGSGFK	_VPSENVLGEVGSGFK_.2
852	ACADV_HUMAN	P49748	Specific	1	512	RAGLGSGLSLSGLVHPELSR	_RAGLGSGLSLSGLVHPELSR_.3
853	ACADV_HUMAN	P49748	Specific	0	588	SLSEGHPTAQHEK	_SLSEGHPTAQHEK_.2
854	ACADV_HUMAN	P49748	Specific	0	104	ELVEPVSR	_ELVEPVSR_.2
855	ACADV_HUMAN	P49748	Specific	0	188	GILLFGTK	_GILLFGTK_.2
856	ACADV_HUMAN	P49748	Specific	0	279	ITAFVVER	_ITAFVVER_.2
857	ACADV_HUMAN	P49748	Specific	0	601	MLCDTWCIEAAAR	_MLC[Carbamidomethyl (C)]DTWC[Carbamidomethyl (C)]IEAAAR_.2
858	ACADV_HUMAN	P49748	Specific	0	72	SFAVGMFK	_SFAVGMFK_.2
859	ACADV_HUMAN	P49748	Specific	0	557	GIVNEQFLLQR	_GIVNEQFLLQR_.2
860	ACADV_HUMAN	P49748	Specific	0	460	IFEGTNDILR	_IFEGTNDILR_.2
861	ACADV_HUMAN	P49748	Specific	0	52	SDSHPSDALTR	_SDSHPSDALTR_.2
862	ACADV_HUMAN	P49748	Specific	1	512	RAGLGSGLSLSGLVHPELSR	_RAGLGSGLSLSGLVHPELSR_.4
863	ACADV_HUMAN	P49748	Specific	0	373	IHNFGLIQEK	_IHNFGLIQEK_.3
864	ACADV_HUMAN	P49748	Specific	0	513	AGLGSGLSLSGLVHPELSR	_AGLGSGLSLSGLVHPELSR_.2
865	ACADV_HUMAN	P49748	Specific	0	588	SLSEGHPTAQHEK	_SLSEGHPTAQHEK_.3
866	ACADV_HUMAN	P49748	Specific	0	122	NDALEMVEETTWQGLK	_NDALEMVEETTWQGLK_.2
867	ACADV_HUMAN	P49748	Specific	0	616	EGMAALQSDPWQQELYR	_EGMAALQSDPWQQELYR_.2
868	ACADV_HUMAN	P49748	Specific	0	287	GFGGITHGPPEK	_GFGGITHGPPEK_.2
869	ACADV_HUMAN	P49748	Specific	0	483	ELSGLGSALK	_ELSGLGSALK_.2
870	ACADV_HUMAN	P49748	Specific	0	342	FGMAAALAGTMR	_FGMAAALAGTMR_.2
871	ACADV_HUMAN	P49748	Specific	1	614	IREGMAALQSDPWQQELYR	_IREGMAALQSDPWQQELYR_.3
872	ACADV_HUMAN	P49748	Specific	0	304	ASNTAEVFFDGVR	_ASNTAEVFFDGVR_.2
873	ACADV_HUMAN	P49748	Specific	0	373	IHNFGLIQEK	_IHNFGLIQEK_.2
874	ACADV_HUMAN	P49748	Specific	0	493	NPFGNAGLLLGEAGK	_NPFGNAGLLLGEAGK_.2
875	ACADV_HUMAN	P49748	Specific	0	645	GGVVTSNPLGF	_GGVVTSNPLGF_.1
876	ACADV_HUMAN	P49748	Specific	0	539	ALEQFATVVEAK	_ALEQFATVVEAK_.2
880	ACBD6_HUMAN	Q9BR61	Specific	1	120	KLDPGWNPQIPEK	_KLDPGWNPQIPEK_.2
881	ACBD7_HUMAN	Q8N6N7	Specific	1	19	ARPDDGELK	_ARPDDGELK_.2
882	ACBP_HUMAN	P07108	Specific	1	54	AKWDAWNELK	_AKWDAWNELK_.3
883	ACBP_HUMAN	P07108	Specific	0	56	WDAWNELK	_WDAWNELK_.2
884	ACBP_HUMAN	P07108	Specific	1	54	AKWDAWNELK	_AKWDAWNELK_.2
885	ACBP_HUMAN	P07108	Specific-C	1	18	TKPSDEEMLFIY	_TKPSDEEMLFIY_.2
886	ACBP_HUMAN	P07108	Specific-N	1	36	TVGDINTERPGMLDFTGK	_TVGDINTERPGMLDFTGK_.3
887	ACBP_HUMAN	P07108	Specific-N	1	75	INKVEELK	_INKVEELK_.2
888	ACBP_HUMAN	P07108	Specific-N	1	36	TVGDINTERPGMLDFTGK	_TVGDINTERPGMLDFTGK_.2
889	ACBP_HUMAN	P07108	Specific	1	18	TKPSDEEMLFIYGHYK	_TKPSDEEMLFIYGHYK_.3
890	ACBP_HUMAN	P07108	Specific	1	34	QATVGDINTERPGMLDFTGK	_QATVGDINTERPGMLDFTGK_.3
892	ACD11_HUMAN	Q709F0	Specific	0	41	EATLTIAQYR	_EATLTIAQYR_.2
893	ACD11_HUMAN	Q709F0	Specific	0	358	TFSTVLPQIDTTGQLFVQTR	_TFSTVLPQIDTTGQLFVQTR_.2
894	ACD11_HUMAN	Q709F0	Specific	0	24	SLEAYLNQHLSGFGAER	_SLEAYLNQHLSGFGAER_.3
895	ACD11_HUMAN	Q709F0	Specific	0	131	DLTIPGLSPAER	_DLTIPGLSPAER_.2
896	ACD11_HUMAN	Q709F0	Specific	0	608	VPATNLILGEGR	_VPATNLILGEGR_.2
897	ACD11_HUMAN	Q709F0	Specific	0	54	SNPTFYLQK	_SNPTFYLQK_.2
898	ACD11_HUMAN	Q709F0	Specific	0	93	ALFSIGFPVPK	_ALFSIGFPVPK_.2
899	ACDSB_HUMAN	P45954	Specific	0	160	ATYLPQLTTEK	_ATYLPQLTTEK_.2
900	ACDSB_HUMAN	P45954	Specific	0	326	LFDFQGLQHQVAHVATQLEAAR	_LFDFQGLQHQVAHVATQLEAAR_.4
901	ACDSB_HUMAN	P45954	Specific	0	372	YYASEIAGQTTSK	_YYASEIAGQTTSK_.2
902	ACDSB_HUMAN	P45954	Specific	0	270	VPEANILGQIGHGYK	_VPEANILGQIGHGYK_.2
903	ACDSB_HUMAN	P45954	Specific	0	270	VPEANILGQIGHGYK	_VPEANILGQIGHGYK_.3
904	ACDSB_HUMAN	P45954	Specific	0	409	IGTIYEGASNIQLNTIAK	_IGTIYEGASNIQLNTIAK_.2
905	ACDSB_HUMAN	P45954	Specific	0	285	YAIGSLNEGR	_YAIGSLNEGR_.2
906	ACDSB_HUMAN	P45954	Specific	0	257	ASSTCPLTFENVK	_ASSTC[Carbamidomethyl (C)]PLTFENVK_.2
907	ACDSB_HUMAN	P45954	Specific	2	231	GITSFLVDRDTPGLHIGKPENK	_GITSFLVDRDTPGLHIGKPENK_.4
908	ACDSB_HUMAN	P45954	Specific	0	348	LLTYNAAR	_LLTYNAAR_.2
909	ACDSB_HUMAN	P45954	Specific	1	356	LLEAGKPFIK	_LLEAGKPFIK_.3
910	ACINU_HUMAN	Q9UKV3	Specific	0	1210	LLDDLFR	_LLDDLFR_.2
911	ACINU_HUMAN	Q9UKV3	Specific	0	1210	LLDDLFR	_LLDDLFR_.1
912	ACINU_HUMAN	Q9UKV3	Specific	1	1097	GLLVDRPSETK	_GLLVDRPSETK_.2
913	ACINU_HUMAN	Q9UKV3	Specific-N	0	958	VALPPPAEHEVK	_VALPPPAEHEVK_.3
914	ACINU_HUMAN	Q9UKV3	Specific	1	1108	TEEQGIPRPLHPPPPPPVQPPQHPR	_TEEQGIPRPLHPPPPPPVQPPQHPR_.5
915	ACINU_HUMAN	Q9UKV3	Specific	1	1108	TEEQGIPRPLHPPPPPPVQPPQHPR	_TEEQGIPRPLHPPPPPPVQPPQHPR_.4
916	ACINU_HUMAN	Q9UKV3	Specific-N	0	1226	WLPLTDSQIVQK	_WLPLTDSQIVQK_.2
917	ACINU_HUMAN	Q9UKV3	Specific	1	1097	GLLVDRPSETK	_GLLVDRPSETK_.3
918	ACINU_HUMAN	Q9UKV3	Specific	0	1074	WPQSNPK	_WPQSNPK_.2
919	ACINU_HUMAN	Q9UKV3	Specific-N	0	1085	DYAEQDELDYHR	_DYAEQDELDYHR_.2
920	ACINU_HUMAN	Q9UKV3	Specific-N	0	1085	DYAEQDELDYHR	_DYAEQDELDYHR_.3
921	ACINU_HUMAN	Q9UKV3	Specific	0	832	GVPAGNSDTEGGQPGR	_GVPAGNSDTEGGQPGR_.2
922	ACINU_HUMAN	Q9UKV3	Specific-C	1	1010	ISNIVHISNLVRPF	_ISNIVHISNLVRPF_.2
923	ACINU_HUMAN	Q9UKV3	Specific-C	1	1010	ISNIVHISNLVRPF	_ISNIVHISNLVRPF_.3
924	ACINU_HUMAN	Q9UKV3	Specific	0	328	SQEQEVLER	_SQEQEVLER_.2
925	ACINU_HUMAN	Q9UKV3	Specific-N	1	516	KDLEPESDR	_KDLEPESDR_.2
926	ACINU_HUMAN	Q9UKV3	Specific-C	1	873	SLIPDIKPL	_SLIPDIKPL_.2
927	ACINU_HUMAN	Q9UKV3	Specific	1	1010	ISNIVHISNLVRPFTLGQLK	_ISNIVHISNLVRPFTLGQLK_.3
928	ACINU_HUMAN	Q9UKV3	Specific	1	1010	ISNIVHISNLVRPFTLGQLK	_ISNIVHISNLVRPFTLGQLK_.2
929	ACINU_HUMAN	Q9UKV3	Specific	1	1010	ISNIVHISNLVRPFTLGQLK	_ISNIVHISNLVRPFTLGQLK_.4
930	ACINU_HUMAN	Q9UKV3	Specific-N	0	1224	IYWLPLTDSQIVQK	_IYWLPLTDSQIVQK_.2
931	ACINU_HUMAN	Q9UKV3	Specific	0	1035	TGTLVEEAFWIDK	_TGTLVEEAFWIDK_.2
932	ACINU_HUMAN	Q9UKV3	Specific	0	541	GITEECLK	_GITEEC[Carbamidomethyl (C)]LK_.2
933	ACINU_HUMAN	Q9UKV3	Specific-N	0	403	ALPEQTASEEETPPPLLTK	_ALPEQTASEEETPPPLLTK_.2
934	ACINU_HUMAN	Q9UKV3	Specific-C	0	1010	ISNIVHIS	_ISNIVHIS_.2
935	ACINU_HUMAN	Q9UKV3	Specific-N	0	1084	ADYAEQDELDYHR	_ADYAEQDELDYHR_.2
936	ACINU_HUMAN	Q9UKV3	Specific-N	0	1084	ADYAEQDELDYHR	_ADYAEQDELDYHR_.3
937	ACINU_HUMAN	Q9UKV3	Specific	1	1210	LLDDLFRK	_LLDDLFRK_.2
938	ACINU_HUMAN	Q9UKV3	Specific	0	1081	FLCADYAEQDELDYHR	_FLC[Carbamidomethyl (C)]ADYAEQDELDYHR_.2
939	ACINU_HUMAN	Q9UKV3	Specific	0	1081	FLCADYAEQDELDYHR	_FLC[Carbamidomethyl (C)]ADYAEQDELDYHR_.3
940	ACINU_HUMAN	Q9UKV3	Specific	0	1116	PLHPPPPPPVQPPQHPR	_PLHPPPPPPVQPPQHPR_.4
941	ACINU_HUMAN	Q9UKV3	Specific	1	832	GVPAGNSDTEGGQPGRK	_GVPAGNSDTEGGQPGRK_.3
942	ACINU_HUMAN	Q9UKV3	Specific-N	1	1112	GIPRPLHPPPPPPVQPPQHPR	_GIPRPLHPPPPPPVQPPQHPR_.4
943	ACINU_HUMAN	Q9UKV3	Specific-N	0	1057	STVEEAVATR	_STVEEAVATR_.2
944	ACINU_HUMAN	Q9UKV3	Specific	0	1202	AQEEPPAK	_AQEEPPAK_.2
945	ACINU_HUMAN	Q9UKV3	Specific	0	1050	SHCFVTYSTVEEAVATR	_SHC[Carbamidomethyl (C)]FVTYSTVEEAVATR_.2
946	ACINU_HUMAN	Q9UKV3	Specific-N	0	753	TSHLPESER	_TSHLPESER_.2
947	ACINU_HUMAN	Q9UKV3	Specific-N	1	365	SPLEEEEREIK	_SPLEEEEREIK_.2
948	ACINU_HUMAN	Q9UKV3	Specific-N	0	958	VALPPPAEHEVK	_VALPPPAEHEVK_.2
949	ACINU_HUMAN	Q9UKV3	Specific	1	363	TTSPLEEEEREIK	_TTSPLEEEEREIK_.2
950	ACINU_HUMAN	Q9UKV3	Specific	0	1220	AAPCIYWLPLTDSQIVQK	_AAPC[Carbamidomethyl (C)]IYWLPLTDSQIVQK_.2
951	ACINU_HUMAN	Q9UKV3	Specific	1	970	KVTLGDTLTR	_KVTLGDTLTR_.2
952	ACINU_HUMAN	Q9UKV3	Specific-N	1	238	KLSEGSQPAEEEEDQETPSR	_KLSEGSQPAEEEEDQETPSR_.3
953	ACL6A_HUMAN	O96019	Specific	0	195	SPLAGDFITMQCR	_SPLAGDFITMQC[Carbamidomethyl (C)]R_.2
954	ACL6A_HUMAN	O96019	Specific	0	90	NGMVEDWDSFQAILDHTYK	_NGMVEDWDSFQAILDHTYK_.3
955	ACL6A_HUMAN	O96019	Specific	0	113	SEASLHPVLMSEAPWNTR	_SEASLHPVLMSEAPWNTR_.2
956	ACL6A_HUMAN	O96019	Specific	0	113	SEASLHPVLMSEAPWNTR	_SEASLHPVLMSEAPWNTR_.3
957	ACL6A_HUMAN	O96019	Specific	1	241	EKLPQVTR	_EKLPQVTR_.2
958	ACL6A_HUMAN	O96019	Specific-N	0	15	VFDIGSYTVR	_VFDIGSYTVR_.2
959	ACL6A_HUMAN	O96019	Specific	0	165	STGLILDSGATHTTAIPVHDGYVLQQGIVK	_STGLILDSGATHTTAIPVHDGYVLQQGIVK_.3
960	ACL6A_HUMAN	O96019	Specific	0	165	STGLILDSGATHTTAIPVHDGYVLQQGIVK	_STGLILDSGATHTTAIPVHDGYVLQQGIVK_.4
961	ACL6A_HUMAN	O96019	Specific	0	63	QGGPTYYIDTNALR	_QGGPTYYIDTNALR_.2
962	ACL6A_HUMAN	O96019	Specific	0	35	VDFPTAIGMVVER	_VDFPTAIGMVVER_.2
963	ACL6A_HUMAN	O96019	Specific	0	231	EGSPANWK	_EGSPANWK_.2
964	ACL6A_HUMAN	O96019	Specific	0	380	LIANNTTVER	_LIANNTTVER_.2
965	ACL6A_HUMAN	O96019	Specific-C	1	35	VDFPTAIGMVVERDDGSTL	_VDFPTAIGMVVERDDGSTL_.2
966	ACL6B_HUMAN	O94805	Specific	1	299	LRIPEGLFDPSNVK	_LRIPEGLFDPSNVK_.3
967	ACL6B_HUMAN	O94805	Specific	0	301	IPEGLFDPSNVK	_IPEGLFDPSNVK_.2
968	ACL6B_HUMAN	O94805	Specific	0	64	IFHIDTNALHVPR	_IFHIDTNALHVPR_.4
969	ACL6B_HUMAN	O94805	Specific	0	411	QEYEEGGK	_QEYEEGGK_.2
970	ACL6B_HUMAN	O94805	Specific	0	25	AGYAGEDCPK	_AGYAGEDC[Carbamidomethyl (C)]PK_.2
971	ACLY_HUMAN	P53396	Specific	1	160	LNPEDIKK	_LNPEDIKK_.2
972	ACLY_HUMAN	P53396	Specific	0	370	EHEVTIFVR	_EHEVTIFVR_.2
973	ACLY_HUMAN	P53396	Specific	1	677	TTDGVYEGVAIGGDRYPGSTFMDHVLR	_TTDGVYEGVAIGGDRYPGSTFMDHVLR_.3
974	ACLY_HUMAN	P53396	Specific	0	370	EHEVTIFVR	_EHEVTIFVR_.3
975	ACLY_HUMAN	P53396	Specific	0	547	EILIPVFK	_EILIPVFK_.2
976	ACLY_HUMAN	P53396	Specific	1	617	GVTIIGPATVGGIKPGCFK	_GVTIIGPATVGGIKPGC[Carbamidomethyl (C)]FK_.2
977	ACLY_HUMAN	P53396	Specific	0	245	EAYPEEAYIADLDAK	_EAYPEEAYIADLDAK_.2
978	ACLY_HUMAN	P53396	Specific	0	380	GGPNYQEGLR	_GGPNYQEGLR_.2
979	ACLY_HUMAN	P53396	Specific	0	1039	NCGSFTR	_NC[Carbamidomethyl (C)]GSFTR_.2
980	ACLY_HUMAN	P53396	Specific	0	221	VDATADYICK	_VDATADYIC[Carbamidomethyl (C)]K_.2
981	ACLY_HUMAN	P53396	Specific	0	949	AFDSGIIPMEFVNK	_AFDSGIIPMEFVNK_.2
982	ACLY_HUMAN	P53396	Specific	0	522	DEPSVAAMVYPFTGDHK	_DEPSVAAMVYPFTGDHK_.3
983	ACLY_HUMAN	P53396	Specific	0	704	YQDTPGVK	_YQDTPGVK_.2
984	ACLY_HUMAN	P53396	Specific	0	663	SGGMSNELNNIISR	_SGGMSNELNNIISR_.2
985	ACLY_HUMAN	P53396	Specific	0	128	EGDYVLFHHEGGVDVGDVDAK	_EGDYVLFHHEGGVDVGDVDAK_.4
986	ACLY_HUMAN	P53396	Specific-C	1	617	GVTIIGPATVGGIKPGCF	_GVTIIGPATVGGIKPGC[Carbamidomethyl (C)]F_.2
987	ACLY_HUMAN	P53396	Specific	0	577	SAYDSTMETMNYAQIR	_SAYDSTMETMNYAQIR_.2
988	ACLY_HUMAN	P53396	Specific	1	43	LLQDHPWLLSQNLVVKPDQLIK	_LLQDHPWLLSQNLVVKPDQLIK_.3
989	ACLY_HUMAN	P53396	Specific	1	562	KHPEVDVLINFASLR	_KHPEVDVLINFASLR_.2
990	ACLY_HUMAN	P53396	Specific	1	651	LYRPGSVAYVSR	_LYRPGSVAYVSR_.3
991	ACLY_HUMAN	P53396	Specific	0	563	HPEVDVLINFASLR	_HPEVDVLINFASLR_.3
992	ACLY_HUMAN	P53396	Specific	1	651	LYRPGSVAYVSR	_LYRPGSVAYVSR_.2
993	ACLY_HUMAN	P53396	Specific	0	636	IGNTGGMLDNILASK	_IGNTGGMLDNILASK_.2
994	ACLY_HUMAN	P53396	Specific	0	547	EILIPVFK	_EILIPVFK_.1
995	ACLY_HUMAN	P53396	Specific-C	0	789	SFDELGEIIQS	_SFDELGEIIQS_.2
996	ACLY_HUMAN	P53396	Specific	1	677	TTDGVYEGVAIGGDRYPGSTFMDHVLR	_TTDGVYEGVAIGGDRYPGSTFMDHVLR_.4
997	ACLY_HUMAN	P53396	Specific	0	34	VTPDTDWAR	_VTPDTDWAR_.2
998	ACLY_HUMAN	P53396	Specific	0	935	FGGALDAAAK	_FGGALDAAAK_.2
999	ACLY_HUMAN	P53396	Specific	1	1066	SMGFIGHYLDQKR	_SMGFIGHYLDQKR_.3
1000	ACLY_HUMAN	P53396	Specific	1	617	GVTIIGPATVGGIKPGCFK	_GVTIIGPATVGGIKPGC[Carbamidomethyl (C)]FK_.3
1001	ACLY_HUMAN	P53396	Specific	0	979	SINNPDMR	_SINNPDMR_.2
1002	ACLY_HUMAN	P53396	Specific	0	508	AVQGMLDFDYVCSR	_AVQGMLDFDYVC[Carbamidomethyl (C)]SR_.2
1003	ACLY_HUMAN	P53396	Specific	1	43	LLQDHPWLLSQNLVVKPDQLIK	_LLQDHPWLLSQNLVVKPDQLIK_.4
1004	ACLY_HUMAN	P53396	Specific	0	617	GVTIIGPATVGGIK	_GVTIIGPATVGGIK_.2
1005	ACLY_HUMAN	P53396	Specific-N	1	460	RADEVAPAK	_RADEVAPAK_.2
1006	ACLY_HUMAN	P53396	Specific-N	1	54	NLVVKPDQLIK	_NLVVKPDQLIK_.2
1007	ACLY_HUMAN	P53396	Specific	0	499	AIVWGMQTR	_AIVWGMQTR_.2
1008	ACLY_HUMAN	P53396	Specific	0	489	STTLFSR	_STTLFSR_.2
1009	ACLY_HUMAN	P53396	Specific	0	712	MIVVLGEIGGTEEYK	_MIVVLGEIGGTEEYK_.2
1010	ACLY_HUMAN	P53396	Specific	0	210	DGVYVLDLAAK	_DGVYVLDLAAK_.2
1011	ACLY_HUMAN	P53396	Specific	0	266	LTLLNPK	_LTLLNPK_.2
1012	ACLY_HUMAN	P53396	Specific	0	89	LGQEATVGK	_LGQEATVGK_.2
1013	ACLY_HUMAN	P53396	Specific	0	390	VMGEVGK	_VMGEVGK_.1
1014	ACLY_HUMAN	P53396	Specific	0	5	AISEQTGK	_AISEQTGK_.1
1015	ACLY_HUMAN	P53396	Specific	0	233	WGDIEFPPPFGR	_WGDIEFPPPFGR_.2
1016	ACLY_HUMAN	P53396	Specific	1	836	KPASFMTSICDER	_KPASFMTSIC[Carbamidomethyl (C)]DER_.2
1017	ACLY_HUMAN	P53396	Specific-N	0	443	GSTSTPAPSR	_GSTSTPAPSR_.2
1018	ACLY_HUMAN	P53396	Specific	0	593	TIAIIAEGIPEALTR	_TIAIIAEGIPEALTR_.2
1019	ACLY_HUMAN	P53396	Specific	1	168	HLLVHAPEDKK	_HLLVHAPEDKK_.3
1020	ACLY_HUMAN	P53396	Specific	0	69	LGLVGVNLTLDGVK	_LGLVGVNLTLDGVK_.2
1021	ACLY_HUMAN	P53396	Specific	0	322	TILSLMTR	_TILSLMTR_.2
1022	ACLY_HUMAN	P53396	Specific	0	18	FICTTSAIQNR	_FIC[Carbamidomethyl (C)]TTSAIQNR_.2
1023	ACLY_HUMAN	P53396	Specific	0	781	EAGVFVPR	_EAGVFVPR_.2
1024	ACLY_HUMAN	P53396	Specific	1	562	KHPEVDVLINFASLR	_KHPEVDVLINFASLR_.3
1025	ACLY_HUMAN	P53396	Specific	1	379	RGGPNYQEGLR	_RGGPNYQEGLR_.2
1026	ACLY_HUMAN	P53396	Specific	0	1066	SMGFIGHYLDQK	_SMGFIGHYLDQK_.2
1027	ACLY_HUMAN	P53396	Specific-N	0	441	ASGSTSTPAPSR	_ASGSTSTPAPSR_.2
1028	ACLY_HUMAN	P53396	Specific	0	522	DEPSVAAMVYPFTGDHK	_DEPSVAAMVYPFTGDHK_.2
1029	ACLY_HUMAN	P53396	Specific	0	969	LIMGIGHR	_LIMGIGHR_.2
1030	ACLY_HUMAN	P53396	Specific	0	128	EGDYVLFHHEGGVDVGDVDAK	_EGDYVLFHHEGGVDVGDVDAK_.3
1031	ACLY_HUMAN	P53396	Specific	0	593	TIAIIAEGIPEALTR	_TIAIIAEGIPEALTR_.3
1032	ACLY_HUMAN	P53396	Specific-N	0	874	GLLWFQK	_GLLWFQK_.2
1033	ACLY_HUMAN	P53396	Specific	0	996	QHFPATPLLDYALEVEK	_QHFPATPLLDYALEVEK_.3
1034	ACLY_HUMAN	P53396	Specific	0	996	QHFPATPLLDYALEVEK	_QHFPATPLLDYALEVEK_.2
1035	ACO13_HUMAN	Q9NPJ3	Specific	0	28	ITLVSAAPGK	_ITLVSAAPGK_.2
1036	ACO13_HUMAN	Q9NPJ3	Specific	0	96	LGEDIVITAHVLK	_LGEDIVITAHVLK_.3
1037	ACO13_HUMAN	Q9NPJ3	Specific	0	96	LGEDIVITAHVLK	_LGEDIVITAHVLK_.2
1038	ACO13_HUMAN	Q9NPJ3	Specific	0	78	GAPGVSVDMNITYMSPAK	_GAPGVSVDMNITYMSPAK_.2
1039	ACO13_HUMAN	Q9NPJ3	Specific	0	112	TLAFTSVDLTNK	_TLAFTSVDLTNK_.2
1040	ACOC_HUMAN	P21399	Specific	0	41	VLLEAAIR	_VLLEAAIR_.2
1041	ACOC_HUMAN	P21399	Specific	0	794	AVLAESYER	_AVLAESYER_.2
1042	ACOC_HUMAN	P21399	Specific	0	581	GQQVFLK	_GQQVFLK_.1
1043	ACOC_HUMAN	P21399	Specific-N	1	2	SNPFAHLAEPLDPVQPGKK	_[Acetyl (Protein N-term)]SNPFAHLAEPLDPVQPGKK_.3
1044	ACOC_HUMAN	P21399	Specific-N	1	2	SNPFAHLAEPLDPVQPGKK	_[Acetyl (Protein N-term)]SNPFAHLAEPLDPVQPGKK_.2
1045	ACOC_HUMAN	P21399	Specific	0	169	IIPPGSGIIHQVNLEYLAR	_IIPPGSGIIHQVNLEYLAR_.2
1046	ACOC_HUMAN	P21399	Specific	0	786	GPFLLGIK	_GPFLLGIK_.2
1047	ACOC_HUMAN	P21399	Specific	0	388	DFESCLGAK	_DFESC[Carbamidomethyl (C)]LGAK_.2
1048	ACOC_HUMAN	P21399	Specific	1	57	KQDIENILHWNVTQHK	_KQDIENILHWNVTQHK_.4
1049	ACOC_HUMAN	P21399	Specific	0	142	NQDLEFER	_NQDLEFER_.2
1050	ACOC_HUMAN	P21399	Specific	1	73	NIEVPFKPAR	_NIEVPFKPAR_.2
1051	ACOC_HUMAN	P21399	Specific	1	152	ERFEFLK	_ERFEFLK_.2
1052	ACOC_HUMAN	P21399	Specific	0	251	PHPLVTSTDIVLTITK	_PHPLVTSTDIVLTITK_.3
1053	ACOC_HUMAN	P21399	Specific	0	633	LFFWNSK	_LFFWNSK_.2
1054	ACOC_HUMAN	P21399	Specific	0	616	IETVNESWNALATPSDK	_IETVNESWNALATPSDK_.2
1055	ACOC_HUMAN	P21399	Specific	1	73	NIEVPFKPAR	_NIEVPFKPAR_.3
1056	ACOC_HUMAN	P21399	Specific	1	588	DIWPTRDEIQAVER	_DIWPTRDEIQAVER_.2
1057	ACOC_HUMAN	P21399	Specific	0	277	FVEFFGPGVAQLSIADR	_FVEFFGPGVAQLSIADR_.2
1058	ACOC_HUMAN	P21399	Specific	0	705	EFNSYGSR	_EFNSYGSR_.2
1059	ACOC_HUMAN	P21399	Specific	0	645	SPPFFENLTLDLQPPK	_SPPFFENLTLDLQPPK_.2
1060	ACOC_HUMAN	P21399	Specific	1	835	YTIIIPENLKPQMK	_YTIIIPENLKPQMK_.2
1061	ACOC_HUMAN	P21399	Specific	0	759	YQQAGLPLIVLAGK	_YQQAGLPLIVLAGK_.2
1062	ACOC_HUMAN	P21399	Specific	1	32	YGRLPFSIR	_YGRLPFSIR_.3
1063	ACOC_HUMAN	P21399	Specific	0	602	QYVIPGMFK	_QYVIPGMFK_.2
1064	ACOC_HUMAN	P21399	Specific	0	336	YLQAVGMFR	_YLQAVGMFR_.2
1065	ACOC_HUMAN	P21399	Specific	0	737	QAPQTIHLPSGEILDVFDAAER	_QAPQTIHLPSGEILDVFDAAER_.3
1066	ACOC_HUMAN	P21399	Specific	0	251	PHPLVTSTDIVLTITK	_PHPLVTSTDIVLTITK_.2
1067	ACOC_HUMAN	P21399	Specific	1	57	KQDIENILHWNVTQHK	_KQDIENILHWNVTQHK_.3
1068	ACOC_HUMAN	P21399	Specific	1	835	YTIIIPENLKPQMK	_YTIIIPENLKPQMK_.3
1069	ACOC_HUMAN	P21399	Specific	1	588	DIWPTRDEIQAVER	_DIWPTRDEIQAVER_.3
1070	ACOC_HUMAN	P21399	Specific	0	114	INPVCPADLVIDHSIQVDFNR	_INPVC[Carbamidomethyl (C)]PADLVIDHSIQVDFNR_.3
1071	ACOC_HUMAN	P21399	Specific	0	169	IIPPGSGIIHQVNLEYLAR	_IIPPGSGIIHQVNLEYLAR_.3
1072	ACOC_HUMAN	P21399	Specific	0	365	TVVPCCSGPK	_TVVPC[Carbamidomethyl (C)]C[Carbamidomethyl (C)]SGPK_.2
1073	ACOD_HUMAN	O00767	Specific	1	163	FSETHADPHNSRR	_FSETHADPHNSRR_.3
1074	ACOD_HUMAN	O00767	Specific	0	163	FSETHADPHNSR	_FSETHADPHNSR_.3
1075	ACOD_HUMAN	O00767	Specific-N	2	41	YLEDDIRPDIKDDIYDPTYK	_YLEDDIRPDIKDDIYDPTYK_.4
1076	ACOD_HUMAN	O00767	Specific	0	163	FSETHADPHNSR	_FSETHADPHNSR_.2
1077	ACOD_HUMAN	O00767	Specific	0	197	GSTLDLSDLEAEK	_GSTLDLSDLEAEK_.2
1078	ACOD_HUMAN	O00767	Specific-N	2	41	YLEDDIRPDIKDDIYDPTYK	_YLEDDIRPDIKDDIYDPTYK_.3
1079	ACOD_HUMAN	O00767	Specific-N	0	18	TTITAPPSR	_TTITAPPSR_.2
1080	ACON_HUMAN	Q99798	Specific	1	310	TGREDIANLADEFK	_TGREDIANLADEFK_.2
1081	ACON_HUMAN	Q99798	Specific	1	731	DFTPGKPLK	_DFTPGKPLK_.2
1082	ACON_HUMAN	Q99798	Specific	0	657	WVVIGDENYGEGSSR	_WVVIGDENYGEGSSR_.2
1083	ACON_HUMAN	Q99798	Specific	0	69	IVYGHLDDPASQEIER	_IVYGHLDDPASQEIER_.2
1084	ACON_HUMAN	Q99798	Specific	0	430	DGYAQILR	_DGYAQILR_.2
1085	ACON_HUMAN	Q99798	Specific	0	672	EHAALEPR	_EHAALEPR_.2
1086	ACON_HUMAN	Q99798	Specific	0	535	GEFDPGQDTYQHPPK	_GEFDPGQDTYQHPPK_.3
1087	ACON_HUMAN	Q99798	Specific	0	550	DSSGQHVDVSPTSQR	_DSSGQHVDVSPTSQR_.3
1088	ACON_HUMAN	Q99798	Specific	1	565	LQLLEPFDKWDGK	_LQLLEPFDKWDGK_.2
1089	ACON_HUMAN	Q99798	Specific	2	522	FRLEAPDADELPKGEFDPGQDTYQHPPK	_FRLEAPDADELPKGEFDPGQDTYQHPPK_.5
1090	ACON_HUMAN	Q99798	Specific	0	118	VAVPSTIHCDHLIEAQVGGEK	_VAVPSTIHC[Carbamidomethyl (C)]DHLIEAQVGGEK_.4
1091	ACON_HUMAN	Q99798	Specific	0	466	NTIVTSYNR	_NTIVTSYNR_.2
1092	ACON_HUMAN	Q99798	Specific	2	522	FRLEAPDADELPKGEFDPGQDTYQHPPK	_FRLEAPDADELPKGEFDPGQDTYQHPPK_.4
1093	ACON_HUMAN	Q99798	Specific	0	694	IHETNLK	_IHETNLK_.2
1094	ACON_HUMAN	Q99798	Specific	1	522	FRLEAPDADELPK	_FRLEAPDADELPK_.3
1095	ACON_HUMAN	Q99798	Specific	0	251	VAGILTVK	_VAGILTVK_.2
1096	ACON_HUMAN	Q99798	Specific	1	524	LEAPDADELPKGEFDPGQDTYQHPPK	_LEAPDADELPKGEFDPGQDTYQHPPK_.3
1097	ACON_HUMAN	Q99798	Specific	1	701	KQGLLPLTFADPADYNK	_KQGLLPLTFADPADYNK_.3
1098	ACON_HUMAN	Q99798	Specific	0	535	GEFDPGQDTYQHPPK	_GEFDPGQDTYQHPPK_.2
1099	ACON_HUMAN	Q99798	Specific	0	412	SQFTITPGSEQIR	_SQFTITPGSEQIR_.2
1100	ACON_HUMAN	Q99798	Specific	1	507	FNPETDYLTGTDGKK	_FNPETDYLTGTDGKK_.2
1101	ACON_HUMAN	Q99798	Specific	1	310	TGREDIANLADEFK	_TGREDIANLADEFK_.3
1102	ACON_HUMAN	Q99798	Specific	0	32	VAMSHFEPNEYIHYDLLEK	_VAMSHFEPNEYIHYDLLEK_.3
1103	ACON_HUMAN	Q99798	Specific	0	32	VAMSHFEPNEYIHYDLLEK	_VAMSHFEPNEYIHYDLLEK_.4
1104	ACON_HUMAN	Q99798	Specific-N	0	639	EFGPVPDTAR	_EFGPVPDTAR_.2
1105	ACON_HUMAN	Q99798	Specific	0	592	CTTDHISAAGPWLK	_C[Carbamidomethyl (C)]TTDHISAAGPWLK_.2
1106	ACON_HUMAN	Q99798	Specific	1	59	LNRPLTLSEK	_LNRPLTLSEK_.2
1107	ACON_HUMAN	Q99798	Specific	0	234	LTGSLSGWSSPK	_LTGSLSGWSSPK_.2
1108	ACON_HUMAN	Q99798	Specific	0	524	LEAPDADELPK	_LEAPDADELPK_.2
1109	ACON_HUMAN	Q99798	Specific	0	550	DSSGQHVDVSPTSQR	_DSSGQHVDVSPTSQR_.2
1110	ACON_HUMAN	Q99798	Specific	1	507	FNPETDYLTGTDGKK	_FNPETDYLTGTDGKK_.3
1111	ACON_HUMAN	Q99798	Specific	0	324	DHLVPDPGCHYDQLIEINLSELK	_DHLVPDPGC[Carbamidomethyl (C)]HYDQLIEINLSELK_.3
1112	ACON_HUMAN	Q99798	Specific	1	565	LQLLEPFDKWDGK	_LQLLEPFDKWDGK_.3
1113	ACON_HUMAN	Q99798	Specific	0	578	DLEDLQILIK	_DLEDLQILIK_.2
1114	ACON_HUMAN	Q99798	Specific	0	634	NAVTQEFGPVPDTAR	_NAVTQEFGPVPDTAR_.2
1115	ACON_HUMAN	Q99798	Specific	0	702	QGLLPLTFADPADYNK	_QGLLPLTFADPADYNK_.2
1116	ACON_HUMAN	Q99798	Specific	0	118	VAVPSTIHCDHLIEAQVGGEK	_VAVPSTIHC[Carbamidomethyl (C)]DHLIEAQVGGEK_.3
1117	ACON_HUMAN	Q99798	Specific	0	402	QALAHGLK	_QALAHGLK_.2
1118	ACON_HUMAN	Q99798	Specific	0	118	VAVPSTIHCDHLIEAQVGGEK	_VAVPSTIHC[Carbamidomethyl (C)]DHLIEAQVGGEK_.2
1119	ACON_HUMAN	Q99798	Specific	0	313	EDIANLADEFK	_EDIANLADEFK_.2
1120	ACON_HUMAN	Q99798	Specific	0	69	IVYGHLDDPASQEIER	_IVYGHLDDPASQEIER_.3
1121	ACON_HUMAN	Q99798	Specific	0	438	DLGGIVLANACGPCIGQWDR	_DLGGIVLANAC[Carbamidomethyl (C)]GPC[Carbamidomethyl (C)]IGQWDR_.2
1122	ACON_HUMAN	Q99798	Specific	0	438	DLGGIVLANACGPCIGQWDR	_DLGGIVLANAC[Carbamidomethyl (C)]GPC[Carbamidomethyl (C)]IGQWDR_.3
1123	ACON_HUMAN	Q99798	Specific	0	565	LQLLEPFDK	_LQLLEPFDK_.2
1124	ACON_HUMAN	Q99798	Specific	1	701	KQGLLPLTFADPADYNK	_KQGLLPLTFADPADYNK_.2
1125	ACON_HUMAN	Q99798	Specific	0	379	VGLIGSCTNSSYEDMGR	_VGLIGSC[Carbamidomethyl (C)]TNSSYEDMGR_.2
1126	ACON_HUMAN	Q99798	Specific	0	161	YGVGFWK	_YGVGFWK_.2
1127	ACON_HUMAN	Q99798	Specific	1	524	LEAPDADELPKGEFDPGQDTYQHPPK	_LEAPDADELPKGEFDPGQDTYQHPPK_.4
1128	ACON_HUMAN	Q99798	Specific	1	522	FRLEAPDADELPK	_FRLEAPDADELPK_.2
1129	ACON_HUMAN	Q99798	Specific	0	507	FNPETDYLTGTDGK	_FNPETDYLTGTDGK_.2
1130	ACON_HUMAN	Q99798	Specific	0	371	EGWPLDIR	_EGWPLDIR_.2
1131	ACON_HUMAN	Q99798	Specific	1	59	LNRPLTLSEK	_LNRPLTLSEK_.3
1132	ACON_HUMAN	Q99798	Specific	0	744	HPNGTQETILLNHTFNETQIEWFR	_HPNGTQETILLNHTFNETQIEWFR_.4
1133	ACON_HUMAN	Q99798	Specific	1	438	DLGGIVLANACGPCIGQWDRK	_DLGGIVLANAC[Carbamidomethyl (C)]GPC[Carbamidomethyl (C)]IGQWDRK_.3
1134	ACON_HUMAN	Q99798	Specific	2	522	FRLEAPDADELPKGEFDPGQDTYQHPPK	_FRLEAPDADELPKGEFDPGQDTYQHPPK_.3
1135	ACOT2_HUMAN;ACOT1_HUMAN	P49753;Q86TX2	Specific	0	434;372	ASLHALVGSPIIWGGEPR	_ASLHALVGSPIIWGGEPR_.2
1136	ACOT2_HUMAN;ACOT1_HUMAN	P49753;Q86TX2	Specific	0	162;100	TPLAVELEVLDGHDPDPGR	_TPLAVELEVLDGHDPDPGR_.3
1137	ACOT2_HUMAN;ACOT1_HUMAN	P49753;Q86TX2	Specific	0	434;372	ASLHALVGSPIIWGGEPR	_ASLHALVGSPIIWGGEPR_.3
1138	ACOT8_HUMAN	O14734	Specific	0	54	LFGGQIVGQALVAAAK	_LFGGQIVGQALVAAAK_.2
1139	ACOT8_HUMAN	O14734	Specific	0	92	LPVLYQVER	_LPVLYQVER_.2
1140	ACOT8_HUMAN	O14734	Specific	1	178	IAAQEVPIEIKPVNPSPLSQLQR	_IAAQEVPIEIKPVNPSPLSQLQR_.3
1141	ACOT8_HUMAN	O14734	Specific	0	70	SVSEDVHVHSLHCYFVR	_SVSEDVHVHSLHC[Carbamidomethyl (C)]YFVR_.4
1142	ACOT8_HUMAN	O14734	Specific	0	294	QDGVLAVTCAQEGVIR	_QDGVLAVTC[Carbamidomethyl (C)]AQEGVIR_.2
1143	ACOT9_HUMAN	Q9Y305	Specific	0	158	SLSPEQDIK	_SLSPEQDIK_.2
1144	ACOT9_HUMAN	Q9Y305	Specific	0	373	VHSEVASLQEK	_VHSEVASLQEK_.2
1145	ACOT9_HUMAN	Q9Y305	Specific	0	280	VLPSNAVWMENSK	_VLPSNAVWMENSK_.2
1146	ACOT9_HUMAN	Q9Y305	Specific	0	295	SLEICHPQER	_SLEIC[Carbamidomethyl (C)]HPQER_.2
1147	ACOT9_HUMAN	Q9Y305	Specific	0	251	MAPSAEER	_MAPSAEER_.2
1148	ACOT9_HUMAN	Q9Y305	Specific	0	408	TYGESMLYLDGQR	_TYGESMLYLDGQR_.2
1149	ACOT9_HUMAN	Q9Y305	Specific	0	167	FSGHVSWVGK	_FSGHVSWVGK_.3
1150	ACOT9_HUMAN	Q9Y305	Specific	0	212	GPAFVNPLIPESPEEEELFR	_GPAFVNPLIPESPEEEELFR_.2
1151	ACOT9_HUMAN	Q9Y305	Specific	0	310	IFGGFLMR	_IFGGFLMR_.2
1152	ACOT9_HUMAN	Q9Y305	Specific	0	400	EVPLVFPK	_EVPLVFPK_.2
1153	ACOX1_HUMAN	Q15067	Specific	0	10	DSASFNPELLTHILDGSPEK	_DSASFNPELLTHILDGSPEK_.3
1154	ACOX1_HUMAN	Q15067	Specific-N	0	517	NLTSVDLVR	_NLTSVDLVR_.2
1155	ACOX1_HUMAN	Q15067	Specific	0	175	WWPGGLGK	_WWPGGLGK_.2
1156	ACOX1_HUMAN	Q15067	Specific	0	10	DSASFNPELLTHILDGSPEK	_DSASFNPELLTHILDGSPEK_.2
1157	ACOX1_HUMAN	Q15067	Specific	0	273	LTYGTMVFVR	_LTYGTMVFVR_.2
1158	ACOX1_HUMAN	Q15067	Specific	0	283	SFLVGEAAR	_SFLVGEAAR_.2
1159	ACOX1_HUMAN	Q15067	Specific	0	447	LVCGMVSYLNDLPSQR	_LVC[Carbamidomethyl (C)]GMVSYLNDLPSQR_.2
1160	ACOX1_HUMAN	Q15067	Specific	0	379	AFTSWTANTGIEACR	_AFTSWTANTGIEAC[Carbamidomethyl (C)]R_.2
1161	ACOX1_HUMAN	Q15067	Specific	0	35	EIENMILNDPDFQHEDLNFLTR	_EIENMILNDPDFQHEDLNFLTR_.3
1162	ACOX1_HUMAN	Q15067	Specific	1	8	ERDSASFNPELLTHILDGSPEK	_ERDSASFNPELLTHILDGSPEK_.3
1163	ACOX1_HUMAN	Q15067	Specific	0	183	TSNHAIVLAQLITK	_TSNHAIVLAQLITK_.2
1164	ACOX1_HUMAN	Q15067	Specific	1	8	ERDSASFNPELLTHILDGSPEK	_ERDSASFNPELLTHILDGSPEK_.4
1165	ACOX1_HUMAN	Q15067	Specific	0	624	YDGNVYENLFEWAK	_YDGNVYENLFEWAK_.2
1166	ACOX1_HUMAN	Q15067	Specific	1	256	YAQVKPDGTYVK	_YAQVKPDGTYVK_.2
1167	ACOX1_HUMAN	Q15067	Specific	0	199	CYGLHAFIVPIR	_C[Carbamidomethyl (C)]YGLHAFIVPIR_.3
1168	ACOX1_HUMAN	Q15067	Specific	0	149	GLETTATYDPETQEFILNSPTVTSIK	_GLETTATYDPETQEFILNSPTVTSIK_.3
1169	ACOX1_HUMAN	Q15067	Specific	0	217	PLPGITVGDIGPK	_PLPGITVGDIGPK_.2
1170	ACOX1_HUMAN	Q15067	Specific	0	183	TSNHAIVLAQLITK	_TSNHAIVLAQLITK_.3
1171	ACOX1_HUMAN	Q15067	Specific	0	526	ASEAHCHYVVVK	_ASEAHC[Carbamidomethyl (C)]HYVVVK_.3
1172	ACOX1_HUMAN	Q15067	Specific-N	0	469	AVWPTMVDINSPESLTEAYK	_AVWPTMVDINSPESLTEAYK_.2
1173	ACOX1_HUMAN	Q15067	Specific	0	355	INEGIGQGDLSELPELHALTAGLK	_INEGIGQGDLSELPELHALTAGLK_.3
1174	ACOX1_HUMAN	Q15067	Specific	0	199	CYGLHAFIVPIR	_C[Carbamidomethyl (C)]YGLHAFIVPIR_.2
1175	ACOX1_HUMAN	Q15067	Specific	0	513	EVAWNLTSVDLVR	_EVAWNLTSVDLVR_.2
1176	ACOX1_HUMAN	Q15067	Specific	1	211	EIGTHKPLPGITVGDIGPK	_EIGTHKPLPGITVGDIGPK_.4
1177	ACOX1_HUMAN	Q15067	Specific	1	211	EIGTHKPLPGITVGDIGPK	_EIGTHKPLPGITVGDIGPK_.3
1178	ACOX3_HUMAN	O15254	Specific	0	665	NLWGAVLQESK	_NLWGAVLQESK_.2
1179	ACOX3_HUMAN	O15254	Specific-N	0	2	ASTVEGGDTALLPEFPR	_[Acetyl (Protein N-term)]ASTVEGGDTALLPEFPR_.2
1180	ACOX3_HUMAN	O15254	Specific	0	34	ELALFTEGEGMLR	_ELALFTEGEGMLR_.2
1181	ACOX3_HUMAN	O15254	Specific	0	372	SLFLDLVELQR	_SLFLDLVELQR_.2
1182	ACOX3_HUMAN	O15254	Specific	0	50	TIFSALENDPLFAR	_TIFSALENDPLFAR_.2
1183	ACPH_HUMAN	P13798	Specific	0	4	QVLLSEPEEAAALYR	_QVLLSEPEEAAALYR_.2
1184	ACPH_HUMAN	P13798	Specific	0	45	TVHTEWTQR	_TVHTEWTQR_.3
1185	ACPH_HUMAN	P13798	Specific-N	0	5	VLLSEPEEAAALYR	_VLLSEPEEAAALYR_.2
1186	ACPH_HUMAN	P13798	Specific-C	0	141	HGPVYEDDCFGCL	_HGPVYEDDC[Carbamidomethyl (C)]FGC[Carbamidomethyl (C)]L_.2
1187	ACPH_HUMAN	P13798	Specific	0	132	SFNLSALEK	_SFNLSALEK_.2
1188	ACPH_HUMAN	P13798	Specific	0	376	VVFDSAQR	_VVFDSAQR_.2
1189	ACPH_HUMAN	P13798	Specific	0	528	MGFAVLLVNYR	_MGFAVLLVNYR_.2
1190	ACPH_HUMAN	P13798	Specific	0	307	LSPDQCR	_LSPDQC[Carbamidomethyl (C)]R_.2
1191	ACPH_HUMAN	P13798	Specific-N	0	154	SWSHSETHLLYVAEK	_SWSHSETHLLYVAEK_.3
1192	ACPH_HUMAN	P13798	Specific	0	340	VTSVVVDVVPR	_VTSVVVDVVPR_.2
1193	ACPH_HUMAN	P13798	Specific	0	173	AESFFQTK	_AESFFQTK_.2
1194	ACPH_HUMAN	P13798	Specific	0	435	VGFLPSAGK	_VGFLPSAGK_.2
1195	ACPH_HUMAN	P13798	Specific	0	45	TVHTEWTQR	_TVHTEWTQR_.2
1196	ACPH_HUMAN	P13798	Specific	0	203	GDQFVFYEDWGENMVSK	_GDQFVFYEDWGENMVSK_.2
1197	ACPH_HUMAN	P13798	Specific	0	292	CELLSDDSLAVSSPR	_C[Carbamidomethyl (C)]ELLSDDSLAVSSPR_.2
1198	ACPH_HUMAN	P13798	Specific	0	539	GSTGFGQDSILSLPGNVGHQDVK	_GSTGFGQDSILSLPGNVGHQDVK_.3
1199	ACPH_HUMAN	P13798	Specific	0	435	VGFLPSAGK	_VGFLPSAGK_.1
1200	ACPH_HUMAN	P13798	Specific	0	66	QYLVFHDGDSVVFAGPAGNSVETR	_QYLVFHDGDSVVFAGPAGNSVETR_.3
1201	ACPH_HUMAN	P13798	Specific	1	384	SRQDLFAVDTQVGTVTSLTAGGSGGSWK	_SRQDLFAVDTQVGTVTSLTAGGSGGSWK_.3
1202	ACPH_HUMAN	P13798	Specific	0	665	TPLLLMLGQEDR	_TPLLLMLGQEDR_.2
1203	ACPH_HUMAN	P13798	Specific	0	119	QFLEVWEK	_QFLEVWEK_.2
1204	ACPH_HUMAN	P13798	Specific	0	280	SALYYVDLIGGK	_SALYYVDLIGGK_.2
1205	ACPM_HUMAN	O14561	Specific	0	98	LSVNSHFMK	_LSVNSHFMK_.2
1206	ACPM_HUMAN	O14561	Specific	0	98	LSVNSHFMK	_LSVNSHFMK_.3
1207	ACPM_HUMAN	O14561	Specific-N	0	123	EDEFGFEIPDIDAEK	_EDEFGFEIPDIDAEK_.2
1208	ACPM_HUMAN	O14561	Specific	0	138	LMCPQEIVDYIADK	_LMC[Carbamidomethyl (C)]PQEIVDYIADK_.2
1209	ACPM_HUMAN	O14561	Specific	1	138	LMCPQEIVDYIADKK	_LMC[Carbamidomethyl (C)]PQEIVDYIADKK_.3
1210	ACPM_HUMAN	O14561	Specific	1	138	LMCPQEIVDYIADKK	_LMC[Carbamidomethyl (C)]PQEIVDYIADKK_.2
1211	ACPM_HUMAN	O14561	Specific-N	0	122	MEDEFGFEIPDIDAEK	_MEDEFGFEIPDIDAEK_.2
1212	ACPM_HUMAN	O14561	Specific-N	0	69	SDMPPLTLEGIQDR	_SDMPPLTLEGIQDR_.2
1213	ACSA_HUMAN	Q9NR19	Specific	0	528	TVYGNHER	_TVYGNHER_.2
1214	ACSA_HUMAN	Q9NR19	Specific	0	203	ILDSSCSLLITTDAFYR	_ILDSSC[Carbamidomethyl (C)]SLLITTDAFYR_.2
1215	ACSA_HUMAN	Q9NR19	Specific	0	98	GATTNICYNVLDR	_GATTNIC[Carbamidomethyl (C)]YNVLDR_.2
1216	ACSA_HUMAN	Q9NR19	Specific	0	608	GECLYCFVTLCDGHTFSPK	_GEC[Carbamidomethyl (C)]LYC[Carbamidomethyl (C)]FVTLC[Carbamidomethyl (C)]DGHTFSPK_.3
1217	ACSA_HUMAN	Q9NR19	Specific	0	73	TPCPGPFLR	_TPC[Carbamidomethyl (C)]PGPFLR_.2
1218	ACSA_HUMAN	Q9NR19	Specific	0	16	GQEEAGAGGR	_GQEEAGAGGR_.2
1219	ACSA_HUMAN	Q9NR19	Specific	0	183	IGALHSIVFAGFSSESLCER	_IGALHSIVFAGFSSESLC[Carbamidomethyl (C)]ER_.3
1220	ACSA_HUMAN	Q9NR19	Specific	0	406	FYTAPTAIR	_FYTAPTAIR_.2
1221	ACSA_HUMAN	Q9NR19	Specific	0	639	IGPIATPDYIQNAPGLPK	_IGPIATPDYIQNAPGLPK_.2
1222	ACSA_HUMAN	Q9NR19	Specific	1	203	ILDSSCSLLITTDAFYRGEK	_ILDSSC[Carbamidomethyl (C)]SLLITTDAFYRGEK_.3
1223	ACSA_HUMAN	Q9NR19	Specific	0	60	EFWGDIAK	_EFWGDIAK_.2
1224	ACSF2_HUMAN	Q96CM8	Specific	0	455	LNTPGELCIR	_LNTPGELC[Carbamidomethyl (C)]IR_.2
1225	ACSF2_HUMAN	Q96CM8	Specific	0	516	GGENIYPAELEDFFHTHPK	_GGENIYPAELEDFFHTHPK_.4
1226	ACSF3_HUMAN	Q4G176	Specific	0	374	LPGSVGTPLPGVQVR	_LPGSVGTPLPGVQVR_.2
1227	ACSF3_HUMAN	Q4G176	Specific	0	445	SAFTLDGWFK	_SAFTLDGWFK_.2
1228	ACSL1_HUMAN	P33121	Specific	0	357	VLQPTVFPVVPR	_VLQPTVFPVVPR_.2
1229	ACSL1_HUMAN	P33121	Specific	0	388	WLLDFASK	_WLLDFASK_.2
1230	ACSL3_HUMAN	O95573	Specific	0	497	VGAPLVCCEIK	_VGAPLVC[Carbamidomethyl (C)]C[Carbamidomethyl (C)]EIK_.2
1231	ACSL3_HUMAN	O95573	Specific	0	447	LLLCGGAPLSATTQR	_LLLC[Carbamidomethyl (C)]GGAPLSATTQR_.2
1232	ACSL3_HUMAN	O95573	Specific	1	370	GDTSMLKPTLMAAVPEIMDR	_GDTSMLKPTLMAAVPEIMDR_.3
1233	ACSL3_HUMAN	O95573	Specific	0	223	DIVSLVPR	_DIVSLVPR_.2
1234	ACSL3_HUMAN	O95573	Specific	0	682	LSPEPWTPETGLVTDAFK	_LSPEPWTPETGLVTDAFK_.2
1235	ACSL3_HUMAN	O95573	Specific	2	57	AKPVNSKPDSAYR	_AKPVNSKPDSAYR_.3
1236	ACSL3_HUMAN	O95573	Specific	0	439	SLLGGNIR	_SLLGGNIR_.2
1237	ACSL3_HUMAN	O95573	Specific	0	407	NLFILAYNYK	_NLFILAYNYK_.2
1238	ACSL3_HUMAN	O95573	Specific	0	70	SVNSLDGLASVLYPGCDTLDK	_SVNSLDGLASVLYPGC[Carbamidomethyl (C)]DTLDK_.2
1239	ACSL3_HUMAN	O95573	Specific	0	526	GEILIGGQSVTMGYYK	_GEILIGGQSVTMGYYK_.2
1240	ACSL3_HUMAN	O95573	Specific	0	559	WLCTGDIGEFEPDGCLK	_WLC[Carbamidomethyl (C)]TGDIGEFEPDGC[Carbamidomethyl (C)]LK_.2
1241	ACSL3_HUMAN	O95573	Specific	1	510	NWEEGGYFNTDKPHPR	_NWEEGGYFNTDKPHPR_.4
1242	ACSL3_HUMAN	O95573	Specific	0	250	GIIVHTMAAVEALGAK	_GIIVHTMAAVEALGAK_.2
1243	ACSL3_HUMAN	O95573	Specific	0	250	GIIVHTMAAVEALGAK	_GIIVHTMAAVEALGAK_.3
1244	ACSL3_HUMAN	O95573	Specific	0	276	PLPSDIAVIMYTSGSTGLPK	_PLPSDIAVIMYTSGSTGLPK_.3
1245	ACSL3_HUMAN	O95573	Specific	1	233	HIITVDGKPPTWSEFPK	_HIITVDGKPPTWSEFPK_.3
1246	ACSL3_HUMAN	O95573	Specific	0	349	IGYSSPQTLADQSSK	_IGYSSPQTLADQSSK_.2
1247	ACSL3_HUMAN	O95573	Specific	0	707	THYQADIER	_THYQADIER_.2
1248	ACSL3_HUMAN	O95573	Specific	0	425	NTPLCDSFVFR	_NTPLC[Carbamidomethyl (C)]DSFVFR_.2
1249	ACSL3_HUMAN	O95573	Specific	0	661	VLSEAAISASLEK	_VLSEAAISASLEK_.2
1250	ACSL4_HUMAN	O60488	Specific	0	61	SVTHFDSLAVIDIPGADTLDK	_SVTHFDSLAVIDIPGADTLDK_.3
1251	ACSL4_HUMAN	O60488	Specific	0	607	SDQSYVISFVVPNQK	_SDQSYVISFVVPNQK_.2
1252	ACSL4_HUMAN	O60488	Specific	0	214	TALLDISCVK	_TALLDISC[Carbamidomethyl (C)]VK_.2
1253	ACSL4_HUMAN	O60488	Specific	0	340	IGYSSPLTLSDQSSK	_IGYSSPLTLSDQSSK_.2
1254	ACSL4_HUMAN	O60488	Specific-N	0	471	SCGAGTVTEVTDYTTGR	_SC[Carbamidomethyl (C)]GAGTVTEVTDYTTGR_.3
1255	ACSL4_HUMAN	O60488	Specific	0	414	GYDAPLCNLLLFK	_GYDAPLC[Carbamidomethyl (C)]NLLLFK_.2
1256	ACSL4_HUMAN	O60488	Specific	2	48	AKPTSDKPGSPYR	_AKPTSDKPGSPYR_.2
1257	ACSL4_HUMAN	O60488	Specific	1	361	GDCTVLKPTLMAAVPEIMDR	_GDC[Carbamidomethyl (C)]TVLKPTLMAAVPEIMDR_.3
1258	ACSL4_HUMAN	O60488	Specific	0	594	NCPLIDNICAFAK	_NC[Carbamidomethyl (C)]PLIDNIC[Carbamidomethyl (C)]AFAK_.2
1259	ACTA_HUMAN	P62736	Specific-N	1	97	RVAPEEHPTLLTEAPLNPK	_RVAPEEHPTLLTEAPLNPK_.3
1260	ACTA_HUMAN	P62736	Specific	0	71	YPIEHGIITNWDDMEK	_YPIEHGIITNWDDMEK_.3
1261	ACTA_HUMAN	P62736	Specific-N	1	70	KYPIEHGIITNWDDMEK	_KYPIEHGIITNWDDMEK_.3
1262	ACTA_HUMAN	P62736	Specific	0	98	VAPEEHPTLLTEAPLNPK	_VAPEEHPTLLTEAPLNPK_.2
1263	ACTA_HUMAN	P62736	Specific-N	0	73	IEHGIITNWDDMEK	_IEHGIITNWDDMEK_.2
1264	ACTA_HUMAN	P62736	Specific	0	98	VAPEEHPTLLTEAPLNPK	_VAPEEHPTLLTEAPLNPK_.3
1265	ACTA_HUMAN	P62736	Specific	0	150	TTGIVLDSGDGVTHNVPIYEGYALPHAIMR	_TTGIVLDSGDGVTHNVPIYEGYALPHAIMR_.3
1266	ACTA_HUMAN	P62736	Specific	0	71	YPIEHGIITNWDDMEK	_YPIEHGIITNWDDMEK_.2
1267	ACTA_HUMAN	P62736	Specific-N	1	70	KYPIEHGIITNWDDMEK	_KYPIEHGIITNWDDMEK_.4
1268	ACTA_HUMAN	P62736	Specific	0	87	IWHHSFYNELR	_IWHHSFYNELR_.4
1269	ACTA_HUMAN	P62736	Specific	0	362	QEYDEAGPSIVHR	_QEYDEAGPSIVHR_.2
1270	ACTA_HUMAN	P62736	Specific	0	199	GYSFVTTAER	_GYSFVTTAER_.2
1271	ACTA_HUMAN	P62736	Specific	0	71	YPIEHGIITNWDDMEK	_YPIEHGIITNWDDM[Oxidation (M)]EK_.2
1272	ACTA_HUMAN	P62736	Specific	0	71	YPIEHGIITNWDDMEK	_YPIEHGIITNWDDM[Oxidation (M)]EK_.3
1273	ACTA_HUMAN	P62736	Specific-N	1	70	KYPIEHGIITNWDDMEK	_KYPIEHGIITNWDDMEK_.2
1274	ACTA_HUMAN	P62736	Specific	0	150	TTGIVLDSGDGVTHNVPIYEGYALPHAIMR	_TTGIVLDSGDGVTHNVPIYEGYALPHAIMR_.4
1275	ACTB_HUMAN	P60709	Specific-N	0	170	ALPHAILR	_ALPHAILR_.2
1276	ACTB_HUMAN	P60709	Specific	0	216	LCYVALDFEQEMATAASSSSLEK	_LC[Carbamidomethyl (C)]YVALDFEQEMATAASSSSLEK_.4
1277	ACTB_HUMAN	P60709	Specific-N	0	361	EYDESGPSIVHR	_EYDESGPSIVHR_.3
1278	ACTB_HUMAN	P60709	Specific-N	0	297	TVLSGGTTMYPGIADR	_TVLSGGTTMYPGIADR_.2
1279	ACTB_HUMAN	P60709	Specific-N	0	89	TFYNELR	_TFYNELR_.2
1280	ACTB_HUMAN	P60709	Specific-N	0	361	EYDESGPSIVHR	_EYDESGPSIVHR_.2
1281	ACTB_HUMAN	P60709	Specific	0	216	LCYVALDFEQEMATAASSSSLEK	_LC[Carbamidomethyl (C)]YVALDFEQEMATAASSSSLEK_.3
1282	ACTB_HUMAN	P60709	Specific-N	0	162	TVPIYEGYALPHAILR	_TVPIYEGYALPHAILR_.3
1283	ACTB_HUMAN	P60709	Specific	0	29	AVFPSIVGR	_AVFPSIVGR_.1
1284	ACTB_HUMAN	P60709	Specific	1	360	QEYDESGPSIVHRK	_QEYDESGPSIVHRK_.4
1285	ACTB_HUMAN	P60709	Specific-N	0	273	GIHETTFNSIMK	_GIHETTFNSIMK_.3
1286	ACTB_HUMAN	P60709	Specific-C	0	40	HQGVMVGM	_HQGVMVGM_.1
1287	ACTB_HUMAN	P60709	Specific	0	85	IWHHTFYNELR	_IWHHTFYNELR_.3
1288	ACTB_HUMAN	P60709	Specific	0	85	IWHHTFYNELR	_IWHHTFYNELR_.4
1289	ACTB_HUMAN	P60709	Unspecific	0	2	DDDIAAL	_[Acetyl (Protein N-term)]DDDIAAL_.1
1290	ACTB_HUMAN	P60709	Specific-C	1	255	FRCPEALFQPSFLGMESCG	_FRC[Carbamidomethyl (C)]PEALFQPSFLGMESC[Carbamidomethyl (C)]G_.2
1291	ACTB_HUMAN	P60709	Specific-N	1	361	EYDESGPSIVHRK	_EYDESGPSIVHRK_.4
1292	ACTB_HUMAN	P60709	Specific-N	0	242	LPDGQVITIGNER	_LPDGQVITIGNER_.2
1293	ACTB_HUMAN	P60709	Specific-N	0	273	GIHETTFNSIMK	_GIHETTFNSIMK_.2
1294	ACTB_HUMAN	P60709	Specific-N	0	107	EAPLNPK	_EAPLNPK_.1
1295	ACTB_HUMAN	P60709	Specific-N	0	31	FPSIVGR	_FPSIVGR_.1
1296	ACTB_HUMAN	P60709	Specific-C	2	51	DSYVGDEAQSKRG	_DSYVGDEAQSKRG_.2
1297	ACTB_HUMAN	P60709	Specific	0	360	QEYDESGPSIVHR	_QEYDESGPSIVHR_.3
1298	ACTB_HUMAN	P60709	Specific	0	360	QEYDESGPSIVHR	_QEYDESGPSIVHR_.2
1299	ACTB_HUMAN	P60709	Specific-N	0	106	TEAPLNPK	_TEAPLNPK_.1
1300	ACTB_HUMAN	P60709	Specific-C	0	40	HQGVMVGM	_HQGVMVGM_.2
1301	ACTB_HUMAN	P60709	Specific-N	0	138	AVLSLYASGR	_AVLSLYASGR_.2
1302	ACTB_HUMAN	P60709	Specific-N	0	298	VLSGGTTMYPGIADR	_VLSGGTTMYPGIADR_.2
1303	ACTB_HUMAN	P60709	Specific-N	0	231	ASSSSLEK	_ASSSSLEK_.2
1304	ACTB_HUMAN	P60709	Specific-C	0	257	CPEALFQPSFLGMESCG	_C[Carbamidomethyl (C)]PEALFQPSFLGMESC[Carbamidomethyl (C)]G_.2
1305	ACTB_HUMAN	P60709	Specific-C	0	148	TTGIVMDSGDGVTHTVPIYEGYALPH	_TTGIVMDSGDGVTHTVPIYEGYALPH_.3
1306	ACTB_HUMAN	P60709	Specific-C	1	255	FRCPEALFQPSFLGMESC	_FRC[Carbamidomethyl (C)]PEALFQPSFLGMESC[Carbamidomethyl (C)]_.2
1307	ACTB_HUMAN	P60709	Specific-N	0	223	FEQEMATAASSSSLEK	_FEQEMATAASSSSLEK_.2
1308	ACTB_HUMAN	P60709	Specific-N	0	318	TALAPSTMK	_TALAPSTMK_.2
1309	ACTB_HUMAN	P60709	Specific-N	0	155	SGDGVTHTVPIYEGYALPHAILR	_SGDGVTHTVPIYEGYALPHAILR_.3
1310	ACTB_HUMAN	P60709	Specific-N	0	155	SGDGVTHTVPIYEGYALPHAILR	_SGDGVTHTVPIYEGYALPHAILR_.4
1311	ACTB_HUMAN	P60709	Specific	1	197	GYSFTTTAEREIVR	_GYSFTTTAEREIVR_.3
1312	ACTB_HUMAN	P60709	Specific-N	0	154	DSGDGVTHTVPIYEGYALPHAILR	_DSGDGVTHTVPIYEGYALPHAILR_.4
1313	ACTB_HUMAN	P60709	Specific	0	316	EITALAPSTMK	_EITALAPSTM[Oxidation (M)]K_.2
1314	ACTB_HUMAN	P60709	Specific-N	0	243	PDGQVITIGNER	_PDGQVITIGNER_.2
1315	ACTB_HUMAN	P60709	Specific	0	29	AVFPSIVGR	_AVFPSIVGR_.2
1316	ACTB_HUMAN	P60709	Specific-N	0	150	GIVMDSGDGVTHTVPIYEGYALPHAILR	_GIVMDSGDGVTHTVPIYEGYALPHAILR_.4
1317	ACTB_HUMAN	P60709	Specific-C	0	316	EITALAPSTM	_EITALAPSTM_.1
1318	ACTB_HUMAN	P60709	Specific	0	292	DLYANTVLSGGTTMYPGIADR	_DLYANTVLSGGTTMYPGIADR_.2
1319	ACTB_HUMAN	P60709	Specific	0	85	IWHHTFYNELR	_IWHHTFYNELR_.2
1320	ACTB_HUMAN	P60709	Specific	1	291	KDLYANTVLSGGTTMYPGIADR	_KDLYANTVLSGGTTMYPGIADR_.3
1321	ACTB_HUMAN	P60709	Specific-N	0	31	FPSIVGR	_FPSIVGR_.2
1322	ACTB_HUMAN	P60709	Specific-N	0	278	TFNSIMK	_TFNSIMK_.1
1323	ACTB_HUMAN	P60709	Specific-N	0	305	MYPGIADR	_MYPGIADR_.2
1324	ACTB_HUMAN	P60709	Specific-N	0	98	PEEHPVLLTEAPLNPK	_PEEHPVLLTEAPLNPK_.3
1325	ACTB_HUMAN	P60709	Specific-N	0	158	GVTHTVPIYEGYALPHAILR	_GVTHTVPIYEGYALPHAILR_.3
1326	ACTB_HUMAN	P60709	Specific-N	0	2	DDDIAALVVDNGSGMCK	_[Acetyl (Protein N-term)]DDDIAALVVDNGSGMC[Carbamidomethyl (C)]K_.2
1327	ACTB_HUMAN	P60709	Specific	1	360	QEYDESGPSIVHRK	_QEYDESGPSIVHRK_.3
1328	ACTB_HUMAN	P60709	Specific-N	0	247	VITIGNER	_VITIGNER_.2
1329	ACTB_HUMAN	P60709	Specific-N	1	284	KCDVDIR	_KC[Carbamidomethyl (C)]DVDIR_.2
1330	ACTB_HUMAN	P60709	Specific-N	0	199	SFTTTAER	_SFTTTAER_.2
1331	ACTB_HUMAN	P60709	Specific-N	0	365	SGPSIVHR	_SGPSIVHR_.2
1332	ACTB_HUMAN	P60709	Specific-N	1	31	FPSIVGRPR	_FPSIVGRPR_.2
1333	ACTB_HUMAN	P60709	Specific-C	1	336	KYSVWIGGSIL	_KYSVWIGGSIL_.2
1334	ACTB_HUMAN	P60709	Specific-N	0	139	VLSLYASGR	_VLSLYASGR_.2
1335	ACTB_HUMAN	P60709	Specific	0	69	YPIEHGIVTNWDDMEK	_YPIEHGIVTNWDDMEK_.2
1336	ACTB_HUMAN	P60709	Specific	0	184	DLTDYLMK	_DLTDYLM[Oxidation (M)]K_.1
1337	ACTB_HUMAN	P60709	Specific-N	1	95	RVAPEEHPVLLTEAPLNPK	_RVAPEEHPVLLTEAPLNPK_.2
1338	ACTB_HUMAN	P60709	Specific-N	0	304	TMYPGIADR	_TMYPGIADR_.2
1339	ACTB_HUMAN	P60709	Specific-N	0	363	DESGPSIVHR	_DESGPSIVHR_.2
1340	ACTB_HUMAN	P60709	Specific-N	1	359	KQEYDESGPSIVHR	_KQEYDESGPSIVHR_.4
1341	ACTB_HUMAN	P60709	Specific-N	0	97	APEEHPVLLTEAPLNPK	_APEEHPVLLTEAPLNPK_.3
1342	ACTB_HUMAN	P60709	Specific-N	1	52	SYVGDEAQSKR	_SYVGDEAQSKR_.2
1343	ACTB_HUMAN	P60709	Specific-N	1	328	KIIAPPER	_KIIAPPER_.2
1344	ACTB_HUMAN	P60709	Specific-N	1	361	EYDESGPSIVHRK	_EYDESGPSIVHRK_.3
1345	ACTB_HUMAN	P60709	Specific-N	0	302	GTTMYPGIADR	_GTTMYPGIADR_.2
1346	ACTB_HUMAN	P60709	Specific-N	0	245	GQVITIGNER	_GQVITIGNER_.2
1347	ACTB_HUMAN	P60709	Specific-N	0	198	YSFTTTAER	_YSFTTTAER_.2
1348	ACTB_HUMAN	P60709	Specific-C	0	257	CPEALFQPSFLGMESC	_C[Carbamidomethyl (C)]PEALFQPSFLGMESC[Carbamidomethyl (C)]_.2
1349	ACTB_HUMAN	P60709	Specific-C	0	96	VAPEEHPVL	_VAPEEHPVL_.2
1350	ACTB_HUMAN	P60709	Specific-C	0	239	SYELPDGQVITIGNE	_SYELPDGQVITIGNE_.2
1351	ACTB_HUMAN	P60709	Specific-N	0	347	ASLSTFQQMWISK	_ASLSTFQQMWISK_.2
1352	ACTB_HUMAN	P60709	Specific	1	197	GYSFTTTAEREIVR	_GYSFTTTAEREIVR_.2
1353	ACTB_HUMAN	P60709	Specific-C	0	85	IWHHTFYNEL	_IWHHTFYNEL_.3
1354	ACTB_HUMAN	P60709	Specific-N	0	53	YVGDEAQSK	_YVGDEAQSK_.2
1355	ACTB_HUMAN	P60709	Specific	1	360	QEYDESGPSIVHRK	_QEYDESGPSIVHRK_.2
1356	ACTB_HUMAN	P60709	Specific-N	0	270	ESCGIHETTFNSIMK	_ESC[Carbamidomethyl (C)]GIHETTFNSIMK_.3
1357	ACTB_HUMAN	P60709	Specific-N	0	171	LPHAILR	_LPHAILR_.2
1358	ACTB_HUMAN	P60709	Specific-N	1	361	EYDESGPSIVHRK	_EYDESGPSIVHRK_.2
1359	ACTB_HUMAN	P60709	Specific-N	1	50	KDSYVGDEAQSK	_KDSYVGDEAQSK_.2
1360	ACTB_HUMAN	P60709	Specific-N	1	50	KDSYVGDEAQSK	_KDSYVGDEAQSK_.3
1361	ACTB_HUMAN	P60709	Specific-N	0	107	EAPLNPK	_EAPLNPK_.2
1362	ACTB_HUMAN	P60709	Specific-N	0	319	ALAPSTMK	_ALAPSTMK_.1
1363	ACTB_HUMAN	P60709	Specific-N	0	156	GDGVTHTVPIYEGYALPHAILR	_GDGVTHTVPIYEGYALPHAILR_.3
1364	ACTB_HUMAN	P60709	Specific	0	40	HQGVMVGMGQK	_HQGVMVGMGQK_.3
1365	ACTB_HUMAN	P60709	Specific-N	1	54	VGDEAQSKR	_VGDEAQSKR_.2
1366	ACTB_HUMAN	P60709	Specific-N	0	228	ATAASSSSLEK	_ATAASSSSLEK_.2
1367	ACTB_HUMAN	P60709	Specific-N	0	158	GVTHTVPIYEGYALPHAILR	_GVTHTVPIYEGYALPHAILR_.4
1368	ACTB_HUMAN	P60709	Specific-N	0	158	GVTHTVPIYEGYALPHAILR	_GVTHTVPIYEGYALPHAILR_.2
1369	ACTB_HUMAN	P60709	Specific	0	216	LCYVALDFEQEMATAASSSSLEK	_LC[Carbamidomethyl (C)]YVALDFEQEM[Oxidation (M)]ATAASSSSLEK_.3
1370	ACTB_HUMAN	P60709	Specific-N	0	348	SLSTFQQMWISK	_SLSTFQQMWISK_.2
1371	ACTB_HUMAN	P60709	Specific-N	1	363	DESGPSIVHRK	_DESGPSIVHRK_.2
1372	ACTB_HUMAN	P60709	Specific-N	0	162	TVPIYEGYALPHAILR	_TVPIYEGYALPHAILR_.2
1373	ACTB_HUMAN	P60709	Specific-C	0	239	SYELPDGQVITI	_SYELPDGQVITI_.2
1374	ACTB_HUMAN	P60709	Specific	1	255	FRCPEALFQPSFLGMESCGIHETTFNSIMK	_FRC[Carbamidomethyl (C)]PEALFQPSFLGM[Oxidation (M)]ESC[Carbamidomethyl (C)]GIHETTFNSIMK_.4
1375	ACTB_HUMAN	P60709	Specific	1	255	FRCPEALFQPSFLGMESCGIHETTFNSIMK	_FRC[Carbamidomethyl (C)]PEALFQPSFLGMESC[Carbamidomethyl (C)]GIHETTFNSIM[Oxidation (M)]K_.4
1376	ACTB_HUMAN	P60709	Specific-N	1	18	KAGFAGDDAPR	_KAGFAGDDAPR_.2
1377	ACTB_HUMAN	P60709	Specific-N	1	18	KAGFAGDDAPR	_KAGFAGDDAPR_.3
1378	ACTB_HUMAN	P60709	Specific	0	257	CPEALFQPSFLGMESCGIHETTFNSIMK	_C[Carbamidomethyl (C)]PEALFQPSFLGMESC[Carbamidomethyl (C)]GIHETTFNSIMK_.3
1379	ACTB_HUMAN	P60709	Specific-C	0	85	IWHHTFYNEL	_IWHHTFYNEL_.2
1380	ACTB_HUMAN	P60709	Specific-N	0	78	NWDDMEK	_NWDDMEK_.2
1381	ACTB_HUMAN	P60709	Specific-N	0	306	YPGIADR	_YPGIADR_.2
1382	ACTB_HUMAN	P60709	Specific-N	0	306	YPGIADR	_YPGIADR_.1
1383	ACTB_HUMAN	P60709	Specific-N	0	86	WHHTFYNELR	_WHHTFYNELR_.2
1384	ACTB_HUMAN	P60709	Specific-C	0	197	GYSFTTT	_GYSFTTT_.1
1385	ACTB_HUMAN	P60709	Specific	0	148	TTGIVMDSGDGVTHTVPIYEGYALPHAILR	_TTGIVM[Oxidation (M)]DSGDGVTHTVPIYEGYALPHAILR_.4
1386	ACTB_HUMAN	P60709	Specific-C	0	119	MTQIMFETF	_MTQIMFETF_.2
1387	ACTB_HUMAN	P60709	Specific	0	148	TTGIVMDSGDGVTHTVPIYEGYALPHAILR	_TTGIVM[Oxidation (M)]DSGDGVTHTVPIYEGYALPHAILR_.5
1388	ACTB_HUMAN	P60709	Specific	1	178	LDLAGRDLTDYLMK	_LDLAGRDLTDYLMK_.2
1389	ACTB_HUMAN	P60709	Specific	1	178	LDLAGRDLTDYLMK	_LDLAGRDLTDYLMK_.3
1390	ACTB_HUMAN	P60709	Specific-C	0	96	VAPEEHPVLLT	_VAPEEHPVLLT_.2
1391	ACTB_HUMAN	P60709	Specific-C	0	96	VAPEEHPVLL	_VAPEEHPVLL_.2
1392	ACTB_HUMAN	P60709	Specific-N	0	301	GGTTMYPGIADR	_GGTTMYPGIADR_.2
1393	ACTB_HUMAN	P60709	Specific-N	0	134	VAIQAVLSLYASGR	_VAIQAVLSLYASGR_.2
1394	ACTB_HUMAN	P60709	Specific-N	2	50	KDSYVGDEAQSKR	_KDSYVGDEAQSKR_.3
1395	ACTB_HUMAN	P60709	Specific-N	0	150	GIVMDSGDGVTHTVPIYEGYALPHAILR	_GIVMDSGDGVTHTVPIYEGYALPHAILR_.3
1396	ACTB_HUMAN	P60709	Specific-N	0	151	IVMDSGDGVTHTVPIYEGYALPHAILR	_IVM[Oxidation (M)]DSGDGVTHTVPIYEGYALPHAILR_.4
1397	ACTB_HUMAN	P60709	Specific-N	0	362	YDESGPSIVHR	_YDESGPSIVHR_.3
1398	ACTB_HUMAN	P60709	Specific	1	62	RGILTLK	_RGILTLK_.2
1399	ACTB_HUMAN	P60709	Specific-N	2	328	KIIAPPERK	_KIIAPPERK_.3
1400	ACTB_HUMAN	P60709	Specific-C	0	148	TTGIVMDSGDGVTH	_TTGIVMDSGDGVTH_.2
1401	ACTB_HUMAN	P60709	Specific-N	0	319	ALAPSTMK	_ALAPSTMK_.2
1402	ACTB_HUMAN	P60709	Specific	0	292	DLYANTVLSGGTTMYPGIADR	_DLYANTVLSGGTTM[Oxidation (M)]YPGIADR_.2
1403	ACTB_HUMAN	P60709	Specific	0	292	DLYANTVLSGGTTMYPGIADR	_DLYANTVLSGGTTM[Oxidation (M)]YPGIADR_.3
1404	ACTB_HUMAN	P60709	Specific	0	40	HQGVMVGMGQK	_HQGVMVGMGQK_.2
1405	ACTB_HUMAN	P60709	Specific	0	257	CPEALFQPSFLGMESCGIHETTFNSIMK	_C[Carbamidomethyl (C)]PEALFQPSFLGM[Oxidation (M)]ESC[Carbamidomethyl (C)]GIHETTFNSIMK_.3
1406	ACTB_HUMAN	P60709	Specific-N	0	297	TVLSGGTTMYPGIADR	_TVLSGGTTM[Oxidation (M)]YPGIADR_.2
1407	ACTB_HUMAN	P60709	Specific-N	0	166	YEGYALPHAILR	_YEGYALPHAILR_.3
1408	ACTB_HUMAN	P60709	Specific-N	1	182	GRDLTDYLMK	_GRDLTDYLMK_.2
1409	ACTB_HUMAN	P60709	Specific-N	0	21	FAGDDAPR	_FAGDDAPR_.2
1410	ACTB_HUMAN	P60709	Specific-C	1	255	FRCPEALFQPSFLGMESCG	_FRC[Carbamidomethyl (C)]PEALFQPSFLGMESC[Carbamidomethyl (C)]G_.3
1411	ACTB_HUMAN	P60709	Specific	0	40	HQGVMVGMGQK	_HQGVM[Oxidation (M)]VGM[Oxidation (M)]GQK_.2
1412	ACTB_HUMAN	P60709	Specific-N	0	271	SCGIHETTFNSIMK	_SC[Carbamidomethyl (C)]GIHETTFNSIMK_.2
1413	ACTB_HUMAN	P60709	Specific-N	0	87	HHTFYNELR	_HHTFYNELR_.2
1414	ACTB_HUMAN	P60709	Specific-N	0	161	HTVPIYEGYALPHAILR	_HTVPIYEGYALPHAILR_.3
1415	ACTB_HUMAN	P60709	Specific	1	255	FRCPEALFQPSFLGMESCGIHETTFNSIMK	_FRC[Carbamidomethyl (C)]PEALFQPSFLGMESC[Carbamidomethyl (C)]GIHETTFNSIMK_.4
1416	ACTB_HUMAN	P60709	Specific-N	1	53	YVGDEAQSKR	_YVGDEAQSKR_.2
1417	ACTB_HUMAN	P60709	Specific-N	0	164	PIYEGYALPHAILR	_PIYEGYALPHAILR_.2
1418	ACTB_HUMAN	P60709	Specific	0	19	AGFAGDDAPR	_AGFAGDDAPR_.2
1419	ACTB_HUMAN	P60709	Specific	0	19	AGFAGDDAPR	_AGFAGDDAPR_.1
1420	ACTB_HUMAN	P60709	Specific	0	329	IIAPPER	_IIAPPER_.2
1421	ACTB_HUMAN	P60709	Specific	0	329	IIAPPER	_IIAPPER_.1
1422	ACTB_HUMAN	P60709	Specific-C	0	239	SYELPDGQVITIG	_SYELPDGQVITIG_.2
1423	ACTB_HUMAN	P60709	Specific	0	148	TTGIVMDSGDGVTHTVPIYEGYALPHAILR	_TTGIVMDSGDGVTHTVPIYEGYALPHAILR_.4
1424	ACTB_HUMAN	P60709	Specific	0	148	TTGIVMDSGDGVTHTVPIYEGYALPHAILR	_TTGIVMDSGDGVTHTVPIYEGYALPHAILR_.5
1425	ACTB_HUMAN	P60709	Specific	1	329	IIAPPERK	_IIAPPERK_.2
1426	ACTB_HUMAN	P60709	Specific-N	0	9	VVDNGSGMCK	_VVDNGSGMC[Carbamidomethyl (C)]K_.2
1427	ACTB_HUMAN	P60709	Specific	0	197	GYSFTTTAER	_GYSFTTTAER_.2
1428	ACTB_HUMAN	P60709	Specific	0	292	DLYANTVLSGGTTMYPGIADR	_DLYANTVLSGGTTMYPGIADR_.3
1429	ACTB_HUMAN	P60709	Specific	0	184	DLTDYLMK	_DLTDYLMK_.2
1430	ACTB_HUMAN	P60709	Specific-N	0	74	GIVTNWDDMEK	_GIVTNWDDMEK_.2
1431	ACTB_HUMAN	P60709	Specific-C	0	257	CPEALFQPSFLGME	_C[Carbamidomethyl (C)]PEALFQPSFLGME_.2
1432	ACTB_HUMAN	P60709	Specific-N	0	262	FQPSFLGMESCGIHETTFNSIMK	_FQPSFLGMESC[Carbamidomethyl (C)]GIHETTFNSIMK_.3
1433	ACTB_HUMAN	P60709	Specific-N	0	152	VMDSGDGVTHTVPIYEGYALPHAILR	_VMDSGDGVTHTVPIYEGYALPHAILR_.3
1434	ACTB_HUMAN	P60709	Specific-N	0	154	DSGDGVTHTVPIYEGYALPHAILR	_DSGDGVTHTVPIYEGYALPHAILR_.3
1435	ACTB_HUMAN	P60709	Specific-N	0	270	ESCGIHETTFNSIMK	_ESC[Carbamidomethyl (C)]GIHETTFNSIMK_.2
1436	ACTB_HUMAN	P60709	Specific	1	51	DSYVGDEAQSKR	_DSYVGDEAQSKR_.2
1437	ACTB_HUMAN	P60709	Specific	1	51	DSYVGDEAQSKR	_DSYVGDEAQSKR_.3
1438	ACTB_HUMAN	P60709	Specific-N	0	153	MDSGDGVTHTVPIYEGYALPHAILR	_MDSGDGVTHTVPIYEGYALPHAILR_.3
1439	ACTB_HUMAN	P60709	Specific-N	2	359	KQEYDESGPSIVHRK	_KQEYDESGPSIVHRK_.3
1440	ACTB_HUMAN	P60709	Specific-N	2	328	KIIAPPERK	_KIIAPPERK_.2
1441	ACTB_HUMAN	P60709	Specific-N	1	30	VFPSIVGRPR	_VFPSIVGRPR_.3
1442	ACTB_HUMAN	P60709	Specific	1	207	EIVRDIK	_EIVRDIK_.2
1443	ACTB_HUMAN	P60709	Specific-N	0	278	TFNSIMK	_TFNSIMK_.2
1444	ACTB_HUMAN	P60709	Specific	0	40	HQGVMVGMGQK	_HQGVM[Oxidation (M)]VGMGQK_.2
1445	ACTB_HUMAN	P60709	Specific	0	40	HQGVMVGMGQK	_HQGVM[Oxidation (M)]VGMGQK_.3
1446	ACTB_HUMAN	P60709	Specific-C	1	239	SYELPDGQVITIGNERF	_SYELPDGQVITIGNERF_.2
1447	ACTB_HUMAN	P60709	Specific	2	197	GYSFTTTAEREIVRDIK	_GYSFTTTAEREIVRDIK_.3
1448	ACTB_HUMAN	P60709	Specific-N	1	359	KQEYDESGPSIVHR	_KQEYDESGPSIVHR_.3
1449	ACTB_HUMAN	P60709	Specific-N	1	359	KQEYDESGPSIVHR	_KQEYDESGPSIVHR_.2
1450	ACTB_HUMAN	P60709	Specific-N	0	276	ETTFNSIMK	_ETTFNSIMK_.2
1451	ACTB_HUMAN	P60709	Specific	1	285	CDVDIRK	_C[Carbamidomethyl (C)]DVDIRK_.2
1452	ACTB_HUMAN	P60709	Specific	0	257	CPEALFQPSFLGMESCGIHETTFNSIMK	_C[Carbamidomethyl (C)]PEALFQPSFLGMESC[Carbamidomethyl (C)]GIHETTFNSIM[Oxidation (M)]K_.3
1453	ACTB_HUMAN	P60709	Specific	0	239	SYELPDGQVITIGNER	_SYELPDGQVITIGNER_.3
1454	ACTB_HUMAN	P60709	Specific-N	0	168	GYALPHAILR	_GYALPHAILR_.2
1455	ACTB_HUMAN	P60709	Specific	1	29	AVFPSIVGRPR	_AVFPSIVGRPR_.3
1456	ACTB_HUMAN	P60709	Specific	0	96	VAPEEHPVLLTEAPLNPK	_VAPEEHPVLLTEAPLNPK_.2
1457	ACTB_HUMAN	P60709	Specific-N	1	95	RVAPEEHPVLLTEAPLNPK	_RVAPEEHPVLLTEAPLNPK_.3
1458	ACTB_HUMAN	P60709	Specific-N	1	95	RVAPEEHPVLLTEAPLNPK	_RVAPEEHPVLLTEAPLNPK_.4
1459	ACTB_HUMAN	P60709	Specific	0	69	YPIEHGIVTNWDDMEK	_YPIEHGIVTNWDDMEK_.3
1460	ACTB_HUMAN	P60709	Specific	0	257	CPEALFQPSFLGMESCGIHETTFNSIMK	_C[Carbamidomethyl (C)]PEALFQPSFLGMESC[Carbamidomethyl (C)]GIHETTFNSIMK_.4
1461	ACTB_HUMAN	P60709	Specific-N	0	106	TEAPLNPK	_TEAPLNPK_.2
1462	ACTB_HUMAN	P60709	Specific-C	0	239	SYELPDGQVITIGN	_SYELPDGQVITIGN_.2
1463	ACTB_HUMAN	P60709	Specific	0	51	DSYVGDEAQSK	_DSYVGDEAQSK_.2
1464	ACTB_HUMAN	P60709	Specific-C	0	216	LCYVALDF	_LC[Carbamidomethyl (C)]YVALDF_.1
1465	ACTB_HUMAN	P60709	Specific-C	0	148	TTGIVMDSGDGVTHTVPIYEGYALPHA	_TTGIVMDSGDGVTHTVPIYEGYALPHA_.3
1466	ACTB_HUMAN	P60709	Specific-N	0	2	DDDIAALVVDNGSGMCK	_[Acetyl (Protein N-term)]DDDIAALVVDNGSGM[Oxidation (M)]C[Carbamidomethyl (C)]K_.2
1467	ACTB_HUMAN	P60709	Specific-C	0	216	LCYVALDFEQEMATA	_LC[Carbamidomethyl (C)]YVALDFEQEMATA_.2
1468	ACTB_HUMAN	P60709	Specific-N	0	299	LSGGTTMYPGIADR	_LSGGTTMYPGIADR_.2
1469	ACTB_HUMAN	P60709	Specific-C	0	337	YSVWIGGSILAS	_YSVWIGGSILAS_.2
1470	ACTB_HUMAN	P60709	Unspecific	0	2	DDDIAALVVDN	_[Acetyl (Protein N-term)]DDDIAALVVDN_.2
1471	ACTB_HUMAN	P60709	Specific-N	0	128	NTPAMYVAIQAVLSLYASGR	_NTPAMYVAIQAVLSLYASGR_.3
1472	ACTB_HUMAN	P60709	Specific-C	0	96	VAPEEHPVLLTE	_VAPEEHPVLLTE_.2
1473	ACTB_HUMAN	P60709	Specific-N	0	98	PEEHPVLLTEAPLNPK	_PEEHPVLLTEAPLNPK_.2
1474	ACTB_HUMAN	P60709	Specific-N	1	48	GQKDSYVGDEAQSK	_GQKDSYVGDEAQSK_.2
1475	ACTB_HUMAN	P60709	Specific-C	0	216	LCYVALDFEQEM	_LC[Carbamidomethyl (C)]YVALDFEQEM_.2
1476	ACTB_HUMAN	P60709	Specific-N	2	50	KDSYVGDEAQSKR	_KDSYVGDEAQSKR_.2
1477	ACTB_HUMAN	P60709	Specific-C	0	216	LCYVALDFEQEMAT	_LC[Carbamidomethyl (C)]YVALDFEQEMAT_.2
1478	ACTB_HUMAN	P60709	Specific-N	0	229	TAASSSSLEK	_TAASSSSLEK_.2
1479	ACTB_HUMAN	P60709	Specific-C	0	216	LCYVALDFEQEMA	_LC[Carbamidomethyl (C)]YVALDFEQEMA_.2
1480	ACTB_HUMAN	P60709	Specific	1	62	RGILTLK	_RGILTLK_.1
1481	ACTB_HUMAN	P60709	Specific-N	2	359	KQEYDESGPSIVHRK	_KQEYDESGPSIVHRK_.2
1482	ACTB_HUMAN	P60709	Specific-N	0	167	EGYALPHAILR	_EGYALPHAILR_.2
1483	ACTB_HUMAN	P60709	Specific	0	316	EITALAPSTMK	_EITALAPSTMK_.2
1484	ACTB_HUMAN	P60709	Specific-C	0	216	LCYVALDFEQE	_LC[Carbamidomethyl (C)]YVALDFEQE_.2
1485	ACTB_HUMAN	P60709	Specific-N	0	266	FLGMESCGIHETTFNSIMK	_FLGMESC[Carbamidomethyl (C)]GIHETTFNSIMK_.3
1486	ACTB_HUMAN	P60709	Specific-N	0	266	FLGMESCGIHETTFNSIMK	_FLGMESC[Carbamidomethyl (C)]GIHETTFNSIMK_.2
1487	ACTB_HUMAN	P60709	Specific-N	0	20	GFAGDDAPR	_GFAGDDAPR_.2
1488	ACTB_HUMAN	P60709	Specific-N	0	221	LDFEQEMATAASSSSLEK	_LDFEQEMATAASSSSLEK_.2
1489	ACTB_HUMAN	P60709	Specific	0	40	HQGVMVGMGQK	_HQGVMVGM[Oxidation (M)]GQK_.2
1490	ACTB_HUMAN	P60709	Specific-C	0	85	IWHHTFYN	_IWHHTFYN_.2
1491	ACTB_HUMAN	P60709	Specific-N	2	284	KCDVDIRK	_KC[Carbamidomethyl (C)]DVDIRK_.2
1492	ACTB_HUMAN	P60709	Specific	0	239	SYELPDGQVITIGNER	_SYELPDGQVITIGNER_.2
1493	ACTB_HUMAN	P60709	Specific-N	0	364	ESGPSIVHR	_ESGPSIVHR_.2
1494	ACTB_HUMAN	P60709	Specific	1	29	AVFPSIVGRPR	_AVFPSIVGRPR_.2
1495	ACTB_HUMAN	P60709	Specific	0	184	DLTDYLMK	_DLTDYLMK_.1
1496	ACTB_HUMAN	P60709	Specific-N	1	55	GDEAQSKR	_GDEAQSKR_.2
1497	ACTB_HUMAN	P60709	Specific-C	0	257	CPEALFQPSFLGMESCGIHETTFN	_C[Carbamidomethyl (C)]PEALFQPSFLGMESC[Carbamidomethyl (C)]GIHETTFN_.3
1498	ACTB_HUMAN	P60709	Specific-N	0	261	LFQPSFLGMESCGIHETTFNSIMK	_LFQPSFLGMESC[Carbamidomethyl (C)]GIHETTFNSIMK_.3
1499	ACTB_HUMAN	P60709	Specific-C	1	255	FRCPEALFQPSFLGME	_FRC[Carbamidomethyl (C)]PEALFQPSFLGME_.2
1500	ACTB_HUMAN	P60709	Specific-N	0	156	GDGVTHTVPIYEGYALPHAILR	_GDGVTHTVPIYEGYALPHAILR_.4
1501	ACTB_HUMAN	P60709	Specific-C	0	360	QEYDESGPSIVH	_QEYDESGPSIVH_.2
1502	ACTB_HUMAN	P60709	Specific-C	0	96	VAPEEHPVLLTEAPLN	_VAPEEHPVLLTEAPLN_.2
1503	ACTB_HUMAN	P60709	Specific	0	69	YPIEHGIVTNWDDMEK	_YPIEHGIVTNWDDM[Oxidation (M)]EK_.2
1504	ACTB_HUMAN	P60709	Specific-N	0	241	ELPDGQVITIGNER	_ELPDGQVITIGNER_.2
1505	ACTB_HUMAN	P60709	Specific	0	148	TTGIVMDSGDGVTHTVPIYEGYALPHAILR	_TTGIVMDSGDGVTHTVPIYEGYALPHAILR_.3
1506	ACTB_HUMAN	P60709	Specific-N	2	359	KQEYDESGPSIVHRK	_KQEYDESGPSIVHRK_.4
1507	ACTB_HUMAN	P60709	Specific	0	148	TTGIVMDSGDGVTHTVPIYEGYALPHAILR	_TTGIVM[Oxidation (M)]DSGDGVTHTVPIYEGYALPHAILR_.3
1508	ACTB_HUMAN	P60709	Specific-C	0	69	YPIEHGIVT	_YPIEHGIVT_.2
1509	ACTB_HUMAN	P60709	Specific-N	0	240	YELPDGQVITIGNER	_YELPDGQVITIGNER_.2
1510	ACTB_HUMAN	P60709	Specific-C	1	255	FRCPEALFQPSFLGMESCGIHETTFN	_FRC[Carbamidomethyl (C)]PEALFQPSFLGMESC[Carbamidomethyl (C)]GIHETTFN_.3
1511	ACTB_HUMAN	P60709	Specific	0	96	VAPEEHPVLLTEAPLNPK	_VAPEEHPVLLTEAPLNPK_.3
1512	ACTB_HUMAN	P60709	Specific	0	96	VAPEEHPVLLTEAPLNPK	_VAPEEHPVLLTEAPLNPK_.4
1513	ACTB_HUMAN	P60709	Specific-C	1	255	FRCPEALFQPSFLGMESC	_FRC[Carbamidomethyl (C)]PEALFQPSFLGMESC[Carbamidomethyl (C)]_.3
1514	ACTB_HUMAN	P60709	Specific-N	0	222	DFEQEMATAASSSSLEK	_DFEQEMATAASSSSLEK_.2
1515	ACTB_HUMAN	P60709	Specific-N	0	20	GFAGDDAPR	_GFAGDDAPR_.1
1516	ACTB_HUMAN	P60709	Specific-N	0	166	YEGYALPHAILR	_YEGYALPHAILR_.2
1517	ACTB_HUMAN	P60709	Specific-N	0	300	SGGTTMYPGIADR	_SGGTTMYPGIADR_.2
1518	ACTB_HUMAN	P60709	Specific-C	2	51	DSYVGDEAQSKRG	_DSYVGDEAQSKRG_.3
1519	ACTB_HUMAN	P60709	Specific-N	0	350	STFQQMWISK	_STFQQMWISK_.2
1520	ACTB_HUMAN	P60709	Specific-N	1	30	VFPSIVGRPR	_VFPSIVGRPR_.2
1521	ACTB_HUMAN	P60709	Specific-N	0	273	GIHETTFNSIMK	_GIHETTFNSIM[Oxidation (M)]K_.3
1522	ACTB_HUMAN	P60709	Specific-N	0	52	SYVGDEAQSK	_SYVGDEAQSK_.2
1523	ACTB_HUMAN	P60709	Specific-N	0	259	EALFQPSFLGMESCGIHETTFNSIMK	_EALFQPSFLGMESC[Carbamidomethyl (C)]GIHETTFNSIMK_.3
1524	ACTB_HUMAN	P60709	Specific-N	0	163	VPIYEGYALPHAILR	_VPIYEGYALPHAILR_.3
1525	ACTB_HUMAN	P60709	Specific	0	184	DLTDYLMK	_DLTDYLM[Oxidation (M)]K_.2
1526	ACTB_HUMAN	P60709	Specific-N	0	151	IVMDSGDGVTHTVPIYEGYALPHAILR	_IVMDSGDGVTHTVPIYEGYALPHAILR_.3
1527	ACTBL_HUMAN	Q562R1	Specific	0	20	AGFGGDDAPR	_AGFGGDDAPR_.2
1528	ACTBL_HUMAN	Q562R1	Specific-N	2	223	DFEQEMVRAAASSSPERSYELPDGQVITIGNER	_DFEQEM[Oxidation (M)]VRAAASSSPERSYELPDGQVITIGNER_.4
1529	ACTBL_HUMAN	Q562R1	Specific	0	293	DLYANTVLSGGSTMYPGIADR	_DLYANTVLSGGSTM[Oxidation (M)]YPGIADR_.3
1530	ACTBL_HUMAN	Q562R1	Specific	0	293	DLYANTVLSGGSTMYPGIADR	_DLYANTVLSGGSTMYPGIADR_.2
1531	ACTBL_HUMAN	Q562R1	Specific	1	292	KDLYANTVLSGGSTMYPGIADR	_KDLYANTVLSGGSTM[Oxidation (M)]YPGIADR_.3
1532	ACTBL_HUMAN	Q562R1	Specific	0	149	TTGIVMDSGDGVTHIVPIYEGYALPHAILR	_TTGIVMDSGDGVTHIVPIYEGYALPHAILR_.4
1533	ACTBL_HUMAN	Q562R1	Specific	0	149	TTGIVMDSGDGVTHIVPIYEGYALPHAILR	_TTGIVMDSGDGVTHIVPIYEGYALPHAILR_.5
1534	ACTBL_HUMAN	Q562R1	Specific-C	1	20	AGFGGDDAPRA	_AGFGGDDAPRA_.2
1535	ACTBL_HUMAN	Q562R1	Specific	0	293	DLYANTVLSGGSTMYPGIADR	_DLYANTVLSGGSTM[Oxidation (M)]YPGIADR_.2
1536	ACTG_HUMAN	P63261	Unspecific	0	2	EEEIAALVIDNGSGM	_[Acetyl (Protein N-term)]EEEIAALVIDNGSGM_.2
1537	ACTG_HUMAN	P63261	Unspecific	0	2	EEEIAALVIDN	_[Acetyl (Protein N-term)]EEEIAALVIDN_.2
1538	ACTG_HUMAN	P63261	Specific-N	0	2	EEEIAALVIDNGSGMCK	_[Acetyl (Protein N-term)]EEEIAALVIDNGSGM[Oxidation (M)]C[Carbamidomethyl (C)]K_.2
1539	ACTG_HUMAN	P63261	Unspecific	0	2	EEEIAAL	_[Acetyl (Protein N-term)]EEEIAAL_.1
1540	ACTG_HUMAN	P63261	Specific-N	0	2	EEEIAALVIDNGSGMCK	_[Acetyl (Protein N-term)]EEEIAALVIDNGSGMC[Carbamidomethyl (C)]K_.2
1541	ACTN1_HUMAN	P12814	Specific	0	851	ELPPDQAEYCIAR	_ELPPDQAEYC[Carbamidomethyl (C)]IAR_.2
1542	ACTN1_HUMAN	P12814	Specific	1	313	LEDFRDYR	_LEDFRDYR_.2
1543	ACTN1_HUMAN	P12814	Specific	0	705	HTNYTMEHIR	_HTNYTMEHIR_.2
1544	ACTN1_HUMAN	P12814	Specific	1	186	HRPELIDYGK	_HRPELIDYGK_.2
1545	ACTN1_HUMAN	P12814	Specific	1	677	SIVNYKPK	_SIVNYKPK_.2
1546	ACTN1_HUMAN	P12814	Specific	1	186	HRPELIDYGK	_HRPELIDYGK_.3
1547	ACTN1_HUMAN	P12814	Specific-N	0	660	MHGTLEDQLSHLR	_MHGTLEDQLSHLR_.3
1548	ACTN1_HUMAN	P12814	Specific	1	221	MLDAEDIVGTARPDEK	_MLDAEDIVGTARPDEK_.2
1549	ACTN1_HUMAN	P12814	Specific	0	566	LAILGIHNEVSK	_LAILGIHNEVSK_.2
1550	ACTN1_HUMAN	P12814	Specific	0	705	HTNYTMEHIR	_HTNYTMEHIR_.3
1551	ACTN1_HUMAN	P12814	Specific-C	2	436	KHEAFESDLAAHQDRVEQIAAIA	_KHEAFESDLAAHQDRVEQIAAIA_.4
1552	ACTN1_HUMAN	P12814	Specific	0	96	ALDFIASK	_ALDFIASK_.2
1553	ACTN1_HUMAN	P12814	Specific	0	332	CQLEINFNTLQTK	_C[Carbamidomethyl (C)]QLEINFNTLQTK_.2
1554	ACTN1_HUMAN	P12814	Specific	1	347	LSNRPAFMPSEGR	_LSNRPAFMPSEGR_.2
1555	ACTN1_HUMAN	P12814	Specific-N	0	775	LISLGYDIGNDPQGEAEFAR	_LISLGYDIGNDPQGEAEFAR_.2
1556	ACTN1_HUMAN	P12814	Specific	1	221	MLDAEDIVGTARPDEK	_MLDAEDIVGTARPDEK_.3
1557	ACTN1_HUMAN	P12814	Specific	0	148	EGLLLWCQR	_EGLLLWC[Carbamidomethyl (C)]QR_.2
1558	ACTN1_HUMAN	P12814	Specific	1	436	KHEAFESDLAAHQDR	_KHEAFESDLAAHQDR_.4
1559	ACTN1_HUMAN	P12814	Specific	0	656	ISIEMHGTLEDQLSHLR	_ISIEMHGTLEDQLSHLR_.3
1560	ACTN1_HUMAN	P12814	Specific	0	556	ATLPDADK	_ATLPDADK_.2
1561	ACTN1_HUMAN	P12814	Specific	0	685	IDQLEGDHQLIQEALIFDNK	_IDQLEGDHQLIQEALIFDNK_.3
1562	ACTN1_HUMAN	P12814	Specific	1	614	RDQALTEEHAR	_RDQALTEEHAR_.3
1563	ACTN1_HUMAN	P12814	Specific	0	237	AIMTYVSSFYHAFSGAQK	_AIMTYVSSFYHAFSGAQK_.3
1564	ACTN1_HUMAN	P12814	Specific	0	377	GYEEWLLNEIR	_GYEEWLLNEIR_.2
1565	ACTN1_HUMAN	P12814	Specific	0	421	DYETATLSEIK	_DYETATLSEIK_.2
1566	ACTN1_HUMAN	P12814	Specific	1	48	AGTQIENIEEDFRDGLK	_AGTQIENIEEDFRDGLK_.2
1567	ACTN1_HUMAN	P12814	Specific	1	347	LSNRPAFMPSEGR	_LSNRPAFMPSEGR_.3
1568	ACTN1_HUMAN	P12814	Specific	0	403	ASIHEAWTDGK	_ASIHEAWTDGK_.2
1569	ACTN1_HUMAN	P12814	Specific	1	377	GYEEWLLNEIRR	_GYEEWLLNEIRR_.3
1570	ACTN1_HUMAN	P12814	Specific	0	163	NVNIQNFHISWK	_NVNIQNFHISWK_.2
1571	ACTN1_HUMAN	P12814	Specific	0	163	NVNIQNFHISWK	_NVNIQNFHISWK_.3
1572	ACTN1_HUMAN	P12814	Specific	0	727	TINEVENQILTR	_TINEVENQILTR_.2
1573	ACTN1_HUMAN	P12814	Specific	0	566	LAILGIHNEVSK	_LAILGIHNEVSK_.3
1574	ACTN1_HUMAN	P12814	Specific	0	36	TFTAWCNSHLR	_TFTAWC[Carbamidomethyl (C)]NSHLR_.2
1575	ACTN1_HUMAN	P12814	Specific-C	0	804	LGVVTFQ	_LGVVTFQ_.1
1576	ACTN1_HUMAN	P12814	Specific	0	36	TFTAWCNSHLR	_TFTAWC[Carbamidomethyl (C)]NSHLR_.3
1577	ACTN1_HUMAN	P12814	Specific	0	199	DDPLTNLNTAFDVAEK	_DDPLTNLNTAFDVAEK_.2
1578	ACTN1_HUMAN	P12814	Specific-C	2	436	KHEAFESDLAAHQDRVEQIAAIA	_KHEAFESDLAAHQDRVEQIAAIA_.3
1579	ACTN1_HUMAN	P12814	Specific	1	48	AGTQIENIEEDFRDGLK	_AGTQIENIEEDFRDGLK_.3
1580	ACTN1_HUMAN	P12814	Specific	1	282	LASDLLEWIRR	_LASDLLEWIRR_.3
1581	ACTN1_HUMAN	P12814	Specific	0	403	ASIHEAWTDGK	_ASIHEAWTDGK_.3
1582	ACTN1_HUMAN	P12814	Specific	0	742	GISQEQMNEFR	_GISQEQMNEFR_.2
1583	ACTN1_HUMAN	P12814	Specific	0	503	LLETIDQLYLEYAK	_LLETIDQLYLEYAK_.2
1584	ACTN1_HUMAN	P12814	Specific	0	503	LLETIDQLYLEYAK	_LLETIDQLYLEYAK_.3
1585	ACTN1_HUMAN	P12814	Specific	0	175	DGLGFCALIHR	_DGLGFC[Carbamidomethyl (C)]ALIHR_.3
1586	ACTN1_HUMAN	P12814	Specific	0	656	ISIEMHGTLEDQLSHLR	_ISIEMHGTLEDQLSHLR_.4
1587	ACTN1_HUMAN	P12814	Specific	1	753	ASFNHFDRDHSGTLGPEEFK	_ASFNHFDRDHSGTLGPEEFK_.3
1588	ACTN1_HUMAN	P12814	Specific	1	313	LEDFRDYR	_LEDFRDYR_.3
1589	ACTN1_HUMAN	P12814	Specific	0	392	LDHLAEK	_LDHLAEK_.2
1590	ACTN1_HUMAN	P12814	Specific	0	479	ICDQWDNLGALTQK	_IC[Carbamidomethyl (C)]DQWDNLGALTQK_.2
1591	ACTN1_HUMAN	P12814	Specific	1	436	KHEAFESDLAAHQDR	_KHEAFESDLAAHQDR_.3
1592	ACTN1_HUMAN	P12814	Specific	0	282	LASDLLEWIR	_LASDLLEWIR_.2
1593	ACTN1_HUMAN	P12814	Specific	0	237	AIMTYVSSFYHAFSGAQK	_AIMTYVSSFYHAFSGAQK_.2
1594	ACTN1_HUMAN	P12814	Specific	0	134	FAIQDISVEETSAK	_FAIQDISVEETSAK_.2
1595	ACTN1_HUMAN	P12814	Specific	0	795	IMSIVDPNR	_IMSIVDPNR_.2
1596	ACTN1_HUMAN	P12814	Specific	2	47	KAGTQIENIEEDFRDGLK	_KAGTQIENIEEDFRDGLK_.3
1597	ACTN1_HUMAN	P12814	Specific-C	1	437	HEAFESDLAAHQDRVEQIAAIA	_HEAFESDLAAHQDRVEQIAAIA_.3
1598	ACTN1_HUMAN	P12814	Specific	0	107	LVSIGAEEIVDGNVK	_LVSIGAEEIVDGNVK_.2
1599	ACTN1_HUMAN	P12814	Specific	0	293	TIPWLENR	_TIPWLENR_.2
1600	ACTN1_HUMAN	P12814	Specific-N	0	811	AFIDFMSR	_AFIDFMSR_.2
1601	ACTN1_HUMAN	P12814	Specific	0	773	ACLISLGYDIGNDPQGEAEFAR	_AC[Carbamidomethyl (C)]LISLGYDIGNDPQGEAEFAR_.3
1602	ACTN1_HUMAN	P12814	Specific	0	175	DGLGFCALIHR	_DGLGFC[Carbamidomethyl (C)]ALIHR_.2
1603	ACTN4_HUMAN	O43707	Specific	0	838	ETTDTDTADQVIASFK	_ETTDTDTADQVIASFK_.2
1604	ACTN4_HUMAN	O43707	Specific-N	0	286	AVNQENEHLMEDYEK	_AVNQENEHLMEDYEK_.3
1605	ACTN4_HUMAN	O43707	Specific	1	633	RDHALLEEQSK	_RDHALLEEQSK_.3
1606	ACTN4_HUMAN	O43707	Specific	0	522	QLEAIDQLHLEYAK	_QLEAIDQLHLEYAK_.2
1607	ACTN4_HUMAN	O43707	Specific	1	792	ACLISLGYDVENDRQGEAEFNR	_AC[Carbamidomethyl (C)]LISLGYDVENDRQGEAEFNR_.3
1608	ACTN4_HUMAN	O43707	Specific-N	1	35	EDDWDRDLLLDPAWEK	_EDDWDRDLLLDPAWEK_.3
1609	ACTN4_HUMAN	O43707	Specific	0	780	DHGGALGPEEFK	_DHGGALGPEEFK_.3
1610	ACTN4_HUMAN	O43707	Specific	1	633	RDHALLEEQSK	_RDHALLEEQSK_.2
1611	ACTN4_HUMAN	O43707	Specific	1	205	HRPELIEYDK	_HRPELIEYDK_.3
1612	ACTN4_HUMAN	O43707	Specific	0	470	VEQIAAIAQELNELDYYDSHNVNTR	_VEQIAAIAQELNELDYYDSHNVNTR_.3
1613	ACTN4_HUMAN	O43707	Specific-N	0	794	LISLGYDVENDR	_LISLGYDVENDR_.2
1614	ACTN4_HUMAN	O43707	Specific	1	67	AGTQIENIDEDFRDGLK	_AGTQIENIDEDFRDGLK_.3
1615	ACTN4_HUMAN	O43707	Specific	0	498	ICDQWDALGSLTHSR	_IC[Carbamidomethyl (C)]DQWDALGSLTHSR_.2
1616	ACTN4_HUMAN	O43707	Specific	0	324	TIQEMQQK	_TIQEMQQK_.2
1617	ACTN4_HUMAN	O43707	Specific	1	652	RQFASQANVVGPWIQTK	_RQFASQANVVGPWIQTK_.3
1618	ACTN4_HUMAN	O43707	Specific	2	66	KAGTQIENIDEDFRDGLK	_KAGTQIENIDEDFRDGLK_.3
1619	ACTN4_HUMAN	O43707	Specific-N	1	794	LISLGYDVENDRQGEAEFNR	_LISLGYDVENDRQGEAEFNR_.3
1620	ACTN4_HUMAN	O43707	Specific	0	585	EAILAIHK	_EAILAIHK_.2
1621	ACTN4_HUMAN	O43707	Specific	0	653	QFASQANVVGPWIQTK	_QFASQANVVGPWIQTK_.2
1622	ACTN4_HUMAN	O43707	Specific	0	605	LSGSNPYTTVTPQIINSK	_LSGSNPYTTVTPQIINSK_.2
1623	ACTN4_HUMAN	O43707	Specific	0	860	NFITAEELR	_NFITAEELR_.2
1624	ACTN4_HUMAN	O43707	Specific	0	218	DDPVTNLNNAFEVAEK	_DDPVTNLNNAFEVAEK_.2
1625	ACTN4_HUMAN	O43707	Specific	0	780	DHGGALGPEEFK	_DHGGALGPEEFK_.2
1626	ACTN4_HUMAN	O43707	Specific	0	883	MAPYQGPDAVPGALDYK	_MAPYQGPDAVPGALDYK_.2
1627	ACTN4_HUMAN	O43707	Specific	0	126	LVSIGAEEIVDGNAK	_LVSIGAEEIVDGNAK_.2
1628	ACTN4_HUMAN	O43707	Specific	0	626	VQQLVPK	_VQQLVPK_.2
1629	ACTN4_HUMAN	O43707	Specific	0	597	IAESNHIK	_IAESNHIK_.2
1630	ACTN4_HUMAN	O43707	Specific-N	1	35	EDDWDRDLLLDPAWEK	_EDDWDRDLLLDPAWEK_.2
1631	ACTN4_HUMAN	O43707	Specific	1	438	HRDYETATLSDIK	_HRDYETATLSDIK_.3
1632	ACTN4_HUMAN	O43707	Specific	0	498	ICDQWDALGSLTHSR	_IC[Carbamidomethyl (C)]DQWDALGSLTHSR_.3
1633	ACTN4_HUMAN	O43707	Specific-N	0	658	ANVVGPWIQTK	_ANVVGPWIQTK_.2
1634	ACTN4_HUMAN	O43707	Specific	0	761	GISQEQMQEFR	_GISQEQMQEFR_.2
1635	ACTN4_HUMAN	O43707	Specific-N	0	659	NVVGPWIQTK	_NVVGPWIQTK_.2
1636	ACTN4_HUMAN	O43707	Specific	1	575	STLPDADRER	_STLPDADRER_.2
1637	ACTN4_HUMAN	O43707	Specific-N	0	559	TIEEIEGLISAHDQFK	_TIEEIEGLISAHDQFK_.3
1638	ACTN4_HUMAN	O43707	Specific	0	522	QLEAIDQLHLEYAK	_QLEAIDQLHLEYAK_.3
1639	ACTN4_HUMAN	O43707	Specific	1	312	TIPWLEDRVPQK	_TIPWLEDRVPQK_.3
1640	ACTN4_HUMAN	O43707	Specific-C	1	696	SIVDYKPNLDLLEQQHQLIQ	_SIVDYKPNLDLLEQQHQLIQ_.3
1641	ACTN4_HUMAN	O43707	Specific	0	634	DHALLEEQSK	_DHALLEEQSK_.2
1642	ACTN4_HUMAN	O43707	Specific	2	311	RTIPWLEDRVPQK	_RTIPWLEDRVPQK_.3
1643	ACTN4_HUMAN	O43707	Specific	2	84	LMLLLEVISGERLPKPER	_LMLLLEVISGERLPKPER_.4
1644	ACTN4_HUMAN	O43707	Specific	0	626	VQQLVPK	_VQQLVPK_.1
1645	ACTN4_HUMAN	O43707	Specific	1	860	NFITAEELRR	_NFITAEELRR_.3
1646	ACTN4_HUMAN	O43707	Specific	0	644	QQSNEHLR	_QQSNEHLR_.2
1647	ACTN4_HUMAN	O43707	Specific	1	575	STLPDADRER	_STLPDADRER_.3
1648	ACTN4_HUMAN	O43707	Specific	0	194	DGLAFNALIHR	_DGLAFNALIHR_.2
1649	ACTN4_HUMAN	O43707	Specific	0	194	DGLAFNALIHR	_DGLAFNALIHR_.3
1650	ACTN4_HUMAN	O43707	Specific	1	312	TIPWLEDRVPQK	_TIPWLEDRVPQK_.2
1651	ACTN4_HUMAN	O43707	Specific	1	217	KDDPVTNLNNAFEVAEK	_KDDPVTNLNNAFEVAEK_.2
1652	ACTN4_HUMAN	O43707	Specific-N	0	559	TIEEIEGLISAHDQFK	_TIEEIEGLISAHDQFK_.2
1653	ACTN4_HUMAN	O43707	Specific	1	438	HRDYETATLSDIK	_HRDYETATLSDIK_.2
1654	ACTN4_HUMAN	O43707	Specific	1	67	AGTQIENIDEDFRDGLK	_AGTQIENIDEDFRDGLK_.2
1655	ACTN4_HUMAN	O43707	Specific	1	205	HRPELIEYDK	_HRPELIEYDK_.2
1656	ACTN4_HUMAN	O43707	Specific	0	182	NVNVQNFHISWK	_NVNVQNFHISWK_.2
1657	ACTN4_HUMAN	O43707	Specific	0	182	NVNVQNFHISWK	_NVNVQNFHISWK_.3
1658	ACTY_HUMAN	P42025	Specific	0	153	TTGVVLDSGDGVTHAVPIYEGFAMPHSIMR	_TTGVVLDSGDGVTHAVPIYEGFAMPHSIMR_.4
1659	ACTY_HUMAN	P42025	Specific	1	33	YCFPNYVGRPK	_YC[Carbamidomethyl (C)]FPNYVGRPK_.2
1660	ACTY_HUMAN	P42025	Specific	0	330	ISAPQER	_ISAPQER_.2
1661	ACTY_HUMAN	P42025	Specific	1	314	LLSEVKK	_LLSEVKK_.2
1662	ACTY_HUMAN	P42025	Specific	0	221	ACYLSINPQK	_AC[Carbamidomethyl (C)]YLSINPQK_.2
1663	ACTY_HUMAN	P42025	Specific	1	33	YCFPNYVGRPK	_YC[Carbamidomethyl (C)]FPNYVGRPK_.3
1664	ACTY_HUMAN	P42025	Specific	1	286	SDMDLRR	_SDMDLRR_.2
1665	ACTY_HUMAN	P42025	Specific-C	0	153	TTGVVLDSGDGVTHAVPIYEGFAMPH	_TTGVVLDSGDGVTHAVPIYEGFAMPH_.3
1666	ACTY_HUMAN	P42025	Specific	0	97	DQLQTFSEEHPVLLTEAPLNPSK	_DQLQTFSEEHPVLLTEAPLNPSK_.3
1667	ACTY_HUMAN	P42025	Specific	0	82	DWNDMER	_DWNDMER_.2
1668	ACTY_HUMAN	P42025	Specific	0	23	AGFAGDQIPK	_AGFAGDQIPK_.2
1669	ACTY_HUMAN	P42025	Specific	0	239	VQYTLPDGSTLDVGPAR	_VQYTLPDGSTLDVGPAR_.2
1670	ACTY_HUMAN	P42025	Specific	0	89	IWQYVYSK	_IWQYVYSK_.2
1671	ACTY_HUMAN	P42025	Specific	0	153	TTGVVLDSGDGVTHAVPIYEGFAMPHSIMR	_TTGVVLDSGDGVTHAVPIYEGFAMPHSIMR_.3
1672	ACTY_HUMAN	P42025	Specific	0	33	YCFPNYVGR	_YC[Carbamidomethyl (C)]FPNYVGR_.2
1673	ACTZ_HUMAN	P61163	Specific-N	0	103	SEEHPVLLTEAPLNPR	_SEEHPVLLTEAPLNPR_.3
1674	ACTZ_HUMAN	P61163	Specific	0	362	EYEEDGAR	_EYEEDGAR_.2
1675	ACTZ_HUMAN	P61163	Specific	0	201	EGYDFHSSSEFEIVK	_EGYDFHSSSEFEIVK_.2
1676	ACTZ_HUMAN	P61163	Specific-C	1	258	APELLFRPDLIGEESEGIHEVL	_APELLFRPDLIGEESEGIHEVL_.3
1677	ACTZ_HUMAN	P61163	Specific	1	221	ACYLSINPQKDETLETEK	_AC[Carbamidomethyl (C)]YLSINPQKDETLETEK_.2
1678	ACTZ_HUMAN	P61163	Specific	1	221	ACYLSINPQKDETLETEK	_AC[Carbamidomethyl (C)]YLSINPQKDETLETEK_.3
1679	ACTZ_HUMAN	P61163	Specific	1	361	KEYEEDGAR	_KEYEEDGAR_.2
1680	ACTZ_HUMAN	P61163	Specific	1	292	RTLFSNIVLSGGSTLFK	_RTLFSNIVLSGGSTLFK_.3
1681	ACTZ_HUMAN	P61163	Specific	0	239	AQYYLPDGSTIEIGPSR	_AQYYLPDGSTIEIGPSR_.2
1682	ACTZ_HUMAN	P61163	Specific	1	292	RTLFSNIVLSGGSTLFK	_RTLFSNIVLSGGSTLFK_.2
1683	ACTZ_HUMAN	P61163	Specific	0	73	YPMEHGIVK	_YPMEHGIVK_.2
1684	ACTZ_HUMAN	P61163	Specific	0	201	EGYDFHSSSEFEIVK	_EGYDFHSSSEFEIVK_.3
1685	ACTZ_HUMAN	P61163	Specific	0	97	DQLQTFSEEHPVLLTEAPLNPR	_DQLQTFSEEHPVLLTEAPLNPR_.3
1686	ACTZ_HUMAN	P61163	Specific-N	0	5	DVIANQPVVIDNGSGVIK	_DVIANQPVVIDNGSGVIK_.2
1687	ACY1_HUMAN	Q03154	Specific	0	5	GPEEEHPSVTLFR	_GPEEEHPSVTLFR_.3
1688	ACY1_HUMAN	Q03154	Specific	1	24	TVQPKPDYGAAVAFFEETAR	_TVQPKPDYGAAVAFFEETAR_.3
1689	ACY1_HUMAN	Q03154	Specific	0	354	AVGVPALGFSPMNR	_AVGVPALGFSPMNR_.2
1690	ACY1_HUMAN	Q03154	Specific	0	394	LLPALASVPALPSDS	_LLPALASVPALPSDS_.2
1691	ACYP1_HUMAN	P07311	Specific	0	61	HMQEWLETR	_HMQEWLETR_.2
1692	ACYP1_HUMAN	P07311	Specific	0	46	GTVQGQLQGPISK	_GTVQGQLQGPISK_.2
1693	ACYP1_HUMAN	P07311	Specific	0	34	LGLVGWVQNTDR	_LGLVGWVQNTDR_.2
1694	ACYP1_HUMAN	P07311	Specific	0	90	LDYSDFQIVK	_LDYSDFQIVK_.2
1695	ACYP1_HUMAN	P07311	Specific-N	0	91	DYSDFQIVK	_DYSDFQIVK_.2
1696	ACYP1_HUMAN	P07311	Specific-C	0	34	LGLVGWVQ	_LGLVGWVQ_.1
1697	ACYP1_HUMAN	P07311	Specific	0	18	VQGVFFR	_VQGVFFR_.2
1698	ACYP2_HUMAN	P14621	Specific	0	46	GTVTGQVQGPEDK	_GTVTGQVQGPEDK_.2
1699	ACYP2_HUMAN	P14621	Specific	0	9	SVDYEVFGR	_SVDYEVFGR_.2
1700	ACYP2_HUMAN	P14621	Specific	0	34	IGVVGWVK	_IGVVGWVK_.2
1701	ADA_HUMAN	P00813	Specific	0	55	PLTLPDFLAK	_PLTLPDFLAK_.2
1702	ADA_HUMAN	P00813	Specific	1	332	SSFLPEDEKR	_SSFLPEDEKR_.2
1703	ADA10_HUMAN	O14672	Specific	0	432	FSLCSIR	_FSLC[Carbamidomethyl (C)]SIR_.2
1704	ADA10_HUMAN	O14672	Specific	0	252	AIDTIYQTTDFSGIR	_AIDTIYQTTDFSGIR_.2
1705	ADA10_HUMAN	O14672	Specific	1	575	YGLEECTCASSDGKDDK	_YGLEEC[Carbamidomethyl (C)]TC[Carbamidomethyl (C)]ASSDGKDDK_.3
1706	ADA10_HUMAN	O14672	Specific	0	292	FPNIGVEK	_FPNIGVEK_.2
1707	ADA10_HUMAN	O14672	Specific	0	376	VSHITFAHEVGHNFGSPHDSGTECTPGESK	_VSHITFAHEVGHNFGSPHDSGTEC[Carbamidomethyl (C)]TPGESK_.5
1708	ADA10_HUMAN	O14672	Specific	0	637	GYCDVFMR	_GYC[Carbamidomethyl (C)]DVFMR_.2
1709	ADA17_HUMAN	P78536	Specific	0	739	LQPAPVIPSAPAAPK	_LQPAPVIPSAPAAPK_.2
1710	ADAM9_HUMAN	Q13443	Specific	0	421	LVDAGEECDCGTPK	_LVDAGEEC[Carbamidomethyl (C)]DC[Carbamidomethyl (C)]GTPK_.2
1711	ADAS_HUMAN	O00116	Specific	0	644	EYVDPNNIFGNR	_EYVDPNNIFGNR_.2
1712	ADAS_HUMAN	O00116	Specific	0	556	GVQFAPFSTCR	_GVQFAPFSTC[Carbamidomethyl (C)]R_.2
1713	ADAS_HUMAN	O00116	Specific	0	221	IVNLACK	_IVNLAC[Carbamidomethyl (C)]K_.2
1714	ADAS_HUMAN	O00116	Specific	0	324	NIYGNIEDLVVHIK	_NIYGNIEDLVVHIK_.3
1715	ADAS_HUMAN	O00116	Specific	0	293	ESGYCTGHEPDSLEFSTVGGWVSTR	_ESGYC[Carbamidomethyl (C)]TGHEPDSLEFSTVGGWVSTR_.3
1716	ADAS_HUMAN	O00116	Specific	1	381	IRPVPEYQK	_IRPVPEYQK_.3
1717	ADAS_HUMAN	O00116	Specific	0	266	ILWVDENNLTAHVEAGITGQELER	_ILWVDENNLTAHVEAGITGQELER_.3
1718	ADAS_HUMAN	O00116	Specific	0	205	IPDIVLWPTCHDDVVK	_IPDIVLWPTC[Carbamidomethyl (C)]HDDVVK_.3
1719	ADAS_HUMAN	O00116	Specific	0	324	NIYGNIEDLVVHIK	_NIYGNIEDLVVHIK_.2
1720	ADAS_HUMAN	O00116	Specific	0	390	YGSVAFPNFEQGVACLR	_YGSVAFPNFEQGVAC[Carbamidomethyl (C)]LR_.2
1721	ADAS_HUMAN	O00116	Specific	0	148	ASLNPSDTPPSVVNEDFLHDLK	_ASLNPSDTPPSVVNEDFLHDLK_.3
1722	ADAS_HUMAN	O00116	Specific	1	62	RAASAATAAPTATPAAQESGTIPK	_RAASAATAAPTATPAAQESGTIPK_.3
1723	ADAS_HUMAN	O00116	Specific	1	381	IRPVPEYQK	_IRPVPEYQK_.2
1724	ADAS_HUMAN	O00116	Specific	0	130	EWIQNTLGVNVEHK	_EWIQNTLGVNVEHK_.2
1725	ADAS_HUMAN	O00116	Specific	0	587	GISDPLTVFEQTEAAAR	_GISDPLTVFEQTEAAAR_.2
1726	ADAS_HUMAN	O00116	Specific	0	254	TIISLDTSQMNR	_TIISLDTSQMNR_.2
1727	ADAS_HUMAN	O00116	Specific	1	457	GFDPNQLSVATLLFEGDREK	_GFDPNQLSVATLLFEGDREK_.3
1728	ADAS_HUMAN	O00116	Specific	0	130	EWIQNTLGVNVEHK	_EWIQNTLGVNVEHK_.3
1729	ADAS_HUMAN	O00116	Specific	1	457	GFDPNQLSVATLLFEGDREK	_GFDPNQLSVATLLFEGDREK_.2
1730	ADAS_HUMAN	O00116	Specific	0	629	ESISDVGFGMLK	_ESISDVGFGMLK_.2
1732	ADDA_HUMAN	P35611	Specific	1	210	GSTNLGVNQAGFTLHSAIYAARPDVK	_GSTNLGVNQAGFTLHSAIYAARPDVK_.4
1733	ADDA_HUMAN	P35611	Specific	0	200	INLQGDIVDR	_INLQGDIVDR_.2
1734	ADDA_HUMAN	P35611	Specific	0	132	GSDSIAYDK	_GSDSIAYDK_.2
1735	ADDA_HUMAN	P35611	Specific	1	210	GSTNLGVNQAGFTLHSAIYAARPDVK	_GSTNLGVNQAGFTLHSAIYAARPDVK_.3
1736	ADDA_HUMAN	P35611	Specific	0	331	TLASAGGPDNLVLLNPEK	_TLASAGGPDNLVLLNPEK_.2
1737	ADDA_HUMAN	P35611	Specific-N	2	568	TDRELEEYRR	_TDRELEEYRR_.2
1738	ADDA_HUMAN	P35611	Specific	1	24	YFDRVDENNPEYLR	_YFDRVDENNPEYLR_.3
1739	ADDA_HUMAN	P35611	Specific-C	1	585	GSEENLDEAREQ	_GSEENLDEAREQ_.2
1740	ADDA_HUMAN	P35611	Specific	1	24	YFDRVDENNPEYLR	_YFDRVDENNPEYLR_.2
1741	ADDA_HUMAN	P35611	Specific	0	516	TAGPQSQVLCGVVMDR	_TAGPQSQVLC[Carbamidomethyl (C)]GVVMDR_.2
1742	ADDA_HUMAN	P35611	Specific-N	2	568	TDRELEEYRR	_TDRELEEYRR_.3
1743	ADDA_HUMAN	P35611	Specific-N	0	9	VVTSPPPTTAPHK	_VVTSPPPTTAPHK_.3
1744	ADDA_HUMAN	P35611	Specific	0	370	WQIGEQEFEALMR	_WQIGEQEFEALMR_.2
1745	ADDA_HUMAN	P35611	Specific	0	480	TSTSAVPNLFVPLNTNPK	_TSTSAVPNLFVPLNTNPK_.2
1746	ADDA_HUMAN	P35611	Specific-C	0	549	EYQPHVIVS	_EYQPHVIVS_.2
1747	ADDA_HUMAN	P35611	Specific	0	383	MLDNLGYR	_MLDNLGYR_.2
1748	ADDA_HUMAN	P35611	Specific-N	0	9	VVTSPPPTTAPHK	_VVTSPPPTTAPHK_.2
1749	ADDA_HUMAN	P35611	Specific	0	355	SPGSPVGEGTGSPPK	_SPGSPVGEGTGSPPK_.2
1750	ADDA_HUMAN	P35611	Specific	0	7	AAVVTSPPPTTAPHK	_AAVVTSPPPTTAPHK_.2
1751	ADDA_HUMAN	P35611	Specific	0	532	SLVQGELVTASK	_SLVQGELVTASK_.2
1752	ADDA_HUMAN	P35611	Specific	0	28	VDENNPEYLR	_VDENNPEYLR_.2
1753	ADDA_HUMAN	P35611	Specific	1	506	IREQNLQDIK	_IREQNLQDIK_.2
1754	ADDA_HUMAN	P35611	Specific	0	600	SPPDQPAVPHPPPSTPIK	_SPPDQPAVPHPPPSTPIK_.3
1755	ADDB_HUMAN	P35612	Specific	0	164	EQDHFLISPK	_EQDHFLISPK_.3
1756	ADDB_HUMAN	P35612	Specific	1	198	GSSCFPVDTTGFCLHSAIYAARPDVR	_GSSC[Carbamidomethyl (C)]FPVDTTGFC[Carbamidomethyl (C)]LHSAIYAARPDVR_.4
1757	ADDB_HUMAN	P35612	Specific-C	1	337	HRPHEVGSVQ	_HRPHEVGSVQ_.2
1758	ADDB_HUMAN	P35612	Specific	0	512	SAGPQSQLLASVIAEK	_SAGPQSQLLASVIAEK_.2
1759	ADDB_HUMAN	P35612	Specific	0	277	CLGPTCK	_C[Carbamidomethyl (C)]LGPTC[Carbamidomethyl (C)]K_.2
1760	ADDB_HUMAN	P35612	Specific	0	385	HPFVQEK	_HPFVQEK_.2
1761	ADDB_HUMAN	P35612	Specific	0	164	EQDHFLISPK	_EQDHFLISPK_.2
1762	ADDB_HUMAN	P35612	Specific	0	596	SAPASPVQSPAK	_SAPASPVQSPAK_.2
1763	ADDB_HUMAN	P35612	Specific	0	443	VNVADEVQR	_VNVADEVQR_.2
1764	ADDB_HUMAN	P35612	Specific	0	433	WLNTPNTYLR	_WLNTPNTYLR_.2
1765	ADDB_HUMAN	P35612	Specific-C	0	360	LGEHEFEAL	_LGEHEFEAL_.2
1766	ADDB_HUMAN	P35612	Specific-N	0	408	VFEEDGAPVPALR	_VFEEDGAPVPALR_.2
1767	ADDB_HUMAN	P35612	Specific-N	1	651	GREEEQTAEEILSK	_GREEEQTAEEILSK_.2
1768	ADDB_HUMAN	P35612	Specific	0	360	LGEHEFEALMR	_LGEHEFEALMR_.3
1769	ADDB_HUMAN	P35612	Specific-N	1	561	TDQELEEYKK	_TDQELEEYKK_.2
1770	ADDB_HUMAN	P35612	Specific	0	224	CIIHLHTPATAAVSAMK	_C[Carbamidomethyl (C)]IIHLHTPATAAVSAMK_.3
1771	ADDB_HUMAN	P35612	Specific	0	613	SPLVSPSK	_SPLVSPSK_.2
1772	ADDB_HUMAN	P35612	Specific	0	289	NHGVVALGDTVEEAFYK	_NHGVVALGDTVEEAFYK_.3
1773	ADDB_HUMAN	P35612	Specific	0	188	VNILGEVVEK	_VNILGEVVEK_.2
1774	ADDB_HUMAN	P35612	Specific	1	198	GSSCFPVDTTGFCLHSAIYAARPDVR	_GSSC[Carbamidomethyl (C)]FPVDTTGFC[Carbamidomethyl (C)]LHSAIYAARPDVR_.3
1775	ADDB_HUMAN	P35612	Specific-N	1	561	TDQELEEYKK	_TDQELEEYKK_.3
1776	ADDB_HUMAN	P35612	Specific-C	1	337	HRPHEVGSVQ	_HRPHEVGSVQ_.3
1777	ADDB_HUMAN	P35612	Specific	0	174	GVSCSEVTASSLIK	_GVSC[Carbamidomethyl (C)]SEVTASSLIK_.2
1778	ADDB_HUMAN	P35612	Specific	0	289	NHGVVALGDTVEEAFYK	_NHGVVALGDTVEEAFYK_.2
1779	ADDG_HUMAN	Q9UEY8	Specific	0	168	EQDHIIIIPR	_EQDHIIIIPR_.2
1780	ADDG_HUMAN	Q9UEY8	Specific	0	168	EQDHIIIIPR	_EQDHIIIIPR_.3
1781	ADDG_HUMAN	Q9UEY8	Specific	0	178	GLSFSEATASNLVK	_GLSFSEATASNLVK_.2
1782	ADDG_HUMAN	Q9UEY8	Specific	0	477	VSGGTPIK	_VSGGTPIK_.2
1783	ADDG_HUMAN	Q9UEY8	Specific	0	192	VNIIGEVVDQGSTNLK	_VNIIGEVVDQGSTNLK_.2
1784	ADDG_HUMAN	Q9UEY8	Specific	0	668	IEEVLSPEGSPSK	_IEEVLSPEGSPSK_.2
1785	ADDG_HUMAN	Q9UEY8	Specific	0	366	VGEIEFEGLMR	_VGEIEFEGLMR_.2
1786	ADGB_HUMAN	Q8N7X0	Specific	0	1635	LETLAAQEAAMK	_LETLAAQEAAMK_.2
1787	ADHX_HUMAN	P11766	Specific	1	340	IKVDEFVTHNLSFDEINK	_IKVDEFVTHNLSFDEINK_.3
1788	ADHX_HUMAN	P11766	Specific	0	85	AGDTVIPLYIPQCGECK	_AGDTVIPLYIPQC[Carbamidomethyl (C)]GEC[Carbamidomethyl (C)]K_.2
1789	ADHX_HUMAN	P11766	Specific	0	316	GTAFGGWK	_GTAFGGWK_.2
1790	ADHX_HUMAN	P11766	Specific	0	324	SVESVPK	_SVESVPK_.1
1791	ADHX_HUMAN	P11766	Specific	0	160	IDPLAPLDK	_IDPLAPLDK_.1
1792	ADHX_HUMAN	P11766	Specific-N	0	239	ECINPQDFSK	_EC[Carbamidomethyl (C)]INPQDFSK_.2
1793	ADHX_HUMAN	P11766	Specific	0	39	IIATAVCHTDAYTLSGADPEGCFPVILGHEGAGIVESVGEGVTK	_IIATAVC[Carbamidomethyl (C)]HTDAYTLSGADPEGC[Carbamidomethyl (C)]FPVILGHEGAGIVESVGEGVTK_.4
1794	ADHX_HUMAN	P11766	Specific-N	1	12	VAWEAGKPLSIEEIEVAPPK	_VAWEAGKPLSIEEIEVAPPK_.3
1795	ADHX_HUMAN	P11766	Specific-N	0	66	GHEGAGIVESVGEGVTK	_GHEGAGIVESVGEGVTK_.3
1796	ADHX_HUMAN	P11766	Specific-N	1	15	EAGKPLSIEEIEVAPPK	_EAGKPLSIEEIEVAPPK_.3
1797	ADHX_HUMAN	P11766	Specific-N	1	15	EAGKPLSIEEIEVAPPK	_EAGKPLSIEEIEVAPPK_.2
1798	ADHX_HUMAN	P11766	Specific-N	0	43	AVCHTDAYTLSGADPEGCFPVILGHEGAGIVESVGEGVTK	_AVC[Carbamidomethyl (C)]HTDAYTLSGADPEGC[Carbamidomethyl (C)]FPVILGHEGAGIVESVGEGVTK_.4
1799	ADHX_HUMAN	P11766	Specific	0	277	AALEACHK	_AALEAC[Carbamidomethyl (C)]HK_.2
1800	ADHX_HUMAN	P11766	Specific-N	1	296	ASGEEIATRPFQLVTGR	_ASGEEIATRPFQLVTGR_.2
1801	ADHX_HUMAN	P11766	Specific	0	169	VCLLGCGISTGYGAAVNTAK	_VC[Carbamidomethyl (C)]LLGC[Carbamidomethyl (C)]GISTGYGAAVNTAK_.3
1802	ADHX_HUMAN	P11766	Specific	1	10	AAVAWEAGKPLSIEEIEVAPPK	_AAVAWEAGKPLSIEEIEVAPPK_.3
1803	ADHX_HUMAN	P11766	Specific	0	342	VDEFVTHNLSFDEINK	_VDEFVTHNLSFDEINK_.2
1804	ADHX_HUMAN	P11766	Specific-N	0	21	SIEEIEVAPPK	_SIEEIEVAPPK_.2
1805	ADHX_HUMAN	P11766	Specific-N	0	53	SGADPEGCFPVILGHEGAGIVESVGEGVTK	_SGADPEGC[Carbamidomethyl (C)]FPVILGHEGAGIVESVGEGVTK_.3
1806	ADHX_HUMAN	P11766	Specific-N	1	12	VAWEAGKPLSIEEIEVAPPK	_VAWEAGKPLSIEEIEVAPPK_.2
1807	ADHX_HUMAN	P11766	Specific-N	1	289	SVVVGVAASGEEIATRPFQLVTGR	_SVVVGVAASGEEIATRPFQLVTGR_.3
1808	ADHX_HUMAN	P11766	Specific	0	39	IIATAVCHTDAYTLSGADPEGCFPVILGHEGAGIVESVGEGVTK	_IIATAVC[Carbamidomethyl (C)]HTDAYTLSGADPEGC[Carbamidomethyl (C)]FPVILGHEGAGIVESVGEGVTK_.5
1809	ADHX_HUMAN	P11766	Specific	0	10	AAVAWEAGK	_AAVAWEAGK_.2
1810	ADHX_HUMAN	P11766	Specific	1	340	IKVDEFVTHNLSFDEINK	_IKVDEFVTHNLSFDEINK_.4
1811	ADHX_HUMAN	P11766	Specific	1	340	IKVDEFVTHNLSFDEINK	_IKVDEFVTHNLSFDEINK_.2
1812	ADHX_HUMAN	P11766	Specific	0	121	GLMPDGTSR	_GLMPDGTSR_.2
1813	ADHX_HUMAN	P11766	Specific-N	1	159	KIDPLAPLDK	_KIDPLAPLDK_.2
1814	ADHX_HUMAN	P11766	Specific	0	169	VCLLGCGISTGYGAAVNTAK	_VC[Carbamidomethyl (C)]LLGC[Carbamidomethyl (C)]GISTGYGAAVNTAK_.2
1815	ADHX_HUMAN	P11766	Specific	0	19	PLSIEEIEVAPPK	_PLSIEEIEVAPPK_.2
1816	ADHX_HUMAN	P11766	Specific	0	234	EFGATECINPQDFSK	_EFGATEC[Carbamidomethyl (C)]INPQDFSK_.2
1817	ADHX_HUMAN	P11766	Specific-C	1	340	IKVDEFVTH	_IKVDEFVTH_.2
1818	ADHX_HUMAN	P11766	Specific-N	0	93	YIPQCGECK	_YIPQC[Carbamidomethyl (C)]GEC[Carbamidomethyl (C)]K_.2
1819	ADHX_HUMAN	P11766	Specific	0	331	LVSEYMSK	_LVSEYMSK_.2
1820	ADHX_HUMAN	P11766	Specific-N	1	14	WEAGKPLSIEEIEVAPPK	_WEAGKPLSIEEIEVAPPK_.3
1821	ADHX_HUMAN	P11766	Specific	0	219	IIGVDINK	_IIGVDINK_.1
1822	ADHX_HUMAN	P11766	Specific	0	342	VDEFVTHNLSFDEINK	_VDEFVTHNLSFDEINK_.3
1823	ADHX_HUMAN	P11766	Specific	0	358	AFELMHSGK	_AFELMHSGK_.2
1824	ADHX_HUMAN	P11766	Specific	0	219	IIGVDINK	_IIGVDINK_.2
1825	ADHX_HUMAN	P11766	Specific	0	324	SVESVPK	_SVESVPK_.2
1826	ADK_HUMAN	P55263	Specific	0	15	VEAPQALR	_VEAPQALR_.2
1827	ADK_HUMAN	P55263	Specific-N	1	2	AAAEEEPKPK	_[Acetyl (Protein N-term)]AAAEEEPKPK_.2
1828	ADK_HUMAN	P55263	Specific	0	278	IVIFTQGR	_IVIFTQGR_.2
1829	ADK_HUMAN	P55263	Specific	1	351	TGCTFPEKPDFH	_TGC[Carbamidomethyl (C)]TFPEKPDFH_.3
1830	ADK_HUMAN	P55263	Specific	1	48	YSLKPNDQILAEDK	_YSLKPNDQILAEDK_.3
1831	ADK_HUMAN	P55263	Specific	0	100	AATFFGCIGIDK	_AATFFGC[Carbamidomethyl (C)]IGIDK_.2
1832	ADK_HUMAN	P55263	Specific	1	351	TGCTFPEKPDFH	_TGC[Carbamidomethyl (C)]TFPEKPDFH_.2
1833	ADK_HUMAN	P55263	Specific	0	339	AGHYAASIIIR	_AGHYAASIIIR_.2
1834	ADK_HUMAN	P55263	Specific	0	172	NWMLVEK	_NWMLVEK_.2
1835	ADK_HUMAN	P55263	Specific	0	150	SLIANLAAANCYK	_SLIANLAAANC[Carbamidomethyl (C)]YK_.2
1836	ADK_HUMAN	P55263	Specific	0	64	ELFDELVK	_ELFDELVK_.2
1837	ADK_HUMAN	P55263	Specific	1	48	YSLKPNDQILAEDK	_YSLKPNDQILAEDK_.2
1838	ADK_HUMAN	P55263	Specific	0	339	AGHYAASIIIR	_AGHYAASIIIR_.3
1839	ADNP_HUMAN	Q9H2P0	Specific	1	706	LNQSPSLAPVKR	_LNQSPSLAPVKR_.2
1840	ADNP_HUMAN	Q9H2P0	Specific	0	50	NTTWEDVGLWDPSLTK	_NTTWEDVGLWDPSLTK_.2
1841	ADNP_HUMAN	Q9H2P0	Specific	0	915	VIPEDASESEEK	_VIPEDASESEEK_.2
1842	ADNP_HUMAN	Q9H2P0	Specific	0	706	LNQSPSLAPVK	_LNQSPSLAPVK_.2
1843	ADNP_HUMAN	Q9H2P0	Specific	0	622	TLCPLCFSILK	_TLC[Carbamidomethyl (C)]PLC[Carbamidomethyl (C)]FSILK_.2
1844	ADNP_HUMAN	Q9H2P0	Specific	0	758	GHEDDSYEAR	_GHEDDSYEAR_.2
1845	ADNP_HUMAN	Q9H2P0	Specific	0	633	GPISDALAHHLR	_GPISDALAHHLR_.3
1846	ADNP_HUMAN	Q9H2P0	Specific	0	95	NVHSEDFENR	_NVHSEDFENR_.2
1847	ADNP_HUMAN	Q9H2P0	Specific-N	1	914	KVIPEDASESEEK	_KVIPEDASESEEK_.2
1848	ADNP_HUMAN	Q9H2P0	Specific-C	0	127	IFHAPNASAPSSSL	_IFHAPNASAPSSSL_.2
1849	ADNP_HUMAN	Q9H2P0	Specific	0	120	TLETHIK	_TLETHIK_.2
1850	ADNP_HUMAN	Q9H2P0	Specific	0	497	YLPTDTLLNHMLIHGLSCPYCR	_YLPTDTLLNHMLIHGLSC[Carbamidomethyl (C)]PYC[Carbamidomethyl (C)]R_.4
1851	ADNP_HUMAN	Q9H2P0	Specific	1	1	MFQLPVNNLGSLRK	_[Acetyl (Protein N-term)]MFQLPVNNLGSLRK_.2
1852	ADNP_HUMAN	Q9H2P0	Specific-C	0	187	EHFQHVAAPY	_EHFQHVAAPY_.2
1853	ADNP_HUMAN	Q9H2P0	Specific	0	519	STFNDVEK	_STFNDVEK_.2
1854	ADNP_HUMAN	Q9H2P0	Specific	0	22	ILSDIGLEYCK	_ILSDIGLEYC[Carbamidomethyl (C)]K_.2
1855	ADNP_HUMAN	Q9H2P0	Specific	0	105	ILLNCPYCTFNADK	_ILLNC[Carbamidomethyl (C)]PYC[Carbamidomethyl (C)]TFNADK_.2
1856	ADNP_HUMAN	Q9H2P0	Specific	0	789	LAASLWLWK	_LAASLWLWK_.2
1857	ADNP_HUMAN	Q9H2P0	Specific-N	0	52	TWEDVGLWDPSLTK	_TWEDVGLWDPSLTK_.2
1858	ADNP_HUMAN	Q9H2P0	Specific	0	428	PAAAATGPPPGNTSSTQK	_PAAAATGPPPGNTSSTQK_.2
1859	ADNP_HUMAN	Q9H2P0	Specific	0	448	ICTICNELFPENVYSVHFEK	_IC[Carbamidomethyl (C)]TIC[Carbamidomethyl (C)]NELFPENVYSVHFEK_.3
1860	ADNP_HUMAN	Q9H2P0	Specific	1	706	LNQSPSLAPVKR	_LNQSPSLAPVKR_.3
1861	ADNP_HUMAN	Q9H2P0	Specific	1	607	SSPQAAVPYKK	_SSPQAAVPYKK_.2
1862	ADPGK_HUMAN	Q9BRR6	Specific	1	444	IVLNPNKPVVEWHR	_IVLNPNKPVVEWHR_.4
1863	ADPGK_HUMAN	Q9BRR6	Specific	0	476	TVGLGDAISAEGLFYSEVHPHY	_TVGLGDAISAEGLFYSEVHPHY_.3
1864	ADPGK_HUMAN	Q9BRR6	Specific	0	113	NDLEEAFIHFMGK	_NDLEEAFIHFMGK_.3
1865	ADPGK_HUMAN	Q9BRR6	Specific	0	137	ETFHDIAQVASEFPGAQHYVGGNAALIGQK	_ETFHDIAQVASEFPGAQHYVGGNAALIGQK_.3
1866	ADPGK_HUMAN	Q9BRR6	Specific	1	57	LAAAWDALIVRPVR	_LAAAWDALIVRPVR_.3
1867	ADPGK_HUMAN	Q9BRR6	Specific	1	444	IVLNPNKPVVEWHR	_IVLNPNKPVVEWHR_.3
1868	ADPGK_HUMAN	Q9BRR6	Specific	0	458	EGISFHFTPVLVCK	_EGISFHFTPVLVC[Carbamidomethyl (C)]K_.3
1869	ADPPT_HUMAN	Q9NRN7	Specific	0	75	LNIPWNHIR	_LNIPWNHIR_.3
1870	ADPPT_HUMAN	Q9NRN7	Specific	1	253	HQDVPSQDDSKPTQR	_HQDVPSQDDSKPTQR_.3
1871	ADPPT_HUMAN	Q9NRN7	Specific	0	19	WAFSCGTWLPSR	_WAFSC[Carbamidomethyl (C)]GTWLPSR_.2
1872	ADPPT_HUMAN	Q9NRN7	Specific	0	31	AEWLLAVR	_AEWLLAVR_.2
1873	ADPPT_HUMAN	Q9NRN7	Specific	0	218	LFLDGEEEK	_LFLDGEEEK_.2
1874	ADPPT_HUMAN	Q9NRN7	Specific	0	75	LNIPWNHIR	_LNIPWNHIR_.2
1875	ADPPT_HUMAN	Q9NRN7	Specific	0	165	DEWTQLDMFYR	_DEWTQLDMFYR_.2
1876	ADPPT_HUMAN	Q9NRN7	Specific	0	235	IDEHHFVAVALR	_IDEHHFVAVALR_.3
1877	ADPPT_HUMAN	Q9NRN7	Specific	1	253	HQDVPSQDDSKPTQR	_HQDVPSQDDSKPTQR_.2
1878	ADPPT_HUMAN	Q9NRN7	Specific	1	162	SFKDEWTQLDMFYR	_SFKDEWTQLDMFYR_.3
1879	ADPPT_HUMAN	Q9NRN7	Specific	0	139	GSIPEFFHIMK	_GSIPEFFHIMK_.2
1880	ADPPT_HUMAN	Q9NRN7	Specific	0	48	IGQFVFAR	_IGQFVFAR_.2
1881	ADPPT_HUMAN	Q9NRN7	Specific	0	235	IDEHHFVAVALR	_IDEHHFVAVALR_.2
1882	ADPPT_HUMAN	Q9NRN7	Specific	0	227	EWAFEESK	_EWAFEESK_.2
1883	ADPPT_HUMAN	Q9NRN7	Specific	1	90	GKPVLAK	_GKPVLAK_.2
1884	ADPPT_HUMAN	Q9NRN7	Specific	0	139	GSIPEFFHIMK	_GSIPEFFHIMK_.3
1885	ADPPT_HUMAN	Q9NRN7	Specific	0	186	AIGVGLGFELQR	_AIGVGLGFELQR_.2
1886	ADPPT_HUMAN	Q9NRN7	Specific	1	162	SFKDEWTQLDMFYR	_SFKDEWTQLDMFYR_.2
1887	ADRM1_HUMAN	Q16186	Specific	1	104	RLFFWMQEPK	_RLFFWMQEPK_.2
1888	ADRM1_HUMAN	Q16186	Specific	1	104	RLFFWMQEPK	_RLFFWMQEPK_.3
1889	ADRM1_HUMAN	Q16186	Specific	0	45	GLVYIQQTDDSLIHFCWK	_GLVYIQQTDDSLIHFC[Carbamidomethyl (C)]WK_.3
1890	ADRM1_HUMAN	Q16186	Specific	0	85	VPQCPSGR	_VPQC[Carbamidomethyl (C)]PSGR_.2
1891	ADRM1_HUMAN	Q16186	Specific-N	0	2	TTSGALFPSLVPGSR	_[Acetyl (Protein N-term)]TTSGALFPSLVPGSR_.2
1892	ADRM1_HUMAN	Q16186	Specific	0	65	TSGNVEDDLIIFPDDCEFK	_TSGNVEDDLIIFPDDC[Carbamidomethyl (C)]EFK_.2
1893	ADRM1_HUMAN	Q16186	Specific	0	211	SQSAAVTPSSTTSSTR	_SQSAAVTPSSTTSSTR_.2
1894	ADRM1_HUMAN	Q16186	Specific-N	0	7	LFPSLVPGSR	_LFPSLVPGSR_.2
1895	ADRM1_HUMAN	Q16186	Specific	1	84	RVPQCPSGR	_RVPQC[Carbamidomethyl (C)]PSGR_.2
1896	ADRM1_HUMAN	Q16186	Specific-N	0	5	GALFPSLVPGSR	_GALFPSLVPGSR_.2
1897	ADRM1_HUMAN	Q16186	Specific	2	396	DKKDEEEDMSLD	_DKKDEEEDMSLD_.2
1898	ADRM1_HUMAN	Q16186	Specific	1	63	DRTSGNVEDDLIIFPDDCEFK	_DRTSGNVEDDLIIFPDDC[Carbamidomethyl (C)]EFK_.3
1899	ADRM1_HUMAN	Q16186	Specific	1	65	TSGNVEDDLIIFPDDCEFKR	_TSGNVEDDLIIFPDDC[Carbamidomethyl (C)]EFKR_.3
1900	ADRO_HUMAN	P22570	Specific	0	461	LDAEEVAR	_LDAEEVAR_.2
1901	ADRO_HUMAN	P22570	Specific	0	91	NVINTFTQTAHSGR	_NVINTFTQTAHSGR_.3
1902	ADRO_HUMAN	P22570	Specific	0	377	LGVIPNVEGR	_LGVIPNVEGR_.2
1903	ADRO_HUMAN	P22570	Specific	0	80	FGVAPDHPEVK	_FGVAPDHPEVK_.3
1904	ADRO_HUMAN	P22570	Specific	0	210	AALGVLR	_AALGVLR_.2
1905	ADRO_HUMAN	P22570	Specific	0	479	LVDPQEMLR	_LVDPQEMLR_.2
1906	ADRO_HUMAN	P22570	Specific	1	449	GVRPVSFSDWEK	_GVRPVSFSDWEK_.2
1907	ADRO_HUMAN	P22570	Specific	0	140	ALEIPGEELPGVCSAR	_ALEIPGEELPGVC[Carbamidomethyl (C)]SAR_.2
1908	ADRO_HUMAN	P22570	Specific	1	449	GVRPVSFSDWEK	_GVRPVSFSDWEK_.3
1909	ADRO_HUMAN	P22570	Specific	0	124	EAYHAVVLSYGAEDHR	_EAYHAVVLSYGAEDHR_.3
1910	ADRO_HUMAN	P22570	Specific	0	38	TPQICVVGSGPAGFYTAQHLLK	_TPQIC[Carbamidomethyl (C)]VVGSGPAGFYTAQHLLK_.3
1911	ADRO_HUMAN	P22570	Specific	0	116	DVTVPELR	_DVTVPELR_.2
1912	ADRO_HUMAN	P22570	Specific	1	427	AGLLPSGPRPGYAAIQALLSSR	_AGLLPSGPRPGYAAIQALLSSR_.3
1913	ADRO_HUMAN	P22570	Specific	1	364	SRPVDPSVPFDSK	_SRPVDPSVPFDSK_.2
1914	ADRO_HUMAN	P22570	Specific	0	80	FGVAPDHPEVK	_FGVAPDHPEVK_.2
1915	ADRO_HUMAN	P22570	Specific	0	310	SPQQVLPSPDGR	_SPQQVLPSPDGR_.2
1916	ADRO_HUMAN	P22570	Specific	0	194	ILLTPPEHLER	_ILLTPPEHLER_.2
1917	ADRO_HUMAN	P22570	Specific	1	229	RGPLQVAFTIK	_RGPLQVAFTIK_.2
1918	ADRO_HUMAN	P22570	Specific	0	222	TVWLVGR	_TVWLVGR_.2
1919	ADRO_HUMAN	P22570	Specific	0	387	VMDVPGLYCSGWVK	_VMDVPGLYC[Carbamidomethyl (C)]SGWVK_.2
1920	ADRO_HUMAN	P22570	Specific	0	194	ILLTPPEHLER	_ILLTPPEHLER_.3
1921	ADRO_HUMAN	P22570	Specific	0	91	NVINTFTQTAHSGR	_NVINTFTQTAHSGR_.2
1922	ADT1_HUMAN	P12235	Specific	0	11	DFLAGGVAAAVSK	_DFLAGGVAAAVSK_.2
1923	ADT1_HUMAN	P12235	Specific	0	153	EFHGLGDCIIK	_EFHGLGDC[Carbamidomethyl (C)]IIK_.3
1924	ADT1_HUMAN	P12235	Specific	1	245	KGADIMYTGTVDCWR	_KGADIMYTGTVDC[Carbamidomethyl (C)]WR_.2
1925	ADT1_HUMAN	P12235	Specific-N	0	2	GDHAWSFLK	_[Acetyl (Protein N-term)]GDHAWSFLK_.2
1926	ADT1_HUMAN	P12235	Specific	0	189	AAYFGVYDTAK	_AAYFGVYDTAK_.2
1927	ADT1_HUMAN	P12235	Specific	0	64	EQGFLSFWR	_EQGFLSFWR_.2
1928	ADT1_HUMAN	P12235	Specific	0	153	EFHGLGDCIIK	_EFHGLGDC[Carbamidomethyl (C)]IIK_.2
1929	ADT1_HUMAN	P12235	Specific	0	97	QLFLGGVDR	_QLFLGGVDR_.2
1930	ADT1_HUMAN	P12235	Specific	1	245	KGADIMYTGTVDCWR	_KGADIMYTGTVDC[Carbamidomethyl (C)]WR_.3
1931	ADT1_HUMAN	P12235	Specific-N	0	251	YTGTVDCWR	_YTGTVDC[Carbamidomethyl (C)]WR_.2
1932	ADT1_HUMAN	P12235	Specific	0	246	GADIMYTGTVDCWR	_GADIMYTGTVDC[Carbamidomethyl (C)]WR_.2
1933	ADT2_HUMAN	P05141	Specific	1	97	QIFLGGVDKR	_QIFLGGVDKR_.2
1934	ADT2_HUMAN	P05141	Specific	0	73	GNLANVIR	_GNLANVIR_.1
1935	ADT2_HUMAN	P05141	Specific	0	97	QIFLGGVDK	_QIFLGGVDK_.2
1936	ADT2_HUMAN	P05141	Specific	1	97	QIFLGGVDKR	_QIFLGGVDKR_.3
1937	ADT2_HUMAN	P05141	Specific	0	156	GLGDCLVK	_GLGDC[Carbamidomethyl (C)]LVK_.1
1938	ADT2_HUMAN	P05141	Specific-N	0	2	TDAAVSFAK	_[Acetyl (Protein N-term)]TDAAVSFAK_.2
1939	ADT2_HUMAN	P05141	Specific	0	11	DFLAGGVAAAISK	_DFLAGGVAAAISK_.2
1940	ADT2_HUMAN	P05141	Specific	0	64	EQGVLSFWR	_EQGVLSFWR_.2
1941	ADT2_HUMAN	P05141	Specific	0	81	YFPTQALNFAFK	_YFPTQALNFAFK_.2
1942	ADT2_HUMAN	P05141	Specific-N	0	35	LLQVQHASK	_LLQVQHASK_.2
1943	ADT2_HUMAN	P05141	Specific	0	273	GAWSNVLR	_GAWSNVLR_.2
1944	ADT2_HUMAN	P05141	Specific	0	24	TAVAPIER	_TAVAPIER_.2
1945	ADT2_HUMAN	P05141	Specific-N	0	127	SLCFVYPLDFAR	_SLC[Carbamidomethyl (C)]FVYPLDFAR_.2
1946	ADT2_HUMAN	P05141	Specific	0	34	LLLQVQHASK	_LLLQVQHASK_.3
1947	ADT2_HUMAN	P05141	Specific	0	53	GIIDCVVR	_GIIDC[Carbamidomethyl (C)]VVR_.2
1948	ADT2_HUMAN	P05141	Specific	0	189	AAYFGIYDTAK	_AAYFGIYDTAK_.2
1949	ADT2_HUMAN	P05141	Specific	0	238	MMMQSGR	_MMMQSGR_.1
1950	ADT2_HUMAN	P05141	Specific	1	245	KGTDIMYTGTLDCWR	_KGTDIMYTGTLDC[Carbamidomethyl (C)]WR_.3
1951	ADT2_HUMAN	P05141	Specific	0	34	LLLQVQHASK	_LLLQVQHASK_.2
1952	ADT2_HUMAN	P05141	Specific	0	73	GNLANVIR	_GNLANVIR_.2
1953	ADT2_HUMAN	P05141	Specific	0	238	MMMQSGR	_MMMQSGR_.2
1954	ADT2_HUMAN	P05141	Specific	0	156	GLGDCLVK	_GLGDC[Carbamidomethyl (C)]LVK_.2
1955	ADT2_HUMAN	P05141	Specific	0	246	GTDIMYTGTLDCWR	_GTDIMYTGTLDC[Carbamidomethyl (C)]WR_.2
1956	ADT2_HUMAN	P05141	Specific	1	245	KGTDIMYTGTLDCWR	_KGTDIMYTGTLDC[Carbamidomethyl (C)]WR_.2
1957	ADT3_HUMAN	P12236	Specific	0	11	DFLAGGIAAAISK	_DFLAGGIAAAISK_.2
1958	ADT3_HUMAN	P12236	Specific-N	0	2	TEQAISFAK	_[Acetyl (Protein N-term)]TEQAISFAK_.2
1959	ADT3_HUMAN	P12236	Specific	0	53	GIVDCIVR	_GIVDC[Carbamidomethyl (C)]IVR_.2
1960	ADT3_HUMAN	P12236	Specific	1	261	IFRDEGGK	_IFRDEGGK_.2
1961	AEDO_HUMAN	Q96SZ5	Specific	0	63	AEDLNIAPR	_AEDLNIAPR_.2
1962	AEDO_HUMAN	Q96SZ5	Specific	0	146	ALPPEQQFEPPLQPR	_ALPPEQQFEPPLQPR_.2
1963	AF1Q_HUMAN	Q13015	Specific	0	77	APIASIHSFELDLL	_APIASIHSFELDLL_.2
1964	AFAD_HUMAN	P55196	Specific	0	947	NIPNGLQEFLDPLCQR	_NIPNGLQEFLDPLC[Carbamidomethyl (C)]QR_.2
1965	AFAD_HUMAN	P55196	Specific	0	1065	SLVGLSQER	_SLVGLSQER_.2
1966	AFAD_HUMAN	P55196	Specific-N	1	1676	LEPEAPGLCRPPLPR	_LEPEAPGLC[Carbamidomethyl (C)]RPPLPR_.3
1967	AFAD_HUMAN	P55196	Specific	1	1156	KLPGDDR	_KLPGDDR_.2
1968	AFAD_HUMAN	P55196	Specific	0	1052	LAAGDQLLSVDGR	_LAAGDQLLSVDGR_.2
1969	AFAD_HUMAN	P55196	Specific-C	0	1362	TDLPPPPPPPPVHYA	_TDLPPPPPPPPVHYA_.2
1970	AFAD_HUMAN	P55196	Specific	0	62	VSSTATTQDVIETLAEK	_VSSTATTQDVIETLAEK_.2
1971	AFAD_HUMAN	P55196	Specific	0	499	FVDPSQDHALAK	_FVDPSQDHALAK_.3
1972	AFAD_HUMAN	P55196	Specific-N	1	2	SAGGRDEER	_[Acetyl (Protein N-term)]SAGGRDEER_.2
1973	AFAD_HUMAN	P55196	Specific	0	833	QGLELAADCHLSR	_QGLELAADC[Carbamidomethyl (C)]HLSR_.2
1974	AFAD_HUMAN	P55196	Specific	0	337	GILVFQLK	_GILVFQLK_.2
1975	AFAD_HUMAN	P55196	Specific	0	802	LVTDPDSGLCSHYWGAIIR	_LVTDPDSGLC[Carbamidomethyl (C)]SHYWGAIIR_.3
1976	AFAD_HUMAN	P55196	Specific-N	0	593	DASGPELILPASIEFR	_DASGPELILPASIEFR_.2
1977	AFAD_HUMAN	P55196	Specific	1	1539	EIQELQSKPDR	_EIQELQSKPDR_.2
1978	AFAD_HUMAN	P55196	Specific	0	632	LSPTYVLYMACR	_LSPTYVLYMAC[Carbamidomethyl (C)]R_.2
1979	AFAD_HUMAN	P55196	Specific-N	1	576	IRVEQQPDYR	_IRVEQQPDYR_.2
1980	AFAD_HUMAN	P55196	Specific	0	858	YAPDDIPNINSTCFK	_YAPDDIPNINSTC[Carbamidomethyl (C)]FK_.2
1981	AFAD_HUMAN	P55196	Specific	1	644	YVLSNQYRPDISPTER	_YVLSNQYRPDISPTER_.3
1982	AFAD_HUMAN	P55196	Specific	1	1675	LLEPEAPGLCRPPLPR	_LLEPEAPGLC[Carbamidomethyl (C)]RPPLPR_.3
1983	AFAD_HUMAN	P55196	Specific	0	499	FVDPSQDHALAK	_FVDPSQDHALAK_.2
1984	AFAD_HUMAN	P55196	Specific	0	1081	TSSVVTLEVAK	_TSSVVTLEVAK_.2
1985	AFAD_HUMAN	P55196	Specific	0	1613	QQQLEEMR	_QQQLEEMR_.2
1986	AFAD_HUMAN	P55196	Specific	0	265	TILLSTTDPADFAVAEALEK	_TILLSTTDPADFAVAEALEK_.2
1987	AFAD_HUMAN	P55196	Specific	1	993	ENTELAQPLRK	_ENTELAQPLRK_.2
1988	AFAD_HUMAN	P55196	Specific	0	1229	EYFTFPASK	_EYFTFPASK_.2
1989	AFAD_HUMAN	P55196	Specific	0	316	EIILDDDECPLQIFR	_EIILDDDEC[Carbamidomethyl (C)]PLQIFR_.2
1990	AFAD_HUMAN	P55196	Specific-N	1	254	ADSLKPNIPYK	_ADSLKPNIPYK_.2
1991	AFAD_HUMAN	P55196	Specific	0	1345	TPAAIPATPVAVSQPIR	_TPAAIPATPVAVSQPIR_.2
1992	AFAD_HUMAN	P55196	Specific	0	384	LPYLVELSPGR	_LPYLVELSPGR_.2
1993	AFAP1_HUMAN	Q8N556	Specific	0	156	ICAFLLR	_IC[Carbamidomethyl (C)]AFLLR_.2
1994	AFAP1_HUMAN	Q8N556	Specific	0	704	SQAAPGSSPCR	_SQAAPGSSPC[Carbamidomethyl (C)]R_.2
1995	AFAP1_HUMAN	Q8N556	Specific	0	10	LFLELLDHEYLTSTVR	_LFLELLDHEYLTSTVR_.3
1996	AFAP1_HUMAN	Q8N556	Specific	1	606	KPQAILEEK	_KPQAILEEK_.2
1997	AFAP1_HUMAN	Q8N556	Specific	0	385	THIVSIPLR	_THIVSIPLR_.2
1998	AFG2H_HUMAN	Q8NB90	Specific	0	367	EIIELPLK	_EIIELPLK_.2
1999	AFG2H_HUMAN	Q8NB90	Specific	0	791	IIYVPLPDAATR	_IIYVPLPDAATR_.2
2000	AFG32_HUMAN	Q9Y4W6	Specific	0	670	VGQISFDLPR	_VGQISFDLPR_.2
2001	AFG32_HUMAN	Q9Y4W6	Specific	0	544	HFEQAIER	_HFEQAIER_.2
2002	AFG32_HUMAN	Q9Y4W6	Specific-N	1	11	RGGCWPR	_RGGC[Carbamidomethyl (C)]WPR_.2
2003	AFG32_HUMAN	Q9Y4W6	Specific	0	343	GAILTGPPGTGK	_GAILTGPPGTGK_.2
2004	AFG32_HUMAN	Q9Y4W6	Specific	0	633	VSEEIFFGR	_VSEEIFFGR_.2
2005	AFG32_HUMAN	Q9Y4W6	Specific	0	399	NAPCILFIDEIDAVGR	_NAPC[Carbamidomethyl (C)]ILFIDEIDAVGR_.2
2006	AFG32_HUMAN	Q9Y4W6	Specific	0	688	PYSEATAR	_PYSEATAR_.2
2007	AFG32_HUMAN	Q9Y4W6	Specific	1	703	ILINDAYKR	_ILINDAYKR_.3
2008	AFG32_HUMAN	Q9Y4W6	Specific	0	509	LASLTPGFSGADVANVCNEAALIAAR	_LASLTPGFSGADVANVC[Carbamidomethyl (C)]NEAALIAAR_.3
2009	AFG32_HUMAN	Q9Y4W6	Specific	1	508	KLASLTPGFSGADVANVCNEAALIAAR	_KLASLTPGFSGADVANVC[Carbamidomethyl (C)]NEAALIAAR_.3
2010	AFG32_HUMAN	Q9Y4W6	Specific	0	560	TQVLQPEEK	_TQVLQPEEK_.2
2011	AFG32_HUMAN	Q9Y4W6	Specific	0	535	HLSDSINQK	_HLSDSINQK_.2
2012	AFG32_HUMAN	Q9Y4W6	Specific	0	602	GLGYAQYLPK	_GLGYAQYLPK_.2
2013	AFG32_HUMAN	Q9Y4W6	Specific	1	559	KTQVLQPEEK	_KTQVLQPEEK_.2
[truncated: 56,634 more rows]
