# Supplementary material for: Structure-function relationship of alpha-synuclein fibrillar polymorphs derived from distinct synucleinopathies
Source: Mol Syst Biol. 2026 Mar 11;22(6):868–901. doi: 10.1038/s44320-026-00199-5 (PMC13230553; doi:10.1038/s44320-026-00199-5)
Supplement: Supplementary file 21 — Dataset EV11 [file 44320_2026_199_MOESM21_ESM.xlsx]

## Sheet: Legend
	Dataset EV11	List of proteins and peptides identified in brain homogenates from the cingulate gyrus

## Sheet: Dataset EV11
Number	PG.ProteinNames	PG.ProteinAccessions	PEP.DigestType....Trypsin.P.	PEP.NrOfMissedCleavages	PEP.PeptidePosition	PEP.StrippedSequence	EG.PrecursorId
1	1433B_HUMAN	P31946	Specific-N	0	233	ENQGDEGDAGEGEN	_ENQGDEGDAGEGEN_.2
2	1433B_HUMAN	P31946	Specific-N	0	97	NDVLELLDK	_NDVLELLDK_.2
3	1433B_HUMAN	P31946	Specific-N	0	32	TEQGHELSNEER	_TEQGHELSNEER_.2
4	1433B_HUMAN	P31946	Specific-N	0	197	AFDEAIAELDTLNEESYK	_AFDEAIAELDTLNEESYK_.2
5	1433B_HUMAN	P31946	Specific-C	0	30	AVTEQGHEL	_AVTEQGHEL_.2
6	1433B_HUMAN	P31946	Specific-N	0	131	LSEVASGDNK	_LSEVASGDNK_.1
7	1433B_HUMAN	P31946	Specific	0	141	QTTVSNSQQAYQEAFEISK	_QTTVSNSQQAYQEAFEISK_.2
8	1433B_HUMAN	P31946	Specific-N	0	230	WTSENQGDEGDAGEGEN	_WTSENQGDEGDAGEGEN_.2
9	1433B_HUMAN	P31946	Specific	0	130	YLSEVASGDNK	_YLSEVASGDNK_.2
10	1433B_HUMAN	P31946	Specific-N	0	131	LSEVASGDNK	_LSEVASGDNK_.2
11	1433B_HUMAN	P31946	Specific-N	0	197	AFDEAIAELDTLNEESYK	_AFDEAIAELDTLNEESYK_.3
12	1433B_HUMAN	P31946	Specific-N	0	205	LDTLNEESYK	_LDTLNEESYK_.2
13	1433B_HUMAN	P31946	Specific-N	1	29	KAVTEQGHELSNEER	_KAVTEQGHELSNEER_.3
14	1433B_HUMAN	P31946	Specific-N	1	29	KAVTEQGHELSNEER	_KAVTEQGHELSNEER_.2
15	1433B_HUMAN	P31946	Specific-N	0	33	EQGHELSNEER	_EQGHELSNEER_.2
16	1433B_HUMAN	P31946	Specific	0	88	IEAELQDICNDVLELLDK	_IEAELQDIC[Carbamidomethyl (C)]NDVLELLDK_.2
17	1433B_HUMAN	P31946	Specific-N	0	35	GHELSNEER	_GHELSNEER_.3
18	1433B_HUMAN	P31946	Specific-N	0	31	VTEQGHELSNEER	_VTEQGHELSNEER_.3
19	1433B_HUMAN	P31946	Specific-N	0	198	FDEAIAELDTLNEESYK	_FDEAIAELDTLNEESYK_.2
20	1433B_HUMAN	P31946	Specific	0	106	YLIPNATQPESK	_YLIPNATQPESK_.2
21	1433B_HUMAN	P31946	Specific-N	1	129	RYLSEVASGDNK	_RYLSEVASGDNK_.2
22	1433B_HUMAN	P31946	Specific-N	0	107	LIPNATQPESK	_LIPNATQPESK_.2
23	1433B_HUMAN	P31946	Specific	1	141	QTTVSNSQQAYQEAFEISKK	_QTTVSNSQQAYQEAFEISKK_.3
24	1433B_HUMAN	P31946	Specific-N	0	35	GHELSNEER	_GHELSNEER_.2
25	1433B_HUMAN	P31946	Specific-N	0	207	TLNEESYK	_TLNEESYK_.2
26	1433B_HUMAN	P31946	Specific	0	30	AVTEQGHELSNEER	_AVTEQGHELSNEER_.2
27	1433B_HUMAN	P31946	Specific	0	30	AVTEQGHELSNEER	_AVTEQGHELSNEER_.3
28	1433E_HUMAN	P62258	Specific-N	0	99	DILDVLDK	_DILDVLDK_.2
29	1433E_HUMAN	P62258	Specific	1	131	YLAEFATGNDRK	_YLAEFATGNDRK_.2
30	1433E_HUMAN	P62258	Specific	0	107	HLIPAANTGESK	_HLIPAANTGESK_.3
31	1433E_HUMAN	P62258	Specific-N	1	133	AEFATGNDRK	_AEFATGNDRK_.2
32	1433E_HUMAN	P62258	Specific	1	1	MDDREDLVYQAK	_[Acetyl (Protein N-term)]M[Oxidation (M)]DDREDLVYQAK_.2
33	1433E_HUMAN	P62258	Specific	0	107	HLIPAANTGESK	_HLIPAANTGESK_.2
34	1433E_HUMAN	P62258	Specific	0	143	EAAENSLVAYK	_EAAENSLVAYK_.2
35	1433E_HUMAN	P62258	Specific	0	131	YLAEFATGNDR	_YLAEFATGNDR_.2
36	1433E_HUMAN	P62258	Specific-N	1	135	FATGNDRK	_FATGNDRK_.2
37	1433E_HUMAN	P62258	Specific	1	20	YDEMVESMKK	_YDEMVESMKK_.2
38	1433E_HUMAN	P62258	Specific-N	0	234	DMQGDGEEQNK	_DMQGDGEEQNK_.2
39	1433E_HUMAN	P62258	Specific-N	0	198	AFDDAIAELDTLSEESYK	_AFDDAIAELDTLSEESYK_.2
40	1433E_HUMAN	P62258	Specific	1	1	MDDREDLVYQAK	_[Acetyl (Protein N-term)]MDDREDLVYQAK_.2
41	1433E_HUMAN	P62258	Specific-N	1	50	KNVIGAR	_KNVIGAR_.2
42	1433E_HUMAN	P62258	Specific	2	62	IISSIEQKEENKGGEDK	_IISSIEQKEENKGGEDK_.3
43	1433E_HUMAN	P62258	Specific	2	13	LAEQAERYDEMVESMKK	_LAEQAERYDEMVESMKK_.3
44	1433E_HUMAN	P62258	Specific-N	1	65	SIEQKEENK	_SIEQKEENK_.2
45	1433E_HUMAN	P62258	Specific-N	0	99	DILDVLDK	_DILDVLDK_.1
46	1433E_HUMAN	P62258	Specific-C	1	1	MDDREDLVYQA	_[Acetyl (Protein N-term)]MDDREDLVYQA_.2
47	1433E_HUMAN	P62258	Specific-N	0	155	ASDIAMTELPPTHPIR	_ASDIAMTELPPTHPIR_.3
48	1433E_HUMAN	P62258	Specific-N	1	196	KAAFDDAIAELDTLSEESYK	_KAAFDDAIAELDTLSEESYK_.2
49	1433E_HUMAN	P62258	Specific-N	0	199	FDDAIAELDTLSEESYK	_FDDAIAELDTLSEESYK_.3
50	1433E_HUMAN	P62258	Specific	1	20	YDEMVESMKK	_YDEMVESMKK_.3
51	1433E_HUMAN	P62258	Specific	1	131	YLAEFATGNDRK	_YLAEFATGNDRK_.3
52	1433E_HUMAN	P62258	Specific-N	1	132	LAEFATGNDRK	_LAEFATGNDRK_.2
53	1433E_HUMAN	P62258	Specific-N	0	231	WTSDMQGDGEEQNK	_WTSDMQGDGEEQNK_.2
54	1433E_HUMAN	P62258	Specific-N	0	181	YYEILNSPDR	_YYEILNSPDR_.2
55	1433E_HUMAN	P62258	Specific	1	29	KVAGMDVELTVEER	_KVAGMDVELTVEER_.2
56	1433E_HUMAN	P62258	Specific-N	0	164	PPTHPIR	_PPTHPIR_.2
57	1433E_HUMAN	P62258	Specific	0	20	YDEMVESMK	_YDEMVESMK_.2
58	1433E_HUMAN	P62258	Specific	0	62	IISSIEQK	_IISSIEQK_.2
59	1433E_HUMAN	P62258	Specific	0	30	VAGMDVELTVEER	_VAGM[Oxidation (M)]DVELTVEER_.2
60	1433E_HUMAN	P62258	Specific-N	0	156	SDIAMTELPPTHPIR	_SDIAMTELPPTHPIR_.3
61	1433E_HUMAN	P62258	Specific	0	95	LICCDILDVLDK	_LIC[Carbamidomethyl (C)]C[Carbamidomethyl (C)]DILDVLDK_.2
62	1433E_HUMAN	P62258	Specific-N	0	34	DVELTVEER	_DVELTVEER_.2
63	1433E_HUMAN	P62258	Specific-C	0	143	EAAENSLVAY	_EAAENSLVAY_.2
64	1433E_HUMAN	P62258	Specific-N	1	132	LAEFATGNDRK	_LAEFATGNDRK_.3
65	1433E_HUMAN	P62258	Specific-C	0	197	AAFDDAIAELD	_AAFDDAIAELD_.2
66	1433E_HUMAN	P62258	Specific-N	0	34	DVELTVEER	_DVELTVEER_.1
67	1433E_HUMAN	P62258	Specific-N	0	178	SVFYYEILNSPDR	_SVFYYEILNSPDR_.2
68	1433E_HUMAN	P62258	Specific-N	0	162	ELPPTHPIR	_ELPPTHPIR_.2
69	1433E_HUMAN	P62258	Specific	0	154	AASDIAMTELPPTHPIR	_AASDIAM[Oxidation (M)]TELPPTHPIR_.3
70	1433E_HUMAN	P62258	Specific	0	226	DNLTLWTSDMQGDGEEQNK	_DNLTLWTSDMQGDGEEQNK_.2
71	1433E_HUMAN	P62258	Specific-N	0	35	VELTVEER	_VELTVEER_.2
72	1433E_HUMAN	P62258	Specific	1	62	IISSIEQKEENK	_IISSIEQKEENK_.3
73	1433E_HUMAN	P62258	Specific	1	29	KVAGMDVELTVEER	_KVAGMDVELTVEER_.3
74	1433E_HUMAN	P62258	Specific-N	1	196	KAAFDDAIAELDTLSEESYK	_KAAFDDAIAELDTLSEESYK_.3
75	1433E_HUMAN	P62258	Specific-N	0	199	FDDAIAELDTLSEESYK	_FDDAIAELDTLSEESYK_.2
76	1433E_HUMAN	P62258	Specific	0	5	EDLVYQAK	_EDLVYQAK_.2
77	1433E_HUMAN	P62258	Specific	1	13	LAEQAERYDEMVESMK	_LAEQAERYDEMVESMK_.2
78	1433E_HUMAN	P62258	Specific	2	62	IISSIEQKEENKGGEDK	_IISSIEQKEENKGGEDK_.2
79	1433E_HUMAN	P62258	Specific	0	87	QMVETELK	_QMVETELK_.2
80	1433E_HUMAN	P62258	Specific-N	0	160	MTELPPTHPIR	_MTELPPTHPIR_.3
81	1433E_HUMAN	P62258	Specific	0	154	AASDIAMTELPPTHPIR	_AASDIAMTELPPTHPIR_.2
82	1433E_HUMAN	P62258	Specific-N	0	135	FATGNDR	_FATGNDR_.2
83	1433E_HUMAN	P62258	Specific-N	1	64	SSIEQKEENK	_SSIEQKEENK_.2
84	1433E_HUMAN	P62258	Specific-C	1	1	MDDREDLVYQ	_[Acetyl (Protein N-term)]MDDREDLVYQ_.2
85	1433E_HUMAN	P62258	Specific	0	62	IISSIEQK	_IISSIEQK_.1
86	1433E_HUMAN	P62258	Specific-N	0	98	CDILDVLDK	_C[Carbamidomethyl (C)]DILDVLDK_.2
87	1433E_HUMAN	P62258	Specific	0	30	VAGMDVELTVEER	_VAGMDVELTVEER_.2
88	1433E_HUMAN	P62258	Specific-N	1	86	RQMVETELK	_RQMVETELK_.2
89	1433E_HUMAN	P62258	Specific	0	197	AAFDDAIAELDTLSEESYK	_AAFDDAIAELDTLSEESYK_.3
90	1433E_HUMAN	P62258	Specific	0	197	AAFDDAIAELDTLSEESYK	_AAFDDAIAELDTLSEESYK_.2
91	1433E_HUMAN	P62258	Specific	1	124	MKGDYHR	_MKGDYHR_.2
92	1433E_HUMAN	P62258	Specific-N	0	198	AFDDAIAELDTLSEESYK	_AFDDAIAELDTLSEESYK_.3
93	1433E_HUMAN	P62258	Specific-N	1	134	EFATGNDRK	_EFATGNDRK_.2
94	1433E_HUMAN	P62258	Specific	0	245	EALQDVEDENQ	_EALQDVEDENQ_.2
95	1433E_HUMAN	P62258	Specific	0	154	AASDIAMTELPPTHPIR	_AASDIAMTELPPTHPIR_.3
96	1433E_HUMAN	P62258	Specific-N	0	156	SDIAMTELPPTHPIR	_SDIAMTELPPTHPIR_.2
97	1433E_HUMAN	P62258	Specific-N	0	232	TSDMQGDGEEQNK	_TSDMQGDGEEQNK_.2
98	1433E_HUMAN	P62258	Specific	1	62	IISSIEQKEENK	_IISSIEQKEENK_.2
99	1433E_HUMAN	P62258	Specific-N	0	183	EILNSPDR	_EILNSPDR_.2
100	1433E_HUMAN	P62258	Specific	1	13	LAEQAERYDEMVESMK	_LAEQAERYDEMVESMK_.3
101	1433E_HUMAN	P62258	Specific-N	0	155	ASDIAMTELPPTHPIR	_ASDIAMTELPPTHPIR_.2
102	1433E_HUMAN	P62258	Specific-C	0	143	EAAENSLVAY	_EAAENSLVAY_.1
103	1433E_HUMAN	P62258	Specific-N	0	162	ELPPTHPIR	_ELPPTHPIR_.3
104	1433F_HUMAN	Q04917	Specific	0	163	EQMQPTHPIR	_EQMQPTHPIR_.2
105	1433F_HUMAN	Q04917	Specific-C	1	143	KNSVVEAS	_KNSVVEAS_.1
106	1433F_HUMAN	Q04917	Specific	1	133	YLAEVASGEKK	_YLAEVASGEKK_.3
107	1433F_HUMAN	Q04917	Specific-N	1	28	KAVTELNEPLSNEDR	_KAVTELNEPLSNEDR_.2
108	1433F_HUMAN	Q04917	Specific	0	199	QAFDDAIAELDTLNEDSYK	_QAFDDAIAELDTLNEDSYK_.2
109	1433F_HUMAN	Q04917	Specific-N	0	34	NEPLSNEDR	_NEPLSNEDR_.2
110	1433F_HUMAN	Q04917	Specific	0	111	NCNDFQYESK	_NC[Carbamidomethyl (C)]NDFQYESK_.2
111	1433F_HUMAN	Q04917	Specific	0	228	DNLTLWTSDQQDEEAGEGN	_DNLTLWTSDQQDEEAGEGN_.2
112	1433F_HUMAN	Q04917	Specific-N	0	31	TELNEPLSNEDR	_TELNEPLSNEDR_.2
113	1433F_HUMAN	Q04917	Specific	0	144	NSVVEASEAAYK	_NSVVEASEAAYK_.2
114	1433F_HUMAN	Q04917	Specific-N	0	188	NAPEQACLLAK	_NAPEQAC[Carbamidomethyl (C)]LLAK_.2
115	1433F_HUMAN	Q04917	Specific	0	163	EQMQPTHPIR	_EQMQPTHPIR_.3
116	1433F_HUMAN	Q04917	Specific-N	1	162	KEQMQPTHPIR	_KEQMQPTHPIR_.3
117	1433F_HUMAN	Q04917	Specific-N	0	183	YYEIQNAPEQACLLAK	_YYEIQNAPEQAC[Carbamidomethyl (C)]LLAK_.2
118	1433F_HUMAN	Q04917	Specific-N	1	28	KAVTELNEPLSNEDR	_KAVTELNEPLSNEDR_.3
119	1433F_HUMAN	Q04917	Specific	0	29	AVTELNEPLSNEDR	_AVTELNEPLSNEDR_.2
120	1433F_HUMAN	Q04917	Specific-N	1	2	GDREQLLQR	_[Acetyl (Protein N-term)]GDREQLLQR_.2
121	1433F_HUMAN	Q04917	Specific	1	29	AVTELNEPLSNEDRNLLSVAYK	_AVTELNEPLSNEDRNLLSVAYK_.3
122	1433F_HUMAN	Q04917	Specific-N	0	30	VTELNEPLSNEDR	_VTELNEPLSNEDR_.2
123	1433F_HUMAN	Q04917	Specific-C	1	163	EQMQPTHPIRL	_EQMQPTHPIRL_.3
124	1433F_HUMAN	Q04917	Specific-C	1	29	AVTELNEPLSNEDRNLLSVA	_AVTELNEPLSNEDRNLLSVA_.2
125	1433F_HUMAN	Q04917	Specific-N	0	164	QMQPTHPIR	_QMQPTHPIR_.3
126	1433F_HUMAN	Q04917	Specific-N	0	164	QMQPTHPIR	_QM[Oxidation (M)]QPTHPIR_.3
127	1433F_HUMAN	Q04917	Specific	0	133	YLAEVASGEK	_YLAEVASGEK_.2
128	1433F_HUMAN	Q04917	Specific-N	0	164	QMQPTHPIR	_QM[Oxidation (M)]QPTHPIR_.2
129	1433F_HUMAN	Q04917	Specific-N	0	113	NDFQYESK	_NDFQYESK_.2
130	1433F_HUMAN	Q04917	Specific	0	70	TMADGNEK	_TMADGNEK_.2
131	1433F_HUMAN	Q04917	Specific-N	0	33	LNEPLSNEDR	_LNEPLSNEDR_.2
132	1433F_HUMAN	Q04917	Specific	1	143	KNSVVEASEAAYK	_KNSVVEASEAAYK_.2
133	1433F_HUMAN	Q04917	Specific	0	199	QAFDDAIAELDTLNEDSYK	_QAFDDAIAELDTLNEDSYK_.3
134	1433F_HUMAN	Q04917	Specific-N	1	162	KEQMQPTHPIR	_KEQMQPTHPIR_.2
135	1433F_HUMAN	Q04917	Specific	1	133	YLAEVASGEKK	_YLAEVASGEKK_.2
136	1433F_HUMAN	Q04917	Unspecific	1	2	GDREQLLQ	_[Acetyl (Protein N-term)]GDREQLLQ_.2
137	1433G_HUMAN	P61981	Specific-N	0	155	SEAHEISK	_SEAHEISK_.2
138	1433G_HUMAN	P61981	Specific-N	0	34	NEPLSNEER	_NEPLSNEER_.2
139	1433G_HUMAN	P61981	Specific-C	0	20	YDDMAAAM	_YDDMAAAM_.1
140	1433G_HUMAN	P61981	Specific	0	228	DNLTLWTSDQQDDDGGEGNN	_DNLTLWTSDQQDDDGGEGNN_.2
141	1433G_HUMAN	P61981	Specific-N	1	132	RYLAEVATGEK	_RYLAEVATGEK_.2
142	1433G_HUMAN	P61981	Specific	1	133	YLAEVATGEKR	_YLAEVATGEKR_.3
143	1433G_HUMAN	P61981	Specific-C	0	199	TAFDDAIAELD	_TAFDDAIAELD_.2
144	1433G_HUMAN	P61981	Unspecific	1	2	VDREQLVQ	_[Acetyl (Protein N-term)]VDREQLVQ_.2
145	1433G_HUMAN	P61981	Specific-N	1	198	KTAFDDAIAELDTLNEDSYK	_KTAFDDAIAELDTLNEDSYK_.2
146	1433G_HUMAN	P61981	Specific-C	0	173	LGLALNY	_LGLALNY_.1
147	1433G_HUMAN	P61981	Specific-N	0	30	VTELNEPLSNEER	_VTELNEPLSNEER_.2
148	1433G_HUMAN	P61981	Specific-N	0	134	LAEVATGEK	_LAEVATGEK_.2
149	1433G_HUMAN	P61981	Specific-N	0	210	TLNEDSYK	_TLNEDSYK_.2
150	1433G_HUMAN	P61981	Specific-C	1	163	EHMQPTHPIRL	_EHMQPTHPIRL_.2
151	1433G_HUMAN	P61981	Specific-N	1	28	KNVTELNEPLSNEER	_KNVTELNEPLSNEER_.2
152	1433G_HUMAN	P61981	Specific-N	0	113	SETQYESK	_SETQYESK_.2
153	1433G_HUMAN	P61981	Specific-N	1	28	KNVTELNEPLSNEER	_KNVTELNEPLSNEER_.3
154	1433G_HUMAN	P61981	Specific	0	163	EHMQPTHPIR	_EHMQPTHPIR_.3
155	1433G_HUMAN	P61981	Specific-N	0	200	AFDDAIAELDTLNEDSYK	_AFDDAIAELDTLNEDSYK_.2
156	1433G_HUMAN	P61981	Specific	0	153	AYSEAHEISK	_AYSEAHEISK_.2
157	1433G_HUMAN	P61981	Specific	0	111	NCSETQYESK	_NC[Carbamidomethyl (C)]SETQYESK_.2
158	1433G_HUMAN	P61981	Specific-N	1	198	KTAFDDAIAELDTLNEDSYK	_KTAFDDAIAELDTLNEDSYK_.3
159	1433G_HUMAN	P61981	Specific-N	0	180	SVFYYEIQNAPEQACHLAK	_SVFYYEIQNAPEQAC[Carbamidomethyl (C)]HLAK_.3
160	1433G_HUMAN	P61981	Specific-C	1	163	EHMQPTHPIRL	_EHMQPTHPIRL_.3
161	1433G_HUMAN	P61981	Specific-N	0	200	AFDDAIAELDTLNEDSYK	_AFDDAIAELDTLNEDSYK_.3
162	1433G_HUMAN	P61981	Specific-N	0	154	YSEAHEISK	_YSEAHEISK_.2
163	1433G_HUMAN	P61981	Specific-N	0	190	PEQACHLAK	_PEQAC[Carbamidomethyl (C)]HLAK_.2
164	1433G_HUMAN	P61981	Specific	0	163	EHMQPTHPIR	_EHMQPTHPIR_.2
165	1433G_HUMAN	P61981	Specific-N	1	2	VDREQLVQK	_[Acetyl (Protein N-term)]VDREQLVQK_.2
166	1433G_HUMAN	P61981	Specific	1	143	RATVVESSEK	_RATVVESSEK_.2
167	1433G_HUMAN	P61981	Specific-N	0	102	SLLDNYLIK	_SLLDNYLIK_.2
168	1433G_HUMAN	P61981	Specific	0	20	YDDMAAAMK	_YDDMAAAMK_.2
169	1433G_HUMAN	P61981	Specific	0	133	YLAEVATGEK	_YLAEVATGEK_.2
170	1433G_HUMAN	P61981	Specific-N	0	99	DVLSLLDNYLIK	_DVLSLLDNYLIK_.2
171	1433G_HUMAN	P61981	Specific	0	199	TAFDDAIAELDTLNEDSYK	_TAFDDAIAELDTLNEDSYK_.3
172	1433G_HUMAN	P61981	Specific	1	133	YLAEVATGEKR	_YLAEVATGEKR_.2
173	1433G_HUMAN	P61981	Specific-N	0	183	YYEIQNAPEQACHLAK	_YYEIQNAPEQAC[Carbamidomethyl (C)]HLAK_.3
174	1433G_HUMAN	P61981	Specific-N	0	188	NAPEQACHLAK	_NAPEQAC[Carbamidomethyl (C)]HLAK_.2
175	1433G_HUMAN	P61981	Specific	0	153	AYSEAHEISK	_AYSEAHEISK_.3
176	1433G_HUMAN	P61981	Specific-N	0	208	LDTLNEDSYK	_LDTLNEDSYK_.2
177	1433G_HUMAN	P61981	Specific	1	143	RATVVESSEK	_RATVVESSEK_.3
178	1433G_HUMAN	P61981	Specific-N	0	209	DTLNEDSYK	_DTLNEDSYK_.2
179	1433G_HUMAN	P61981	Specific-C	1	13	LAEQAERYDDMAAA	_LAEQAERYDDMAAA_.2
180	1433G_HUMAN	P61981	Specific	0	144	ATVVESSEK	_ATVVESSEK_.2
181	1433G_HUMAN	P61981	Specific	0	29	NVTELNEPLSNEER	_NVTELNEPLSNEER_.2
182	1433G_HUMAN	P61981	Specific-N	0	134	LAEVATGEK	_LAEVATGEK_.1
183	1433G_HUMAN	P61981	Specific-N	0	188	NAPEQACHLAK	_NAPEQAC[Carbamidomethyl (C)]HLAK_.3
184	1433G_HUMAN	P61981	Specific	0	163	EHMQPTHPIR	_EHM[Oxidation (M)]QPTHPIR_.3
185	1433G_HUMAN	P61981	Specific-N	0	201	FDDAIAELDTLNEDSYK	_FDDAIAELDTLNEDSYK_.2
186	1433G_HUMAN	P61981	Specific	0	199	TAFDDAIAELDTLNEDSYK	_TAFDDAIAELDTLNEDSYK_.2
187	1433G_HUMAN	P61981	Specific	0	92	ELEAVCQDVLSLLDNYLIK	_ELEAVC[Carbamidomethyl (C)]QDVLSLLDNYLIK_.3
188	1433G_HUMAN	P61981	Specific-N	0	204	AIAELDTLNEDSYK	_AIAELDTLNEDSYK_.2
189	1433G_HUMAN	P61981	Specific-N	1	12	RLAEQAER	_RLAEQAER_.2
190	1433G_HUMAN	P61981	Specific-N	0	183	YYEIQNAPEQACHLAK	_YYEIQNAPEQAC[Carbamidomethyl (C)]HLAK_.2
191	1433T_HUMAN	P27348	Specific	1	84	EKVESELR	_EKVESELR_.2
192	1433T_HUMAN	P27348	Specific-N	1	27	KAVTEQGAELSNEER	_KAVTEQGAELSNEER_.3
193	1433T_HUMAN	P27348	Specific	1	139	KQTIDNSQGAYQEAFDISK	_KQTIDNSQGAYQEAFDISK_.3
194	1433T_HUMAN	P27348	Specific-N	0	130	AEVACGDDR	_AEVAC[Carbamidomethyl (C)]GDDR_.2
195	1433T_HUMAN	P27348	Specific-N	0	195	AFDEAIAELDTLNEDSYK	_AFDEAIAELDTLNEDSYK_.3
196	1433T_HUMAN	P27348	Specific	1	128	YLAEVACGDDRK	_YLAEVAC[Carbamidomethyl (C)]GDDRK_.3
197	1433T_HUMAN	P27348	Specific-N	1	27	KAVTEQGAELSNEER	_KAVTEQGAELSNEER_.2
198	1433T_HUMAN	P27348	Specific-N	1	129	LAEVACGDDRK	_LAEVAC[Carbamidomethyl (C)]GDDRK_.2
199	1433T_HUMAN	P27348	Specific-N	0	96	TVLELLDK	_TVLELLDK_.2
200	1433T_HUMAN	P27348	Specific	0	128	YLAEVACGDDR	_YLAEVAC[Carbamidomethyl (C)]GDDR_.2
201	1433T_HUMAN	P27348	Specific	0	140	QTIDNSQGAYQEAFDISK	_QTIDNSQGAYQEAFDISK_.2
202	1433T_HUMAN	P27348	Specific	1	140	QTIDNSQGAYQEAFDISKK	_QTIDNSQGAYQEAFDISKK_.2
203	1433T_HUMAN	P27348	Specific-N	1	130	AEVACGDDRK	_AEVAC[Carbamidomethyl (C)]GDDRK_.3
204	1433T_HUMAN	P27348	Specific-N	0	195	AFDEAIAELDTLNEDSYK	_AFDEAIAELDTLNEDSYK_.2
205	1433T_HUMAN	P27348	Specific	1	139	KQTIDNSQGAYQEAFDISK	_KQTIDNSQGAYQEAFDISK_.2
206	1433T_HUMAN	P27348	Specific-N	0	196	FDEAIAELDTLNEDSYK	_FDEAIAELDTLNEDSYK_.2
207	1433T_HUMAN	P27348	Specific	2	139	KQTIDNSQGAYQEAFDISKK	_KQTIDNSQGAYQEAFDISKK_.4
208	1433T_HUMAN	P27348	Specific-C	0	223	DNLTLWTSDSAGEECDAA	_DNLTLWTSDSAGEEC[Carbamidomethyl (C)]DAA_.2
209	1433T_HUMAN	P27348	Specific	0	19	YDDMATCMK	_YDDMATC[Carbamidomethyl (C)]MK_.2
210	1433T_HUMAN	P27348	Specific	0	104	YLIANATNPESK	_YLIANATNPESK_.2
211	1433T_HUMAN	P27348	Specific	1	128	YLAEVACGDDRK	_YLAEVAC[Carbamidomethyl (C)]GDDRK_.2
212	1433T_HUMAN	P27348	Specific	0	194	TAFDEAIAELDTLNEDSYK	_TAFDEAIAELDTLNEDSYK_.2
213	1433T_HUMAN	P27348	Specific-N	0	178	YYEILNNPELACTLAK	_YYEILNNPELAC[Carbamidomethyl (C)]TLAK_.2
214	1433T_HUMAN	P27348	Specific	1	140	QTIDNSQGAYQEAFDISKK	_QTIDNSQGAYQEAFDISKK_.3
215	1433T_HUMAN	P27348	Specific	0	28	AVTEQGAELSNEER	_AVTEQGAELSNEER_.2
216	1433T_HUMAN	P27348	Specific-C	1	139	KQTIDNSQGAYQE	_KQTIDNSQGAYQE_.2
217	1433T_HUMAN	P27348	Specific-N	0	96	TVLELLDK	_TVLELLDK_.1
218	1433T_HUMAN	P27348	Specific-N	1	130	AEVACGDDRK	_AEVAC[Carbamidomethyl (C)]GDDRK_.2
219	1433T_HUMAN	P27348	Specific	1	121	MKGDYFR	_MKGDYFR_.2
220	1433T_HUMAN	P27348	Specific	2	139	KQTIDNSQGAYQEAFDISKK	_KQTIDNSQGAYQEAFDISKK_.3
221	1433Z_HUMAN	P63104	Specific	0	19	YDDMAACMK	_YDDMAAC[Carbamidomethyl (C)]MK_.2
222	1433Z_HUMAN	P63104	Specific-N	1	130	AEVAAGDDKK	_AEVAAGDDKK_.2
223	1433Z_HUMAN	P63104	Specific-C	1	12	LAEQAERYDDM	_LAEQAERYDDM_.2
224	1433Z_HUMAN	P63104	Specific-N	0	105	LIPNASQAESK	_LIPNASQAESK_.2
225	1433Z_HUMAN	P63104	Specific	0	194	TAFDEAIAELDTLSEESYK	_TAFDEAIAELDTLSEESYK_.2
226	1433Z_HUMAN	P63104	Specific-N	0	33	GAELSNEER	_GAELSNEER_.2
227	1433Z_HUMAN	P63104	Specific-N	0	203	LDTLSEESYK	_LDTLSEESYK_.2
228	1433Z_HUMAN	P63104	Specific-N	0	151	EAFEISK	_EAFEISK_.1
229	1433Z_HUMAN	P63104	Specific-N	0	180	EILNSPEK	_EILNSPEK_.2
230	1433Z_HUMAN	P63104	Specific	1	140	GIVDQSQQAYQEAFEISKK	_GIVDQSQQAYQEAFEISKK_.3
231	1433Z_HUMAN	P63104	Specific-N	0	148	AYQEAFEISK	_AYQEAFEISK_.2
232	1433Z_HUMAN	P63104	Specific-N	0	129	LAEVAAGDDK	_LAEVAAGDDK_.2
233	1433Z_HUMAN	P63104	Specific-C	1	159	EMQPTHPIRL	_EMQPTHPIRL_.2
234	1433Z_HUMAN	P63104	Specific-C	0	104	FLIPNAS	_FLIPNAS_.1
235	1433Z_HUMAN	P63104	Specific-N	0	161	QPTHPIR	_QPTHPIR_.2
236	1433Z_HUMAN	P63104	Specific-N	0	195	AFDEAIAELDTLSEESYK	_AFDEAIAELDTLSEESYK_.3
237	1433Z_HUMAN	P63104	Specific-N	0	178	YYEILNSPEK	_YYEILNSPEK_.2
238	1433Z_HUMAN	P63104	Specific-C	1	12	LAEQAERY	_LAEQAERY_.2
239	1433Z_HUMAN	P63104	Specific-N	1	49	KNVVGAR	_KNVVGAR_.2
240	1433Z_HUMAN	P63104	Specific-N	0	30	TEQGAELSNEER	_TEQGAELSNEER_.2
241	1433Z_HUMAN	P63104	Specific-C	1	139	KGIVDQSQQAYQE	_KGIVDQSQQAYQE_.2
242	1433Z_HUMAN	P63104	Specific-C	2	128	YLAEVAAGDDKKG	_YLAEVAAGDDKKG_.2
243	1433Z_HUMAN	P63104	Specific	0	213	DSTLIMQLLR	_DSTLIMQLLR_.2
244	1433Z_HUMAN	P63104	Specific-N	0	214	STLIMQLLR	_STLIMQLLR_.2
245	1433Z_HUMAN	P63104	Specific-N	0	229	TSDTQGDEAEAGEGGEN	_TSDTQGDEAEAGEGGEN_.2
246	1433Z_HUMAN	P63104	Specific-N	0	106	IPNASQAESK	_IPNASQAESK_.2
247	1433Z_HUMAN	P63104	Specific-N	0	228	WTSDTQGDEAEAGEGGEN	_WTSDTQGDEAEAGEGGEN_.2
248	1433Z_HUMAN	P63104	Specific	0	104	FLIPNASQAESK	_FLIPNASQAESK_.2
249	1433Z_HUMAN	P63104	Specific	0	213	DSTLIMQLLR	_DSTLIM[Oxidation (M)]QLLR_.2
250	1433Z_HUMAN	P63104	Specific-C	0	223	DNLTLWTSD	_DNLTLWTSD_.1
251	1433Z_HUMAN	P63104	Specific-N	0	160	MQPTHPIR	_MQPTHPIR_.2
252	1433Z_HUMAN	P63104	Specific	0	159	EMQPTHPIR	_EMQPTHPIR_.3
253	1433Z_HUMAN	P63104	Specific-N	1	129	LAEVAAGDDKK	_LAEVAAGDDKK_.3
254	1433Z_HUMAN	P63104	Specific	0	61	VVSSIEQK	_VVSSIEQK_.2
255	1433Z_HUMAN	P63104	Specific	1	158	KEMQPTHPIR	_KEM[Oxidation (M)]QPTHPIR_.3
256	1433Z_HUMAN	P63104	Specific	1	158	KEMQPTHPIR	_KEMQPTHPIR_.3
257	1433Z_HUMAN	P63104	Specific-C	1	12	LAEQAERYDDMAAC	_LAEQAERYDDMAAC[Carbamidomethyl (C)]_.2
258	1433Z_HUMAN	P63104	Specific-N	0	130	AEVAAGDDK	_AEVAAGDDK_.2
259	1433Z_HUMAN	P63104	Specific-N	0	175	SVFYYEILNSPEK	_SVFYYEILNSPEK_.2
260	1433Z_HUMAN	P63104	Specific	0	42	NLLSVAYK	_NLLSVAYK_.1
261	1433Z_HUMAN	P63104	Specific	0	42	NLLSVAYK	_NLLSVAYK_.2
262	1433Z_HUMAN	P63104	Specific-C	0	140	GIVDQSQQAYQEAFEIS	_GIVDQSQQAYQEAFEIS_.2
263	1433Z_HUMAN	P63104	Specific-N	0	107	PNASQAESK	_PNASQAESK_.1
264	1433Z_HUMAN	P63104	Specific	0	92	DICNDVLSLLEK	_DIC[Carbamidomethyl (C)]NDVLSLLEK_.2
265	1433Z_HUMAN	P63104	Specific-N	1	27	KSVTEQGAELSNEER	_KSVTEQGAELSNEER_.3
266	1433Z_HUMAN	P63104	Specific	0	28	SVTEQGAELSNEER	_SVTEQGAELSNEER_.2
267	1433Z_HUMAN	P63104	Specific	1	140	GIVDQSQQAYQEAFEISKK	_GIVDQSQQAYQEAFEISKK_.2
268	1433Z_HUMAN	P63104	Specific	0	128	YLAEVAAGDDK	_YLAEVAAGDDK_.2
269	1433Z_HUMAN	P63104	Specific-N	0	199	AIAELDTLSEESYK	_AIAELDTLSEESYK_.2
270	1433Z_HUMAN	P63104	Specific-N	1	152	AFEISKK	_AFEISKK_.2
271	1433Z_HUMAN	P63104	Specific-N	0	195	AFDEAIAELDTLSEESYK	_AFDEAIAELDTLSEESYK_.2
272	1433Z_HUMAN	P63104	Specific-N	0	29	VTEQGAELSNEER	_VTEQGAELSNEER_.2
273	1433Z_HUMAN	P63104	Specific-C	0	140	GIVDQSQQAYQEAF	_GIVDQSQQAYQEAF_.2
274	1433Z_HUMAN	P63104	Specific	1	1	MDKNELVQK	_[Acetyl (Protein N-term)]MDKNELVQK_.2
275	1433Z_HUMAN	P63104	Specific	1	121	MKGDYYR	_M[Oxidation (M)]KGDYYR_.2
276	1433Z_HUMAN	P63104	Specific-C	1	12	LAEQAERYDDMAA	_LAEQAERYDDMAA_.2
277	1433Z_HUMAN	P63104	Specific-N	0	231	DTQGDEAEAGEGGEN	_DTQGDEAEAGEGGEN_.2
278	1433Z_HUMAN	P63104	Specific-N	1	27	KSVTEQGAELSNEER	_KSVTEQGAELSNEER_.2
279	1433Z_HUMAN	P63104	Specific	1	121	MKGDYYR	_MKGDYYR_.2
280	1433Z_HUMAN	P63104	Specific	1	128	YLAEVAAGDDKK	_YLAEVAAGDDKK_.2
281	1433Z_HUMAN	P63104	Specific	0	28	SVTEQGAELSNEER	_SVTEQGAELSNEER_.3
282	1433Z_HUMAN	P63104	Specific	0	159	EMQPTHPIR	_EMQPTHPIR_.2
283	1433Z_HUMAN	P63104	Specific-C	0	194	TAFDEAIAE	_TAFDEAIAE_.1
284	1433Z_HUMAN	P63104	Specific-N	1	152	AFEISKK	_AFEISKK_.1
285	1433Z_HUMAN	P63104	Specific	0	140	GIVDQSQQAYQEAFEISK	_GIVDQSQQAYQEAFEISK_.3
286	1433Z_HUMAN	P63104	Specific	0	159	EMQPTHPIR	_EM[Oxidation (M)]QPTHPIR_.3
287	1433Z_HUMAN	P63104	Specific-N	1	145	SQQAYQEAFEISKK	_SQQAYQEAFEISKK_.3
288	1433Z_HUMAN	P63104	Specific	1	158	KEMQPTHPIR	_KEMQPTHPIR_.2
289	1433Z_HUMAN	P63104	Specific-C	0	194	TAFDEAIAELD	_TAFDEAIAELD_.2
290	1433Z_HUMAN	P63104	Specific-N	0	31	EQGAELSNEER	_EQGAELSNEER_.2
291	1433Z_HUMAN	P63104	Specific	1	84	EKIETELR	_EKIETELR_.2
292	1433Z_HUMAN	P63104	Specific	1	139	KGIVDQSQQAYQEAFEISK	_KGIVDQSQQAYQEAFEISK_.3
293	1433Z_HUMAN	P63104	Specific-C	1	86	IETELRDICNDVLSL	_IETELRDIC[Carbamidomethyl (C)]NDVLSL_.2
294	1433Z_HUMAN	P63104	Specific	2	139	KGIVDQSQQAYQEAFEISKK	_KGIVDQSQQAYQEAFEISKK_.4
295	1433Z_HUMAN	P63104	Specific-N	1	11	KLAEQAER	_KLAEQAER_.2
296	1433Z_HUMAN	P63104	Specific-N	0	196	FDEAIAELDTLSEESYK	_FDEAIAELDTLSEESYK_.3
297	1433Z_HUMAN	P63104	Specific	1	139	KGIVDQSQQAYQEAFEISK	_KGIVDQSQQAYQEAFEISK_.2
298	1433Z_HUMAN	P63104	Specific	0	12	LAEQAER	_LAEQAER_.2
299	1433Z_HUMAN	P63104	Specific-N	0	205	TLSEESYK	_TLSEESYK_.2
300	1433Z_HUMAN	P63104	Specific-N	1	129	LAEVAAGDDKK	_LAEVAAGDDKK_.2
301	1433Z_HUMAN	P63104	Specific	0	140	GIVDQSQQAYQEAFEISK	_GIVDQSQQAYQEAFEISK_.2
302	1433Z_HUMAN	P63104	Specific-N	0	196	FDEAIAELDTLSEESYK	_FDEAIAELDTLSEESYK_.2
303	1433Z_HUMAN	P63104	Specific-C	1	159	EMQPTHPIRL	_EMQPTHPIRL_.3
304	1433Z_HUMAN	P63104	Specific	1	128	YLAEVAAGDDKK	_YLAEVAAGDDKK_.3
305	1433Z_HUMAN	P63104	Specific	2	139	KGIVDQSQQAYQEAFEISKK	_KGIVDQSQQAYQEAFEISKK_.3
306	1433Z_HUMAN	P63104	Specific-N	0	145	SQQAYQEAFEISK	_SQQAYQEAFEISK_.2
307	1433Z_HUMAN	P63104	Specific-C	0	140	GIVDQSQQAYQE	_GIVDQSQQAYQE_.2
308	1433Z_HUMAN	P63104	Specific	0	159	EMQPTHPIR	_EM[Oxidation (M)]QPTHPIR_.2
309	1433Z_HUMAN	P63104	Specific-N	2	127	RYLAEVAAGDDKK	_RYLAEVAAGDDKK_.3
310	1433Z_HUMAN	P63104	Specific-N	0	147	QAYQEAFEISK	_QAYQEAFEISK_.2
311	1433Z_HUMAN	P63104	Specific-N	0	200	IAELDTLSEESYK	_IAELDTLSEESYK_.2
313	1A02_HUMAN	P01892	Specific-N	0	50	GYVDDTQFVR	_GYVDDTQFVR_.2
314	1A02_HUMAN	P01892	Specific	1	31	YFFTSVSRPGR	_YFFTSVSRPGR_.3
315	1A02_HUMAN	P01892	Specific	0	100	VDLGTLR	_VDLGTLR_.2
316	1A02_HUMAN	P01892	Specific	1	244	DGEDQTQDTELVETRPAGDGTFQK	_DGEDQTQDTELVETRPAGDGTFQK_.3
317	1A02_HUMAN	P01892	Specific	0	73	APWIEQEGPEYWDGETR	_APWIEQEGPEYWDGETR_.2
318	1A02_HUMAN	P01892	Specific	0	268	WAAVVVPSGQEQR	_WAAVVVPSGQEQR_.2
319	1A02_HUMAN	P01892	Specific	0	211	THMTHHAVSDHEATLR	_THMTHHAVSDHEATLR_.4
320	1A02_HUMAN	P01892	Specific	0	46	FIAVGYVDDTQFVR	_FIAVGYVDDTQFVR_.2
321	1A02_HUMAN	P01892	Specific	0	281	YTCHVQHEGLPK	_YTC[Carbamidomethyl (C)]HVQHEGLPK_.2
322	1A02_HUMAN	P01892	Specific	0	60	FDSDAASQR	_FDSDAASQR_.2
323	1A02_HUMAN	P01892	Specific	0	182	AYLEGTCVEWLR	_AYLEGTC[Carbamidomethyl (C)]VEWLR_.2
326	1B07_HUMAN;1B39_HUMAN;1B67_HUMAN;1B38_HUMAN	P01889;P30475;Q29836;Q95365	Specific	0	73;73;73;73	APWIEQEGPEYWDR	_APWIEQEGPEYWDR_.2
327	1B07_HUMAN;1B39_HUMAN;1B67_HUMAN;1B38_HUMAN	P01889;P30475;Q29836;Q95365	Specific	1	244;244;244;244	DGEDQTQDTELVETRPAGDR	_DGEDQTQDTELVETRPAGDR_.3
328	1B07_HUMAN;1B39_HUMAN;1B67_HUMAN;1B38_HUMAN	P01889;P30475;Q29836;Q95365	Specific	0	46;46;46;46	FISVGYVDDTQFVR	_FISVGYVDDTQFVR_.2
329	1B07_HUMAN;1B39_HUMAN;1B67_HUMAN;1B38_HUMAN	P01889;P30475;Q29836;Q95365	Specific	0	60;60;60;60	FDSDAASPR	_FDSDAASPR_.2
333	2A5A_HUMAN	Q15172	Specific	0	113	GVIVESAYSDIVK	_GVIVESAYSDIVK_.2
334	2A5A_HUMAN	Q15172	Specific	0	169	FLESPDFQPSIAK	_FLESPDFQPSIAK_.2
335	2A5B_HUMAN	Q15173	Specific-N	0	54	SNQQELTPLPLLK	_SNQQELTPLPLLK_.2
336	2A5B_HUMAN	Q15173	Specific	0	175	FLESPDFQPSVAK	_FLESPDFQPSVAK_.2
337	2A5B_HUMAN	Q15173	Specific	0	67	DVPASELHELLSR	_DVPASELHELLSR_.2
338	2A5B_HUMAN	Q15173	Specific	0	119	GVLIEPVYPDIIR	_GVLIEPVYPDIIR_.2
339	2A5D_HUMAN	Q14738	Specific	0	74	YSGGPQIVK	_YSGGPQIVK_.2
340	2A5D_HUMAN	Q14738	Specific	0	147	AGLNEMVEYITHSR	_AGLNEMVEYITHSR_.2
341	2A5D_HUMAN	Q14738	Specific	1	108	DSPTQEREELFIQK	_DSPTQEREELFIQK_.2
342	2A5D_HUMAN	Q14738	Specific	0	354	ESSLTEPVIVGLLK	_ESSLTEPVIVGLLK_.2
343	2A5D_HUMAN	Q14738	Specific	1	572	KSELPQDVYTIK	_KSELPQDVYTIK_.2
344	2A5D_HUMAN	Q14738	Specific	0	147	AGLNEMVEYITHSR	_AGLNEMVEYITHSR_.3
345	2A5D_HUMAN	Q14738	Specific	0	480	LFDDCTQQYK	_LFDDC[Carbamidomethyl (C)]TQQYK_.2
346	2A5D_HUMAN	Q14738	Specific	0	515	LNPQYPMFR	_LNPQYPMFR_.2
347	2A5D_HUMAN	Q14738	Specific	1	108	DSPTQEREELFIQK	_DSPTQEREELFIQK_.3
348	2A5D_HUMAN	Q14738	Specific	1	146	RAGLNEMVEYITHSR	_RAGLNEMVEYITHSR_.3
349	2A5D_HUMAN	Q14738	Specific	1	501	EREEMWQK	_EREEMWQK_.2
350	2A5D_HUMAN	Q14738	Specific	0	573	SELPQDVYTIK	_SELPQDVYTIK_.2
351	2A5D_HUMAN	Q14738	Specific	0	550	TVETEAVQMLK	_TVETEAVQMLK_.2
352	2A5D_HUMAN	Q14738	Specific	1	590	RAEEFLTASQEAL	_RAEEFLTASQEAL_.2
353	2A5D_HUMAN	Q14738	Specific-C	1	108	DSPTQEREELFIQ	_DSPTQEREELFIQ_.2
354	2A5E_HUMAN	Q16537	Specific	0	105	GCLTEQTYPEVVR	_GC[Carbamidomethyl (C)]LTEQTYPEVVR_.2
355	2A5E_HUMAN	Q16537	Specific-N	1	40	GKPIELTPLPLLK	_GKPIELTPLPLLK_.3
356	2A5E_HUMAN	Q16537	Specific	0	351	CVSSPHFQVAER	_C[Carbamidomethyl (C)]VSSPHFQVAER_.3
357	2A5E_HUMAN	Q16537	Specific	0	295	DPSLTEPVIR	_DPSLTEPVIR_.2
358	2A5E_HUMAN	Q16537	Specific	2	449	KLEDLELKR	_KLEDLELKR_.3
359	2A5E_HUMAN	Q16537	Specific-N	1	40	GKPIELTPLPLLK	_GKPIELTPLPLLK_.2
360	2A5E_HUMAN	Q16537	Specific	0	220	QINNIFLR	_QINNIFLR_.2
361	2A5E_HUMAN	Q16537	Specific	1	449	KLEDLELK	_KLEDLELK_.2
362	2A5E_HUMAN	Q16537	Specific	0	161	FLESQEFQPSIAK	_FLESQEFQPSIAK_.2
363	2A5E_HUMAN	Q16537	Specific	0	340	IQEPLFK	_IQEPLFK_.2
364	2A5E_HUMAN	Q16537	Specific	0	118	MVSCNIFR	_MVSC[Carbamidomethyl (C)]NIFR_.2
365	2A5E_HUMAN	Q16537	Specific	0	53	DVPSSEQPELFLK	_DVPSSEQPELFLK_.2
366	2A5E_HUMAN	Q16537	Specific	1	442	EREELWK	_EREELWK_.2
367	2A5G_HUMAN	Q13362	Specific-N	0	54	DFVSDPLSDLK	_DFVSDPLSDLK_.2
368	2A5G_HUMAN	Q13362	Specific	0	385	TIHGLIYNALK	_TIHGLIYNALK_.3
369	2A5G_HUMAN	Q13362	Specific	0	203	QINNIFYR	_QINNIFYR_.2
370	2A5G_HUMAN	Q13362	Specific-N	0	53	FDFVSDPLSDLK	_FDFVSDPLSDLK_.2
371	2A5G_HUMAN	Q13362	Specific	0	71	AALSEMVEYITHNR	_AALSEMVEYITHNR_.3
372	2A5G_HUMAN	Q13362	Specific	0	385	TIHGLIYNALK	_TIHGLIYNALK_.2
373	2A5G_HUMAN	Q13362	Specific	0	144	FLESPDFQPNIAK	_FLESPDFQPNIAK_.2
374	2A5G_HUMAN	Q13362	Specific	0	250	VLLPLHK	_VLLPLHK_.2
375	2AAA_HUMAN	P30153	Specific-N	0	389	DCVNEVIGIR	_DC[Carbamidomethyl (C)]VNEVIGIR_.2
376	2AAA_HUMAN	P30153	Specific-C	1	273	AVGPEITKT	_AVGPEITKT_.2
377	2AAA_HUMAN	P30153	Specific	0	399	QLSQSLLPAIVELAEDAK	_QLSQSLLPAIVELAEDAK_.2
378	2AAA_HUMAN	P30153	Specific-N	1	17	IDELRNEDVQLR	_IDELRNEDVQLR_.3
379	2AAA_HUMAN	P30153	Specific	0	319	ENVIMSQILPCIK	_ENVIMSQILPC[Carbamidomethyl (C)]IK_.2
380	2AAA_HUMAN	P30153	Specific-N	1	188	KLGEFAK	_KLGEFAK_.2
381	2AAA_HUMAN	P30153	Specific-C	0	359	DNTIEHLLPL	_DNTIEHLLPL_.2
382	2AAA_HUMAN	P30153	Specific	0	460	EAATSNLK	_EAATSNLK_.1
383	2AAA_HUMAN	P30153	Specific-N	0	384	IISNLDCVNEVIGIR	_IISNLDC[Carbamidomethyl (C)]VNEVIGIR_.2
384	2AAA_HUMAN	P30153	Specific-N	0	97	ATVEETVVR	_ATVEETVVR_.2
385	2AAA_HUMAN	P30153	Specific	0	203	SEIIPMFSNLASDEQDSVR	_SEIIPMFSNLASDEQDSVR_.2
386	2AAA_HUMAN	P30153	Specific-N	0	568	TQDQDVDVK	_TQDQDVDVK_.2
387	2AAA_HUMAN	P30153	Specific-N	0	149	GLFSVCYPR	_GLFSVC[Carbamidomethyl (C)]YPR_.2
388	2AAA_HUMAN	P30153	Specific-N	0	209	FSNLASDEQDSVR	_FSNLASDEQDSVR_.2
389	2AAA_HUMAN	P30153	Specific-N	0	388	LDCVNEVIGIR	_LDC[Carbamidomethyl (C)]VNEVIGIR_.2
390	2AAA_HUMAN	P30153	Specific-N	1	373	LKDECPEVR	_LKDEC[Carbamidomethyl (C)]PEVR_.3
391	2AAA_HUMAN	P30153	Specific	0	145	TSACGLFSVCYPR	_TSAC[Carbamidomethyl (C)]GLFSVC[Carbamidomethyl (C)]YPR_.2
392	2AAA_HUMAN	P30153	Specific-N	0	212	LASDEQDSVR	_LASDEQDSVR_.2
393	2AAA_HUMAN	P30153	Specific	0	476	EWAHATIIPK	_EWAHATIIPK_.3
394	2AAA_HUMAN	P30153	Specific	0	520	HMLPTVLR	_HM[Oxidation (M)]LPTVLR_.2
395	2AAA_HUMAN	P30153	Specific	0	375	DECPEVR	_DEC[Carbamidomethyl (C)]PEVR_.2
396	2AAA_HUMAN	P30153	Specific	0	460	EAATSNLK	_EAATSNLK_.2
397	2AAA_HUMAN	P30153	Specific	1	460	EAATSNLKK	_EAATSNLKK_.2
398	2AAA_HUMAN	P30153	Specific	0	172	NLCSDDTPMVR	_NLC[Carbamidomethyl (C)]SDDTPMVR_.2
399	2AAA_HUMAN	P30153	Specific	0	114	AISHEHSPSDLEAHFVPLVK	_AISHEHSPSDLEAHFVPLVK_.5
400	2AAA_HUMAN	P30153	Specific	0	520	HMLPTVLR	_HMLPTVLR_.2
401	2AAA_HUMAN	P30153	Specific	0	135	LAGGDWFTSR	_LAGGDWFTSR_.2
402	2AAA_HUMAN	P30153	Specific-N	0	118	EHSPSDLEAHFVPLVK	_EHSPSDLEAHFVPLVK_.3
403	2AAA_HUMAN	P30153	Specific-N	1	373	LKDECPEVR	_LKDEC[Carbamidomethyl (C)]PEVR_.2
404	2AAA_HUMAN	P30153	Specific-N	0	136	AGGDWFTSR	_AGGDWFTSR_.2
405	2AAA_HUMAN	P30153	Specific	1	547	IGPILDNSTLQSEVKPILEK	_IGPILDNSTLQSEVKPILEK_.2
406	2AAA_HUMAN	P30153	Specific	0	22	NEDVQLR	_NEDVQLR_.2
407	2AAA_HUMAN	P30153	Specific-N	1	558	SEVKPILEK	_SEVKPILEK_.2
408	2AAA_HUMAN	P30153	Specific	0	567	LTQDQDVDVK	_LTQDQDVDVK_.2
409	2AAA_HUMAN	P30153	Specific-C	0	547	IGPILDNSTLQ	_IGPILDNSTLQ_.2
410	2AAA_HUMAN	P30153	Specific	0	486	VLAMSGDPNYLHR	_VLAMSGDPNYLHR_.3
411	2AAA_HUMAN	P30153	Specific	0	273	AVGPEITK	_AVGPEITK_.1
412	2AAA_HUMAN	P30153	Specific	0	273	AVGPEITK	_AVGPEITK_.2
413	2AAA_HUMAN	P30153	Specific-N	1	17	IDELRNEDVQLR	_IDELRNEDVQLR_.2
414	2AAA_HUMAN	P30153	Specific	0	486	VLAMSGDPNYLHR	_VLAMSGDPNYLHR_.2
415	2AAA_HUMAN	P30153	Specific	0	308	EFCENLSADCR	_EFC[Carbamidomethyl (C)]ENLSADC[Carbamidomethyl (C)]R_.2
416	2AAA_HUMAN	P30153	Specific-N	0	530	GDPVANVR	_GDPVANVR_.2
417	2AAA_HUMAN	P30153	Specific	1	34	KLSTIALALGVER	_KLSTIALALGVER_.3
418	2AAA_HUMAN	P30153	Specific-N	0	488	AMSGDPNYLHR	_AMSGDPNYLHR_.2
419	2AAA_HUMAN	P30153	Specific-N	0	351	GLSPILGK	_GLSPILGK_.2
420	2AAA_HUMAN	P30153	Specific-N	0	451	LVDHVYAIR	_LVDHVYAIR_.3
421	2AAA_HUMAN	P30153	Specific	0	35	LSTIALALGVER	_LSTIALALGVER_.2
422	2AAA_HUMAN	P30153	Specific-C	1	47	TRSELLPF	_TRSELLPF_.2
423	2AAA_HUMAN	P30153	Specific	0	114	AISHEHSPSDLEAHFVPLVK	_AISHEHSPSDLEAHFVPLVK_.4
424	2AAA_HUMAN	P30153	Specific	0	281	TDLVPAFQNLMK	_TDLVPAFQNLMK_.2
425	2AAA_HUMAN	P30153	Specific	0	476	EWAHATIIPK	_EWAHATIIPK_.2
426	2AAA_HUMAN	P30153	Specific	1	134	RLAGGDWFTSR	_RLAGGDWFTSR_.2
427	2AAA_HUMAN	P30153	Specific	0	332	ELVSDANQHVK	_ELVSDANQHVK_.2
428	2AAA_HUMAN	P30153	Specific-C	1	273	AVGPEITKT	_AVGPEITKT_.1
429	2AAA_HUMAN	P30153	Specific	0	293	DCEAEVR	_DC[Carbamidomethyl (C)]EAEVR_.2
430	2AAA_HUMAN	P30153	Specific-N	0	89	LLPPLESLATVEETVVR	_LLPPLESLATVEETVVR_.2
431	2AAA_HUMAN	P30153	Specific	1	34	KLSTIALALGVER	_KLSTIALALGVER_.2
432	2AAA_HUMAN	P30153	Specific	0	195	VLELDNVK	_VLELDNVK_.2
433	2AAA_HUMAN	P30153	Specific-N	0	213	ASDEQDSVR	_ASDEQDSVR_.2
434	2AAA_HUMAN	P30153	Specific	0	114	AISHEHSPSDLEAHFVPLVK	_AISHEHSPSDLEAHFVPLVK_.3
435	2AAA_HUMAN	P30153	Specific	0	547	IGPILDNSTLQSEVK	_IGPILDNSTLQSEVK_.2
436	2AAA_HUMAN	P30153	Specific-C	0	114	AISHEHSPSDLEAH	_AISHEHSPSDLEAH_.3
437	2AAA_HUMAN	P30153	Specific	1	547	IGPILDNSTLQSEVKPILEK	_IGPILDNSTLQSEVKPILEK_.3
438	2AAA_HUMAN	P30153	Specific-N	0	490	SGDPNYLHR	_SGDPNYLHR_.2
439	2AAA_HUMAN	P30153	Specific	0	332	ELVSDANQHVK	_ELVSDANQHVK_.3
440	2AAA_HUMAN	P30153	Specific-N	0	214	SDEQDSVR	_SDEQDSVR_.2
441	2AAA_HUMAN	P30153	Specific-N	0	282	DLVPAFQNLMK	_DLVPAFQNLMK_.2
442	2AAA_HUMAN	P30153	Specific	1	134	RLAGGDWFTSR	_RLAGGDWFTSR_.3
443	2ABA_HUMAN	P63151	Specific	0	69	GEYNVYSTFQSHEPEFDYLK	_GEYNVYSTFQSHEPEFDYLK_.3
444	2ABA_HUMAN	P63151	Specific	1	310	IWDLNMENRPVETYQVHEYLR	_IWDLNMENRPVETYQVHEYLR_.4
445	2ABA_HUMAN	P63151	Specific	2	128	DKRPEGYNLK	_DKRPEGYNLK_.2
446	2ABA_HUMAN	P63151	Specific	1	143	YRDPTTVTTLR	_YRDPTTVTTLR_.2
447	2ABA_HUMAN	P63151	Specific	0	106	NAAQFLLSTNDK	_NAAQFLLSTNDK_.2
448	2ABA_HUMAN	P63151	Specific	0	200	INLWHLEITDR	_INLWHLEITDR_.2
449	2ABA_HUMAN	P63151	Specific	0	258	ASALCDR	_ASALC[Carbamidomethyl (C)]DR_.2
450	2ABA_HUMAN	P63151	Specific	0	333	LCSLYENDCIFDK	_LC[Carbamidomethyl (C)]SLYENDC[Carbamidomethyl (C)]IFDK_.2
451	2ABA_HUMAN	P63151	Specific-C	1	310	IWDLNMENRPVETY	_IWDLNMENRPVETY_.2
452	2ABA_HUMAN	P63151	Specific-N	0	187	SDYETYLSADDLR	_SDYETYLSADDLR_.2
453	2ABA_HUMAN	P63151	Specific-N	0	202	LWHLEITDR	_LWHLEITDR_.3
454	2ABA_HUMAN	P63151	Specific-N	0	2	AGAGGGNDIQWCFSQVK	_[Acetyl (Protein N-term)]AGAGGGNDIQWC[Carbamidomethyl (C)]FSQVK_.2
455	2ABA_HUMAN	P63151	Specific	0	376	DITLEASR	_DITLEASR_.2
456	2ABA_HUMAN	P63151	Specific	0	19	GAVDDDVAEADIISTVEFNHSGELLATGDK	_GAVDDDVAEADIISTVEFNHSGELLATGDK_.3
457	2ABA_HUMAN	P63151	Specific-N	0	75	STFQSHEPEFDYLK	_STFQSHEPEFDYLK_.2
458	2ABA_HUMAN	P63151	Specific-N	0	75	STFQSHEPEFDYLK	_STFQSHEPEFDYLK_.3
459	2ABA_HUMAN	P63151	Specific	0	268	LFEEPEDPSNR	_LFEEPEDPSNR_.2
460	2ABA_HUMAN	P63151	Specific	0	89	SLEIEEK	_SLEIEEK_.2
461	2ABA_HUMAN	P63151	Specific	0	428	ENIIAVATTNNLYIFQDK	_ENIIAVATTNNLYIFQDK_.2
462	2ABA_HUMAN	P63151	Specific-N	0	202	LWHLEITDR	_LWHLEITDR_.2
463	2ABA_HUMAN	P63151	Specific-N	1	303	RDYLSVK	_RDYLSVK_.2
464	2ABA_HUMAN	P63151	Specific	0	89	SLEIEEK	_SLEIEEK_.1
465	2ABA_HUMAN	P63151	Specific	0	200	INLWHLEITDR	_INLWHLEITDR_.3
466	2ABD_HUMAN	Q66LE6	Specific	0	274	FFEEPEDPSSR	_FFEEPEDPSSR_.2
468	2B14_HUMAN	P13760	Specific	0	69	FDSDVGEYR	_FDSDVGEYR_.2
474	3HIDH_HUMAN	P31937	Specific	0	61	HGYPLIIYDVFPDACK	_HGYPLIIYDVFPDAC[Carbamidomethyl (C)]K_.2
475	3HIDH_HUMAN	P31937	Specific	0	150	MGAVFMDAPVSGGVGAAR	_MGAVFMDAPVSGGVGAAR_.2
476	3HIDH_HUMAN	P31937	Specific	0	61	HGYPLIIYDVFPDACK	_HGYPLIIYDVFPDAC[Carbamidomethyl (C)]K_.3
477	3HIDH_HUMAN	P31937	Specific	0	243	ILNMSSGR	_ILNMSSGR_.2
478	3HIDH_HUMAN	P31937	Specific	0	298	SPILLGSLAHQIYR	_SPILLGSLAHQIYR_.2
479	3HIDH_HUMAN	P31937	Specific	0	298	SPILLGSLAHQIYR	_SPILLGSLAHQIYR_.3
480	3HIDH_HUMAN	P31937	Specific	1	125	KGSLLIDSSTIDPAVSK	_KGSLLIDSSTIDPAVSK_.2
481	3HIDH_HUMAN	P31937	Specific	0	285	DLGLAQDSATSTK	_DLGLAQDSATSTK_.2
482	3HIDH_HUMAN	P31937	Specific	0	322	DFSSVFQFLR	_DFSSVFQFLR_.2
483	3HIDH_HUMAN	P31937	Specific	0	126	GSLLIDSSTIDPAVSK	_GSLLIDSSTIDPAVSK_.2
484	3HIDH_HUMAN	P31937	Specific	0	77	EFQDAGEQVVSSPADVAEK	_EFQDAGEQVVSSPADVAEK_.2
485	3HIDH_HUMAN	P31937	Specific	0	40	TPVGFIGLGNMGNPMAK	_TPVGFIGLGNMGNPMAK_.2
486	3HIDH_HUMAN	P31937	Specific	1	125	KGSLLIDSSTIDPAVSK	_KGSLLIDSSTIDPAVSK_.3
488	41_HUMAN	P11171	Specific	0	277	GVPWNFTFNVK	_GVPWNFTFNVK_.2
489	41_HUMAN	P11171	Specific	0	311	QDIVAGR	_QDIVAGR_.2
490	41_HUMAN	P11171	Specific	0	214	VSLLDDTVYECVVEK	_VSLLDDTVYEC[Carbamidomethyl (C)]VVEK_.2
491	41_HUMAN	P11171	Specific	1	451	IRPGEQEQYESTIGFK	_IRPGEQEQYESTIGFK_.3
493	4F2_HUMAN	P08195	Specific	0	430	WCSWSLSQAR	_WC[Carbamidomethyl (C)]SWSLSQAR_.2
494	4F2_HUMAN	P08195	Specific	0	218	WWHTGALYR	_WWHTGALYR_.3
495	4F2_HUMAN	P08195	Specific	0	616	LEPHEGLLLR	_LEPHEGLLLR_.2
496	4F2_HUMAN	P08195	Specific	0	288	EDFDSLLQSAK	_EDFDSLLQSAK_.2
497	4F2_HUMAN	P08195	Specific-C	1	614	LKLEPHEGLLL	_LKLEPHEGLLL_.3
498	4F2_HUMAN	P08195	Specific	0	172	VAGSPGWVR	_VAGSPGWVR_.2
499	4F2_HUMAN	P08195	Specific	1	246	GRLDYLSSLK	_GRLDYLSSLK_.2
500	4F2_HUMAN	P08195	Specific	0	248	LDYLSSLK	_LDYLSSLK_.2
501	4F2_HUMAN	P08195	Specific	0	535	SLLHGDFHAFSAGPGLFSYIR	_SLLHGDFHAFSAGPGLFSYIR_.4
502	4F2_HUMAN	P08195	Specific	0	304	VILDLTPNYR	_VILDLTPNYR_.2
503	4F2_HUMAN	P08195	Specific	0	397	DLLLTSSYLSDSGSTGEHTK	_DLLLTSSYLSDSGSTGEHTK_.3
504	4F2_HUMAN	P08195	Specific	0	604	EEGSPLELER	_EEGSPLELER_.2
505	4F2_HUMAN	P08195	Specific	0	248	LDYLSSLK	_LDYLSSLK_.1
506	4F2_HUMAN	P08195	Specific	0	616	LEPHEGLLLR	_LEPHEGLLLR_.3
507	4F2_HUMAN	P08195	Specific	0	556	HWDQNER	_HWDQNER_.2
508	4F2_HUMAN	P08195	Specific-N	1	598	STQPGREEGSPLELER	_STQPGREEGSPLELER_.3
509	4F2_HUMAN	P08195	Specific-C	0	535	SLLHGDFHAF	_SLLHGDFHAF_.3
510	4F2_HUMAN	P08195	Specific	0	593	ADLLLSTQPGR	_ADLLLSTQPGR_.2
511	4F2_HUMAN	P08195	Specific	1	614	LKLEPHEGLLLR	_LKLEPHEGLLLR_.3
512	4F2_HUMAN	P08195	Specific-N	0	403	SYLSDSGSTGEHTK	_SYLSDSGSTGEHTK_.2
513	4F2_HUMAN	P08195	Specific-N	1	597	LSTQPGREEGSPLELER	_LSTQPGREEGSPLELER_.3
514	4F2_HUMAN	P08195	Specific-N	0	545	SAGPGLFSYIR	_SAGPGLFSYIR_.2
515	4F2_HUMAN	P08195	Specific	0	227	IGDLQAFQGHGAGNLAGLK	_IGDLQAFQGHGAGNLAGLK_.2
516	4F2_HUMAN	P08195	Specific	0	511	GQSEDPGSLLSLFR	_GQSEDPGSLLSLFR_.2
517	4F2_HUMAN	P08195	Specific	0	314	GENSWFSTQVDTVATK	_GENSWFSTQVDTVATK_.2
518	4F2_HUMAN	P08195	Specific	0	270	DDVAQTDLLQIDPNFGSK	_DDVAQTDLLQIDPNFGSK_.2
519	4F2_HUMAN	P08195	Specific-C	0	535	SLLHGDFHAF	_SLLHGDFHAF_.2
520	4F2_HUMAN	P08195	Specific	1	614	LKLEPHEGLLLR	_LKLEPHEGLLLR_.4
521	4F2_HUMAN	P08195	Specific	1	246	GRLDYLSSLK	_GRLDYLSSLK_.3
522	4F2_HUMAN	P08195	Specific-N	0	577	GLQASDLPASASLPAK	_GLQASDLPASASLPAK_.2
523	4F2_HUMAN	P08195	Specific-N	0	580	ASDLPASASLPAK	_ASDLPASASLPAK_.2
524	4F2_HUMAN	P08195	Specific	0	227	IGDLQAFQGHGAGNLAGLK	_IGDLQAFQGHGAGNLAGLK_.3
525	4F2_HUMAN	P08195	Specific	1	614	LKLEPHEGLLLR	_LKLEPHEGLLLR_.2
526	4F2_HUMAN	P08195	Specific	0	258	GLVLGPIHK	_GLVLGPIHK_.2
527	4F2_HUMAN	P08195	Specific	0	148	VAEDEAEAAAAAK	_VAEDEAEAAAAAK_.2
528	4F2_HUMAN	P08195	Specific	0	397	DLLLTSSYLSDSGSTGEHTK	_DLLLTSSYLSDSGSTGEHTK_.2
529	4F2_HUMAN	P08195	Specific	0	535	SLLHGDFHAFSAGPGLFSYIR	_SLLHGDFHAFSAGPGLFSYIR_.3
530	4F2_HUMAN	P08195	Specific-N	0	516	PGSLLSLFR	_PGSLLSLFR_.2
531	4F2_HUMAN	P08195	Specific-N	0	442	TSFLPAQLLR	_TSFLPAQLLR_.2
532	4F2_HUMAN	P08195	Specific	1	593	ADLLLSTQPGREEGSPLELER	_ADLLLSTQPGREEGSPLELER_.3
533	4F2_HUMAN	P08195	Specific	0	218	WWHTGALYR	_WWHTGALYR_.2
534	4F2_HUMAN	P08195	Specific-C	0	148	VAEDEAEAA	_VAEDEAEAA_.1
535	4F2_HUMAN	P08195	Specific-N	0	513	SEDPGSLLSLFR	_SEDPGSLLSLFR_.2
536	4F2_HUMAN	P08195	Specific-C	1	614	LKLEPHEGLLL	_LKLEPHEGLLL_.2
537	4F2_HUMAN	P08195	Specific-N	0	340	AGVDGFQVR	_AGVDGFQVR_.2
538	4F2_HUMAN	P08195	Specific	0	112	EVELNELEPEK	_EVELNELEPEK_.2
539	5NT1A_HUMAN	Q9BXI3	Specific	0	208	VAFDGDAVLFSDESER	_VAFDGDAVLFSDESER_.2
541	5NTC_HUMAN	P49902	Specific	1	292	KPLFFGEGTVLR	_KPLFFGEGTVLR_.2
542	5NTC_HUMAN	P49902	Specific	0	314	IGTYTGPLQHGIVYSGGSSDTICDLLGAK	_IGTYTGPLQHGIVYSGGSSDTIC[Carbamidomethyl (C)]DLLGAK_.3
543	5NTC_HUMAN	P49902	Specific	0	218	TVENLEK	_TVENLEK_.2
544	5NTC_HUMAN	P49902	Specific	1	229	DGKLPLLLSR	_DGKLPLLLSR_.3
545	5NTC_HUMAN	P49902	Specific	0	196	SMFQDVR	_SMFQDVR_.2
546	5NTC_HUMAN	P49902	Specific-C	1	527	SISEIKPPNLFPLAPQEITHC	_SISEIKPPNLFPLAPQEITHC[Carbamidomethyl (C)]_.3
547	5NTC_HUMAN	P49902	Specific	0	112	VDAYGNLLVCAHGFNFIR	_VDAYGNLLVC[Carbamidomethyl (C)]AHGFNFIR_.3
548	5NTC_HUMAN	P49902	Specific	1	405	HLDSSSNERPDISSIQR	_HLDSSSNERPDISSIQR_.3
549	5NTC_HUMAN	P49902	Specific	0	203	DAVDWVHYK	_DAVDWVHYK_.2
550	5NTC_HUMAN	P49902	Specific	0	245	VFLATNSDYK	_VFLATNSDYK_.2
551	5NTC_HUMAN	P49902	Specific	0	62	SPEYESLGFELTVER	_SPEYESLGFELTVER_.2
552	5NTD_HUMAN	P21589	Specific	0	537	VIYPAVEGR	_VIYPAVEGR_.2
553	5NTD_HUMAN	P21589	Specific	0	442	YGQSTGEFLQVGGIHVVYDLSR	_YGQSTGEFLQVGGIHVVYDLSR_.3
554	5NTD_HUMAN	P21589	Specific	0	148	GPLASQISGLYLPYK	_GPLASQISGLYLPYK_.2
555	5NTD_HUMAN	P21589	Specific	0	342	TIVYLDGSSQSCR	_TIVYLDGSSQSC[Carbamidomethyl (C)]R_.2
556	5NTD_HUMAN	P21589	Specific	0	163	VLPVGDEVVGIVGYTSK	_VLPVGDEVVGIVGYTSK_.3
557	5NTD_HUMAN	P21589	Specific	0	235	GVDVVVGGHSNTFLYTGNPPSK	_GVDVVVGGHSNTFLYTGNPPSK_.3
558	5NTD_HUMAN	P21589	Specific	0	518	HDSGDQDINVVSTYISK	_HDSGDQDINVVSTYISK_.3
559	5NTD_HUMAN	P21589	Specific	0	163	VLPVGDEVVGIVGYTSK	_VLPVGDEVVGIVGYTSK_.2
560	5NTD_HUMAN	P21589	Specific	0	137	FPILSANIK	_FPILSANIK_.2
561	5NTD_HUMAN	P21589	Specific	0	472	LDVLCTK	_LDVLC[Carbamidomethyl (C)]TK_.2
562	5NTD_HUMAN	P21589	Specific	0	518	HDSGDQDINVVSTYISK	_HDSGDQDINVVSTYISK_.2
563	6PGD_HUMAN	P52209	Specific	0	155	TIFQGIAAK	_TIFQGIAAK_.1
564	6PGD_HUMAN	P52209	Specific	1	310	FQFDGDKK	_FQFDGDKK_.2
565	6PGD_HUMAN	P52209	Specific	0	120	GILFVGSGVSGGEEGAR	_GILFVGSGVSGGEEGAR_.2
566	6PGD_HUMAN	P52209	Specific	0	448	DYFGAHTYELLAK	_DYFGAHTYELLAK_.2
567	6PGD_HUMAN	P52209	Specific	0	448	DYFGAHTYELLAK	_DYFGAHTYELLAK_.3
568	6PGD_HUMAN	P52209	Specific	0	77	AGQAVDDFIEK	_AGQAVDDFIEK_.2
569	6PGD_HUMAN	P52209	Specific-N	0	127	GVSGGEEGAR	_GVSGGEEGAR_.2
570	6PGD_HUMAN	P52209	Specific	1	70	RIILLVK	_RIILLVK_.2
571	6PGD_HUMAN	P52209	Specific	0	332	IISYAQGFMLLR	_IISYAQGFMLLR_.2
572	6PGD_HUMAN	P52209	Specific	0	137	YGPSLMPGGNK	_YGPSLMPGGNK_.2
573	6PGD_HUMAN	P52209	Specific	0	52	VVGAQSLK	_VVGAQSLK_.1
574	6PGD_HUMAN	P52209	Specific	0	318	SFLEDIR	_SFLEDIR_.2
575	6PGD_HUMAN	P52209	Specific	1	318	SFLEDIRK	_SFLEDIRK_.2
576	6PGD_HUMAN	P52209	Specific	0	148	EAWPHIK	_EAWPHIK_.2
577	6PGD_HUMAN	P52209	Specific	0	435	HEMLPASLIQAQR	_HEMLPASLIQAQR_.3
578	6PGD_HUMAN	P52209	Specific-N	0	428	SFYDGYR	_SFYDGYR_.2
579	6PGD_HUMAN	P52209	Specific	0	310	FQFDGDK	_FQFDGDK_.2
580	6PGD_HUMAN	P52209	Specific	0	164	VGTGEPCCDWVGDEGAGHFVK	_VGTGEPC[Carbamidomethyl (C)]C[Carbamidomethyl (C)]DWVGDEGAGHFVK_.2
581	6PGD_HUMAN	P52209	Specific	0	435	HEMLPASLIQAQR	_HEMLPASLIQAQR_.2
582	6PGD_HUMAN	P52209	Specific	0	155	TIFQGIAAK	_TIFQGIAAK_.2
583	6PGD_HUMAN	P52209	Specific	0	52	VVGAQSLK	_VVGAQSLK_.2
584	6PGD_HUMAN	P52209	Specific	0	397	SAVENCQDSWR	_SAVENC[Carbamidomethyl (C)]QDSWR_.2
585	6PGD_HUMAN	P52209	Specific	0	164	VGTGEPCCDWVGDEGAGHFVK	_VGTGEPC[Carbamidomethyl (C)]C[Carbamidomethyl (C)]DWVGDEGAGHFVK_.3
586	6PGD_HUMAN	P52209	Specific-C	0	461	PGQFIHTN	_PGQFIHTN_.2
587	6PGD_HUMAN	P52209	Specific	0	461	PGQFIHTNWTGHGGTVSSSSYNA	_PGQFIHTNWTGHGGTVSSSSYNA_.3
588	6PGD_HUMAN	P52209	Specific-N	0	423	FTTALSFYDGYR	_FTTALSFYDGYR_.2
589	6PGD_HUMAN	P52209	Specific	0	242	FQDTDGK	_FQDTDGK_.2
590	6PGD_HUMAN	P52209	Specific	0	39	VDDFLANEAK	_VDDFLANEAK_.2
591	6PGD_HUMAN	P52209	Specific	1	88	LVPLLDTGDIIIDGGNSEYRDTTR	_LVPLLDTGDIIIDGGNSEYRDTTR_.3
592	6PGD_HUMAN	P52209	Specific	0	88	LVPLLDTGDIIIDGGNSEYR	_LVPLLDTGDIIIDGGNSEYR_.2
593	6PGD_HUMAN	P52209	Specific-N	0	426	ALSFYDGYR	_ALSFYDGYR_.2
594	6PGL_HUMAN	O95336	Specific	0	73	WTLGFCDER	_WTLGFC[Carbamidomethyl (C)]DER_.2
595	6PGL_HUMAN	O95336	Specific	0	247	LLTVPFEK	_LLTVPFEK_.2
596	6PGL_HUMAN	O95336	Specific	0	247	LLTVPFEK	_LLTVPFEK_.1
597	6PGL_HUMAN	O95336	Specific	1	171	IVAPISDSPKPPPQR	_IVAPISDSPKPPPQR_.3
598	6PGL_HUMAN	O95336	Specific	0	82	LVPFDHAESTYGLYR	_LVPFDHAESTYGLYR_.2
599	6PGL_HUMAN	O95336	Specific	0	30	AACCLAGAR	_AAC[Carbamidomethyl (C)]C[Carbamidomethyl (C)]LAGAR_.2
600	6PGL_HUMAN	O95336	Specific	0	198	TVIFVATGEGK	_TVIFVATGEGK_.2
601	6PGL_HUMAN	O95336	Specific-N	0	238	WFLDEAAAR	_WFLDEAAAR_.2
602	6PGL_HUMAN	O95336	Specific	0	82	LVPFDHAESTYGLYR	_LVPFDHAESTYGLYR_.3
603	6PGL_HUMAN	O95336	Specific	0	57	ELPAAVAPAGPASLAR	_ELPAAVAPAGPASLAR_.2
604	6PGL_HUMAN	O95336	Specific-N	0	13	SSSQELGAALAQLVAQR	_SSSQELGAALAQLVAQR_.3
605	6PGL_HUMAN	O95336	Specific	0	236	LCWFLDEAAAR	_LC[Carbamidomethyl (C)]WFLDEAAAR_.2
606	6PGL_HUMAN	O95336	Specific	0	215	ILEDQEENPLPAALVQPHTGK	_ILEDQEENPLPAALVQPHTGK_.3
607	6PGL_HUMAN	O95336	Specific	0	186	VTLTLPVLNAAR	_VTLTLPVLNAAR_.2
608	6PGL_HUMAN	O95336	Specific-N	0	13	SSSQELGAALAQLVAQR	_SSSQELGAALAQLVAQR_.2
609	7B2_HUMAN	P05408	Specific	0	125	TADDGCLENTPDTAEFSR	_TADDGC[Carbamidomethyl (C)]LENTPDTAEFSR_.2
610	7B2_HUMAN	P05408	Specific	0	106	DFSEDQGYPDPPNPCPVGK	_DFSEDQGYPDPPNPC[Carbamidomethyl (C)]PVGK_.2
611	7B2_HUMAN	P05408	Specific	0	35	VSEADIQR	_VSEADIQR_.2
612	7B2_HUMAN	P05408	Specific	1	43	LLHGVMEQLGIARPR	_LLHGVMEQLGIARPR_.3
613	7B2_HUMAN	P05408	Specific	0	143	EFQLHQHLFDPEHDYPGLGK	_EFQLHQHLFDPEHDYPGLGK_.4
614	8ODP_HUMAN	P36639	Specific	0	47	LYTLVLVLQPQR	_LYTLVLVLQPQR_.2
615	A16A1_HUMAN	Q8IZ83	Specific-N	0	621	EAEVELSAR	_EAEVELSAR_.2
616	A16A1_HUMAN	Q8IZ83	Specific	0	774	AWDQEAEGAGPELGLR	_AWDQEAEGAGPELGLR_.2
618	A1AG1_HUMAN	P02763	Specific	0	74	TEDTIFLR	_TEDTIFLR_.2
619	A1AG1_HUMAN	P02763	Specific	0	109	YVGGQEHFAHLLILR	_YVGGQEHFAHLLILR_.2
620	A1AG1_HUMAN	P02763	Specific-C	0	109	YVGGQEHFAHLLIL	_YVGGQEHFAHLLIL_.3
621	A1AG1_HUMAN	P02763	Specific	1	171	SDVVYTDWKK	_SDVVYTDWKK_.2
622	A1AG1_HUMAN	P02763	Specific	0	171	SDVVYTDWK	_SDVVYTDWK_.2
623	A1AG1_HUMAN	P02763	Specific	1	171	SDVVYTDWKK	_SDVVYTDWKK_.3
624	A1AG1_HUMAN	P02763	Specific	0	109	YVGGQEHFAHLLILR	_YVGGQEHFAHLLILR_.4
625	A1AG1_HUMAN	P02763	Specific-N	1	145	YADKPETTK	_YADKPETTK_.2
626	A1AG1_HUMAN	P02763	Specific-C	0	139	NWGLSVY	_NWGLSVY_.1
627	A1AG1_HUMAN	P02763	Specific	0	127	TYMLAFDVNDEK	_TYMLAFDVNDEK_.2
628	A1AG1_HUMAN	P02763	Specific	0	109	YVGGQEHFAHLLILR	_YVGGQEHFAHLLILR_.3
629	A1AG1_HUMAN	P02763	Specific	0	154	EQLGEFYEALDCLR	_EQLGEFYEALDC[Carbamidomethyl (C)]LR_.3
630	A1AG1_HUMAN	P02763	Specific-N	0	131	AFDVNDEK	_AFDVNDEK_.2
631	A1AG1_HUMAN	P02763	Specific	0	154	EQLGEFYEALDCLR	_EQLGEFYEALDC[Carbamidomethyl (C)]LR_.2
632	A1AG1_HUMAN	P02763	Specific	1	139	NWGLSVYADKPETTK	_NWGLSVYADKPETTK_.3
633	A1AG1_HUMAN	P02763	Specific	1	139	NWGLSVYADKPETTK	_NWGLSVYADKPETTK_.2
634	A1AG1_HUMAN	P02763	Specific-N	1	143	SVYADKPETTK	_SVYADKPETTK_.2
635	A1AG1_HUMAN	P02763	Specific	0	43	WFYIASAFR	_WFYIASAFR_.2
636	A1AG1_HUMAN	P02763	Specific	1	181	DKCEPLEK	_DKC[Carbamidomethyl (C)]EPLEK_.2
637	A1AG2_HUMAN	P19652	Specific	1	139	NWGLSFYADKPETTK	_NWGLSFYADKPETTK_.3
638	A1AG2_HUMAN	P19652	Specific-N	0	164	DCLCIPR	_DC[Carbamidomethyl (C)]LC[Carbamidomethyl (C)]IPR_.2
639	A1AG2_HUMAN	P19652	Specific	0	114	EHVAHLLFLR	_EHVAHLLFLR_.3
640	A1AG2_HUMAN	P19652	Specific	1	139	NWGLSFYADKPETTK	_NWGLSFYADKPETTK_.2
641	A1AG2_HUMAN	P19652	Specific	0	127	TLMFGSYLDDEK	_TLMFGSYLDDEK_.2
642	A1AT_HUMAN	P01009	Specific	0	307	SASLHLPK	_SASLHLPK_.2
643	A1AT_HUMAN	P01009	Specific	0	226	DTEEEDFHVDQVTTVK	_DTEEEDFHVDQVTTVK_.3
644	A1AT_HUMAN	P01009	Specific	1	161	LYHSEAFTVNFGDTEEAKK	_LYHSEAFTVNFGDTEEAKK_.3
645	A1AT_HUMAN	P01009	Specific	0	412	VVNPTQK	_VVNPTQK_.2
646	A1AT_HUMAN	P01009	Specific-N	0	36	DTSHHDQDHPTFNK	_DTSHHDQDHPTFNK_.3
647	A1AT_HUMAN	P01009	Specific	0	180	QINDYVEK	_QINDYVEK_.2
648	A1AT_HUMAN	P01009	Specific	2	216	GKWERPFEVK	_GKWERPFEVK_.2
649	A1AT_HUMAN	P01009	Specific	0	35	TDTSHHDQDHPTFNK	_TDTSHHDQDHPTFNK_.2
650	A1AT_HUMAN	P01009	Specific	0	161	LYHSEAFTVNFGDTEEAK	_LYHSEAFTVNFGDTEEAK_.2
651	A1AT_HUMAN	P01009	Specific	0	315	LSITGTYDLK	_LSITGTYDLK_.2
652	A1AT_HUMAN	P01009	Specific	0	393	PFVFLMIEQNTK	_PFVFLMIEQNTK_.2
653	A1AT_HUMAN	P01009	Specific	0	35	TDTSHHDQDHPTFNK	_TDTSHHDQDHPTFNK_.3
654	A1AT_HUMAN	P01009	Specific	1	299	FLENEDRR	_FLENEDRR_.2
655	A1AT_HUMAN	P01009	Specific	0	360	AVLTIDEK	_AVLTIDEK_.2
656	A1AT_HUMAN	P01009	Specific	1	390	FNKPFVFLMIEQNTK	_FNKPFVFLMIEQNTK_.3
657	A1AT_HUMAN	P01009	Specific	1	258	KLSSWVLLMK	_KLSSWVLLMK_.3
658	A1AT_HUMAN	P01009	Specific	1	154	FLEDVKK	_FLEDVKK_.2
659	A1AT_HUMAN	P01009	Specific	0	335	VFSNGADLSGVTEEAPLK	_VFSNGADLSGVTEEAPLK_.2
660	A1AT_HUMAN	P01009	Specific	1	161	LYHSEAFTVNFGDTEEAKK	_LYHSEAFTVNFGDTEEAKK_.4
661	A1AT_HUMAN	P01009	Specific	0	405	SPLFMGK	_SPLFMGK_.2
662	A1AT_HUMAN	P01009	Specific	2	216	GKWERPFEVK	_GKWERPFEVK_.3
663	A1AT_HUMAN	P01009	Specific	0	161	LYHSEAFTVNFGDTEEAK	_LYHSEAFTVNFGDTEEAK_.3
664	A1AT_HUMAN	P01009	Specific-N	0	54	LAEFAFSLYR	_LAEFAFSLYR_.2
665	A1AT_HUMAN	P01009	Specific	0	325	SVLGQLGITK	_SVLGQLGITK_.2
666	A1AT_HUMAN	P01009	Specific	0	284	LQHLENELTHDIITK	_LQHLENELTHDIITK_.4
667	A1AT_HUMAN	P01009	Specific	1	258	KLSSWVLLMK	_KLSSWVLLMK_.2
668	A1AT_HUMAN	P01009	Specific	1	299	FLENEDRR	_FLENEDRR_.3
669	A1AT_HUMAN	P01009	Specific	0	405	SPLFMGK	_SPLFMGK_.1
670	A1AT_HUMAN	P01009	Specific	2	160	KLYHSEAFTVNFGDTEEAKK	_KLYHSEAFTVNFGDTEEAKK_.4
671	A1AT_HUMAN	P01009	Specific	0	259	LSSWVLLMK	_LSSWVLLMK_.2
672	A1AT_HUMAN	P01009	Specific	0	284	LQHLENELTHDIITK	_LQHLENELTHDIITK_.2
673	A1AT_HUMAN	P01009	Specific	0	360	AVLTIDEK	_AVLTIDEK_.1
674	A1AT_HUMAN	P01009	Specific	0	325	SVLGQLGITK	_SVLGQLGITK_.1
675	A1AT_HUMAN	P01009	Specific-N	0	25	EDPQGDAAQK	_EDPQGDAAQK_.2
676	A1AT_HUMAN	P01009	Specific	1	390	FNKPFVFLMIEQNTK	_FNKPFVFLMIEQNTK_.2
677	A1AT_HUMAN	P01009	Specific	0	284	LQHLENELTHDIITK	_LQHLENELTHDIITK_.3
678	A1AT_HUMAN	P01009	Specific	0	226	DTEEEDFHVDQVTTVK	_DTEEEDFHVDQVTTVK_.2
679	A1AT_HUMAN	P01009	Specific	1	179	KQINDYVEK	_KQINDYVEK_.2
680	A1BG_HUMAN	P04217	Specific	0	228	VTLTCVAPLSGVDFQLR	_VTLTC[Carbamidomethyl (C)]VAPLSGVDFQLR_.2
681	A1BG_HUMAN	P04217	Specific	0	107	LLELTGPK	_LLELTGPK_.2
682	A1BG_HUMAN	P04217	Specific	0	95	SGLSTGWTQLSK	_SGLSTGWTQLSK_.2
683	A1BG_HUMAN	P04217	Specific-N	0	53	LETPDFQLFK	_LETPDFQLFK_.2
684	A1BG_HUMAN	P04217	Specific	0	79	HQFLLTGDTQGR	_HQFLLTGDTQGR_.2
685	A1BG_HUMAN	P04217	Specific	0	448	TPGAAANLELIFVGPQHAGNYR	_TPGAAANLELIFVGPQHAGNYR_.3
687	A2GL_HUMAN	P02750	Specific	0	165	ALGHLDLSGNR	_ALGHLDLSGNR_.2
688	A2GL_HUMAN	P02750	Specific	1	94	LQELHLSSNGLESLSPEFLRPVPQLR	_LQELHLSSNGLESLSPEFLRPVPQLR_.4
689	A2GL_HUMAN	P02750	Specific	0	230	DLLLPQPDLR	_DLLLPQPDLR_.2
690	A2GL_HUMAN	P02750	Specific	0	165	ALGHLDLSGNR	_ALGHLDLSGNR_.3
691	A2GL_HUMAN	P02750	Specific	0	251	VAAGAFQGLR	_VAAGAFQGLR_.2
692	A2GL_HUMAN	P02750	Specific	0	192	TLDLGENQLETLPPDLLR	_TLDLGENQLETLPPDLLR_.2
693	A2MG_HUMAN	P01023	Specific	0	1020	HYDGSYSTFGER	_HYDGSYSTFGER_.3
694	A2MG_HUMAN	P01023	Specific-N	1	24	SVSGKPQYMVLVPSLLHTETTEK	_SVSGKPQYMVLVPSLLHTETTEK_.3
695	A2MG_HUMAN	P01023	Specific	0	1264	YGAATFTR	_YGAATFTR_.2
696	A2MG_HUMAN	P01023	Specific	0	568	VDLSFSPSQSLPASHAHLR	_VDLSFSPSQSLPASHAHLR_.3
697	A2MG_HUMAN	P01023	Specific	0	1123	NALFCLESAWK	_NALFC[Carbamidomethyl (C)]LESAWK_.2
698	A2MG_HUMAN	P01023	Specific	0	568	VDLSFSPSQSLPASHAHLR	_VDLSFSPSQSLPASHAHLR_.4
699	A2MG_HUMAN	P01023	Specific-N	0	1219	AQPAPTSEDLTSATNIVK	_AQPAPTSEDLTSATNIVK_.2
700	A2MG_HUMAN	P01023	Specific	0	935	LPPNVVEESAR	_LPPNVVEESAR_.2
701	A2MG_HUMAN	P01023	Specific	0	902	PLLVEPEGLEK	_PLLVEPEGLEK_.2
702	A2MG_HUMAN	P01023	Specific	0	1241	QQNAQGGFSSTQDTVVALHALSK	_QQNAQGGFSSTQDTVVALHALSK_.3
703	A2MG_HUMAN	P01023	Specific	1	271	KYSDASDCHGEDSQAFCEK	_KYSDASDC[Carbamidomethyl (C)]HGEDSQAFC[Carbamidomethyl (C)]EK_.3
704	A2MG_HUMAN	P01023	Specific	0	522	GHFSISIPVK	_GHFSISIPVK_.2
705	A2MG_HUMAN	P01023	Specific	0	1020	HYDGSYSTFGER	_HYDGSYSTFGER_.2
706	A2MG_HUMAN	P01023	Specific	0	376	GVPIPNK	_GVPIPNK_.2
707	A2MG_HUMAN	P01023	Specific	0	805	GEAFTLK	_GEAFTLK_.1
708	A2MG_HUMAN	P01023	Specific	0	587	VTAAPQSVCALR	_VTAAPQSVC[Carbamidomethyl (C)]ALR_.2
709	A2MG_HUMAN	P01023	Specific	0	272	YSDASDCHGEDSQAFCEK	_YSDASDC[Carbamidomethyl (C)]HGEDSQAFC[Carbamidomethyl (C)]EK_.3
710	A2MG_HUMAN	P01023	Specific	0	805	GEAFTLK	_GEAFTLK_.2
711	A2MG_HUMAN	P01023	Specific-N	0	722	HVEEPHTETVR	_HVEEPHTETVR_.3
712	A2MG_HUMAN	P01023	Specific	0	215	TEHPFTVEEFVLPK	_TEHPFTVEEFVLPK_.2
713	A2MG_HUMAN	P01023	Specific	0	109	GPTQEFK	_GPTQEFK_.2
714	A2MG_HUMAN	P01023	Specific	0	94	SSSNEEVMFLTVQVK	_SSSNEEVMFLTVQVK_.2
715	A2MG_HUMAN	P01023	Specific	0	1290	FQVDNNNR	_FQVDNNNR_.2
716	A2MG_HUMAN	P01023	Specific	0	522	GHFSISIPVK	_GHFSISIPVK_.3
717	A2MG_HUMAN	P01023	Specific	1	897	DTVIKPLLVEPEGLEK	_DTVIKPLLVEPEGLEK_.2
718	A2MG_HUMAN	P01023	Specific	0	720	LVHVEEPHTETVR	_LVHVEEPHTETVR_.3
719	A2MG_HUMAN	P01023	Specific	0	1316	VTGEGCVYLQTSLK	_VTGEGC[Carbamidomethyl (C)]VYLQTSLK_.2
720	A2MG_HUMAN	P01023	Specific	0	842	EQAPHCICANGR	_EQAPHC[Carbamidomethyl (C)]IC[Carbamidomethyl (C)]ANGR_.3
721	A2MG_HUMAN	P01023	Specific-N	0	748	SAGVAEVGVTVPDTITEWK	_SAGVAEVGVTVPDTITEWK_.2
722	A2MG_HUMAN	P01023	Specific	0	532	SDIAPVAR	_SDIAPVAR_.2
723	A2MG_HUMAN	P01023	Specific-N	0	1217	LTAQPAPTSEDLTSATNIVK	_LTAQPAPTSEDLTSATNIVK_.2
724	A2MG_HUMAN	P01023	Specific	0	1148	ALLAYAFALAGNQDK	_ALLAYAFALAGNQDK_.3
725	A2MG_HUMAN	P01023	Specific	0	1035	NQGNTWLTAFVLK	_NQGNTWLTAFVLK_.2
726	A2MG_HUMAN	P01023	Specific	0	767	AGAFCLSEDAGLGISSTASLR	_AGAFC[Carbamidomethyl (C)]LSEDAGLGISSTASLR_.2
727	A2MG_HUMAN	P01023	Specific	0	540	LLIYAVLPTGDVIGDSAK	_LLIYAVLPTGDVIGDSAK_.2
728	A2MG_HUMAN	P01023	Specific	1	1385	MVSGFIPLKPTVK	_MVSGFIPLKPTVK_.2
729	A2MG_HUMAN	P01023	Specific	0	508	TGTHGLLVK	_TGTHGLLVK_.2
730	A2MG_HUMAN	P01023	Specific	0	1004	AIGYLNTGYQR	_AIGYLNTGYQR_.2
731	A2MG_HUMAN	P01023	Specific	1	1169	SLNEEAVKK	_SLNEEAVKK_.2
732	A2MG_HUMAN	P01023	Specific-N	0	652	GITYTPVSSTNEK	_GITYTPVSSTNEK_.2
733	A2MG_HUMAN	P01023	Specific	0	1337	EEFPFALGVQTLPQTCDEPK	_EEFPFALGVQTLPQTC[Carbamidomethyl (C)]DEPK_.3
734	A2MG_HUMAN	P01023	Specific	0	854	QTVSWAVTPK	_QTVSWAVTPK_.2
735	A2MG_HUMAN	P01023	Specific-N	0	920	LCPSGGEVSEELSLK	_LC[Carbamidomethyl (C)]PSGGEVSEELSLK_.2
736	A2MG_HUMAN	P01023	Specific	0	361	QGIPFFGQVR	_QGIPFFGQVR_.2
737	A2MG_HUMAN	P01023	Specific	0	1408	TEVSSNHVLIYLDK	_TEVSSNHVLIYLDK_.3
738	A2MG_HUMAN	P01023	Specific	0	320	LHTEAQIQEEGTVVELTGR	_LHTEAQIQEEGTVVELTGR_.2
739	A2MG_HUMAN	P01023	Specific	0	842	EQAPHCICANGR	_EQAPHC[Carbamidomethyl (C)]IC[Carbamidomethyl (C)]ANGR_.2
740	A2MG_HUMAN	P01023	Specific	0	1275	AAQVTIQSSGTFSSK	_AAQVTIQSSGTFSSK_.2
741	A2MG_HUMAN	P01023	Specific	0	1134	TAQEGDHGSHVYTK	_TAQEGDHGSHVYTK_.2
742	A2MG_HUMAN	P01023	Specific	0	720	LVHVEEPHTETVR	_LVHVEEPHTETVR_.4
743	A2MG_HUMAN	P01023	Specific	0	1148	ALLAYAFALAGNQDK	_ALLAYAFALAGNQDK_.2
744	A2MG_HUMAN	P01023	Specific-N	1	24	SVSGKPQYMVLVPSLLHTETTEK	_SVSGKPQYMVLVPSLLHTETTEK_.4
745	A2MG_HUMAN	P01023	Specific-N	0	793	FVELTMPYSVIR	_FVELTMPYSVIR_.2
746	A2MG_HUMAN	P01023	Specific	1	1441	DLKPAIVK	_DLKPAIVK_.2
747	A2MG_HUMAN	P01023	Specific	0	812	ATVLNYLPK	_ATVLNYLPK_.2
748	A2MG_HUMAN	P01023	Specific	0	824	VSVQLEASPAFLAVPVEK	_VSVQLEASPAFLAVPVEK_.3
749	A2MG_HUMAN	P01023	Specific	0	1082	SSGSLLNNAIK	_SSGSLLNNAIK_.2
750	A2MG_HUMAN	P01023	Specific	0	259	PVPGHVTVSICR	_PVPGHVTVSIC[Carbamidomethyl (C)]R_.3
751	A2MG_HUMAN	P01023	Specific	1	1385	MVSGFIPLKPTVK	_MVSGFIPLKPTVK_.3
752	A2MG_HUMAN	P01023	Specific	1	897	DTVIKPLLVEPEGLEK	_DTVIKPLLVEPEGLEK_.3
753	A2MG_HUMAN	P01023	Specific	0	320	LHTEAQIQEEGTVVELTGR	_LHTEAQIQEEGTVVELTGR_.3
754	A2MG_HUMAN	P01023	Specific-N	0	1215	AYLTAQPAPTSEDLTSATNIVK	_AYLTAQPAPTSEDLTSATNIVK_.2
755	A2MG_HUMAN	P01023	Specific	0	290	FSGQLNSHGCFYQQVK	_FSGQLNSHGC[Carbamidomethyl (C)]FYQQVK_.2
756	A2MG_HUMAN	P01023	Specific-N	1	369	VRLVDGK	_VRLVDGK_.2
757	A2MG_HUMAN	P01023	Specific	0	1374	SASNMAIVDVK	_SASNMAIVDVK_.2
758	A2MG_HUMAN	P01023	Specific	0	124	NEDSLVFVQTDK	_NEDSLVFVQTDK_.2
759	A2MG_HUMAN	P01023	Specific	0	175	IAQWQSFQLEGGLK	_IAQWQSFQLEGGLK_.2
760	A2MG_HUMAN	P01023	Specific	0	1408	TEVSSNHVLIYLDK	_TEVSSNHVLIYLDK_.2
761	A2MG_HUMAN	P01023	Specific	0	568	VDLSFSPSQSLPASHAHLR	_VDLSFSPSQSLPASHAHLR_.2
762	A2MG_HUMAN	P01023	Specific	0	558	YDVENCLANK	_YDVENC[Carbamidomethyl (C)]LANK_.2
763	A2MG_HUMAN	P01023	Specific	0	229	FEVQVTVPK	_FEVQVTVPK_.2
764	A2MG_HUMAN	P01023	Specific	0	1134	TAQEGDHGSHVYTK	_TAQEGDHGSHVYTK_.3
765	A2MG_HUMAN	P01023	Specific	1	136	SIYKPGQTVK	_SIYKPGQTVK_.2
766	A2MG_HUMAN	P01023	Specific-N	0	1109	LLEIPLTVTHPVVR	_LLEIPLTVTHPVVR_.3
767	A2MG_HUMAN	P01023	Specific	0	339	QSSEITR	_QSSEITR_.2
768	A2MG_HUMAN	P01023	Specific	1	136	SIYKPGQTVK	_SIYKPGQTVK_.3
769	A2MG_HUMAN	P01023	Specific	0	824	VSVQLEASPAFLAVPVEK	_VSVQLEASPAFLAVPVEK_.2
770	A2MG_HUMAN	P01023	Specific	0	189	QFSFPLSSEPFQGSYK	_QFSFPLSSEPFQGSYK_.2
771	A2MG_HUMAN	P01023	Specific	0	646	HNVYINGITYTPVSSTNEK	_HNVYINGITYTPVSSTNEK_.2
772	A4_HUMAN	P05067	Specific	0	569	EQNYSDDVLANMISEPR	_EQNYSDDVLANMISEPR_.2
773	A4_HUMAN	P05067	Specific	0	289	EVCSEQAETGPCR	_EVC[Carbamidomethyl (C)]SEQAETGPC[Carbamidomethyl (C)]R_.2
774	A4_HUMAN	P05067	Specific	0	107	THPHFVIPYR	_THPHFVIPYR_.3
775	A4_HUMAN	P05067	Specific	0	52	WDSDPSGTK	_WDSDPSGTK_.2
776	A4_HUMAN	P05067	Specific	0	430	AVIQHFQEK	_AVIQHFQEK_.2
777	A4_HUMAN	P05067	Specific	0	162	STNLHDYGMLLPCGIDK	_STNLHDYGMLLPC[Carbamidomethyl (C)]GIDK_.3
778	A4_HUMAN	P05067	Specific	0	688	LVFFAEDVGSNK	_LVFFAEDVGSNK_.2
779	A4_HUMAN	P05067	Specific-C	1	688	LVFFAEDVGSNKG	_LVFFAEDVGSNKG_.2
780	A4_HUMAN	P05067	Specific	0	677	HDSGYEVHHQK	_HDSGYEVHHQK_.2
781	A4_HUMAN	P05067	Specific	0	307	WYFDVTEGK	_WYFDVTEGK_.2
782	A4_HUMAN	P05067	Specific-C	0	378	YLETPGDENEHAHFQ	_YLETPGDENEHAHFQ_.3
783	A4_HUMAN	P05067	Specific-C	0	67	EGILQYCQEVYPELQIT	_EGILQYC[Carbamidomethyl (C)]QEVYPELQIT_.2
784	A4_HUMAN	P05067	Specific-C	0	181	GVEFVCCPLAEESDNVDSA	_GVEFVC[Carbamidomethyl (C)]C[Carbamidomethyl (C)]PLAEESDNVDSA_.2
785	A4_HUMAN	P05067	Specific	0	439	VESLEQEAANER	_VESLEQEAANER_.2
786	A4_HUMAN	P05067	Specific	0	412	EWEEAER	_EWEEAER_.2
787	A4_HUMAN	P05067	Specific-C	0	107	THPHFVIPY	_THPHFVIPY_.2
788	A4_HUMAN	P05067	Specific	0	107	THPHFVIPYR	_THPHFVIPYR_.2
789	A4_HUMAN	P05067	Specific	0	162	STNLHDYGMLLPCGIDK	_STNLHDYGMLLPC[Carbamidomethyl (C)]GIDK_.2
790	A4_HUMAN	P05067	Specific	1	649	GLTTRPGSGLTNIK	_GLTTRPGSGLTNIK_.2
791	A4_HUMAN	P05067	Specific-N	0	679	SGYEVHHQK	_SGYEVHHQK_.2
792	A4_HUMAN	P05067	Specific	0	677	HDSGYEVHHQK	_HDSGYEVHHQK_.3
793	A4_HUMAN	P05067	Specific	0	378	YLETPGDENEHAHFQK	_YLETPGDENEHAHFQK_.3
794	A4_HUMAN	P05067	Specific	1	471	LALENYITALQAVPPRPR	_LALENYITALQAVPPRPR_.3
795	A4_HUMAN	P05067	Specific-C	0	378	YLETPGDENEHAHFQ	_YLETPGDENEHAHFQ_.2
796	A4_HUMAN	P05067	Specific	0	141	MDVCETHLHWHTVAK	_MDVC[Carbamidomethyl (C)]ETHLHWHTVAK_.3
797	AA1R_HUMAN	P30542	Specific	0	215	VSASSGDPQK	_VSASSGDPQK_.2
798	AAA1_HUMAN	Q9NS82	Specific-N	0	2	AGHTQQPSGR	_[Acetyl (Protein N-term)]AGHTQQPSGR_.2
799	AAA1_HUMAN	Q9NS82	Specific	1	12	GNPRPAPSPSPVPGTVPGASER	_GNPRPAPSPSPVPGTVPGASER_.3
800	AAA1_HUMAN	Q9NS82	Specific	0	16	PAPSPSPVPGTVPGASER	_PAPSPSPVPGTVPGASER_.2
801	AACT_HUMAN	P01011	Specific	0	351	NLAVSQVVHK	_NLAVSQVVHK_.2
802	AACT_HUMAN	P01011	Specific	0	361	AVLDVFEEGTEASAATAVK	_AVLDVFEEGTEASAATAVK_.2
803	AACT_HUMAN	P01011	Specific	0	380	ITLLSALVETR	_ITLLSALVETR_.2
804	AACT_HUMAN	P01011	Specific-N	0	24	HPNSPLDEENLTQENQDR	_HPNSPLDEENLTQENQDR_.3
805	AAGAB_HUMAN	Q6PD74	Specific	0	90	SGLDSVSSWLPLAK	_SGLDSVSSWLPLAK_.2
806	AAK1_HUMAN	Q2M2I8	Specific	0	179	VENILLHDR	_VENILLHDR_.2
807	AAK1_HUMAN	Q2M2I8	Specific	0	616	VGSLTPPSSPK	_VGSLTPPSSPK_.2
808	AAK1_HUMAN	Q2M2I8	Specific	0	372	AGQTQPNPGILPIQPALTPR	_AGQTQPNPGILPIQPALTPR_.3
809	AAK1_HUMAN	Q2M2I8	Specific	0	372	AGQTQPNPGILPIQPALTPR	_AGQTQPNPGILPIQPALTPR_.2
810	AAK1_HUMAN	Q2M2I8	Specific-N	0	271	DGNFTIPDNSR	_DGNFTIPDNSR_.2
811	AAK1_HUMAN	Q2M2I8	Specific	0	179	VENILLHDR	_VENILLHDR_.3
812	AAK1_HUMAN	Q2M2I8	Specific-N	0	572	GQQPQPQPAAAPQPAPAQEPAIQAPVR	_GQQPQPQPAAAPQPAPAQEPAIQAPVR_.3
813	AAK1_HUMAN	Q2M2I8	Specific	0	227	APEMVNLYSGK	_APEMVNLYSGK_.2
814	AAK1_HUMAN	Q2M2I8	Specific-N	0	783	QVPDAPEK	_QVPDAPEK_.2
815	AAK1_HUMAN	Q2M2I8	Specific	0	844	LPSQTESVTSNR	_LPSQTESVTSNR_.2
816	AAK1_HUMAN	Q2M2I8	Specific-N	0	832	LIPGLEPPVPQR	_LIPGLEPPVPQR_.2
817	AAK1_HUMAN	Q2M2I8	Specific	0	353	LTDPIPTTETSIAPR	_LTDPIPTTETSIAPR_.2
818	AAK1_HUMAN	Q2M2I8	Specific	0	913	VAEDEFDPIPVLITK	_VAEDEFDPIPVLITK_.2
819	AAK1_HUMAN	Q2M2I8	Specific	0	131	GGQVVNLMNQR	_GGQVVNLMNQR_.2
820	AAK1_HUMAN	Q2M2I8	Specific-N	0	672	TTTPSGSPR	_TTTPSGSPR_.2
821	AAK1_HUMAN	Q2M2I8	Specific	0	282	YSQDMHCLIR	_YSQDMHC[Carbamidomethyl (C)]LIR_.3
822	AAK1_HUMAN	Q2M2I8	Specific	0	202	FQNPQTEGVNAVEDEIK	_FQNPQTEGVNAVEDEIK_.2
823	AAK1_HUMAN	Q2M2I8	Specific	0	670	SATTTPSGSPR	_SATTTPSGSPR_.2
824	AAK1_HUMAN	Q2M2I8	Specific	0	603	VQTTPPPAVQGQK	_VQTTPPPAVQGQK_.2
825	AAK1_HUMAN	Q2M2I8	Specific	0	936	NSSGSSESSLPNLAR	_NSSGSSESSLPNLAR_.2
826	AAK1_HUMAN	Q2M2I8	Specific-N	0	581	AAPQPAPAQEPAIQAPVR	_AAPQPAPAQEPAIQAPVR_.2
827	AAK1_HUMAN	Q2M2I8	Specific	0	318	ECPIPNVQNSPIPAK	_EC[Carbamidomethyl (C)]PIPNVQNSPIPAK_.2
828	AAK1_HUMAN	Q2M2I8	Specific-N	0	831	SLIPGLEPPVPQR	_SLIPGLEPPVPQR_.2
829	AAK1_HUMAN	Q2M2I8	Specific	1	202	FQNPQTEGVNAVEDEIKK	_FQNPQTEGVNAVEDEIKK_.3
831	AAKB2_HUMAN	O43741	Specific	0	108	SHNDFVAILDLPEGEHQYK	_SHNDFVAILDLPEGEHQYK_.3
832	AAKB2_HUMAN	O43741	Specific	0	89	EVFISGSFNNWSTK	_EVFISGSFNNWSTK_.2
833	AAKG1_HUMAN	P54619	Specific	1	150	IHRLPVIDPESGNTLYILTHK	_IHRLPVIDPESGNTLYILTHK_.4
834	AAKG1_HUMAN	P54619	Specific	0	300	LVVVDENDVVK	_LVVVDENDVVK_.2
835	AAKG1_HUMAN	P54619	Specific	0	153	LPVIDPESGNTLYILTHK	_LPVIDPESGNTLYILTHK_.3
836	AAKG1_HUMAN	P54619	Specific	0	48	LVVFDTSLQVK	_LVVFDTSLQVK_.2
837	AAKG1_HUMAN	P54619	Specific	1	178	LFITEFPKPEFMSK	_LFITEFPKPEFMSK_.3
838	AAKG1_HUMAN	P54619	Specific	0	270	SHYFEGVLK	_SHYFEGVLK_.2
839	AAKG1_HUMAN	P54619	Specific	0	60	AFFALVTNGVR	_AFFALVTNGVR_.2
842	AAMDC_HUMAN	Q9H7C9	Specific	0	94	VLQTEQAVK	_VLQTEQAVK_.2
843	AAMDC_HUMAN	Q9H7C9	Specific	0	77	VPSSTVEYLK	_VPSSTVEYLK_.2
844	AAMDC_HUMAN	Q9H7C9	Specific	0	40	ETGTEHSPGVQPADVK	_ETGTEHSPGVQPADVK_.3
845	AAMDC_HUMAN	Q9H7C9	Specific	0	61	GVQTLVIGR	_GVQTLVIGR_.2
847	AAPK1_HUMAN	Q13131	Specific	0	375	VPFLVAETPR	_VPFLVAETPR_.2
848	AAPK1_HUMAN	Q13131	Specific	0	437	VVNPYYLR	_VVNPYYLR_.2
849	AAPK1_HUMAN	Q13131	Specific	0	24	IGHYILGDTLGVGTFGK	_IGHYILGDTLGVGTFGK_.3
850	AAPK1_HUMAN	Q13131	Specific	0	469	TYLLDFR	_TYLLDFR_.2
851	AAPK2_HUMAN	P54646	Specific	1	118	RLFQQILSAVDYCHR	_RLFQQILSAVDYC[Carbamidomethyl (C)]HR_.3
852	AAPK2_HUMAN	P54646	Specific	0	412	PYDIMAEVYR	_PYDIMAEVYR_.2
853	AAPK2_HUMAN	P54646	Specific	0	228	GGVFYIPEYLNR	_GGVFYIPEYLNR_.2
854	AASD1_HUMAN	Q9BTE6	Specific	0	187	GLPDDHAGPIR	_GLPDDHAGPIR_.3
855	AASD1_HUMAN	Q9BTE6	Specific	0	306	NSPDWGGVVILHR	_NSPDWGGVVILHR_.3
856	AASD1_HUMAN	Q9BTE6	Specific	0	236	TNLIFLSGNR	_TNLIFLSGNR_.2
857	AASD1_HUMAN	Q9BTE6	Specific	1	75	RGEQADHFTQTPLDPGSQVLVR	_RGEQADHFTQTPLDPGSQVLVR_.3
859	AATC_HUMAN	P17174	Specific-C	0	131	NTPVYVSSPTWENHNAVF	_NTPVYVSSPTWENHNAVF_.2
860	AATC_HUMAN	P17174	Specific-N	0	106	SLGGTGALR	_SLGGTGALR_.2
861	AATC_HUMAN	P17174	Specific	0	379	HIYLLPSGR	_HIYLLPSGR_.2
862	AATC_HUMAN	P17174	Specific	0	208	QIASVMK	_QIASVMK_.2
863	AATC_HUMAN	P17174	Specific	0	43	TDDCHPWVLPVVK	_TDDC[Carbamidomethyl (C)]HPWVLPVVK_.2
864	AATC_HUMAN	P17174	Specific-N	0	5	SVFAEVPQAQPVLVFK	_SVFAEVPQAQPVLVFK_.2
865	AATC_HUMAN	P17174	Specific	0	115	IGADFLAR	_IGADFLAR_.1
866	AATC_HUMAN	P17174	Specific-N	1	24	DFREDPDPR	_DFREDPDPR_.2
867	AATC_HUMAN	P17174	Specific-N	0	193	AHNPTGIDPTPEQWK	_AHNPTGIDPTPEQWK_.3
868	AATC_HUMAN	P17174	Specific	0	208	QIASVMK	_QIASVMK_.1
869	AATC_HUMAN	P17174	Specific	0	260	NFGLYNER	_NFGLYNER_.2
870	AATC_HUMAN	P17174	Specific-N	0	3	PPSVFAEVPQAQPVLVFK	_PPSVFAEVPQAQPVLVFK_.2
871	AATC_HUMAN	P17174	Specific-C	0	347	TPGTWNHITDQIGMF	_TPGTWNHITDQIGMF_.2
872	AATC_HUMAN	P17174	Specific	0	397	NLDYVATSIHEAVTK	_NLDYVATSIHEAVTK_.3
873	AATC_HUMAN	P17174	Specific	0	294	ITWSNPPAQGAR	_ITWSNPPAQGAR_.2
874	AATC_HUMAN	P17174	Specific-N	0	309	STLSNPELFEEWTGNVK	_STLSNPELFEEWTGNVK_.2
875	AATC_HUMAN	P17174	Specific	1	100	RVGGVQSLGGTGALR	_RVGGVQSLGGTGALR_.2
876	AATC_HUMAN	P17174	Specific-N	1	42	RTDDCHPWVLPVVK	_RTDDC[Carbamidomethyl (C)]HPWVLPVVK_.3
877	AATC_HUMAN	P17174	Specific-C	0	131	NTPVYVSSPTWENHNAVFS	_NTPVYVSSPTWENHNAVFS_.2
878	AATC_HUMAN	P17174	Specific	0	370	QVEYLVNEK	_QVEYLVNEK_.2
879	AATC_HUMAN	P17174	Specific	1	268	VGNLTVVGKEPESILQVLSQMEK	_VGNLTVVGKEPESILQVLSQM[Oxidation (M)]EK_.3
880	AATC_HUMAN	P17174	Specific	1	27	EDPDPRK	_EDPDPRK_.2
881	AATC_HUMAN	P17174	Specific-N	0	193	AHNPTGIDPTPEQWK	_AHNPTGIDPTPEQWK_.2
882	AATC_HUMAN	P17174	Specific	0	115	IGADFLAR	_IGADFLAR_.2
883	AATC_HUMAN	P17174	Specific-N	0	296	WSNPPAQGAR	_WSNPPAQGAR_.2
884	AATC_HUMAN	P17174	Specific-N	0	8	AEVPQAQPVLVFK	_AEVPQAQPVLVFK_.2
885	AATC_HUMAN	P17174	Specific	0	243	YFVSEGFEFFCAQSFSK	_YFVSEGFEFFC[Carbamidomethyl (C)]AQSFSK_.2
886	AATC_HUMAN	P17174	Specific	0	306	IVASTLSNPELFEEWTGNVK	_IVASTLSNPELFEEWTGNVK_.3
887	AATC_HUMAN	P17174	Specific	0	34	VNLGVGAYR	_VNLGVGAYR_.2
888	AATC_HUMAN	P17174	Specific	0	43	TDDCHPWVLPVVK	_TDDC[Carbamidomethyl (C)]HPWVLPVVK_.3
889	AATC_HUMAN	P17174	Specific	1	100	RVGGVQSLGGTGALR	_RVGGVQSLGGTGALR_.3
890	AATC_HUMAN	P17174	Specific	0	131	NTPVYVSSPTWENHNAVFSAAGFK	_NTPVYVSSPTWENHNAVFSAAGFK_.3
891	AATC_HUMAN	P17174	Specific	0	277	EPESILQVLSQMEK	_EPESILQVLSQMEK_.2
892	AATC_HUMAN	P17174	Specific-N	0	89	LGDDSPALK	_LGDDSPALK_.1
893	AATC_HUMAN	P17174	Specific-N	0	405	IHEAVTK	_IHEAVTK_.2
894	AATC_HUMAN	P17174	Specific	0	347	TPGTWNHITDQIGMFSFTGLNPK	_TPGTWNHITDQIGM[Oxidation (M)]FSFTGLNPK_.3
895	AATC_HUMAN	P17174	Specific-N	0	2	APPSVFAEVPQAQPVLVFK	_APPSVFAEVPQAQPVLVFK_.2
896	AATC_HUMAN	P17174	Specific-C	1	33	KVNLGVGAY	_KVNLGVGAY_.2
897	AATC_HUMAN	P17174	Specific-C	1	33	KVNLGVGAY	_KVNLGVGAY_.1
898	AATC_HUMAN	P17174	Specific-N	0	4	PSVFAEVPQAQPVLVFK	_PSVFAEVPQAQPVLVFK_.2
899	AATC_HUMAN	P17174	Specific	1	33	KVNLGVGAYR	_KVNLGVGAYR_.3
900	AATC_HUMAN	P17174	Specific-N	0	310	TLSNPELFEEWTGNVK	_TLSNPELFEEWTGNVK_.2
901	AATC_HUMAN	P17174	Specific-N	0	404	SIHEAVTK	_SIHEAVTK_.2
902	AATC_HUMAN	P17174	Specific	1	340	ARLEALK	_ARLEALK_.2
903	AATC_HUMAN	P17174	Specific	0	379	HIYLLPSGR	_HIYLLPSGR_.3
904	AATC_HUMAN	P17174	Specific-N	0	88	ALGDDSPALK	_ALGDDSPALK_.2
905	AATC_HUMAN	P17174	Specific	1	33	KVNLGVGAYR	_KVNLGVGAYR_.2
906	AATC_HUMAN	P17174	Specific-N	0	312	SNPELFEEWTGNVK	_SNPELFEEWTGNVK_.2
907	AATC_HUMAN	P17174	Specific	0	388	INVSGLTTK	_INVSGLTTK_.2
908	AATC_HUMAN	P17174	Specific	0	123	WYNGTNNK	_WYNGTNNK_.2
909	AATC_HUMAN	P17174	Specific	0	397	NLDYVATSIHEAVTK	_NLDYVATSIHEAVTK_.2
910	AATC_HUMAN	P17174	Specific-N	1	160	RYWDAEK	_RYWDAEK_.2
911	AATC_HUMAN	P17174	Specific-N	0	362	SFTGLNPK	_SFTGLNPK_.2
912	AATC_HUMAN	P17174	Specific-C	0	131	NTPVYVSSPTWENHNAVFSAA	_NTPVYVSSPTWENHNAVFSAA_.2
913	AATC_HUMAN	P17174	Specific-N	1	42	RTDDCHPWVLPVVK	_RTDDC[Carbamidomethyl (C)]HPWVLPVVK_.2
914	AATC_HUMAN	P17174	Specific	0	101	VGGVQSLGGTGALR	_VGGVQSLGGTGALR_.2
915	AATC_HUMAN	P17174	Specific	0	268	VGNLTVVGK	_VGNLTVVGK_.2
916	AATC_HUMAN	P17174	Specific-C	1	21	LTADFREDPD	_LTADFREDPD_.2
917	AATC_HUMAN	P17174	Specific-N	0	2	APPSVFAEVPQAQPVLVFK	_APPSVFAEVPQAQPVLVFK_.3
918	AATC_HUMAN	P17174	Specific-C	0	34	VNLGVGAY	_VNLGVGAY_.1
919	AATC_HUMAN	P17174	Specific	0	87	LALGDDSPALK	_LALGDDSPALK_.2
920	AATC_HUMAN	P17174	Specific	1	161	YWDAEKR	_YWDAEKR_.2
921	AATC_HUMAN	P17174	Specific	0	306	IVASTLSNPELFEEWTGNVK	_IVASTLSNPELFEEWTGNVK_.2
922	AATC_HUMAN	P17174	Specific-N	0	308	ASTLSNPELFEEWTGNVK	_ASTLSNPELFEEWTGNVK_.2
923	AATM_HUMAN	P00505	Specific-N	1	383	FTGLKPEQVER	_FTGLKPEQVER_.2
924	AATM_HUMAN	P00505	Specific-C	0	95	EYLPIGGLA	_EYLPIGGLA_.1
925	AATM_HUMAN	P00505	Specific-N	0	328	AAILNTPDLR	_AAILNTPDLR_.2
926	AATM_HUMAN	P00505	Specific	0	160	PTWGNHTPIFR	_PTWGNHTPIFR_.2
927	AATM_HUMAN	P00505	Specific	0	140	IGASFLQR	_IGASFLQR_.1
928	AATM_HUMAN	P00505	Specific-N	0	162	WGNHTPIFR	_WGNHTPIFR_.2
929	AATM_HUMAN	P00505	Specific	0	408	ISVAGVTSSNVGYLAHAIHQVTK	_ISVAGVTSSNVGYLAHAIHQVTK_.3
930	AATM_HUMAN	P00505	Specific-N	0	188	GFDFTGAVEDISK	_GFDFTGAVEDISK_.2
931	AATM_HUMAN	P00505	Specific	1	60	MNLGVGAYRDDNGK	_MNLGVGAYRDDNGK_.2
932	AATM_HUMAN	P00505	Specific	1	201	IPEQSVLLLHACAHNPTGVDPRPEQWK	_IPEQSVLLLHAC[Carbamidomethyl (C)]AHNPTGVDPRPEQWK_.3
933	AATM_HUMAN	P00505	Specific	0	288	VGAFTMVCK	_VGAFTMVC[Carbamidomethyl (C)]K_.1
934	AATM_HUMAN	P00505	Specific-N	0	423	HAIHQVTK	_HAIHQVTK_.2
935	AATM_HUMAN	P00505	Specific	0	95	EYLPIGGLAEFCK	_EYLPIGGLAEFC[Carbamidomethyl (C)]K_.2
936	AATM_HUMAN	P00505	Specific	1	365	EGSTHNWQHITDQIGMFCFTGLKPEQVER	_EGSTHNWQHITDQIGMFC[Carbamidomethyl (C)]FTGLKPEQVER_.4
937	AATM_HUMAN	P00505	Specific-N	0	109	SAELALGENSEVLK	_SAELALGENSEVLK_.2
938	AATM_HUMAN	P00505	Specific	1	310	ILIRPMYSNPPLNGAR	_ILIRPM[Oxidation (M)]YSNPPLNGAR_.3
939	AATM_HUMAN	P00505	Specific	0	60	MNLGVGAYR	_MNLGVGAYR_.2
940	AATM_HUMAN	P00505	Specific	0	397	EFSIYMTK	_EFSIYMTK_.2
941	AATM_HUMAN	P00505	Specific	1	310	ILIRPMYSNPPLNGAR	_ILIRPMYSNPPLNGAR_.2
942	AATM_HUMAN	P00505	Specific	1	228	EIATVVKK	_EIATVVKK_.2
943	AATM_HUMAN	P00505	Specific-C	1	95	EYLPIGGLAEFCKA	_EYLPIGGLAEFC[Carbamidomethyl (C)]KA_.2
944	AATM_HUMAN	P00505	Specific-C	0	365	EGSTHNWQHITDQIGMF	_EGSTHNWQHITDQIGMF_.3
945	AATM_HUMAN	P00505	Specific-N	0	316	YSNPPLNGAR	_YSNPPLNGAR_.2
946	AATM_HUMAN	P00505	Specific	1	201	IPEQSVLLLHACAHNPTGVDPRPEQWK	_IPEQSVLLLHAC[Carbamidomethyl (C)]AHNPTGVDPRPEQWK_.4
947	AATM_HUMAN	P00505	Specific	0	263	HFIEQGINVCLCQSYAK	_HFIEQGINVC[Carbamidomethyl (C)]LC[Carbamidomethyl (C)]QSYAK_.2
948	AATM_HUMAN	P00505	Specific	0	228	EIATVVK	_EIATVVK_.1
949	AATM_HUMAN	P00505	Specific-N	1	327	AAAILNTPDLRK	_AAAILNTPDLRK_.2
950	AATM_HUMAN	P00505	Specific-C	0	95	EYLPIGGL	_EYLPIGGL_.1
951	AATM_HUMAN	P00505	Specific-C	0	201	IPEQSVLLLHAC	_IPEQSVLLLHAC[Carbamidomethyl (C)]_.2
952	AATM_HUMAN	P00505	Specific	0	280	NMGLYGER	_NMGLYGER_.2
953	AATM_HUMAN	P00505	Specific-N	1	213	AHNPTGVDPRPEQWK	_AHNPTGVDPRPEQWK_.4
954	AATM_HUMAN	P00505	Specific-N	0	161	TWGNHTPIFR	_TWGNHTPIFR_.2
955	AATM_HUMAN	P00505	Specific	1	82	KAEAQIAAK	_KAEAQIAAK_.2
956	AATM_HUMAN	P00505	Specific-C	0	201	IPEQSVLLLH	_IPEQSVLLLH_.2
957	AATM_HUMAN	P00505	Specific-C	0	408	ISVAGVTSSNVGYLAH	_ISVAGVTSSNVGYLAH_.2
958	AATM_HUMAN	P00505	Specific	0	140	IGASFLQR	_IGASFLQR_.2
959	AATM_HUMAN	P00505	Specific-C	0	201	IPEQSVLLLHA	_IPEQSVLLLHA_.2
960	AATM_HUMAN	P00505	Specific-N	1	328	AAILNTPDLRK	_AAILNTPDLRK_.2
961	AATM_HUMAN	P00505	Specific	0	263	HFIEQGINVCLCQSYAK	_HFIEQGINVC[Carbamidomethyl (C)]LC[Carbamidomethyl (C)]QSYAK_.3
962	AATM_HUMAN	P00505	Specific	0	74	PYVLPSVR	_PYVLPSVR_.2
963	AATM_HUMAN	P00505	Specific-C	0	201	IPEQSVLLL	_IPEQSVLLL_.1
964	AATM_HUMAN	P00505	Specific-N	0	245	AYQGFASGDGDK	_AYQGFASGDGDK_.2
965	AATM_HUMAN	P00505	Specific	0	339	QWLQEVK	_QWLQEVK_.2
966	AATM_HUMAN	P00505	Specific	0	160	PTWGNHTPIFR	_PTWGNHTPIFR_.3
967	AATM_HUMAN	P00505	Specific	0	186	TCGFDFTGAVEDISK	_TC[Carbamidomethyl (C)]GFDFTGAVEDISK_.2
968	AATM_HUMAN	P00505	Specific	2	60	MNLGVGAYRDDNGKPYVLPSVR	_MNLGVGAYRDDNGKPYVLPSVR_.3
969	AATM_HUMAN	P00505	Specific	0	288	VGAFTMVCK	_VGAFTMVC[Carbamidomethyl (C)]K_.2
970	AATM_HUMAN	P00505	Specific	0	108	ASAELALGENSEVLK	_ASAELALGENSEVLK_.2
971	AATM_HUMAN	P00505	Specific-C	0	365	EGSTHNWQHITDQIGMF	_EGSTHNWQHITDQIGMF_.2
972	AATM_HUMAN	P00505	Specific	0	126	FVTVQTISGTGALR	_FVTVQTISGTGALR_.3
973	AATM_HUMAN	P00505	Specific	2	60	MNLGVGAYRDDNGKPYVLPSVR	_MNLGVGAYRDDNGKPYVLPSVR_.4
974	AATM_HUMAN	P00505	Specific	0	326	IAAAILNTPDLR	_IAAAILNTPDLR_.2
975	AATM_HUMAN	P00505	Specific-N	1	328	AAILNTPDLRK	_AAILNTPDLRK_.3
976	AATM_HUMAN	P00505	Specific-N	1	213	AHNPTGVDPRPEQWK	_AHNPTGVDPRPEQWK_.3
977	AATM_HUMAN	P00505	Specific	1	326	IAAAILNTPDLRK	_IAAAILNTPDLRK_.2
978	AATM_HUMAN	P00505	Specific	1	310	ILIRPMYSNPPLNGAR	_ILIRPMYSNPPLNGAR_.3
979	AATM_HUMAN	P00505	Specific-N	1	213	AHNPTGVDPRPEQWK	_AHNPTGVDPRPEQWK_.2
980	AATM_HUMAN	P00505	Specific-N	0	330	ILNTPDLR	_ILNTPDLR_.2
981	AATM_HUMAN	P00505	Specific	0	356	TQLVSNLK	_TQLVSNLK_.2
982	AATM_HUMAN	P00505	Specific	1	303	RVESQLK	_RVESQLK_.2
983	AATM_HUMAN	P00505	Specific	0	339	QWLQEVK	_QWLQEVK_.1
984	AATM_HUMAN	P00505	Specific-N	1	107	KASAELALGENSEVLK	_KASAELALGENSEVLK_.2
985	AATM_HUMAN	P00505	Specific-N	2	68	RDDNGKPYVLPSVR	_RDDNGKPYVLPSVR_.3
986	AATM_HUMAN	P00505	Specific	0	171	DAGMQLQGYR	_DAGM[Oxidation (M)]QLQGYR_.2
987	AATM_HUMAN	P00505	Specific	0	408	ISVAGVTSSNVGYLAHAIHQVTK	_ISVAGVTSSNVGYLAHAIHQVTK_.4
988	AATM_HUMAN	P00505	Specific-C	0	263	HFIEQGINVC	_HFIEQGINVC[Carbamidomethyl (C)]_.2
989	AATM_HUMAN	P00505	Specific	1	69	DDNGKPYVLPSVR	_DDNGKPYVLPSVR_.3
990	AATM_HUMAN	P00505	Specific	1	356	TQLVSNLKK	_TQLVSNLKK_.2
991	AATM_HUMAN	P00505	Specific	1	326	IAAAILNTPDLRK	_IAAAILNTPDLRK_.3
992	AATM_HUMAN	P00505	Specific-N	1	382	CFTGLKPEQVER	_C[Carbamidomethyl (C)]FTGLKPEQVER_.3
993	AATM_HUMAN	P00505	Specific-C	0	60	MNLGVGAY	_MNLGVGAY_.1
994	AATM_HUMAN	P00505	Specific-N	0	110	AELALGENSEVLK	_AELALGENSEVLK_.2
995	AATM_HUMAN	P00505	Specific	1	69	DDNGKPYVLPSVR	_DDNGKPYVLPSVR_.2
996	AATM_HUMAN	P00505	Specific-N	0	128	TVQTISGTGALR	_TVQTISGTGALR_.2
997	AATM_HUMAN	P00505	Specific	1	59	KMNLGVGAYR	_KMNLGVGAYR_.3
998	AATM_HUMAN	P00505	Specific-N	1	382	CFTGLKPEQVER	_C[Carbamidomethyl (C)]FTGLKPEQVER_.2
999	AATM_HUMAN	P00505	Specific	0	74	PYVLPSVR	_PYVLPSVR_.1
1000	AATM_HUMAN	P00505	Specific-C	0	201	IPEQSVLLL	_IPEQSVLLL_.2
1001	AATM_HUMAN	P00505	Specific-N	0	112	LALGENSEVLK	_LALGENSEVLK_.2
1002	AATM_HUMAN	P00505	Specific-N	0	131	TISGTGALR	_TISGTGALR_.2
1003	AATM_HUMAN	P00505	Specific-N	0	424	AIHQVTK	_AIHQVTK_.2
1004	AATM_HUMAN	P00505	Specific	1	365	EGSTHNWQHITDQIGMFCFTGLKPEQVER	_EGSTHNWQHITDQIGMFC[Carbamidomethyl (C)]FTGLKPEQVER_.5
1005	AATM_HUMAN	P00505	Specific	0	171	DAGMQLQGYR	_DAGMQLQGYR_.1
1006	AATM_HUMAN	P00505	Specific-N	1	355	RTQLVSNLK	_RTQLVSNLK_.2
1007	AATM_HUMAN	P00505	Specific	1	60	MNLGVGAYRDDNGK	_MNLGVGAYRDDNGK_.3
1008	AATM_HUMAN	P00505	Specific	0	228	EIATVVK	_EIATVVK_.2
1009	AATM_HUMAN	P00505	Specific	0	171	DAGMQLQGYR	_DAGMQLQGYR_.2
1010	AATM_HUMAN	P00505	Specific-C	0	408	ISVAGVTSSNVGYLAHA	_ISVAGVTSSNVGYLAHA_.2
1011	AATM_HUMAN	P00505	Specific-N	0	414	TSSNVGYLAHAIHQVTK	_TSSNVGYLAHAIHQVTK_.2
1012	AATM_HUMAN	P00505	Specific	1	59	KMNLGVGAYR	_KMNLGVGAYR_.2
1013	AATM_HUMAN	P00505	Specific	0	126	FVTVQTISGTGALR	_FVTVQTISGTGALR_.2
1014	AB17B_HUMAN	Q5VST6	Specific	1	157	YGIRPENVIIYGQSIGTVPSVDLAAR	_YGIRPENVIIYGQSIGTVPSVDLAAR_.3
1015	AB17B_HUMAN	Q5VST6	Specific	0	54	ADWQYSSR	_ADWQYSSR_.2
1016	AB17B_HUMAN	Q5VST6	Specific	0	208	TYCFDAFPNIDK	_TYC[Carbamidomethyl (C)]FDAFPNIDK_.2
1017	AB17B_HUMAN	Q5VST6	Specific	0	183	YESAAVILHSPLTSGMR	_YESAAVILHSPLTSGMR_.3
1019	ABCA2_HUMAN	Q9BZC7	Specific	0	1260	HVASCLLVSDTSTELSYILPSEAAK	_HVASC[Carbamidomethyl (C)]LLVSDTSTELSYILPSEAAK_.3
1020	ABCA2_HUMAN	Q9BZC7	Specific	0	1519	LSPDASPQQLVSTFR	_LSPDASPQQLVSTFR_.2
1021	ABCA2_HUMAN	Q9BZC7	Specific	0	144	STVSSFSLDSVAR	_STVSSFSLDSVAR_.2
1022	ABCA2_HUMAN	Q9BZC7	Specific	0	422	TIEPEALR	_TIEPEALR_.2
1023	ABCA8_HUMAN	O94911	Specific	0	706	LIYTLPLER	_LIYTLPLER_.2
1024	ABCA8_HUMAN	O94911	Specific	0	559	LTGVCPQSNVQFDFLTVR	_LTGVC[Carbamidomethyl (C)]PQSNVQFDFLTVR_.2
1025	ABCA8_HUMAN	O94911	Specific	1	1295	VITGDTKPTAGQVLLK	_VITGDTKPTAGQVLLK_.3
1026	ABCA8_HUMAN	O94911	Specific	1	431	RPPLFFLK	_RPPLFFLK_.2
1027	ABCA8_HUMAN	O94911	Specific	0	1481	NLAQVEPLHAEILR	_NLAQVEPLHAEILR_.3
1028	ABCB7_HUMAN	O75027	Specific	0	201	AGAAFFNEVR	_AGAAFFNEVR_.2
1029	ABCB7_HUMAN	O75027	Specific	0	584	LAGLHDAILR	_LAGLHDAILR_.2
1030	ABCB7_HUMAN	O75027	Specific	0	140	VAISLGFLGGAK	_VAISLGFLGGAK_.2
1031	ABCB8_HUMAN	Q9NUT2	Specific	0	514	TTVASLLER	_TTVASLLER_.2
1032	ABCB8_HUMAN	Q9NUT2	Specific	0	540	TLDPSWLR	_TLDPSWLR_.2
1033	ABCB8_HUMAN	Q9NUT2	Specific	0	502	IVALVGQSGGGK	_IVALVGQSGGGK_.2
1034	ABCB9_HUMAN	Q9NP78	Specific	0	546	SSCVNILENFYPLEGGR	_SSC[Carbamidomethyl (C)]VNILENFYPLEGGR_.2
1035	ABCB9_HUMAN	Q9NP78	Specific	0	581	VISLVSQEPVLFAR	_VISLVSQEPVLFAR_.2
1036	ABCBA_HUMAN	Q9NRK6	Specific	0	249	TSLFSSILR	_TSLFSSILR_.2
1038	ABCD3_HUMAN	P28288	Specific	0	544	EYLDNVQLGHILER	_EYLDNVQLGHILER_.3
1039	ABCD3_HUMAN	P28288	Specific	0	391	ITELMQVLK	_ITELMQVLK_.2
1040	ABCD3_HUMAN	P28288	Specific	0	348	STHSELLEDYYQSGR	_STHSELLEDYYQSGR_.2
1041	ABCD3_HUMAN	P28288	Specific	0	182	IANPDQLLTQDVEK	_IANPDQLLTQDVEK_.2
1042	ABCD3_HUMAN	P28288	Specific	0	299	LVEHLHNFILFR	_LVEHLHNFILFR_.3
1043	ABCD3_HUMAN	P28288	Specific	0	299	LVEHLHNFILFR	_LVEHLHNFILFR_.4
1044	ABCD3_HUMAN	P28288	Specific	0	384	LAGFTAR	_LAGFTAR_.2
1045	ABCE1_HUMAN	P61221	Specific	0	558	FLSQLEITFR	_FLSQLEITFR_.2
1046	ABCE1_HUMAN	P61221	Specific	0	159	ILEDDLK	_ILEDDLK_.2
1047	ABCE1_HUMAN	P61221	Specific	2	396	LKPDEGGEVPVLNVSYKPQK	_LKPDEGGEVPVLNVSYKPQK_.3
1048	ABCE1_HUMAN	P61221	Specific	0	225	FACAVVCIQK	_FAC[Carbamidomethyl (C)]AVVC[Carbamidomethyl (C)]IQK_.2
1049	ABCE1_HUMAN	P61221	Specific	0	213	NVEDLSGGELQR	_NVEDLSGGELQR_.2
1050	ABCE1_HUMAN	P61221	Specific	0	532	VIVFDGVPSK	_VIVFDGVPSK_.2
1051	ABCF1_HUMAN	Q8NE71	Specific-N	1	197	DNEEEDKEEEIIK	_DNEEEDKEEEIIK_.2
1052	ABCF1_HUMAN	Q8NE71	Specific	0	665	STLLLLLTGK	_STLLLLLTGK_.2
1053	ABCF1_HUMAN	Q8NE71	Specific	0	790	GAVIVVSHDAR	_GAVIVVSHDAR_.2
1054	ABCF2_HUMAN	Q9UG63	Specific	0	442	LLTGELLPTDGMIR	_LLTGELLPTDGMIR_.2
1055	ABCF2_HUMAN	Q9UG63	Specific	0	135	EVPIPEHIDIYHLTR	_EVPIPEHIDIYHLTR_.3
1056	ABCF2_HUMAN	Q9UG63	Specific	0	594	WPGDILAYK	_WPGDILAYK_.2
1057	ABCF2_HUMAN	Q9UG63	Specific	0	391	IPPPVIMVQNVSFK	_IPPPVIMVQNVSFK_.2
1058	ABCF3_HUMAN	Q9NUQ8	Specific	0	537	LLLGDLAPVR	_LLLGDLAPVR_.2
1060	ABD12_HUMAN	Q8N2K0	Specific	1	263	ETPPDALILESPFTNIREEAK	_ETPPDALILESPFTNIREEAK_.3
1061	ABD12_HUMAN	Q8N2K0	Specific	0	359	VQFVPFHSDLGYR	_VQFVPFHSDLGYR_.3
1062	ABD12_HUMAN	Q8N2K0	Specific	0	359	VQFVPFHSDLGYR	_VQFVPFHSDLGYR_.2
1063	ABD12_HUMAN	Q8N2K0	Specific	0	312	FANDENVK	_FANDENVK_.2
1064	ABD12_HUMAN	Q8N2K0	Specific	0	207	GWGDSVGTPSER	_GWGDSVGTPSER_.2
1065	ABD12_HUMAN	Q8N2K0	Specific	0	235	SGDNPVYIWGHSLGTGVATNLVR	_SGDNPVYIWGHSLGTGVATNLVR_.3
1066	ABD12_HUMAN	Q8N2K0	Specific	0	100	LIFLNFVR	_LIFLNFVR_.2
1067	ABD12_HUMAN	Q8N2K0	Specific	0	108	VPYFIDLK	_VPYFIDLK_.2
1068	ABD12_HUMAN	Q8N2K0	Specific	0	42	LTGPAAAEPR	_LTGPAAAEPR_.2
1069	ABD12_HUMAN	Q8N2K0	Specific	0	192	VLSSLGYHVVTFDYR	_VLSSLGYHVVTFDYR_.3
1070	ABD12_HUMAN	Q8N2K0	Specific	0	192	VLSSLGYHVVTFDYR	_VLSSLGYHVVTFDYR_.2
1071	ABD12_HUMAN	Q8N2K0	Specific	0	284	SHPFSVIYR	_SHPFSVIYR_.2
1072	ABD12_HUMAN	Q8N2K0	Specific	0	344	LYSIAAPAR	_LYSIAAPAR_.2
1073	ABHD6_HUMAN	Q9BV23	Specific	0	224	VPQQILQGLVDVR	_VPQQILQGLVDVR_.2
1074	ABHD6_HUMAN	Q9BV23	Specific	1	222	FKVPQQILQGLVDVR	_FKVPQQILQGLVDVR_.2
1075	ABHD6_HUMAN	Q9BV23	Specific	1	222	FKVPQQILQGLVDVR	_FKVPQQILQGLVDVR_.3
1076	ABHD6_HUMAN	Q9BV23	Specific	0	246	LFLEIVSEK	_LFLEIVSEK_.2
1077	ABHD6_HUMAN	Q9BV23	Specific	0	268	VPTQIIWGK	_VPTQIIWGK_.2
1078	ABHD6_HUMAN	Q9BV23	Specific	0	237	IPHNNFYR	_IPHNNFYR_.3
1079	ABHDA_HUMAN	Q9NUJ1	Specific-N	0	231	LHSPIPVNCPIR	_LHSPIPVNC[Carbamidomethyl (C)]PIR_.3
1080	ABHDA_HUMAN	Q9NUJ1	Specific	0	93	ALAIEEFCK	_ALAIEEFC[Carbamidomethyl (C)]K_.2
1081	ABHDA_HUMAN	Q9NUJ1	Specific	0	169	VVALIGVATAADTLVTK	_VVALIGVATAADTLVTK_.3
1082	ABHDA_HUMAN	Q9NUJ1	Specific	0	209	YSEEGVYNVQYSFIK	_YSEEGVYNVQYSFIK_.2
1083	ABHDA_HUMAN	Q9NUJ1	Specific	2	53	TSLSFLNRPDLPNLAYKK	_TSLSFLNRPDLPNLAYKK_.3
1084	ABHDA_HUMAN	Q9NUJ1	Specific	1	264	VLSTDVDVILRK	_VLSTDVDVILRK_.3
1085	ABHDA_HUMAN	Q9NUJ1	Specific	1	186	FNQLPVELKK	_FNQLPVELKK_.3
1086	ABHDA_HUMAN	Q9NUJ1	Specific	0	110	FDYSGVGSSDGNSEESTLGK	_FDYSGVGSSDGNSEESTLGK_.2
1087	ABHDA_HUMAN	Q9NUJ1	Specific	0	224	EAEHHCLLHSPIPVNCPIR	_EAEHHC[Carbamidomethyl (C)]LLHSPIPVNC[Carbamidomethyl (C)]PIR_.4
1088	ABHDA_HUMAN	Q9NUJ1	Specific-N	0	289	LLVYTIDDLIDK	_LLVYTIDDLIDK_.2
1089	ABHDA_HUMAN	Q9NUJ1	Specific	0	264	VLSTDVDVILR	_VLSTDVDVILR_.2
1090	ABHDA_HUMAN	Q9NUJ1	Specific	1	53	TSLSFLNRPDLPNLAYK	_TSLSFLNRPDLPNLAYK_.3
1091	ABHDA_HUMAN	Q9NUJ1	Specific	0	169	VVALIGVATAADTLVTK	_VVALIGVATAADTLVTK_.2
1092	ABHDA_HUMAN	Q9NUJ1	Specific	0	201	GVWSMPSK	_GVWSMPSK_.2
1093	ABHDA_HUMAN	Q9NUJ1	Specific	1	53	TSLSFLNRPDLPNLAYK	_TSLSFLNRPDLPNLAYK_.2
1094	ABHDA_HUMAN	Q9NUJ1	Specific	1	264	VLSTDVDVILRK	_VLSTDVDVILRK_.2
1095	ABHDA_HUMAN	Q9NUJ1	Specific	1	186	FNQLPVELKK	_FNQLPVELKK_.2
1096	ABHDA_HUMAN	Q9NUJ1	Specific	0	186	FNQLPVELK	_FNQLPVELK_.2
1097	ABHDA_HUMAN	Q9NUJ1	Specific-N	0	291	VYTIDDLIDK	_VYTIDDLIDK_.2
1098	ABHDA_HUMAN	Q9NUJ1	Specific	0	249	DDIVPWHTSMQVADR	_DDIVPWHTSMQVADR_.3
1099	ABHDA_HUMAN	Q9NUJ1	Specific	0	224	EAEHHCLLHSPIPVNCPIR	_EAEHHC[Carbamidomethyl (C)]LLHSPIPVNC[Carbamidomethyl (C)]PIR_.3
1100	ABHDA_HUMAN	Q9NUJ1	Specific-N	2	52	KTSLSFLNRPDLPNLAYK	_KTSLSFLNRPDLPNLAYK_.3
1101	ABHDB_HUMAN	Q8NFV4	Specific	1	46	GGAEPRPLPLSYR	_GGAEPRPLPLSYR_.3
1102	ABHDB_HUMAN	Q8NFV4	Specific	0	234	VNLDALTQHLDK	_VNLDALTQHLDK_.2
1103	ABHDB_HUMAN	Q8NFV4	Specific	0	186	AINIADELPR	_AINIADELPR_.2
1104	ABHDB_HUMAN	Q8NFV4	Specific	0	246	ILAFPQR	_ILAFPQR_.2
1105	ABHDB_HUMAN	Q8NFV4	Specific	1	146	TAMLLALQRPELVER	_TAMLLALQRPELVER_.3
1106	ABHDB_HUMAN	Q8NFV4	Specific	0	88	ILAQQTGR	_ILAQQTGR_.2
1107	ABHDB_HUMAN	Q8NFV4	Specific	0	201	LADEQLSSVIQDMAVR	_LADEQLSSVIQDMAVR_.2
1108	ABHEB_HUMAN	Q96IU4	Specific	0	64	AVAIDLPGLGHSK	_AVAIDLPGLGHSK_.3
1109	ABHEB_HUMAN	Q96IU4	Specific	0	33	FSVLLLHGIR	_FSVLLLHGIR_.3
1110	ABHEB_HUMAN	Q96IU4	Specific	0	57	LAQAGYR	_LAQAGYR_.2
1111	ABHEB_HUMAN	Q96IU4	Specific	0	9	EGTIQVQGQALFFR	_EGTIQVQGQALFFR_.2
1112	ABHEB_HUMAN	Q96IU4	Specific	0	33	FSVLLLHGIR	_FSVLLLHGIR_.2
1113	ABHEB_HUMAN	Q96IU4	Specific	0	142	INAANYASVK	_INAANYASVK_.2
1114	ABHEB_HUMAN	Q96IU4	Specific	0	152	TPALIVYGDQDPMGQTSFEHLK	_TPALIVYGDQDPMGQTSFEHLK_.3
1115	ABHEB_HUMAN	Q96IU4	Specific	0	64	AVAIDLPGLGHSK	_AVAIDLPGLGHSK_.2
1116	ABHEB_HUMAN	Q96IU4	Specific	0	43	FSSETWQNLGTLHR	_FSSETWQNLGTLHR_.3
1117	ABHGA_HUMAN	O95870	Specific	0	232	ALMPVLLQGQAR	_ALMPVLLQGQAR_.2
1118	ABHGA_HUMAN	O95870	Specific-N	0	43	SWDTYYQPR	_SWDTYYQPR_.2
1119	ABHGA_HUMAN	O95870	Specific	0	155	SWPVDFHWEEPSSR	_SWPVDFHWEEPSSR_.2
1120	ABHGA_HUMAN	O95870	Specific	0	418	YQGPVLLIR	_YQGPVLLIR_.2
1121	ABHGA_HUMAN	O95870	Specific	0	461	VMAEEGLR	_VMAEEGLR_.2
1122	ABHGA_HUMAN	O95870	Specific	0	119	WTNPQYR	_WTNPQYR_.2
1123	ABHGA_HUMAN	O95870	Specific	0	25	APASVPETPTAVTAPHSSSWDTYYQPR	_APASVPETPTAVTAPHSSSWDTYYQPR_.3
1124	ABHGA_HUMAN	O95870	Specific	0	145	QLANYNFDFR	_QLANYNFDFR_.2
1125	ABHGA_HUMAN	O95870	Specific	0	446	GNDLLLK	_GNDLLLK_.2
1126	ABHGA_HUMAN	O95870	Specific	0	526	QLALFLAR	_QLALFLAR_.2
1127	ABHGA_HUMAN	O95870	Specific	0	155	SWPVDFHWEEPSSR	_SWPVDFHWEEPSSR_.3
1128	ABI1_HUMAN	Q8IZP0	Specific-N	1	2	AELQMLLEEEIPSGKR	_[Acetyl (Protein N-term)]AELQMLLEEEIPSGKR_.2
1129	ABI1_HUMAN	Q8IZP0	Specific	0	108	EIGILTTNK	_EIGILTTNK_.2
1130	ABI1_HUMAN	Q8IZP0	Specific	0	86	MESSINHISQTVDIHK	_MESSINHISQTVDIHK_.3
1131	ABI1_HUMAN	Q8IZP0	Specific-N	0	22	SYQNLTR	_SYQNLTR_.2
1132	ABI1_HUMAN	Q8IZP0	Specific	0	29	VADYCENNYIQATDK	_VADYC[Carbamidomethyl (C)]ENNYIQATDK_.2
1133	ABI1_HUMAN	Q8IZP0	Specific	1	124	IIAPANMERPVR	_IIAPANMERPVR_.3
1134	ABI1_HUMAN	Q8IZP0	Specific	1	139	KPIDYTVLDDVGHGVK	_KPIDYTVLDDVGHGVK_.3
1135	ABI1_HUMAN	Q8IZP0	Specific	0	18	ALIESYQNLTR	_ALIESYQNLTR_.2
1136	ABI1_HUMAN	Q8IZP0	Specific	0	451	VVAIYDYTK	_VVAIYDYTK_.2
1137	ABI1_HUMAN	Q8IZP0	Specific-N	0	431	YNDPYADGDPAWAPK	_YNDPYADGDPAWAPK_.2
1138	ABI1_HUMAN	Q8IZP0	Specific	1	85	RMESSINHISQTVDIHK	_RMESSINHISQTVDIHK_.4
1139	ABI2_HUMAN	Q9NYB9	Specific-N	0	6	MLLEEEIPGGR	_MLLEEEIPGGR_.2
1140	ABI2_HUMAN	Q9NYB9	Specific	1	139	KPIDYTILDDIGHGVK	_KPIDYTILDDIGHGVK_.3
1141	ABI2_HUMAN	Q9NYB9	Specific	0	360	HTPPTIGGSLPYR	_HTPPTIGGSLPYR_.2
1142	ABI2_HUMAN	Q9NYB9	Specific-N	0	435	EYSDPYAEEDPPWAPR	_EYSDPYAEEDPPWAPR_.2
1143	ABI2_HUMAN	Q9NYB9	Specific	1	124	IIAPANLERPVR	_IIAPANLERPVR_.2
1144	ABI2_HUMAN	Q9NYB9	Specific	1	124	IIAPANLERPVR	_IIAPANLERPVR_.3
1145	ABI2_HUMAN	Q9NYB9	Specific	0	18	ALFDSYTNLER	_ALFDSYTNLER_.2
1146	ABI2_HUMAN	Q9NYB9	Specific-N	0	437	SDPYAEEDPPWAPR	_SDPYAEEDPPWAPR_.2
1147	ABI2_HUMAN	Q9NYB9	Specific	0	29	VADYCENNYIQSADK	_VADYC[Carbamidomethyl (C)]ENNYIQSADK_.2
1150	ABLM1_HUMAN	O14639	Specific-N	1	756	SIQEFDRLPLWR	_SIQEFDRLPLWR_.3
1151	ABLM1_HUMAN	O14639	Specific-N	1	82	VAHPQDPHHPSEKPVIHCHK	_VAHPQDPHHPSEKPVIHC[Carbamidomethyl (C)]HK_.4
1152	ABLM1_HUMAN	O14639	Specific	1	586	SSGREEDDEELLR	_SSGREEDDEELLR_.3
1153	ABLM1_HUMAN	O14639	Specific	0	176	TYHPNCFACTICK	_TYHPNC[Carbamidomethyl (C)]FAC[Carbamidomethyl (C)]TIC[Carbamidomethyl (C)]K_.2
1154	ABLM1_HUMAN	O14639	Specific	0	276	DYQGLFGVK	_DYQGLFGVK_.2
1155	ABLM1_HUMAN	O14639	Specific	0	259	VLTGEYISK	_VLTGEYISK_.2
1156	ABLM1_HUMAN	O14639	Specific	0	127	VCGCDLAQGGFFIK	_VC[Carbamidomethyl (C)]GC[Carbamidomethyl (C)]DLAQGGFFIK_.2
1157	ABLM1_HUMAN	O14639	Specific	0	245	QWHLGCFK	_QWHLGC[Carbamidomethyl (C)]FK_.3
1158	ABLM1_HUMAN	O14639	Specific	0	176	TYHPNCFACTICK	_TYHPNC[Carbamidomethyl (C)]FAC[Carbamidomethyl (C)]TIC[Carbamidomethyl (C)]K_.3
1159	ABLM1_HUMAN	O14639	Specific-C	1	394	AIYDIERPDLITYEPF	_AIYDIERPDLITYEPF_.2
1160	ABLM1_HUMAN	O14639	Specific	0	219	ETTFSSNCAGCGR	_ETTFSSNC[Carbamidomethyl (C)]AGC[Carbamidomethyl (C)]GR_.2
1161	ABLM1_HUMAN	O14639	Specific	0	421	QSLGESPR	_QSLGESPR_.2
1162	ABLM1_HUMAN	O14639	Specific-N	0	221	TFSSNCAGCGR	_TFSSNC[Carbamidomethyl (C)]AGC[Carbamidomethyl (C)]GR_.2
1163	ABLM1_HUMAN	O14639	Specific-N	1	759	EFDRLPLWR	_EFDRLPLWR_.3
1164	ABLM1_HUMAN	O14639	Specific	0	268	DGAPYCEK	_DGAPYC[Carbamidomethyl (C)]EK_.2
1165	ABLM1_HUMAN	O14639	Specific-N	0	82	VAHPQDPHHPSEK	_VAHPQDPHHPSEK_.3
1166	ABLM1_HUMAN	O14639	Specific-N	0	328	GSTVWHPDCK	_GSTVWHPDC[Carbamidomethyl (C)]K_.2
1167	ABLM1_HUMAN	O14639	Specific	0	743	HLAPEVFR	_HLAPEVFR_.2
1168	ABLM2_HUMAN	Q6H8Q1	Specific	0	172	HWHLGCFK	_HWHLGC[Carbamidomethyl (C)]FK_.3
1169	ABLM2_HUMAN	Q6H8Q1	Specific	0	195	DGLPYCEADYHAK	_DGLPYC[Carbamidomethyl (C)]EADYHAK_.3
1170	ABLM2_HUMAN	Q6H8Q1	Specific-C	0	576	HLSPEEFQEVFGM	_HLSPEEFQEVFGM_.2
1171	ABLM2_HUMAN	Q6H8Q1	Specific	0	17	SPSTAILCNTCGNVCK	_SPSTAILC[Carbamidomethyl (C)]NTC[Carbamidomethyl (C)]GNVC[Carbamidomethyl (C)]K_.2
1172	ABLM2_HUMAN	Q6H8Q1	Specific	0	152	SCGGCGTEIK	_SC[Carbamidomethyl (C)]GGC[Carbamidomethyl (C)]GTEIK_.2
1173	ABLM2_HUMAN	Q6H8Q1	Specific	0	548	IYPYDSLIVTNR	_IYPYDSLIVTNR_.2
1174	ABLM2_HUMAN	Q6H8Q1	Specific	0	195	DGLPYCEADYHAK	_DGLPYC[Carbamidomethyl (C)]EADYHAK_.2
1175	ABLM2_HUMAN	Q6H8Q1	Specific-N	0	54	GCDLAEGGFFVR	_GC[Carbamidomethyl (C)]DLAEGGFFVR_.2
1176	ABLM2_HUMAN	Q6H8Q1	Specific	0	101	TYHPDCFVCAVCR	_TYHPDC[Carbamidomethyl (C)]FVC[Carbamidomethyl (C)]AVC[Carbamidomethyl (C)]R_.2
1177	ABLM2_HUMAN	Q6H8Q1	Specific	0	186	LLNAEYISK	_LLNAEYISK_.2
1178	ABLM2_HUMAN	Q6H8Q1	Specific	0	278	TSSESIISVPASSTSGSPSR	_TSSESIISVPASSTSGSPSR_.2
1179	ABLM2_HUMAN	Q6H8Q1	Specific	0	52	ACGCDLAEGGFFVR	_AC[Carbamidomethyl (C)]GC[Carbamidomethyl (C)]DLAEGGFFVR_.2
1180	ABLM2_HUMAN	Q6H8Q1	Specific	0	172	HWHLGCFK	_HWHLGC[Carbamidomethyl (C)]FK_.2
1181	ABLM2_HUMAN	Q6H8Q1	Specific	2	445	RSDGEDGSLDQDNRK	_RSDGEDGSLDQDNRK_.3
1182	ABLM2_HUMAN	Q6H8Q1	Specific-N	0	2	SAVSQPQAAPSPLEK	_[Acetyl (Protein N-term)]SAVSQPQAAPSPLEK_.2
1183	ABLM2_HUMAN	Q6H8Q1	Specific	0	101	TYHPDCFVCAVCR	_TYHPDC[Carbamidomethyl (C)]FVC[Carbamidomethyl (C)]AVC[Carbamidomethyl (C)]R_.3
1184	ABLM2_HUMAN	Q6H8Q1	Specific	0	230	HYHPSCALCVR	_HYHPSC[Carbamidomethyl (C)]ALC[Carbamidomethyl (C)]VR_.3
1185	ABLM3_HUMAN	O94929	Specific	0	87	DFITGEVISALGR	_DFITGEVISALGR_.2
1186	ABR_HUMAN	Q12979	Specific	0	186	AFVDNYK	_AFVDNYK_.2
1187	ABR_HUMAN	Q12979	Specific	0	273	ISQNFLSSINEDIDPR	_ISQNFLSSINEDIDPR_.2
1188	ABR_HUMAN	Q12979	Specific	0	684	ISGVATDIQALK	_ISGVATDIQALK_.2
1189	ABR_HUMAN	Q12979	Specific	0	594	GQIQLDPQTVETK	_GQIQLDPQTVETK_.2
1190	ABR_HUMAN	Q12979	Specific	0	341	HQQYDCK	_HQQYDC[Carbamidomethyl (C)]K_.2
1191	ABR_HUMAN	Q12979	Specific	1	791	MSLHNLATVFGPTLLRPSEVESK	_MSLHNLATVFGPTLLRPSEVESK_.3
1192	ABR_HUMAN	Q12979	Specific	0	143	IQDIYEIHK	_IQDIYEIHK_.2
1193	ABR_HUMAN	Q12979	Specific	0	256	HTPVDHPDYPLLQDALR	_HTPVDHPDYPLLQDALR_.3
1194	ABR_HUMAN	Q12979	Specific	0	152	EFYDNLCPK	_EFYDNLC[Carbamidomethyl (C)]PK_.2
1195	ABR_HUMAN	Q12979	Specific	0	305	DGFLVEVSESSR	_DGFLVEVSESSR_.2
1196	ABR_HUMAN	Q12979	Specific	0	436	SYLFLLSSDYER	_SYLFLLSSDYER_.2
1197	ABR_HUMAN	Q12979	Specific	1	791	MSLHNLATVFGPTLLRPSEVESK	_MSLHNLATVFGPTLLRPSEVESK_.4
1198	ABR_HUMAN	Q12979	Specific	1	225	DSHTSVTMEALLYKPIDR	_DSHTSVTMEALLYKPIDR_.3
1199	ABR_HUMAN	Q12979	Specific	1	640	KQTGVFGVK	_KQTGVFGVK_.2
1200	ABR_HUMAN	Q12979	Specific	0	727	ELPEPLLTDR	_ELPEPLLTDR_.2
1201	ABR_HUMAN	Q12979	Specific	0	186	AFVDNYK	_AFVDNYK_.1
1202	ABR_HUMAN	Q12979	Specific-N	0	598	LDPQTVETK	_LDPQTVETK_.2
1203	ABR_HUMAN	Q12979	Specific	0	246	STLVLHDLLK	_STLVLHDLLK_.2
1204	ABR_HUMAN	Q12979	Specific	1	658	SKVPYIVR	_SKVPYIVR_.2
1205	ABR_HUMAN	Q12979	Specific	0	737	LYPAFMEGIALSDPAAK	_LYPAFMEGIALSDPAAK_.2
1206	ABR_HUMAN	Q12979	Specific	0	675	GIEEVGIYR	_GIEEVGIYR_.2
1207	ABR_HUMAN	Q12979	Specific-N	0	66	GGGDGVSPTPPEGLAPGVEAGK	_GGGDGVSPTPPEGLAPGVEAGK_.2
1208	ABR_HUMAN	Q12979	Specific	0	177	LASQLGVYK	_LASQLGVYK_.2
1209	ABR_HUMAN	Q12979	Specific	0	143	IQDIYEIHK	_IQDIYEIHK_.3
1210	ABRAL_HUMAN	Q9P1F3	Specific	0	1	MNVDHEVNLLVEEIHR	_[Acetyl (Protein N-term)]MNVDHEVNLLVEEIHR_.3
1211	ABRAL_HUMAN	Q9P1F3	Specific-C	0	58	IVTYPGELLLQ	_IVTYPGELLLQ_.2
1212	ABRAL_HUMAN	Q9P1F3	Specific-N	0	69	GVHDDVDIILLQD	_GVHDDVDIILLQD_.2
1213	ABRX2_HUMAN	Q15018	Specific	0	158	ISLAIPNLGNTSQQEYK	_ISLAIPNLGNTSQQEYK_.2
1214	ABRX2_HUMAN	Q15018	Specific	0	175	VSSVPNTSQSYAK	_VSSVPNTSQSYAK_.2
1215	ABRX2_HUMAN	Q15018	Specific	0	208	AIYQVYNALQEK	_AIYQVYNALQEK_.2
1216	ACACA_HUMAN	Q13085	Specific	0	1978	LGGIPVGVVAVETR	_LGGIPVGVVAVETR_.2
1217	ACACA_HUMAN	Q13085	Specific	0	2222	LLLEDLVK	_LLLEDLVK_.2
1218	ACACA_HUMAN	Q13085	Specific-N	0	1771	HVEDEGESR	_HVEDEGESR_.2
1219	ACACA_HUMAN	Q13085	Specific	0	2010	IIQQAGQVWFPDSAFK	_IIQQAGQVWFPDSAFK_.2
1220	ACACA_HUMAN	Q13085	Specific	1	510	ITSENPDEGFKPSSGTVQELNFR	_ITSENPDEGFKPSSGTVQELNFR_.3
1221	ACACA_HUMAN	Q13085	Specific	0	1688	IGSFGPQEDLLFLR	_IGSFGPQEDLLFLR_.2
1222	ACACA_HUMAN	Q13085	Specific	0	1410	VEVGTEVTDYR	_VEVGTEVTDYR_.2
1223	ACACA_HUMAN	Q13085	Specific	0	153	FVVMVTPEDLK	_FVVMVTPEDLK_.2
1224	ACACA_HUMAN	Q13085	Specific	0	1992	TVELSIPADPANLDSEAK	_TVELSIPADPANLDSEAK_.2
1225	ACACA_HUMAN	Q13085	Specific	0	1676	DIIVIGNDITYR	_DIIVIGNDITYR_.2
1226	ACACA_HUMAN	Q13085	Specific	0	2200	GVISDILDWK	_GVISDILDWK_.2
1227	ACACA_HUMAN	Q13085	Specific-N	0	1690	SFGPQEDLLFLR	_SFGPQEDLLFLR_.2
1228	ACAD8_HUMAN	Q9UKU7	Specific	0	236	VGWNSQPTR	_VGWNSQPTR_.2
1229	ACAD8_HUMAN	Q9UKU7	Specific	0	259	IGSEGQGFLIAVR	_IGSEGQGFLIAVR_.2
1230	ACAD8_HUMAN	Q9UKU7	Specific	0	245	AVIFEDCAVPVANR	_AVIFEDC[Carbamidomethyl (C)]AVPVANR_.2
1231	ACAD8_HUMAN	Q9UKU7	Specific	0	214	GISCIVVEK	_GISC[Carbamidomethyl (C)]IVVEK_.2
1232	ACAD9_HUMAN	Q9H845	Specific	0	336	LSEFGLIQEK	_LSEFGLIQEK_.2
1233	ACAD9_HUMAN	Q9H845	Specific	0	77	FFTEEVDSR	_FFTEEVDSR_.2
1234	ACAD9_HUMAN	Q9H845	Specific	0	434	MYIALTGLQHAGR	_MYIALTGLQHAGR_.3
1235	ACAD9_HUMAN	Q9H845	Specific	0	169	LASGEHIAAFCLTEPASGSDAASIR	_LASGEHIAAFC[Carbamidomethyl (C)]LTEPASGSDAASIR_.3
1236	ACAD9_HUMAN	Q9H845	Specific	0	229	TEVVDSDGSVK	_TEVVDSDGSVK_.2
1237	ACAD9_HUMAN	Q9H845	Specific	0	280	IPVENILGEVGDGFK	_IPVENILGEVGDGFK_.2
1238	ACAD9_HUMAN	Q9H845	Specific	0	280	IPVENILGEVGDGFK	_IPVENILGEVGDGFK_.3
1239	ACAD9_HUMAN	Q9H845	Specific	0	152	GIILAGTEEQK	_GIILAGTEEQK_.2
1240	ACAD9_HUMAN	Q9H845	Specific	0	511	TVETLLLR	_TVETLLLR_.2
1241	ACAD9_HUMAN	Q9H845	Specific	0	242	ITAFIVER	_ITAFIVER_.2
1242	ACAD9_HUMAN	Q9H845	Specific	0	295	VAMNILNSGR	_VAMNILNSGR_.2
1243	ACAD9_HUMAN	Q9H845	Specific	0	601	VSQQILEK	_VSQQILEK_.2
1244	ACAD9_HUMAN	Q9H845	Specific	0	93	IPDETLEK	_IPDETLEK_.2
1245	ACAD9_HUMAN	Q9H845	Specific	2	86	KIDQEGKIPDETLEK	_KIDQEGKIPDETLEK_.3
1246	ACADM_HUMAN	P11310	Specific	0	260	ENVLIGDGAGFK	_ENVLIGDGAGFK_.2
1247	ACADM_HUMAN	P11310	Specific	0	218	AFTGFIVEADTPGIQIGR	_AFTGFIVEADTPGIQIGR_.2
1248	ACADM_HUMAN	P11310	Specific	0	218	AFTGFIVEADTPGIQIGR	_AFTGFIVEADTPGIQIGR_.3
1249	ACADM_HUMAN	P11310	Specific	0	70	TGEYPVPLIR	_TGEYPVPLIR_.2
1250	ACADM_HUMAN	P11310	Specific	1	340	AAWEVDSGRR	_AAWEVDSGRR_.2
1251	ACADM_HUMAN	P11310	Specific-N	0	223	IVEADTPGIQIGR	_IVEADTPGIQIGR_.2
1252	ACADM_HUMAN	P11310	Specific	1	280	TRPVVAAGAVGLAQR	_TRPVVAAGAVGLAQR_.3
1253	ACADM_HUMAN	P11310	Specific	0	237	ELNMGQR	_ELNMGQR_.2
1254	ACADM_HUMAN	P11310	Specific	0	396	IYQIYEGTSQIQR	_IYQIYEGTSQIQR_.2
1255	ACADM_HUMAN	P11310	Specific	0	198	ANWYFLLAR	_ANWYFLLAR_.2
1256	ACADM_HUMAN	P11310	Specific	0	58	EEIIPVAAEYDK	_EEIIPVAAEYDK_.2
1257	ACADS_HUMAN	P16219	Specific	0	314	LADMALALESAR	_LADMALALESAR_.2
1258	ACADS_HUMAN	P16219	Specific	0	387	ITEIYEGTSEIQR	_ITEIYEGTSEIQR_.2
1259	ACADS_HUMAN	P16219	Specific-N	0	214	LVPMPTPGLTLGK	_LVPMPTPGLTLGK_.2
1260	ACADS_HUMAN	P16219	Specific	0	235	GSSTANLIFEDCR	_GSSTANLIFEDC[Carbamidomethyl (C)]R_.2
1261	ACADS_HUMAN	P16219	Specific	0	63	EHLFPAAQVK	_EHLFPAAQVK_.2
1262	ACADS_HUMAN	P16219	Specific	0	307	LQVIQFK	_LQVIQFK_.2
1263	ACADV_HUMAN	P49748	Specific	0	460	IFEGTNDILR	_IFEGTNDILR_.2
1264	ACADV_HUMAN	P49748	Specific	0	483	ELSGLGSALK	_ELSGLGSALK_.2
1265	ACADV_HUMAN	P49748	Specific	0	539	ALEQFATVVEAK	_ALEQFATVVEAK_.2
1266	ACADV_HUMAN	P49748	Specific	0	52	SDSHPSDALTR	_SDSHPSDALTR_.2
1267	ACADV_HUMAN	P49748	Specific	0	601	MLCDTWCIEAAAR	_MLC[Carbamidomethyl (C)]DTWC[Carbamidomethyl (C)]IEAAAR_.2
1268	ACADV_HUMAN	P49748	Specific	0	317	VPSENVLGEVGSGFK	_VPSENVLGEVGSGFK_.2
1269	ACADV_HUMAN	P49748	Specific	0	342	FGMAAALAGTMR	_FGMAAALAGTMR_.2
1270	ACADV_HUMAN	P49748	Specific	0	373	IHNFGLIQEK	_IHNFGLIQEK_.3
1271	ACADV_HUMAN	P49748	Specific	0	616	EGMAALQSDPWQQELYR	_EGMAALQSDPWQQELYR_.2
1272	ACADV_HUMAN	P49748	Specific	0	470	LFVALQGCMDK	_LFVALQGC[Carbamidomethyl (C)]MDK_.2
1273	ACADV_HUMAN	P49748	Specific	1	614	IREGMAALQSDPWQQELYR	_IREGMAALQSDPWQQELYR_.3
1274	ACADV_HUMAN	P49748	Specific	0	588	SLSEGHPTAQHEK	_SLSEGHPTAQHEK_.2
1275	ACADV_HUMAN	P49748	Specific	0	188	GILLFGTK	_GILLFGTK_.2
1276	ACADV_HUMAN	P49748	Specific	0	332	VAMHILNNGR	_VAMHILNNGR_.3
1277	ACADV_HUMAN	P49748	Specific	0	645	GGVVTSNPLGF	_GGVVTSNPLGF_.1
1278	ACADV_HUMAN	P49748	Specific	0	287	GFGGITHGPPEK	_GFGGITHGPPEK_.2
1279	ACADV_HUMAN	P49748	Specific	0	513	AGLGSGLSLSGLVHPELSR	_AGLGSGLSLSGLVHPELSR_.2
1280	ACADV_HUMAN	P49748	Specific	0	532	SGELAVR	_SGELAVR_.2
1281	ACADV_HUMAN	P49748	Specific	0	188	GILLFGTK	_GILLFGTK_.1
1282	ACADV_HUMAN	P49748	Specific	0	230	TSAVPSPCGK	_TSAVPSPC[Carbamidomethyl (C)]GK_.2
1283	ACADV_HUMAN	P49748	Specific	0	205	LASGETVAAFCLTEPSSGSDAASIR	_LASGETVAAFC[Carbamidomethyl (C)]LTEPSSGSDAASIR_.3
1284	ACADV_HUMAN	P49748	Specific	1	512	RAGLGSGLSLSGLVHPELSR	_RAGLGSGLSLSGLVHPELSR_.3
1285	ACADV_HUMAN	P49748	Specific	0	588	SLSEGHPTAQHEK	_SLSEGHPTAQHEK_.3
1286	ACADV_HUMAN	P49748	Specific	0	104	ELVEPVSR	_ELVEPVSR_.2
1287	ACADV_HUMAN	P49748	Specific	0	493	NPFGNAGLLLGEAGK	_NPFGNAGLLLGEAGK_.2
1288	ACADV_HUMAN	P49748	Specific	0	373	IHNFGLIQEK	_IHNFGLIQEK_.2
1289	ACADV_HUMAN	P49748	Specific	0	304	ASNTAEVFFDGVR	_ASNTAEVFFDGVR_.2
1290	ACADV_HUMAN	P49748	Specific	0	279	ITAFVVER	_ITAFVVER_.2
1291	ACADV_HUMAN	P49748	Specific	0	112	FFEEVNDPAK	_FFEEVNDPAK_.2
1292	ACADV_HUMAN	P49748	Specific	0	72	SFAVGMFK	_SFAVGMFK_.2
1293	ACADV_HUMAN	P49748	Specific	0	513	AGLGSGLSLSGLVHPELSR	_AGLGSGLSLSGLVHPELSR_.3
1294	ACADV_HUMAN	P49748	Specific	0	557	GIVNEQFLLQR	_GIVNEQFLLQR_.2
1295	ACADV_HUMAN	P49748	Specific	0	287	GFGGITHGPPEK	_GFGGITHGPPEK_.3
1296	ACADV_HUMAN	P49748	Specific	0	265	TPVTDPATGAVK	_TPVTDPATGAVK_.2
1297	ACADV_HUMAN	P49748	Specific	0	122	NDALEMVEETTWQGLK	_NDALEMVEETTWQGLK_.2
1298	ACADV_HUMAN	P49748	Specific	0	420	IFGSEAAWK	_IFGSEAAWK_.2
1302	ACBD7_HUMAN	Q8N6N7	Specific	1	19	ARPDDGELK	_ARPDDGELK_.2
1303	ACBD7_HUMAN	Q8N6N7	Specific	0	35	QAIVGDINIACPGMLDLK	_QAIVGDINIAC[Carbamidomethyl (C)]PGMLDLK_.2
1304	ACBD7_HUMAN	Q8N6N7	Specific-N	0	2	ALQADFDR	_[Acetyl (Protein N-term)]ALQADFDR_.2
1305	ACBG1_HUMAN	Q96GR2	Specific	0	116	YGDLIALGFK	_YGDLIALGFK_.2
1306	ACBG1_HUMAN	Q96GR2	Specific	0	427	LADYLVLAK	_LADYLVLAK_.2
1307	ACBG1_HUMAN	Q96GR2	Specific	0	554	LDADGFLYITGR	_LDADGFLYITGR_.2
1308	ACBG1_HUMAN	Q96GR2	Specific	0	386	IQEVAAQSGFIR	_IQEVAAQSGFIR_.2
1309	ACBP_HUMAN	P07108	Specific-C	1	18	TKPSDEEMLFIY	_TKPSDEEMLFIY_.2
1310	ACBP_HUMAN	P07108	Specific-N	1	36	TVGDINTERPGMLDFTGK	_TVGDINTERPGMLDFTGK_.3
1311	ACBP_HUMAN	P07108	Specific	1	54	AKWDAWNELK	_AKWDAWNELK_.2
1312	ACBP_HUMAN	P07108	Specific-N	1	36	TVGDINTERPGMLDFTGK	_TVGDINTERPGM[Oxidation (M)]LDFTGK_.3
1313	ACBP_HUMAN	P07108	Specific-N	1	42	TERPGMLDFTGK	_TERPGMLDFTGK_.2
1314	ACBP_HUMAN	P07108	Specific	1	18	TKPSDEEMLFIYGHYK	_TKPSDEEMLFIYGHYK_.2
1315	ACBP_HUMAN	P07108	Specific-N	1	42	TERPGMLDFTGK	_TERPGMLDFTGK_.3
1316	ACBP_HUMAN	P07108	Specific	1	34	QATVGDINTERPGMLDFTGK	_QATVGDINTERPGMLDFTGK_.3
1317	ACBP_HUMAN	P07108	Specific-N	1	35	ATVGDINTERPGMLDFTGK	_ATVGDINTERPGMLDFTGK_.3
1318	ACBP_HUMAN	P07108	Specific	1	34	QATVGDINTERPGMLDFTGK	_QATVGDINTERPGMLDFTGK_.2
1319	ACBP_HUMAN	P07108	Specific	0	56	WDAWNELK	_WDAWNELK_.2
1320	ACBP_HUMAN	P07108	Specific	1	54	AKWDAWNELK	_AKWDAWNELK_.3
1321	ACBP_HUMAN	P07108	Specific	1	64	GTSKEDAMK	_GTSKEDAMK_.2
1322	ACBP_HUMAN	P07108	Specific-N	2	77	KVEELKK	_KVEELKK_.2
1323	ACBP_HUMAN	P07108	Specific-C	1	18	TKPSDEEMLFIY	_TKPSDEEM[Oxidation (M)]LFIY_.2
1324	ACBP_HUMAN	P07108	Specific-N	1	36	TVGDINTERPGMLDFTGK	_TVGDINTERPGMLDFTGK_.2
1325	ACBP_HUMAN	P07108	Specific-N	1	75	INKVEELK	_INKVEELK_.2
1326	ACBP_HUMAN	P07108	Specific	1	18	TKPSDEEMLFIYGHYK	_TKPSDEEMLFIYGHYK_.3
1327	ACBP_HUMAN	P07108	Specific-N	1	35	ATVGDINTERPGMLDFTGK	_ATVGDINTERPGMLDFTGK_.2
1328	ACBP_HUMAN	P07108	Specific	1	18	TKPSDEEMLFIYGHYK	_TKPSDEEMLFIYGHYK_.4
1329	ACBP_HUMAN	P07108	Specific	1	34	QATVGDINTERPGMLDFTGK	_QATVGDINTERPGM[Oxidation (M)]LDFTGK_.3
1330	ACBP_HUMAN	P07108	Specific-N	0	2	SQAEFEK	_[Acetyl (Protein N-term)]SQAEFEK_.2
1331	ACBP_HUMAN	P07108	Specific-N	2	75	INKVEELKK	_INKVEELKK_.2
1332	ACDSB_HUMAN	P45954	Specific	0	257	ASSTCPLTFENVK	_ASSTC[Carbamidomethyl (C)]PLTFENVK_.2
1333	ACDSB_HUMAN	P45954	Specific	0	348	LLTYNAAR	_LLTYNAAR_.2
1334	ACDSB_HUMAN	P45954	Specific-N	2	236	LVDRDTPGLHIGKPENK	_LVDRDTPGLHIGKPENK_.3
1335	ACDSB_HUMAN	P45954	Specific	0	409	IGTIYEGASNIQLNTIAK	_IGTIYEGASNIQLNTIAK_.2
1336	ACDSB_HUMAN	P45954	Specific	0	160	ATYLPQLTTEK	_ATYLPQLTTEK_.2
1337	ACDSB_HUMAN	P45954	Specific	0	270	VPEANILGQIGHGYK	_VPEANILGQIGHGYK_.2
1338	ACDSB_HUMAN	P45954	Specific	0	270	VPEANILGQIGHGYK	_VPEANILGQIGHGYK_.3
1340	ACINU_HUMAN	Q9UKV3	Specific	0	1035	TGTLVEEAFWIDK	_TGTLVEEAFWIDK_.2
1341	ACINU_HUMAN	Q9UKV3	Specific	0	832	GVPAGNSDTEGGQPGR	_GVPAGNSDTEGGQPGR_.2
1343	ACLY_HUMAN	P53396	Specific	0	5	AISEQTGK	_AISEQTGK_.2
1344	ACLY_HUMAN	P53396	Specific	0	996	QHFPATPLLDYALEVEK	_QHFPATPLLDYALEVEK_.3
1345	ACLY_HUMAN	P53396	Specific	0	322	TILSLMTR	_TILSLMTR_.2
1346	ACLY_HUMAN	P53396	Specific	0	617	GVTIIGPATVGGIK	_GVTIIGPATVGGIK_.2
1347	ACLY_HUMAN	P53396	Specific-N	1	54	NLVVKPDQLIK	_NLVVKPDQLIK_.3
1348	ACLY_HUMAN	P53396	Specific	0	210	DGVYVLDLAAK	_DGVYVLDLAAK_.2
1349	ACLY_HUMAN	P53396	Specific	0	489	STTLFSR	_STTLFSR_.2
1350	ACLY_HUMAN	P53396	Specific	0	245	EAYPEEAYIADLDAK	_EAYPEEAYIADLDAK_.2
1351	ACLY_HUMAN	P53396	Specific	0	508	AVQGMLDFDYVCSR	_AVQGMLDFDYVC[Carbamidomethyl (C)]SR_.2
1352	ACLY_HUMAN	P53396	Specific	0	949	AFDSGIIPMEFVNK	_AFDSGIIPMEFVNK_.2
1353	ACLY_HUMAN	P53396	Specific	0	128	EGDYVLFHHEGGVDVGDVDAK	_EGDYVLFHHEGGVDVGDVDAK_.4
1354	ACLY_HUMAN	P53396	Specific-N	0	765	ANQASETAVAK	_ANQASETAVAK_.2
1355	ACLY_HUMAN	P53396	Specific	1	617	GVTIIGPATVGGIKPGCFK	_GVTIIGPATVGGIKPGC[Carbamidomethyl (C)]FK_.3
1356	ACLY_HUMAN	P53396	Specific	0	593	TIAIIAEGIPEALTR	_TIAIIAEGIPEALTR_.3
1357	ACLY_HUMAN	P53396	Specific	0	18	FICTTSAIQNR	_FIC[Carbamidomethyl (C)]TTSAIQNR_.2
1358	ACLY_HUMAN	P53396	Specific	0	380	GGPNYQEGLR	_GGPNYQEGLR_.2
1359	ACLY_HUMAN	P53396	Specific	1	562	KHPEVDVLINFASLR	_KHPEVDVLINFASLR_.3
1360	ACLY_HUMAN	P53396	Specific-N	1	54	NLVVKPDQLIK	_NLVVKPDQLIK_.2
1361	ACLY_HUMAN	P53396	Specific	0	577	SAYDSTMETMNYAQIR	_SAYDSTMETMNYAQIR_.2
1362	ACLY_HUMAN	P53396	Specific	0	712	MIVVLGEIGGTEEYK	_MIVVLGEIGGTEEYK_.2
1363	ACLY_HUMAN	P53396	Specific	0	996	QHFPATPLLDYALEVEK	_QHFPATPLLDYALEVEK_.2
1364	ACLY_HUMAN	P53396	Specific-N	2	460	RADEVAPAKK	_RADEVAPAKK_.3
1365	ACLY_HUMAN	P53396	Specific	1	677	TTDGVYEGVAIGGDRYPGSTFMDHVLR	_TTDGVYEGVAIGGDRYPGSTFMDHVLR_.3
1366	ACLY_HUMAN	P53396	Specific	0	370	EHEVTIFVR	_EHEVTIFVR_.3
1367	ACLY_HUMAN	P53396	Specific	0	547	EILIPVFK	_EILIPVFK_.2
1368	ACLY_HUMAN	P53396	Specific-N	0	874	GLLWFQK	_GLLWFQK_.2
1369	ACLY_HUMAN	P53396	Specific	0	636	IGNTGGMLDNILASK	_IGNTGGMLDNILASK_.2
1370	ACLY_HUMAN	P53396	Specific	0	266	LTLLNPK	_LTLLNPK_.2
1371	ACLY_HUMAN	P53396	Specific-C	1	736	LTKPIVCW	_LTKPIVC[Carbamidomethyl (C)]W_.2
1372	ACLY_HUMAN	P53396	Specific	0	221	VDATADYICK	_VDATADYIC[Carbamidomethyl (C)]K_.2
1373	ACLY_HUMAN	P53396	Specific	0	152	LLVGVDEK	_LLVGVDEK_.2
1374	ACLY_HUMAN	P53396	Specific	0	935	FGGALDAAAK	_FGGALDAAAK_.2
1375	ACLY_HUMAN	P53396	Specific	1	43	LLQDHPWLLSQNLVVKPDQLIK	_LLQDHPWLLSQNLVVKPDQLIK_.3
1376	ACLY_HUMAN	P53396	Specific	0	233	WGDIEFPPPFGR	_WGDIEFPPPFGR_.2
1377	ACLY_HUMAN	P53396	Specific	1	379	RGGPNYQEGLR	_RGGPNYQEGLR_.2
1378	ACLY_HUMAN	P53396	Specific	0	89	LGQEATVGK	_LGQEATVGK_.2
1379	ACLY_HUMAN	P53396	Specific	1	651	LYRPGSVAYVSR	_LYRPGSVAYVSR_.3
1380	ACLY_HUMAN	P53396	Specific	0	34	VTPDTDWAR	_VTPDTDWAR_.2
1381	ACLY_HUMAN	P53396	Specific-N	1	460	RADEVAPAK	_RADEVAPAK_.2
1382	ACLY_HUMAN	P53396	Specific	0	128	EGDYVLFHHEGGVDVGDVDAK	_EGDYVLFHHEGGVDVGDVDAK_.3
1383	ACLY_HUMAN	P53396	Specific	0	547	EILIPVFK	_EILIPVFK_.1
1384	ACLY_HUMAN	P53396	Specific	1	617	GVTIIGPATVGGIKPGCFK	_GVTIIGPATVGGIKPGC[Carbamidomethyl (C)]FK_.2
1385	ACLY_HUMAN	P53396	Specific	1	160	LNPEDIKK	_LNPEDIKK_.2
1386	ACLY_HUMAN	P53396	Specific	0	704	YQDTPGVK	_YQDTPGVK_.2
1387	ACLY_HUMAN	P53396	Specific	1	43	LLQDHPWLLSQNLVVKPDQLIK	_LLQDHPWLLSQNLVVKPDQLIK_.4
1388	ACLY_HUMAN	P53396	Specific-C	0	370	EHEVTIF	_EHEVTIF_.2
1389	ACLY_HUMAN	P53396	Specific	0	363	DYQGPLK	_DYQGPLK_.2
1390	ACLY_HUMAN	P53396	Specific	0	69	LGLVGVNLTLDGVK	_LGLVGVNLTLDGVK_.2
1391	ACLY_HUMAN	P53396	Specific	0	663	SGGMSNELNNIISR	_SGGMSNELNNIISR_.2
1392	ACLY_HUMAN	P53396	Specific	1	677	TTDGVYEGVAIGGDRYPGSTFMDHVLR	_TTDGVYEGVAIGGDRYPGSTFMDHVLR_.4
1393	ACLY_HUMAN	P53396	Specific	1	168	HLLVHAPEDKK	_HLLVHAPEDKK_.3
1394	ACLY_HUMAN	P53396	Specific	1	651	LYRPGSVAYVSR	_LYRPGSVAYVSR_.2
1395	ACLY_HUMAN	P53396	Specific-N	1	33	RVTPDTDWAR	_RVTPDTDWAR_.2
1396	ACLY_HUMAN	P53396	Specific-N	0	443	GSTSTPAPSR	_GSTSTPAPSR_.2
1397	ACLY_HUMAN	P53396	Specific	0	152	LLVGVDEK	_LLVGVDEK_.1
1398	ACLY_HUMAN	P53396	Specific-C	1	233	WGDIEFPPPFGRE	_WGDIEFPPPFGRE_.2
1399	ACLY_HUMAN	P53396	Specific-N	0	853	IYAGMPITEVFK	_IYAGMPITEVFK_.2
1400	ACLY_HUMAN	P53396	Specific	0	499	AIVWGMQTR	_AIVWGMQTR_.2
1401	ACLY_HUMAN	P53396	Specific	0	1066	SMGFIGHYLDQK	_SMGFIGHYLDQK_.2
1402	ACLY_HUMAN	P53396	Specific	0	781	EAGVFVPR	_EAGVFVPR_.2
1403	ACLY_HUMAN	P53396	Specific	0	370	EHEVTIFVR	_EHEVTIFVR_.2
1404	ACLY_HUMAN	P53396	Specific-C	1	617	GVTIIGPATVGGIKPGCF	_GVTIIGPATVGGIKPGC[Carbamidomethyl (C)]F_.2
1405	ACLY_HUMAN	P53396	Specific	1	562	KHPEVDVLINFASLR	_KHPEVDVLINFASLR_.2
1406	ACLY_HUMAN	P53396	Specific	0	593	TIAIIAEGIPEALTR	_TIAIIAEGIPEALTR_.2
1407	ACLY_HUMAN	P53396	Specific	0	969	LIMGIGHR	_LIMGIGHR_.2
1410	ACO13_HUMAN	Q9NPJ3	Specific-N	0	71	ALLCTER	_ALLC[Carbamidomethyl (C)]TER_.2
1411	ACO13_HUMAN	Q9NPJ3	Specific	0	112	TLAFTSVDLTNK	_TLAFTSVDLTNK_.2
1412	ACO13_HUMAN	Q9NPJ3	Specific-N	0	114	AFTSVDLTNK	_AFTSVDLTNK_.2
1413	ACO13_HUMAN	Q9NPJ3	Specific	0	96	LGEDIVITAHVLK	_LGEDIVITAHVLK_.2
1414	ACO13_HUMAN	Q9NPJ3	Specific-C	0	96	LGEDIVITAH	_LGEDIVITAH_.2
1415	ACO13_HUMAN	Q9NPJ3	Specific-N	0	2	TSMTQSLR	_[Acetyl (Protein N-term)]TSMTQSLR_.2
1416	ACO13_HUMAN	Q9NPJ3	Specific	0	78	GAPGVSVDMNITYMSPAK	_GAPGVSVDMNITYMSPAK_.2
1417	ACO13_HUMAN	Q9NPJ3	Specific	0	96	LGEDIVITAHVLK	_LGEDIVITAHVLK_.3
1418	ACO13_HUMAN	Q9NPJ3	Specific	0	28	ITLVSAAPGK	_ITLVSAAPGK_.2
1419	ACOC_HUMAN	P21399	Specific	0	573	EPLGVNAK	_EPLGVNAK_.2
1420	ACOC_HUMAN	P21399	Specific	0	365	TVVPCCSGPK	_TVVPC[Carbamidomethyl (C)]C[Carbamidomethyl (C)]SGPK_.2
1421	ACOC_HUMAN	P21399	Specific	0	794	AVLAESYER	_AVLAESYER_.2
1422	ACOC_HUMAN	P21399	Specific	1	73	NIEVPFKPAR	_NIEVPFKPAR_.2
1423	ACOC_HUMAN	P21399	Specific	0	759	YQQAGLPLIVLAGK	_YQQAGLPLIVLAGK_.2
1424	ACOC_HUMAN	P21399	Specific	0	786	GPFLLGIK	_GPFLLGIK_.2
1425	ACOC_HUMAN	P21399	Specific	1	73	NIEVPFKPAR	_NIEVPFKPAR_.3
1426	ACOC_HUMAN	P21399	Specific-N	1	2	SNPFAHLAEPLDPVQPGKK	_[Acetyl (Protein N-term)]SNPFAHLAEPLDPVQPGKK_.3
1427	ACOC_HUMAN	P21399	Specific	1	152	ERFEFLK	_ERFEFLK_.2
1428	ACOC_HUMAN	P21399	Specific	1	588	DIWPTRDEIQAVER	_DIWPTRDEIQAVER_.2
1429	ACOC_HUMAN	P21399	Specific	0	616	IETVNESWNALATPSDK	_IETVNESWNALATPSDK_.2
1430	ACOC_HUMAN	P21399	Specific	0	142	NQDLEFER	_NQDLEFER_.2
1431	ACOC_HUMAN	P21399	Specific	0	633	LFFWNSK	_LFFWNSK_.2
1432	ACOC_HUMAN	P21399	Specific	0	336	YLQAVGMFR	_YLQAVGMFR_.2
1433	ACOC_HUMAN	P21399	Specific	0	41	VLLEAAIR	_VLLEAAIR_.2
1434	ACOC_HUMAN	P21399	Specific	1	835	YTIIIPENLKPQMK	_YTIIIPENLKPQMK_.2
1435	ACOC_HUMAN	P21399	Specific	0	114	INPVCPADLVIDHSIQVDFNR	_INPVC[Carbamidomethyl (C)]PADLVIDHSIQVDFNR_.3
1436	ACOC_HUMAN	P21399	Specific	0	169	IIPPGSGIIHQVNLEYLAR	_IIPPGSGIIHQVNLEYLAR_.3
1437	ACOC_HUMAN	P21399	Specific	0	773	EYGAGSSR	_EYGAGSSR_.2
1438	ACOC_HUMAN	P21399	Specific	1	588	DIWPTRDEIQAVER	_DIWPTRDEIQAVER_.3
1439	ACOC_HUMAN	P21399	Specific	1	57	KQDIENILHWNVTQHK	_KQDIENILHWNVTQHK_.4
1440	ACOC_HUMAN	P21399	Specific	0	251	PHPLVTSTDIVLTITK	_PHPLVTSTDIVLTITK_.3
1441	ACOC_HUMAN	P21399	Specific-N	0	2	SNPFAHLAEPLDPVQPGK	_[Acetyl (Protein N-term)]SNPFAHLAEPLDPVQPGK_.2
1442	ACOC_HUMAN	P21399	Specific	0	388	DFESCLGAK	_DFESC[Carbamidomethyl (C)]LGAK_.2
1443	ACOC_HUMAN	P21399	Specific	1	835	YTIIIPENLKPQMK	_YTIIIPENLKPQMK_.3
1445	ACON_HUMAN	Q99798	Specific	0	672	EHAALEPR	_EHAALEPR_.2
1446	ACON_HUMAN	Q99798	Specific	0	371	EGWPLDIR	_EGWPLDIR_.2
1447	ACON_HUMAN	Q99798	Specific	0	430	DGYAQILR	_DGYAQILR_.2
1448	ACON_HUMAN	Q99798	Specific-N	0	414	FTITPGSEQIR	_FTITPGSEQIR_.2
1449	ACON_HUMAN	Q99798	Specific	1	310	TGREDIANLADEFK	_TGREDIANLADEFK_.2
1450	ACON_HUMAN	Q99798	Specific	1	565	LQLLEPFDKWDGK	_LQLLEPFDKWDGK_.3
1451	ACON_HUMAN	Q99798	Specific	1	524	LEAPDADELPKGEFDPGQDTYQHPPK	_LEAPDADELPKGEFDPGQDTYQHPPK_.3
1452	ACON_HUMAN	Q99798	Specific	0	578	DLEDLQILIK	_DLEDLQILIK_.2
1453	ACON_HUMAN	Q99798	Specific	0	438	DLGGIVLANACGPCIGQWDR	_DLGGIVLANAC[Carbamidomethyl (C)]GPC[Carbamidomethyl (C)]IGQWDR_.2
1454	ACON_HUMAN	Q99798	Specific	1	59	LNRPLTLSEK	_LNRPLTLSEK_.2
1455	ACON_HUMAN	Q99798	Specific	0	535	GEFDPGQDTYQHPPK	_GEFDPGQDTYQHPPK_.2
1456	ACON_HUMAN	Q99798	Specific	0	694	IHETNLK	_IHETNLK_.2
1457	ACON_HUMAN	Q99798	Specific	0	118	VAVPSTIHCDHLIEAQVGGEK	_VAVPSTIHC[Carbamidomethyl (C)]DHLIEAQVGGEK_.3
1458	ACON_HUMAN	Q99798	Specific	1	522	FRLEAPDADELPK	_FRLEAPDADELPK_.3
1459	ACON_HUMAN	Q99798	Specific-N	0	639	EFGPVPDTAR	_EFGPVPDTAR_.2
1460	ACON_HUMAN	Q99798	Specific-N	0	703	GLLPLTFADPADYNK	_GLLPLTFADPADYNK_.2
1461	ACON_HUMAN	Q99798	Specific	0	592	CTTDHISAAGPWLK	_C[Carbamidomethyl (C)]TTDHISAAGPWLK_.3
1462	ACON_HUMAN	Q99798	Specific	0	507	FNPETDYLTGTDGK	_FNPETDYLTGTDGK_.2
1463	ACON_HUMAN	Q99798	Specific	1	310	TGREDIANLADEFK	_TGREDIANLADEFK_.3
1464	ACON_HUMAN	Q99798	Specific-N	0	351	GPFTPDLAHPVAEVGK	_GPFTPDLAHPVAEVGK_.2
1465	ACON_HUMAN	Q99798	Specific	0	702	QGLLPLTFADPADYNK	_QGLLPLTFADPADYNK_.2
1466	ACON_HUMAN	Q99798	Specific-N	0	349	INGPFTPDLAHPVAEVGK	_INGPFTPDLAHPVAEVGK_.3
1467	ACON_HUMAN	Q99798	Specific	0	524	LEAPDADELPK	_LEAPDADELPK_.2
1468	ACON_HUMAN	Q99798	Specific	1	701	KQGLLPLTFADPADYNK	_KQGLLPLTFADPADYNK_.2
1469	ACON_HUMAN	Q99798	Specific	1	731	DFTPGKPLK	_DFTPGKPLK_.1
1470	ACON_HUMAN	Q99798	Specific	1	507	FNPETDYLTGTDGKK	_FNPETDYLTGTDGKK_.3
1471	ACON_HUMAN	Q99798	Specific-C	0	608	GHLDNISNNLLIG	_GHLDNISNNLLIG_.2
1472	ACON_HUMAN	Q99798	Specific	0	657	WVVIGDENYGEGSSR	_WVVIGDENYGEGSSR_.2
1473	ACON_HUMAN	Q99798	Specific	1	524	LEAPDADELPKGEFDPGQDTYQHPPK	_LEAPDADELPKGEFDPGQDTYQHPPK_.4
1474	ACON_HUMAN	Q99798	Specific-N	0	757	TFNETQIEWFR	_TFNETQIEWFR_.2
1475	ACON_HUMAN	Q99798	Specific-N	1	342	LSELKPHINGPFTPDLAHPVAEVGK	_LSELKPHINGPFTPDLAHPVAEVGK_.5
1476	ACON_HUMAN	Q99798	Specific-C	0	480	NDANPETHAFVTSPEIVTAL	_NDANPETHAFVTSPEIVTAL_.2
1477	ACON_HUMAN	Q99798	Specific	1	731	DFTPGKPLK	_DFTPGKPLK_.2
1478	ACON_HUMAN	Q99798	Specific-C	0	379	VGLIGSC	_VGLIGSC[Carbamidomethyl (C)]_.1
1479	ACON_HUMAN	Q99798	Specific-N	0	109	QFISSGLSK	_QFISSGLSK_.2
1480	ACON_HUMAN	Q99798	Specific	0	324	DHLVPDPGCHYDQLIEINLSELK	_DHLVPDPGC[Carbamidomethyl (C)]HYDQLIEINLSELK_.4
1481	ACON_HUMAN	Q99798	Specific-N	0	555	HVDVSPTSQR	_HVDVSPTSQR_.2
1482	ACON_HUMAN	Q99798	Specific	0	69	IVYGHLDDPASQEIER	_IVYGHLDDPASQEIER_.3
1483	ACON_HUMAN	Q99798	Specific	2	522	FRLEAPDADELPKGEFDPGQDTYQHPPK	_FRLEAPDADELPKGEFDPGQDTYQHPPK_.4
1484	ACON_HUMAN	Q99798	Specific-C	1	718	IHPVDKL	_IHPVDKL_.2
1485	ACON_HUMAN	Q99798	Specific-N	0	756	HTFNETQIEWFR	_HTFNETQIEWFR_.2
1486	ACON_HUMAN	Q99798	Specific	1	565	LQLLEPFDKWDGK	_LQLLEPFDKWDGK_.2
1487	ACON_HUMAN	Q99798	Specific-C	0	145	DINQEVYNF	_DINQEVYNF_.1
1488	ACON_HUMAN	Q99798	Specific-C	0	145	DINQEVYNF	_DINQEVYNF_.2
1489	ACON_HUMAN	Q99798	Specific	0	402	QALAHGLK	_QALAHGLK_.2
1490	ACON_HUMAN	Q99798	Specific	0	535	GEFDPGQDTYQHPPK	_GEFDPGQDTYQHPPK_.3
1491	ACON_HUMAN	Q99798	Specific-N	0	107	MLQFISSGLSK	_MLQFISSGLSK_.2
1492	ACON_HUMAN	Q99798	Specific-N	0	351	GPFTPDLAHPVAEVGK	_GPFTPDLAHPVAEVGK_.3
1493	ACON_HUMAN	Q99798	Specific	2	58	RLNRPLTLSEK	_RLNRPLTLSEK_.3
1494	ACON_HUMAN	Q99798	Specific	1	701	KQGLLPLTFADPADYNK	_KQGLLPLTFADPADYNK_.3
1495	ACON_HUMAN	Q99798	Specific-C	1	701	KQGLLPLTF	_KQGLLPLTF_.2
1496	ACON_HUMAN	Q99798	Specific	1	507	FNPETDYLTGTDGKK	_FNPETDYLTGTDGKK_.2
1497	ACON_HUMAN	Q99798	Specific	0	161	YGVGFWK	_YGVGFWK_.2
1498	ACON_HUMAN	Q99798	Specific-C	0	324	DHLVPDPGCHYDQLIEIN	_DHLVPDPGC[Carbamidomethyl (C)]HYDQLIEIN_.2
1499	ACON_HUMAN	Q99798	Specific-C	0	324	DHLVPDPGCHYDQLIEIN	_DHLVPDPGC[Carbamidomethyl (C)]HYDQLIEIN_.3
1500	ACON_HUMAN	Q99798	Specific-C	0	324	DHLVPDPGCHYD	_DHLVPDPGC[Carbamidomethyl (C)]HYD_.3
1501	ACON_HUMAN	Q99798	Specific	0	347	PHINGPFTPDLAHPVAEVGK	_PHINGPFTPDLAHPVAEVGK_.3
1502	ACON_HUMAN	Q99798	Specific	0	347	PHINGPFTPDLAHPVAEVGK	_PHINGPFTPDLAHPVAEVGK_.4
1503	ACON_HUMAN	Q99798	Specific-N	0	77	PASQEIER	_PASQEIER_.2
1504	ACON_HUMAN	Q99798	Specific-N	1	311	GREDIANLADEFK	_GREDIANLADEFK_.2
1505	ACON_HUMAN	Q99798	Specific-C	0	550	DSSGQHVDVSPT	_DSSGQHVDVSPT_.2
1506	ACON_HUMAN	Q99798	Specific-N	0	74	LDDPASQEIER	_LDDPASQEIER_.2
1507	ACON_HUMAN	Q99798	Specific	0	744	HPNGTQETILLNHTFNETQIEWFR	_HPNGTQETILLNHTFNETQIEWFR_.4
1508	ACON_HUMAN	Q99798	Specific	1	606	FRGHLDNISNNLLIGAINIENGK	_FRGHLDNISNNLLIGAINIENGK_.4
1509	ACON_HUMAN	Q99798	Specific-N	1	567	LLEPFDKWDGK	_LLEPFDKWDGK_.2
1510	ACON_HUMAN	Q99798	Specific-C	1	69	IVYGHLDDPASQEIERG	_IVYGHLDDPASQEIERG_.2
1511	ACON_HUMAN	Q99798	Specific-C	1	69	IVYGHLDDPASQEIERG	_IVYGHLDDPASQEIERG_.3
1512	ACON_HUMAN	Q99798	Specific	2	522	FRLEAPDADELPKGEFDPGQDTYQHPPK	_FRLEAPDADELPKGEFDPGQDTYQHPPK_.5
1513	ACON_HUMAN	Q99798	Specific	2	522	FRLEAPDADELPKGEFDPGQDTYQHPPK	_FRLEAPDADELPKGEFDPGQDTYQHPPK_.3
1514	ACON_HUMAN	Q99798	Specific-N	0	389	SYEDMGR	_SYEDMGR_.2
1515	ACON_HUMAN	Q99798	Specific	0	565	LQLLEPFDK	_LQLLEPFDK_.2
1516	ACON_HUMAN	Q99798	Specific-N	0	285	NMGAEIGATTSVFPYNHR	_NMGAEIGATTSVFPYNHR_.3
1517	ACON_HUMAN	Q99798	Specific-C	0	480	NDANPETHAF	_NDANPETHAF_.2
1518	ACON_HUMAN	Q99798	Specific-C	0	259	GGTGAIVEYHGPGVDSISCT	_GGTGAIVEYHGPGVDSISC[Carbamidomethyl (C)]T_.2
1519	ACON_HUMAN	Q99798	Specific-C	0	118	VAVPSTIHCDHLIEAQ	_VAVPSTIHC[Carbamidomethyl (C)]DHLIEAQ_.2
1520	ACON_HUMAN	Q99798	Specific-C	0	118	VAVPSTIHCDHLIEAQ	_VAVPSTIHC[Carbamidomethyl (C)]DHLIEAQ_.3
1521	ACON_HUMAN	Q99798	Specific	0	550	DSSGQHVDVSPTSQR	_DSSGQHVDVSPTSQR_.3
1522	ACON_HUMAN	Q99798	Specific-N	0	710	ADPADYNK	_ADPADYNK_.2
1523	ACON_HUMAN	Q99798	Specific-N	0	708	TFADPADYNK	_TFADPADYNK_.2
1524	ACON_HUMAN	Q99798	Specific	0	251	VAGILTVK	_VAGILTVK_.2
1525	ACON_HUMAN	Q99798	Specific	1	522	FRLEAPDADELPK	_FRLEAPDADELPK_.2
1526	ACON_HUMAN	Q99798	Specific-N	0	756	HTFNETQIEWFR	_HTFNETQIEWFR_.3
1527	ACON_HUMAN	Q99798	Specific	0	634	NAVTQEFGPVPDTAR	_NAVTQEFGPVPDTAR_.3
1528	ACON_HUMAN	Q99798	Specific-C	1	606	FRGHLDNISNNLLIGA	_FRGHLDNISNNLLIGA_.2
1529	ACON_HUMAN	Q99798	Specific-C	1	606	FRGHLDNISNNLLIGA	_FRGHLDNISNNLLIGA_.3
1530	ACON_HUMAN	Q99798	Specific	0	438	DLGGIVLANACGPCIGQWDR	_DLGGIVLANAC[Carbamidomethyl (C)]GPC[Carbamidomethyl (C)]IGQWDR_.3
1531	ACON_HUMAN	Q99798	Specific-C	0	480	NDANPETHAFVT	_NDANPETHAFVT_.2
1532	ACON_HUMAN	Q99798	Specific-N	0	384	SCTNSSYEDMGR	_SC[Carbamidomethyl (C)]TNSSYEDMGR_.2
1533	ACON_HUMAN	Q99798	Specific	1	59	LNRPLTLSEK	_LNRPLTLSEK_.3
1534	ACON_HUMAN	Q99798	Specific-N	2	506	KFNPETDYLTGTDGKK	_KFNPETDYLTGTDGKK_.2
1535	ACON_HUMAN	Q99798	Specific-N	0	36	HFEPNEYIHYDLLEK	_HFEPNEYIHYDLLEK_.3
1536	ACON_HUMAN	Q99798	Specific-N	1	509	PETDYLTGTDGKK	_PETDYLTGTDGKK_.2
1537	ACON_HUMAN	Q99798	Specific-N	1	670	SREHAALEPR	_SREHAALEPR_.3
1538	ACON_HUMAN	Q99798	Specific	0	69	IVYGHLDDPASQEIER	_IVYGHLDDPASQEIER_.2
1539	ACON_HUMAN	Q99798	Specific-C	0	145	DINQEVYNFL	_DINQEVYNFL_.2
1540	ACON_HUMAN	Q99798	Specific	0	480	NDANPETHAFVTSPEIVTALAIAGTLK	_NDANPETHAFVTSPEIVTALAIAGTLK_.3
1541	ACON_HUMAN	Q99798	Specific-C	1	324	DHLVPDPGCHYDQLIEINLSELKPHIN	_DHLVPDPGC[Carbamidomethyl (C)]HYDQLIEINLSELKPHIN_.4
1542	ACON_HUMAN	Q99798	Specific-N	0	755	NHTFNETQIEWFR	_NHTFNETQIEWFR_.2
1543	ACON_HUMAN	Q99798	Specific-N	0	594	TDHISAAGPWLK	_TDHISAAGPWLK_.3
1544	ACON_HUMAN	Q99798	Specific-N	0	105	MAMLQFISSGLSK	_MAMLQFISSGLSK_.2
1545	ACON_HUMAN	Q99798	Specific-N	1	311	GREDIANLADEFK	_GREDIANLADEFK_.3
1546	ACON_HUMAN	Q99798	Specific	0	550	DSSGQHVDVSPTSQR	_DSSGQHVDVSPTSQR_.2
1547	ACON_HUMAN	Q99798	Specific-C	1	324	DHLVPDPGCHYDQLIEINLSELKPH	_DHLVPDPGC[Carbamidomethyl (C)]HYDQLIEINLSELKPH_.4
1548	ACON_HUMAN	Q99798	Specific-C	0	480	NDANPETH	_NDANPETH_.2
1549	ACON_HUMAN	Q99798	Specific	0	379	VGLIGSCTNSSYEDMGR	_VGLIGSC[Carbamidomethyl (C)]TNSSYEDM[Oxidation (M)]GR_.2
1550	ACON_HUMAN	Q99798	Specific-N	0	294	TSVFPYNHR	_TSVFPYNHR_.2
1551	ACON_HUMAN	Q99798	Specific	0	592	CTTDHISAAGPWLK	_C[Carbamidomethyl (C)]TTDHISAAGPWLK_.2
1552	ACON_HUMAN	Q99798	Specific	0	379	VGLIGSCTNSSYEDMGR	_VGLIGSC[Carbamidomethyl (C)]TNSSYEDMGR_.2
1553	ACON_HUMAN	Q99798	Specific	0	313	EDIANLADEFK	_EDIANLADEFK_.2
1554	ACON_HUMAN	Q99798	Specific	0	466	NTIVTSYNR	_NTIVTSYNR_.2
1555	ACON_HUMAN	Q99798	Specific-N	1	342	LSELKPHINGPFTPDLAHPVAEVGK	_LSELKPHINGPFTPDLAHPVAEVGK_.3
1556	ACON_HUMAN	Q99798	Specific-C	0	550	DSSGQHVDVSPTSQ	_DSSGQHVDVSPTSQ_.2
1557	ACON_HUMAN	Q99798	Specific	0	32	VAMSHFEPNEYIHYDLLEK	_VAMSHFEPNEYIHYDLLEK_.3
1558	ACON_HUMAN	Q99798	Specific	0	32	VAMSHFEPNEYIHYDLLEK	_VAMSHFEPNEYIHYDLLEK_.4
1559	ACON_HUMAN	Q99798	Specific-N	0	658	VVIGDENYGEGSSR	_VVIGDENYGEGSSR_.2
1560	ACON_HUMAN	Q99798	Specific-N	0	110	FISSGLSK	_FISSGLSK_.2
1561	ACON_HUMAN	Q99798	Specific-N	0	41	EYIHYDLLEK	_EYIHYDLLEK_.3
1562	ACON_HUMAN	Q99798	Specific-N	0	41	EYIHYDLLEK	_EYIHYDLLEK_.2
1563	ACON_HUMAN	Q99798	Specific-N	0	447	ACGPCIGQWDR	_AC[Carbamidomethyl (C)]GPC[Carbamidomethyl (C)]IGQWDR_.2
1564	ACON_HUMAN	Q99798	Specific-N	0	636	VTQEFGPVPDTAR	_VTQEFGPVPDTAR_.2
1565	ACON_HUMAN	Q99798	Specific-N	0	34	MSHFEPNEYIHYDLLEK	_MSHFEPNEYIHYDLLEK_.4
1566	ACON_HUMAN	Q99798	Specific	0	634	NAVTQEFGPVPDTAR	_NAVTQEFGPVPDTAR_.2
1567	ACON_HUMAN	Q99798	Specific-N	0	295	SVFPYNHR	_SVFPYNHR_.2
1568	ACON_HUMAN	Q99798	Specific-N	0	34	MSHFEPNEYIHYDLLEK	_MSHFEPNEYIHYDLLEK_.2
1569	ACON_HUMAN	Q99798	Specific-C	0	608	GHLDNISNNLLIGA	_GHLDNISNNLLIGA_.2
1570	ACON_HUMAN	Q99798	Specific-N	0	106	AMLQFISSGLSK	_AMLQFISSGLSK_.2
1571	ACON_HUMAN	Q99798	Specific-N	0	218	AGIPWELK	_AGIPWELK_.2
1572	ACON_HUMAN	Q99798	Specific-N	0	449	GPCIGQWDR	_GPC[Carbamidomethyl (C)]IGQWDR_.2
1573	ACON_HUMAN	Q99798	Specific	0	744	HPNGTQETILLNHTFNETQIEWFR	_HPNGTQETILLNHTFNETQIEWFR_.3
1574	ACON_HUMAN	Q99798	Specific	0	324	DHLVPDPGCHYDQLIEINLSELK	_DHLVPDPGC[Carbamidomethyl (C)]HYDQLIEINLSELK_.3
1575	ACON_HUMAN	Q99798	Specific-N	0	349	INGPFTPDLAHPVAEVGK	_INGPFTPDLAHPVAEVGK_.2
1576	ACON_HUMAN	Q99798	Specific-N	0	36	HFEPNEYIHYDLLEK	_HFEPNEYIHYDLLEK_.2
1577	ACON_HUMAN	Q99798	Specific	0	608	GHLDNISNNLLIGAINIENGK	_GHLDNISNNLLIGAINIENGK_.2
1578	ACON_HUMAN	Q99798	Specific-N	1	437	RDLGGIVLANACGPCIGQWDR	_RDLGGIVLANAC[Carbamidomethyl (C)]GPC[Carbamidomethyl (C)]IGQWDR_.3
1579	ACON_HUMAN	Q99798	Specific-N	0	386	TNSSYEDMGR	_TNSSYEDMGR_.2
1580	ACON_HUMAN	Q99798	Specific-C	0	578	DLEDLQIL	_DLEDLQIL_.1
1581	ACON_HUMAN	Q99798	Specific-C	1	59	LNRPLTL	_LNRPLTL_.2
1582	ACON_HUMAN	Q99798	Specific-N	1	447	ACGPCIGQWDRK	_AC[Carbamidomethyl (C)]GPC[Carbamidomethyl (C)]IGQWDRK_.3
1583	ACON_HUMAN	Q99798	Specific-C	0	118	VAVPSTIHCD	_VAVPSTIHC[Carbamidomethyl (C)]D_.2
1584	ACON_HUMAN	Q99798	Specific	1	694	IHETNLKK	_IHETNLKK_.2
1585	ACON_HUMAN	Q99798	Specific-N	1	564	RLQLLEPFDK	_RLQLLEPFDK_.2
1586	ACON_HUMAN	Q99798	Specific-N	0	213	AVDVMAGIPWELK	_AVDVMAGIPWELK_.2
1587	ACON_HUMAN	Q99798	Specific-C	0	96	VAMQDATAQ	_VAMQDATAQ_.1
1588	ACON_HUMAN	Q99798	Specific-N	1	506	KFNPETDYLTGTDGK	_KFNPETDYLTGTDGK_.3
1589	ACON_HUMAN	Q99798	Specific-N	1	567	LLEPFDKWDGK	_LLEPFDKWDGK_.3
1590	ACON_HUMAN	Q99798	Specific-N	0	110	FISSGLSK	_FISSGLSK_.1
1591	ACON_HUMAN	Q99798	Specific-N	0	596	HISAAGPWLK	_HISAAGPWLK_.2
1592	ACON_HUMAN	Q99798	Specific-C	0	608	GHLDNISNNL	_GHLDNISNNL_.2
1593	ACON_HUMAN	Q99798	Specific-C	0	608	GHLDNISNNLLIGAIN	_GHLDNISNNLLIGAIN_.2
1594	ACON_HUMAN	Q99798	Specific-N	1	342	LSELKPHINGPFTPDLAHPVAEVGK	_LSELKPHINGPFTPDLAHPVAEVGK_.4
1595	ACON_HUMAN	Q99798	Specific-N	0	759	NETQIEWFR	_NETQIEWFR_.2
1596	ACON_HUMAN	Q99798	Specific-C	0	259	GGTGAIVEYHGPGVDSISCTGM	_GGTGAIVEYHGPGVDSISC[Carbamidomethyl (C)]TGM_.2
1597	ACON_HUMAN	Q99798	Specific-N	0	446	NACGPCIGQWDR	_NAC[Carbamidomethyl (C)]GPC[Carbamidomethyl (C)]IGQWDR_.2
1598	ACON_HUMAN	Q99798	Specific-N	2	564	RLQLLEPFDKWDGK	_RLQLLEPFDKWDGK_.3
1599	ACON_HUMAN	Q99798	Specific-C	0	168	PGSGIIHQIILENY	_PGSGIIHQIILENY_.2
1600	ACON_HUMAN	Q99798	Specific	0	118	VAVPSTIHCDHLIEAQVGGEK	_VAVPSTIHC[Carbamidomethyl (C)]DHLIEAQVGGEK_.4
1601	ACON_HUMAN	Q99798	Specific-N	1	506	KFNPETDYLTGTDGK	_KFNPETDYLTGTDGK_.2
1602	ACON_HUMAN	Q99798	Specific	2	58	RLNRPLTLSEK	_RLNRPLTLSEK_.2
1603	ACON_HUMAN	Q99798	Specific-N	2	523	RLEAPDADELPKGEFDPGQDTYQHPPK	_RLEAPDADELPKGEFDPGQDTYQHPPK_.4
1604	ACON_HUMAN	Q99798	Specific	0	161	YGVGFWK	_YGVGFWK_.1
1605	ACON_HUMAN	Q99798	Specific	0	118	VAVPSTIHCDHLIEAQVGGEK	_VAVPSTIHC[Carbamidomethyl (C)]DHLIEAQVGGEK_.2
1606	ACON_HUMAN	Q99798	Specific-C	2	58	RLNRPLTL	_RLNRPLTL_.2
1607	ACON_HUMAN	Q99798	Specific	1	606	FRGHLDNISNNLLIGAINIENGK	_FRGHLDNISNNLLIGAINIENGK_.3
1608	ACON_HUMAN	Q99798	Specific	0	608	GHLDNISNNLLIGAINIENGK	_GHLDNISNNLLIGAINIENGK_.3
1609	ACON_HUMAN	Q99798	Specific-C	0	324	DHLVPDPGCHYD	_DHLVPDPGC[Carbamidomethyl (C)]HYD_.2
1610	ACON_HUMAN	Q99798	Specific	0	234	LTGSLSGWSSPK	_LTGSLSGWSSPK_.2
1611	ACON_HUMAN	Q99798	Specific	1	438	DLGGIVLANACGPCIGQWDRK	_DLGGIVLANAC[Carbamidomethyl (C)]GPC[Carbamidomethyl (C)]IGQWDRK_.3
1612	ACON_HUMAN	Q99798	Specific	0	412	SQFTITPGSEQIR	_SQFTITPGSEQIR_.2
1613	ACON_HUMAN	Q99798	Specific-N	0	35	SHFEPNEYIHYDLLEK	_SHFEPNEYIHYDLLEK_.2
1614	ACON_HUMAN	Q99798	Specific-N	0	445	ANACGPCIGQWDR	_ANAC[Carbamidomethyl (C)]GPC[Carbamidomethyl (C)]IGQWDR_.2
1615	ACON_HUMAN	Q99798	Specific-N	1	447	ACGPCIGQWDRK	_AC[Carbamidomethyl (C)]GPC[Carbamidomethyl (C)]IGQWDRK_.2
1616	ACON_HUMAN	Q99798	Specific-N	1	523	RLEAPDADELPK	_RLEAPDADELPK_.2
1617	ACON_HUMAN	Q99798	Specific-N	0	34	MSHFEPNEYIHYDLLEK	_MSHFEPNEYIHYDLLEK_.3
1618	ACON_HUMAN	Q99798	Specific-N	0	35	SHFEPNEYIHYDLLEK	_SHFEPNEYIHYDLLEK_.3
1619	ACON_HUMAN	Q99798	Specific-N	2	506	KFNPETDYLTGTDGKK	_KFNPETDYLTGTDGKK_.3
1620	ACON_HUMAN	Q99798	Specific-N	0	635	AVTQEFGPVPDTAR	_AVTQEFGPVPDTAR_.2
1621	ACON_HUMAN	Q99798	Specific-N	0	121	PSTIHCDHLIEAQVGGEK	_PSTIHC[Carbamidomethyl (C)]DHLIEAQVGGEK_.2
1622	ACON_HUMAN	Q99798	Specific-N	0	294	TSVFPYNHR	_TSVFPYNHR_.3
1623	ACOT1_HUMAN	Q86TX2	Specific	0	372	ASLHALVGSPIIWGGEPR	_ASLHALVGSPIIWGGEPR_.2
1624	ACOT1_HUMAN	Q86TX2	Specific	1	52	YRADTLGELDLER	_YRADTLGELDLER_.3
1625	ACOT1_HUMAN	Q86TX2	Specific	0	314	AESTFLFLVGQDDHNWK	_AESTFLFLVGQDDHNWK_.3
1626	ACOT1_HUMAN	Q86TX2	Specific	0	128	YFLPPGVR	_YFLPPGVR_.2
1627	ACOT1_HUMAN	Q86TX2	Specific	0	287	DGYADIVDVLNSPLEGPDQK	_DGYADIVDVLNSPLEGPDQK_.2
1628	ACOT1_HUMAN	Q86TX2	Specific	0	314	AESTFLFLVGQDDHNWK	_AESTFLFLVGQDDHNWK_.2
1629	ACOT1_HUMAN	Q86TX2	Specific	0	223	GPGVGLLGISK	_GPGVGLLGISK_.2
1630	ACOT1_HUMAN	Q86TX2	Specific	0	100	TPLAVELEVLDGHDPDPGR	_TPLAVELEVLDGHDPDPGR_.3
1631	ACOT1_HUMAN	Q86TX2	Specific	0	372	ASLHALVGSPIIWGGEPR	_ASLHALVGSPIIWGGEPR_.3
1632	ACOT1_HUMAN	Q86TX2	Specific-N	0	2	AATLILEPAGR	_AATLILEPAGR_.2
1633	ACOT1_HUMAN	Q86TX2	Specific	1	409	HLGGHEGTIPSKV	_HLGGHEGTIPSKV_.3
1634	ACOT1_HUMAN	Q86TX2	Specific	1	409	HLGGHEGTIPSKV	_HLGGHEGTIPSKV_.2
1635	ACOT1_HUMAN	Q86TX2	Specific	0	307	SFIPVER	_SFIPVER_.2
1636	ACOT1_HUMAN	Q86TX2	Specific-N	0	2	AATLILEPAGR	_[Acetyl (Protein N-term)]AATLILEPAGR_.2
1637	ACOT1_HUMAN	Q86TX2	Specific	0	25	GLAPEQPVTLR	_GLAPEQPVTLR_.2
1639	ACOT8_HUMAN	O14734	Specific	0	54	LFGGQIVGQALVAAAK	_LFGGQIVGQALVAAAK_.2
1640	ACOT8_HUMAN	O14734	Specific	0	92	LPVLYQVER	_LPVLYQVER_.2
1641	ACOT8_HUMAN	O14734	Specific	1	178	IAAQEVPIEIKPVNPSPLSQLQR	_IAAQEVPIEIKPVNPSPLSQLQR_.3
1642	ACOT8_HUMAN	O14734	Specific	0	46	HYWVPAK	_HYWVPAK_.2
1643	ACOT9_HUMAN	Q9Y305	Specific	0	310	IFGGFLMR	_IFGGFLMR_.2
1644	ACOT9_HUMAN	Q9Y305	Specific	0	295	SLEICHPQER	_SLEIC[Carbamidomethyl (C)]HPQER_.3
1645	ACOT9_HUMAN	Q9Y305	Specific	0	373	VHSEVASLQEK	_VHSEVASLQEK_.2
1646	ACOT9_HUMAN	Q9Y305	Specific	0	158	SLSPEQDIK	_SLSPEQDIK_.2
1647	ACOT9_HUMAN	Q9Y305	Specific	0	280	VLPSNAVWMENSK	_VLPSNAVWMENSK_.2
1648	ACOT9_HUMAN	Q9Y305	Specific	0	259	TTIHEMFLSTLDPK	_TTIHEMFLSTLDPK_.3
1649	ACOT9_HUMAN	Q9Y305	Specific	0	167	FSGHVSWVGK	_FSGHVSWVGK_.3
1650	ACOT9_HUMAN	Q9Y305	Specific	0	104	YLTVQNTVR	_YLTVQNTVR_.2
1651	ACOT9_HUMAN	Q9Y305	Specific	0	295	SLEICHPQER	_SLEIC[Carbamidomethyl (C)]HPQER_.2
1652	ACOT9_HUMAN	Q9Y305	Specific	0	241	IAFSSTSLLK	_IAFSSTSLLK_.2
1653	ACOT9_HUMAN	Q9Y305	Specific	0	400	EVPLVFPK	_EVPLVFPK_.2
1654	ACOX1_HUMAN	Q15067	Specific	0	199	CYGLHAFIVPIR	_C[Carbamidomethyl (C)]YGLHAFIVPIR_.3
1655	ACOX1_HUMAN	Q15067	Specific	0	217	PLPGITVGDIGPK	_PLPGITVGDIGPK_.2
1656	ACOX1_HUMAN	Q15067	Specific	0	149	GLETTATYDPETQEFILNSPTVTSIK	_GLETTATYDPETQEFILNSPTVTSIK_.3
1657	ACOX1_HUMAN	Q15067	Specific	0	183	TSNHAIVLAQLITK	_TSNHAIVLAQLITK_.3
1658	ACOX1_HUMAN	Q15067	Specific	0	283	SFLVGEAAR	_SFLVGEAAR_.2
1659	ACOX1_HUMAN	Q15067	Specific	1	8	ERDSASFNPELLTHILDGSPEK	_ERDSASFNPELLTHILDGSPEK_.4
1660	ACOX1_HUMAN	Q15067	Specific	1	211	EIGTHKPLPGITVGDIGPK	_EIGTHKPLPGITVGDIGPK_.3
1661	ACOX1_HUMAN	Q15067	Specific	0	35	EIENMILNDPDFQHEDLNFLTR	_EIENMILNDPDFQHEDLNFLTR_.3
1662	ACOX1_HUMAN	Q15067	Specific	0	355	INEGIGQGDLSELPELHALTAGLK	_INEGIGQGDLSELPELHALTAGLK_.3
1663	ACOX1_HUMAN	Q15067	Specific	0	494	LVEIAAK	_LVEIAAK_.2
1664	ACOX1_HUMAN	Q15067	Specific-N	0	469	AVWPTMVDINSPESLTEAYK	_AVWPTMVDINSPESLTEAYK_.2
1665	ACOX1_HUMAN	Q15067	Specific	0	447	LVCGMVSYLNDLPSQR	_LVC[Carbamidomethyl (C)]GMVSYLNDLPSQR_.2
1666	ACOX1_HUMAN	Q15067	Specific	0	513	EVAWNLTSVDLVR	_EVAWNLTSVDLVR_.2
1667	ACOX3_HUMAN	O15254	Specific-N	0	2	ASTVEGGDTALLPEFPR	_[Acetyl (Protein N-term)]ASTVEGGDTALLPEFPR_.2
1668	ACOX3_HUMAN	O15254	Specific	0	485	SVDFLDAYPGILDQK	_SVDFLDAYPGILDQK_.2
1669	ACPH_HUMAN	P13798	Specific-C	1	384	SRQDLFAVDTQVGTVT	_SRQDLFAVDTQVGTVT_.2
1670	ACPH_HUMAN	P13798	Specific	0	66	QYLVFHDGDSVVFAGPAGNSVETR	_QYLVFHDGDSVVFAGPAGNSVETR_.3
1671	ACPH_HUMAN	P13798	Specific	0	203	GDQFVFYEDWGENMVSK	_GDQFVFYEDWGENMVSK_.2
1672	ACPH_HUMAN	P13798	Specific	0	307	LSPDQCR	_LSPDQC[Carbamidomethyl (C)]R_.2
1673	ACPH_HUMAN	P13798	Specific	0	435	VGFLPSAGK	_VGFLPSAGK_.2
1674	ACPH_HUMAN	P13798	Specific	0	119	QFLEVWEK	_QFLEVWEK_.2
1675	ACPH_HUMAN	P13798	Specific	0	539	GSTGFGQDSILSLPGNVGHQDVK	_GSTGFGQDSILSLPGNVGHQDVK_.3
1676	ACPH_HUMAN	P13798	Specific	0	340	VTSVVVDVVPR	_VTSVVVDVVPR_.2
1677	ACPH_HUMAN	P13798	Specific	0	45	TVHTEWTQR	_TVHTEWTQR_.2
1678	ACPH_HUMAN	P13798	Specific	0	528	MGFAVLLVNYR	_MGFAVLLVNYR_.2
1679	ACPH_HUMAN	P13798	Specific	0	45	TVHTEWTQR	_TVHTEWTQR_.3
1680	ACPH_HUMAN	P13798	Specific	0	280	SALYYVDLIGGK	_SALYYVDLIGGK_.2
1681	ACPH_HUMAN	P13798	Specific	0	376	VVFDSAQR	_VVFDSAQR_.2
1682	ACPH_HUMAN	P13798	Specific	0	181	ALDVSASDDEIAR	_ALDVSASDDEIAR_.2
1683	ACPH_HUMAN	P13798	Specific	0	132	SFNLSALEK	_SFNLSALEK_.2
1684	ACPH_HUMAN	P13798	Specific-N	0	5	VLLSEPEEAAALYR	_VLLSEPEEAAALYR_.2
1685	ACPH_HUMAN	P13798	Specific-N	0	154	SWSHSETHLLYVAEK	_SWSHSETHLLYVAEK_.3
1686	ACPH_HUMAN	P13798	Specific-N	0	154	SWSHSETHLLYVAEK	_SWSHSETHLLYVAEK_.2
1687	ACPH_HUMAN	P13798	Specific	1	384	SRQDLFAVDTQVGTVTSLTAGGSGGSWK	_SRQDLFAVDTQVGTVTSLTAGGSGGSWK_.3
1688	ACPH_HUMAN	P13798	Specific	0	292	CELLSDDSLAVSSPR	_C[Carbamidomethyl (C)]ELLSDDSLAVSSPR_.2
1689	ACPH_HUMAN	P13798	Specific	0	132	SFNLSALEK	_SFNLSALEK_.1
1690	ACPH_HUMAN	P13798	Specific	0	173	AESFFQTK	_AESFFQTK_.2
1691	ACPH_HUMAN	P13798	Specific	0	4	QVLLSEPEEAAALYR	_QVLLSEPEEAAALYR_.2
1692	ACPH_HUMAN	P13798	Specific-C	0	141	HGPVYEDDCFGCL	_HGPVYEDDC[Carbamidomethyl (C)]FGC[Carbamidomethyl (C)]L_.2
1693	ACPH_HUMAN	P13798	Specific	0	665	TPLLLMLGQEDR	_TPLLLMLGQEDR_.2
1694	ACPM_HUMAN	O14561	Specific-N	0	122	MEDEFGFEIPDIDAEK	_MEDEFGFEIPDIDAEK_.2
1695	ACPM_HUMAN	O14561	Specific-N	1	139	MCPQEIVDYIADKK	_MC[Carbamidomethyl (C)]PQEIVDYIADKK_.3
1696	ACPM_HUMAN	O14561	Specific	1	89	LYDKIDPEK	_LYDKIDPEK_.3
1697	ACPM_HUMAN	O14561	Specific-N	0	72	PPLTLEGIQDR	_PPLTLEGIQDR_.2
1698	ACPM_HUMAN	O14561	Specific-N	0	123	EDEFGFEIPDIDAEK	_EDEFGFEIPDIDAEK_.2
1699	ACPM_HUMAN	O14561	Specific-N	1	139	MCPQEIVDYIADKK	_MC[Carbamidomethyl (C)]PQEIVDYIADKK_.2
1700	ACPM_HUMAN	O14561	Specific-N	1	137	KLMCPQEIVDYIADK	_KLMC[Carbamidomethyl (C)]PQEIVDYIADK_.2
1701	ACPM_HUMAN	O14561	Specific-N	0	69	SDMPPLTLEGIQDR	_SDM[Oxidation (M)]PPLTLEGIQDR_.2
1702	ACPM_HUMAN	O14561	Specific	1	89	LYDKIDPEK	_LYDKIDPEK_.2
1703	ACPM_HUMAN	O14561	Specific-N	1	143	EIVDYIADKK	_EIVDYIADKK_.3
1704	ACPM_HUMAN	O14561	Specific	1	138	LMCPQEIVDYIADKK	_LMC[Carbamidomethyl (C)]PQEIVDYIADKK_.3
1705	ACPM_HUMAN	O14561	Specific	0	98	LSVNSHFMK	_LSVNSHFMK_.2
1706	ACPM_HUMAN	O14561	Specific	0	138	LMCPQEIVDYIADK	_LMC[Carbamidomethyl (C)]PQEIVDYIADK_.2
1707	ACPM_HUMAN	O14561	Specific-N	0	139	MCPQEIVDYIADK	_MC[Carbamidomethyl (C)]PQEIVDYIADK_.2
1708	ACPM_HUMAN	O14561	Specific	1	138	LMCPQEIVDYIADKK	_LMC[Carbamidomethyl (C)]PQEIVDYIADKK_.2
1709	ACPM_HUMAN	O14561	Specific-N	0	143	EIVDYIADK	_EIVDYIADK_.2
1710	ACPM_HUMAN	O14561	Specific-N	0	121	AMEDEFGFEIPDIDAEK	_AMEDEFGFEIPDIDAEK_.2
1711	ACPM_HUMAN	O14561	Specific	0	98	LSVNSHFMK	_LSVNSHFMK_.3
1712	ACPM_HUMAN	O14561	Specific-N	0	99	SVNSHFMK	_SVNSHFMK_.2
1713	ACPM_HUMAN	O14561	Specific-N	1	143	EIVDYIADKK	_EIVDYIADKK_.2
1714	ACPM_HUMAN	O14561	Specific-N	0	69	SDMPPLTLEGIQDR	_SDMPPLTLEGIQDR_.2
1715	ACPM_HUMAN	O14561	Specific-N	1	137	KLMCPQEIVDYIADK	_KLMC[Carbamidomethyl (C)]PQEIVDYIADK_.3
1716	ACS2L_HUMAN	Q9NUB1	Specific	0	241	HCPTVQHVLVAHR	_HC[Carbamidomethyl (C)]PTVQHVLVAHR_.4
1717	ACS2L_HUMAN	Q9NUB1	Specific	0	509	TIYGDHQR	_TIYGDHQR_.2
1718	ACS2L_HUMAN	Q9NUB1	Specific	0	372	YWETVER	_YWETVER_.2
1719	ACS2L_HUMAN	Q9NUB1	Specific	0	145	ELLETTCR	_ELLETTC[Carbamidomethyl (C)]R_.2
1720	ACS2L_HUMAN	Q9NUB1	Specific	0	79	DTLVWDTPYHTVWDCDFSTGK	_DTLVWDTPYHTVWDC[Carbamidomethyl (C)]DFSTGK_.3
1721	ACS2L_HUMAN	Q9NUB1	Specific	0	623	YAVPDEILVVK	_YAVPDEILVVK_.2
1722	ACS2L_HUMAN	Q9NUB1	Specific	0	517	FVDAYFK	_FVDAYFK_.2
1723	ACS2L_HUMAN	Q9NUB1	Specific	0	560	LGTAEIEDAIADHPAVPESAVIGYPHDIK	_LGTAEIEDAIADHPAVPESAVIGYPHDIK_.4
1724	ACS2L_HUMAN	Q9NUB1	Specific	0	215	VVITFNQGLR	_VVITFNQGLR_.2
1725	ACS2L_HUMAN	Q9NUB1	Specific	0	188	IGAVHTVIFAGFSAESLAGR	_IGAVHTVIFAGFSAESLAGR_.3
1726	ACS2L_HUMAN	Q9NUB1	Specific-N	0	624	AVPDEILVVK	_AVPDEILVVK_.2
1727	ACS2L_HUMAN	Q9NUB1	Specific	0	188	IGAVHTVIFAGFSAESLAGR	_IGAVHTVIFAGFSAESLAGR_.2
1728	ACS2L_HUMAN	Q9NUB1	Specific	0	303	GIVHTQAGYLLYAALTHK	_GIVHTQAGYLLYAALTHK_.4
1729	ACS2L_HUMAN	Q9NUB1	Specific	0	303	GIVHTQAGYLLYAALTHK	_GIVHTQAGYLLYAALTHK_.3
1730	ACS2L_HUMAN	Q9NUB1	Specific	0	524	AYPGYYFTGDGAYR	_AYPGYYFTGDGAYR_.2
1731	ACS2L_HUMAN	Q9NUB1	Specific	0	381	INQFYGAPTAVR	_INQFYGAPTAVR_.2
1732	ACS2L_HUMAN	Q9NUB1	Specific	0	68	EPAAFWGPLAR	_EPAAFWGPLAR_.2
1733	ACS2L_HUMAN	Q9NUB1	Specific	0	538	TEGGYYQITGR	_TEGGYYQITGR_.2
1734	ACSA_HUMAN	Q9NR19	Specific	0	203	ILDSSCSLLITTDAFYR	_ILDSSC[Carbamidomethyl (C)]SLLITTDAFYR_.2
1735	ACSA_HUMAN	Q9NR19	Specific	0	16	GQEEAGAGGR	_GQEEAGAGGR_.2
1736	ACSA_HUMAN	Q9NR19	Specific	0	183	IGALHSIVFAGFSSESLCER	_IGALHSIVFAGFSSESLC[Carbamidomethyl (C)]ER_.3
1737	ACSA_HUMAN	Q9NR19	Specific	0	228	ELADEALQK	_ELADEALQK_.2
1738	ACSA_HUMAN	Q9NR19	Specific	0	639	IGPIATPDYIQNAPGLPK	_IGPIATPDYIQNAPGLPK_.2
1739	ACSF2_HUMAN	Q96CM8	Specific	0	585	YIVFVTNYPLTISGK	_YIVFVTNYPLTISGK_.2
1740	ACSF2_HUMAN	Q96CM8	Specific	0	403	DLVVAYGTTENSPVTFAHFPEDTVEQK	_DLVVAYGTTENSPVTFAHFPEDTVEQK_.3
1741	ACSF2_HUMAN	Q96CM8	Specific	0	516	GGENIYPAELEDFFHTHPK	_GGENIYPAELEDFFHTHPK_.4
1742	ACSF3_HUMAN	Q4G176	Specific	0	516	VTAVVTLR	_VTAVVTLR_.2
1743	ACSF3_HUMAN	Q4G176	Specific	1	85	LCGCVGGDLREER	_LC[Carbamidomethyl (C)]GC[Carbamidomethyl (C)]VGGDLREER_.3
1744	ACSF3_HUMAN	Q4G176	Specific	0	221	AVVTGLVHK	_AVVTGLVHK_.2
1745	ACSF3_HUMAN	Q4G176	Specific	0	327	LMVSGSAALPLPVLEK	_LMVSGSAALPLPVLEK_.2
1746	ACSF3_HUMAN	Q4G176	Specific	0	374	LPGSVGTPLPGVQVR	_LPGSVGTPLPGVQVR_.2
1747	ACSF3_HUMAN	Q4G176	Specific	0	307	HFTQPHAQDFLR	_HFTQPHAQDFLR_.3
1748	ACSF3_HUMAN	Q4G176	Specific	0	445	SAFTLDGWFK	_SAFTLDGWFK_.2
1749	ACSL1_HUMAN	P33121	Specific	0	1	MQAHELFR	_[Acetyl (Protein N-term)]MQAHELFR_.2
1750	ACSL1_HUMAN	P33121	Specific	0	388	WLLDFASK	_WLLDFASK_.2
1751	ACSL1_HUMAN	P33121	Specific	0	377	IFGQANTTLK	_IFGQANTTLK_.2
1752	ACSL1_HUMAN	P33121	Specific	0	357	VLQPTVFPVVPR	_VLQPTVFPVVPR_.2
1753	ACSL3_HUMAN	O95573	Specific	1	510	NWEEGGYFNTDKPHPR	_NWEEGGYFNTDKPHPR_.3
1754	ACSL3_HUMAN	O95573	Specific	0	526	GEILIGGQSVTMGYYK	_GEILIGGQSVTMGYYK_.2
1755	ACSL3_HUMAN	O95573	Specific	0	223	DIVSLVPR	_DIVSLVPR_.2
1756	ACSL3_HUMAN	O95573	Specific	0	70	SVNSLDGLASVLYPGCDTLDK	_SVNSLDGLASVLYPGC[Carbamidomethyl (C)]DTLDK_.2
1757	ACSL3_HUMAN	O95573	Specific	0	407	NLFILAYNYK	_NLFILAYNYK_.2
1758	ACSL3_HUMAN	O95573	Specific	2	57	AKPVNSKPDSAYR	_AKPVNSKPDSAYR_.2
1759	ACSL3_HUMAN	O95573	Specific	0	682	LSPEPWTPETGLVTDAFK	_LSPEPWTPETGLVTDAFK_.2
1760	ACSL3_HUMAN	O95573	Specific	0	439	SLLGGNIR	_SLLGGNIR_.2
1761	ACSL3_HUMAN	O95573	Specific	0	349	IGYSSPQTLADQSSK	_IGYSSPQTLADQSSK_.2
1762	ACSL3_HUMAN	O95573	Specific	0	497	VGAPLVCCEIK	_VGAPLVC[Carbamidomethyl (C)]C[Carbamidomethyl (C)]EIK_.2
1763	ACSL3_HUMAN	O95573	Specific	0	425	NTPLCDSFVFR	_NTPLC[Carbamidomethyl (C)]DSFVFR_.2
1764	ACSL3_HUMAN	O95573	Specific	0	707	THYQADIER	_THYQADIER_.2
1765	ACSL3_HUMAN	O95573	Specific	2	57	AKPVNSKPDSAYR	_AKPVNSKPDSAYR_.3
1766	ACSL3_HUMAN	O95573	Specific	0	250	GIIVHTMAAVEALGAK	_GIIVHTMAAVEALGAK_.3
1767	ACSL3_HUMAN	O95573	Specific	0	559	WLCTGDIGEFEPDGCLK	_WLC[Carbamidomethyl (C)]TGDIGEFEPDGC[Carbamidomethyl (C)]LK_.2
1768	ACSL3_HUMAN	O95573	Specific	0	447	LLLCGGAPLSATTQR	_LLLC[Carbamidomethyl (C)]GGAPLSATTQR_.2
1769	ACSL3_HUMAN	O95573	Specific	0	661	VLSEAAISASLEK	_VLSEAAISASLEK_.2
1771	ACSL6_HUMAN	Q9UKU0	Specific	0	633	AILEDMVR	_AILEDMVR_.2
1772	ACSL6_HUMAN	Q9UKU0	Specific	1	377	IFSQANTPLKR	_IFSQANTPLKR_.3
1773	ACSL6_HUMAN	Q9UKU0	Specific	0	99	GLSISGNGPCLGFR	_GLSISGNGPC[Carbamidomethyl (C)]LGFR_.2
1774	ACSL6_HUMAN	Q9UKU0	Specific	0	544	WLPAGTLK	_WLPAGTLK_.2
1775	ACSL6_HUMAN	Q9UKU0	Specific	0	491	LVDVEELNYWACK	_LVDVEELNYWAC[Carbamidomethyl (C)]K_.2
1776	ACSL6_HUMAN	Q9UKU0	Specific	0	285	GAMLTHGNVVADFSGFLK	_GAMLTHGNVVADFSGFLK_.2
1777	ACSL6_HUMAN	Q9UKU0	Specific	1	377	IFSQANTPLKR	_IFSQANTPLKR_.2
1778	ACSL6_HUMAN	Q9UKU0	Specific	0	528	EALDSDGWLHTGDIGK	_EALDSDGWLHTGDIGK_.2
1779	ACSL6_HUMAN	Q9UKU0	Specific	0	580	SQPVAQIYVHGDSLK	_SQPVAQIYVHGDSLK_.3
1780	ACSL6_HUMAN	Q9UKU0	Specific	0	388	WLLEFAAK	_WLLEFAAK_.2
1781	ACSL6_HUMAN	Q9UKU0	Specific	0	616	GIEGTYADLCTNK	_GIEGTYADLC[Carbamidomethyl (C)]TNK_.2
1782	ACSL6_HUMAN	Q9UKU0	Specific	0	504	GEGEICVR	_GEGEIC[Carbamidomethyl (C)]VR_.2
1783	ACSL6_HUMAN	Q9UKU0	Specific	0	377	IFSQANTPLK	_IFSQANTPLK_.2
1784	ACSL6_HUMAN	Q9UKU0	Specific	0	73	SVIGSGPQLLTHYYDDAR	_SVIGSGPQLLTHYYDDAR_.3
1785	ACSL6_HUMAN	Q9UKU0	Specific	0	116	QPYQWLSYQEVADR	_QPYQWLSYQEVADR_.2
1786	ACSL6_HUMAN	Q9UKU0	Specific	0	206	AVLLLEHVER	_AVLLLEHVER_.3
1787	ACSL6_HUMAN	Q9UKU0	Specific	0	655	AIHIHSDMFSVQNGLLTPTLK	_AIHIHSDMFSVQNGLLTPTLK_.3
1788	ACSL6_HUMAN	Q9UKU0	Specific	0	73	SVIGSGPQLLTHYYDDAR	_SVIGSGPQLLTHYYDDAR_.2
1789	ACSL6_HUMAN	Q9UKU0	Specific	0	341	VGFFQGDIR	_VGFFQGDIR_.2
1790	ACSL6_HUMAN	Q9UKU0	Specific	0	329	VIQSVVYCHGGR	_VIQSVVYC[Carbamidomethyl (C)]HGGR_.3
1791	ACSL6_HUMAN	Q9UKU0	Specific	0	573	IENIYIR	_IENIYIR_.2
1792	ACSL6_HUMAN	Q9UKU0	Specific	0	420	IQASLGGCVR	_IQASLGGC[Carbamidomethyl (C)]VR_.2
1793	ACSL6_HUMAN	Q9UKU0	Specific	1	188	YIINTADISTVIVDKPQK	_YIINTADISTVIVDKPQK_.2
1794	ACSL6_HUMAN	Q9UKU0	Specific	0	91	TMYQVFR	_TMYQVFR_.2
1795	ACSL6_HUMAN	Q9UKU0	Specific	0	562	LAQGEYVAPEK	_LAQGEYVAPEK_.2
1796	ACSL6_HUMAN	Q9UKU0	Specific	0	206	AVLLLEHVER	_AVLLLEHVER_.2
1797	ACSL6_HUMAN	Q9UKU0	Specific	0	644	ESGLHSFEQVK	_ESGLHSFEQVK_.2
1798	ACSL6_HUMAN	Q9UKU0	Specific	0	285	GAMLTHGNVVADFSGFLK	_GAMLTHGNVVADFSGFLK_.3
1799	ACSL6_HUMAN	Q9UKU0	Specific	0	644	ESGLHSFEQVK	_ESGLHSFEQVK_.3
1800	ACSL6_HUMAN	Q9UKU0	Specific	1	188	YIINTADISTVIVDKPQK	_YIINTADISTVIVDKPQK_.3
1801	ACSL6_HUMAN	Q9UKU0	Specific	0	357	ALCPTIFPVVPR	_ALC[Carbamidomethyl (C)]PTIFPVVPR_.2
1802	ACSL6_HUMAN	Q9UKU0	Specific	0	1	MQTQEILR	_MQTQEILR_.2
1803	ACSL6_HUMAN	Q9UKU0	Specific	0	528	EALDSDGWLHTGDIGK	_EALDSDGWLHTGDIGK_.3
1804	ACSS3_HUMAN	Q9H6R3	Specific	0	191	IGAIHSLIFGGFASK	_IGAIHSLIFGGFASK_.2
1805	ACSS3_HUMAN	Q9H6R3	Specific	0	232	VEYVPLVEEALK	_VEYVPLVEEALK_.2
1806	ACSS3_HUMAN	Q9H6R3	Specific	0	280	AQSHDCVPVLSEHPLYILYTSGTTGLPK	_AQSHDC[Carbamidomethyl (C)]VPVLSEHPLYILYTSGTTGLPK_.4
1807	ACSS3_HUMAN	Q9H6R3	Specific	0	191	IGAIHSLIFGGFASK	_IGAIHSLIFGGFASK_.3
1808	ACSS3_HUMAN	Q9H6R3	Specific	0	381	VLAEHGVAALFTAPTAIR	_VLAEHGVAALFTAPTAIR_.3
1809	ACSS3_HUMAN	Q9H6R3	Specific	1	252	ILIYNRPNMEAVPLAPGR	_ILIYNRPNMEAVPLAPGR_.3
1810	ACSS3_HUMAN	Q9H6R3	Specific	0	129	IAIIYDSPVTNTK	_IAIIYDSPVTNTK_.2
1811	ACSS3_HUMAN	Q9H6R3	Specific	0	80	AAEQISWYK	_AAEQISWYK_.2
1812	ACSS3_HUMAN	Q9H6R3	Specific	0	607	DINATEEQVLEEIVK	_DINATEEQVLEEIVK_.2
1813	ACTA_HUMAN	P62736	Specific	0	71	YPIEHGIITNWDDMEK	_YPIEHGIITNWDDMEK_.2
1814	ACTA_HUMAN	P62736	Specific-N	1	70	KYPIEHGIITNWDDMEK	_KYPIEHGIITNWDDMEK_.4
1815	ACTA_HUMAN	P62736	Specific-N	1	70	KYPIEHGIITNWDDMEK	_KYPIEHGIITNWDDMEK_.2
1816	ACTA_HUMAN	P62736	Specific	0	71	YPIEHGIITNWDDMEK	_YPIEHGIITNWDDM[Oxidation (M)]EK_.3
1817	ACTA_HUMAN	P62736	Specific	0	71	YPIEHGIITNWDDMEK	_YPIEHGIITNWDDMEK_.3
1818	ACTA_HUMAN	P62736	Specific	0	294	DLYANNVLSGGTTMYPGIADR	_DLYANNVLSGGTTMYPGIADR_.2
1819	ACTA_HUMAN	P62736	Specific-N	1	361	KQEYDEAGPSIVHR	_KQEYDEAGPSIVHR_.3
1820	ACTA_HUMAN	P62736	Specific-N	0	363	EYDEAGPSIVHR	_EYDEAGPSIVHR_.3
1821	ACTA_HUMAN	P62736	Specific-C	0	98	VAPEEHPTLL	_VAPEEHPTLL_.2
1822	ACTA_HUMAN	P62736	Specific	0	199	GYSFVTTAER	_GYSFVTTAER_.2
1823	ACTA_HUMAN	P62736	Specific	0	71	YPIEHGIITNWDDMEK	_YPIEHGIITNWDDM[Oxidation (M)]EK_.2
1824	ACTA_HUMAN	P62736	Specific	0	87	IWHHSFYNELR	_IWHHSFYNELR_.3
1825	ACTA_HUMAN	P62736	Specific-N	0	11	VCDNGSGLCK	_VC[Carbamidomethyl (C)]DNGSGLC[Carbamidomethyl (C)]K_.2
1826	ACTA_HUMAN	P62736	Specific-N	1	70	KYPIEHGIITNWDDMEK	_KYPIEHGIITNWDDMEK_.3
1827	ACTA_HUMAN	P62736	Specific	0	98	VAPEEHPTLLTEAPLNPK	_VAPEEHPTLLTEAPLNPK_.2
1828	ACTA_HUMAN	P62736	Specific	0	98	VAPEEHPTLLTEAPLNPK	_VAPEEHPTLLTEAPLNPK_.3
1829	ACTA_HUMAN	P62736	Specific-N	0	363	EYDEAGPSIVHR	_EYDEAGPSIVHR_.2
1830	ACTB_HUMAN	P60709	Specific-N	1	365	SGPSIVHRK	_SGPSIVHRK_.2
1831	ACTB_HUMAN	P60709	Specific-N	0	2	DDDIAALVVDNGSGMCK	_[Acetyl (Protein N-term)]DDDIAALVVDNGSGM[Oxidation (M)]C[Carbamidomethyl (C)]K_.2
1832	ACTB_HUMAN	P60709	Specific	0	329	IIAPPER	_IIAPPER_.2
1833	ACTB_HUMAN	P60709	Specific	1	29	AVFPSIVGRPR	_AVFPSIVGRPR_.3
1834	ACTB_HUMAN	P60709	Specific	1	51	DSYVGDEAQSKR	_DSYVGDEAQSKR_.3
1835	ACTB_HUMAN	P60709	Specific-N	1	95	RVAPEEHPVLLTEAPLNPK	_RVAPEEHPVLLTEAPLNPK_.3
1836	ACTB_HUMAN	P60709	Specific-N	0	166	YEGYALPHAILR	_YEGYALPHAILR_.2
1837	ACTB_HUMAN	P60709	Specific	1	51	DSYVGDEAQSKR	_DSYVGDEAQSKR_.2
1838	ACTB_HUMAN	P60709	Specific-N	1	358	SKQEYDESGPSIVHR	_SKQEYDESGPSIVHR_.4
1839	ACTB_HUMAN	P60709	Specific	0	239	SYELPDGQVITIGNER	_SYELPDGQVITIGNER_.2
1840	ACTB_HUMAN	P60709	Specific-N	0	52	SYVGDEAQSK	_SYVGDEAQSK_.2
1841	ACTB_HUMAN	P60709	Specific-N	0	361	EYDESGPSIVHR	_EYDESGPSIVHR_.3
1842	ACTB_HUMAN	P60709	Specific-N	0	222	DFEQEMATAASSSSLEK	_DFEQEMATAASSSSLEK_.2
1843	ACTB_HUMAN	P60709	Specific-N	1	95	RVAPEEHPVLLTEAPLNPK	_RVAPEEHPVLLTEAPLNPK_.4
1844	ACTB_HUMAN	P60709	Specific-N	1	361	EYDESGPSIVHRK	_EYDESGPSIVHRK_.3
1845	ACTB_HUMAN	P60709	Specific-N	1	361	EYDESGPSIVHRK	_EYDESGPSIVHRK_.2
1846	ACTB_HUMAN	P60709	Specific-N	0	228	ATAASSSSLEK	_ATAASSSSLEK_.2
1847	ACTB_HUMAN	P60709	Specific-N	1	328	KIIAPPER	_KIIAPPER_.2
1848	ACTB_HUMAN	P60709	Specific	0	329	IIAPPER	_IIAPPER_.1
1849	ACTB_HUMAN	P60709	Specific-N	1	358	SKQEYDESGPSIVHR	_SKQEYDESGPSIVHR_.3
1850	ACTB_HUMAN	P60709	Specific	1	329	IIAPPERK	_IIAPPERK_.1
1851	ACTB_HUMAN	P60709	Specific-N	0	364	ESGPSIVHR	_ESGPSIVHR_.2
1852	ACTB_HUMAN	P60709	Specific-N	1	31	FPSIVGRPR	_FPSIVGRPR_.2
1853	ACTB_HUMAN	P60709	Specific-N	0	273	GIHETTFNSIMK	_GIHETTFNSIM[Oxidation (M)]K_.3
1854	ACTB_HUMAN	P60709	Specific	0	19	AGFAGDDAPR	_AGFAGDDAPR_.1
1855	ACTB_HUMAN	P60709	Specific	0	85	IWHHTFYNELR	_IWHHTFYNELR_.4
1856	ACTB_HUMAN	P60709	Specific-N	0	350	STFQQMWISK	_STFQQMWISK_.2
1857	ACTB_HUMAN	P60709	Specific-C	0	360	QEYDESGPSIVH	_QEYDESGPSIVH_.2
1858	ACTB_HUMAN	P60709	Specific-N	1	18	KAGFAGDDAPR	_KAGFAGDDAPR_.3
1859	ACTB_HUMAN	P60709	Specific-C	1	255	FRCPEALFQPSFLGMESCG	_FRC[Carbamidomethyl (C)]PEALFQPSFLGMESC[Carbamidomethyl (C)]G_.3
1860	ACTB_HUMAN	P60709	Specific	0	85	IWHHTFYNELR	_IWHHTFYNELR_.3
1861	ACTB_HUMAN	P60709	Specific	0	85	IWHHTFYNELR	_IWHHTFYNELR_.2
1862	ACTB_HUMAN	P60709	Specific-C	0	85	IWHHTFYNEL	_IWHHTFYNEL_.2
1863	ACTB_HUMAN	P60709	Specific-N	2	359	KQEYDESGPSIVHRK	_KQEYDESGPSIVHRK_.4
1864	ACTB_HUMAN	P60709	Specific-N	1	358	SKQEYDESGPSIVHR	_SKQEYDESGPSIVHR_.2
1865	ACTB_HUMAN	P60709	Specific	0	216	LCYVALDFEQEMATAASSSSLEK	_LC[Carbamidomethyl (C)]YVALDFEQEM[Oxidation (M)]ATAASSSSLEK_.3
1866	ACTB_HUMAN	P60709	Specific	1	178	LDLAGRDLTDYLMK	_LDLAGRDLTDYLMK_.3
1867	ACTB_HUMAN	P60709	Specific	0	51	DSYVGDEAQSK	_DSYVGDEAQSK_.2
1868	ACTB_HUMAN	P60709	Specific-N	0	297	TVLSGGTTMYPGIADR	_TVLSGGTTM[Oxidation (M)]YPGIADR_.2
1869	ACTB_HUMAN	P60709	Specific-C	0	96	VAPEEHPVL	_VAPEEHPVL_.2
1870	ACTB_HUMAN	P60709	Specific-N	0	221	LDFEQEMATAASSSSLEK	_LDFEQEMATAASSSSLEK_.2
1871	ACTB_HUMAN	P60709	Specific	0	148	TTGIVMDSGDGVTHTVPIYEGYALPHAILR	_TTGIVMDSGDGVTHTVPIYEGYALPHAILR_.3
1872	ACTB_HUMAN	P60709	Specific	0	148	TTGIVMDSGDGVTHTVPIYEGYALPHAILR	_TTGIVM[Oxidation (M)]DSGDGVTHTVPIYEGYALPHAILR_.3
1873	ACTB_HUMAN	P60709	Specific-N	0	155	SGDGVTHTVPIYEGYALPHAILR	_SGDGVTHTVPIYEGYALPHAILR_.3
1874	ACTB_HUMAN	P60709	Specific	1	29	AVFPSIVGRPR	_AVFPSIVGRPR_.2
1875	ACTB_HUMAN	P60709	Specific-N	1	50	KDSYVGDEAQSK	_KDSYVGDEAQSK_.3
1876	ACTB_HUMAN	P60709	Specific-N	0	98	PEEHPVLLTEAPLNPK	_PEEHPVLLTEAPLNPK_.3
1877	ACTB_HUMAN	P60709	Specific-N	0	104	LLTEAPLNPK	_LLTEAPLNPK_.2
1878	ACTB_HUMAN	P60709	Specific-N	0	361	EYDESGPSIVHR	_EYDESGPSIVHR_.2
1879	ACTB_HUMAN	P60709	Specific	0	197	GYSFTTTAER	_GYSFTTTAER_.2
1880	ACTB_HUMAN	P60709	Specific-C	1	336	KYSVWIGGSIL	_KYSVWIGGSIL_.2
1881	ACTB_HUMAN	P60709	Specific-C	0	96	VAPEEHPVLLTEAPLN	_VAPEEHPVLLTEAPLN_.2
1882	ACTB_HUMAN	P60709	Specific	0	316	EITALAPSTMK	_EITALAPSTM[Oxidation (M)]K_.2
1883	ACTB_HUMAN	P60709	Specific	1	285	CDVDIRK	_C[Carbamidomethyl (C)]DVDIRK_.2
1884	ACTB_HUMAN	P60709	Specific-N	0	162	TVPIYEGYALPHAILR	_TVPIYEGYALPHAILR_.2
1885	ACTB_HUMAN	P60709	Specific-C	0	292	DLYANTVLSGGTT	_DLYANTVLSGGTT_.2
1886	ACTB_HUMAN	P60709	Specific	0	96	VAPEEHPVLLTEAPLNPK	_VAPEEHPVLLTEAPLNPK_.3
1887	ACTB_HUMAN	P60709	Specific-N	0	305	MYPGIADR	_MYPGIADR_.2
1888	ACTB_HUMAN	P60709	Specific-N	0	89	TFYNELR	_TFYNELR_.2
1889	ACTB_HUMAN	P60709	Specific-C	0	239	SYELPDGQVITIGNE	_SYELPDGQVITIGNE_.2
1890	ACTB_HUMAN	P60709	Specific-C	1	255	FRCPEALFQPSFLGMESC	_FRC[Carbamidomethyl (C)]PEALFQPSFLGMESC[Carbamidomethyl (C)]_.2
1891	ACTB_HUMAN	P60709	Specific-N	0	271	SCGIHETTFNSIMK	_SC[Carbamidomethyl (C)]GIHETTFNSIMK_.2
1892	ACTB_HUMAN	P60709	Specific-N	0	273	GIHETTFNSIMK	_GIHETTFNSIMK_.3
1893	ACTB_HUMAN	P60709	Specific-N	0	138	AVLSLYASGR	_AVLSLYASGR_.2
1894	ACTB_HUMAN	P60709	Specific-N	0	273	GIHETTFNSIMK	_GIHETTFNSIMK_.2
1895	ACTB_HUMAN	P60709	Specific	0	316	EITALAPSTMK	_EITALAPSTMK_.2
1896	ACTB_HUMAN	P60709	Specific-C	0	239	SYELPDGQVITI	_SYELPDGQVITI_.2
1897	ACTB_HUMAN	P60709	Specific-N	0	365	SGPSIVHR	_SGPSIVHR_.2
1898	ACTB_HUMAN	P60709	Specific	0	184	DLTDYLMK	_DLTDYLMK_.1
1899	ACTB_HUMAN	P60709	Specific-N	0	240	YELPDGQVITIGNER	_YELPDGQVITIGNER_.2
1900	ACTB_HUMAN	P60709	Specific	0	40	HQGVMVGMGQK	_HQGVMVGMGQK_.3
1901	ACTB_HUMAN	P60709	Specific-C	0	96	VAPEEHPVLLT	_VAPEEHPVLLT_.2
1902	ACTB_HUMAN	P60709	Specific-N	0	150	GIVMDSGDGVTHTVPIYEGYALPHAILR	_GIVMDSGDGVTHTVPIYEGYALPHAILR_.4
1903	ACTB_HUMAN	P60709	Specific-N	0	363	DESGPSIVHR	_DESGPSIVHR_.3
1904	ACTB_HUMAN	P60709	Specific-N	0	106	TEAPLNPK	_TEAPLNPK_.2
1905	ACTB_HUMAN	P60709	Specific-N	0	300	SGGTTMYPGIADR	_SGGTTMYPGIADR_.2
1906	ACTB_HUMAN	P60709	Specific-N	0	298	VLSGGTTMYPGIADR	_VLSGGTTMYPGIADR_.2
1907	ACTB_HUMAN	P60709	Specific-N	0	22	AGDDAPR	_AGDDAPR_.1
1908	ACTB_HUMAN	P60709	Specific-N	0	362	YDESGPSIVHR	_YDESGPSIVHR_.2
1909	ACTB_HUMAN	P60709	Specific-N	0	245	GQVITIGNER	_GQVITIGNER_.2
1910	ACTB_HUMAN	P60709	Specific-N	2	328	KIIAPPERK	_KIIAPPERK_.2
1911	ACTB_HUMAN	P60709	Specific-N	0	102	PVLLTEAPLNPK	_PVLLTEAPLNPK_.2
1912	ACTB_HUMAN	P60709	Specific-N	2	328	KIIAPPERK	_KIIAPPERK_.3
1913	ACTB_HUMAN	P60709	Specific-N	0	270	ESCGIHETTFNSIMK	_ESC[Carbamidomethyl (C)]GIHETTFNSIMK_.2
1914	ACTB_HUMAN	P60709	Unspecific	0	2	DDDIAAL	_[Acetyl (Protein N-term)]DDDIAAL_.1
1915	ACTB_HUMAN	P60709	Specific-N	0	169	YALPHAILR	_YALPHAILR_.3
1916	ACTB_HUMAN	P60709	Specific-N	0	139	VLSLYASGR	_VLSLYASGR_.2
1917	ACTB_HUMAN	P60709	Specific-N	0	270	ESCGIHETTFNSIMK	_ESC[Carbamidomethyl (C)]GIHETTFNSIMK_.3
1918	ACTB_HUMAN	P60709	Specific-C	0	239	SYELPDGQVITIG	_SYELPDGQVITIG_.2
1919	ACTB_HUMAN	P60709	Specific-C	0	239	SYELPDGQVI	_SYELPDGQVI_.2
1920	ACTB_HUMAN	P60709	Specific-N	0	134	VAIQAVLSLYASGR	_VAIQAVLSLYASGR_.2
1921	ACTB_HUMAN	P60709	Specific-N	0	156	GDGVTHTVPIYEGYALPHAILR	_GDGVTHTVPIYEGYALPHAILR_.3
1922	ACTB_HUMAN	P60709	Specific	0	29	AVFPSIVGR	_AVFPSIVGR_.2
1923	ACTB_HUMAN	P60709	Specific-N	0	53	YVGDEAQSK	_YVGDEAQSK_.2
1924	ACTB_HUMAN	P60709	Specific-N	0	31	FPSIVGR	_FPSIVGR_.1
1925	ACTB_HUMAN	P60709	Specific	0	257	CPEALFQPSFLGMESCGIHETTFNSIMK	_C[Carbamidomethyl (C)]PEALFQPSFLGMESC[Carbamidomethyl (C)]GIHETTFNSIM[Oxidation (M)]K_.3
1926	ACTB_HUMAN	P60709	Specific-N	0	162	TVPIYEGYALPHAILR	_TVPIYEGYALPHAILR_.3
1927	ACTB_HUMAN	P60709	Specific	0	292	DLYANTVLSGGTTMYPGIADR	_DLYANTVLSGGTTM[Oxidation (M)]YPGIADR_.2
1928	ACTB_HUMAN	P60709	Specific-N	1	95	RVAPEEHPVLLTEAPLNPK	_RVAPEEHPVLLTEAPLNPK_.2
1929	ACTB_HUMAN	P60709	Specific-N	0	20	GFAGDDAPR	_GFAGDDAPR_.2
1930	ACTB_HUMAN	P60709	Specific-N	0	20	GFAGDDAPR	_GFAGDDAPR_.1
1931	ACTB_HUMAN	P60709	Specific	0	96	VAPEEHPVLLTEAPLNPK	_VAPEEHPVLLTEAPLNPK_.2
1932	ACTB_HUMAN	P60709	Specific-N	0	304	TMYPGIADR	_TMYPGIADR_.2
1933	ACTB_HUMAN	P60709	Specific-N	0	152	VMDSGDGVTHTVPIYEGYALPHAILR	_VMDSGDGVTHTVPIYEGYALPHAILR_.3
1934	ACTB_HUMAN	P60709	Specific-N	0	271	SCGIHETTFNSIMK	_SC[Carbamidomethyl (C)]GIHETTFNSIMK_.3
1935	ACTB_HUMAN	P60709	Specific-N	0	273	GIHETTFNSIMK	_GIHETTFNSIM[Oxidation (M)]K_.2
1936	ACTB_HUMAN	P60709	Specific-N	0	362	YDESGPSIVHR	_YDESGPSIVHR_.3
1937	ACTB_HUMAN	P60709	Specific-N	0	154	DSGDGVTHTVPIYEGYALPHAILR	_DSGDGVTHTVPIYEGYALPHAILR_.3
1938	ACTB_HUMAN	P60709	Specific-N	0	232	SSSSLEK	_SSSSLEK_.2
1939	ACTB_HUMAN	P60709	Specific-N	0	262	FQPSFLGMESCGIHETTFNSIMK	_FQPSFLGMESC[Carbamidomethyl (C)]GIHETTFNSIMK_.3
1940	ACTB_HUMAN	P60709	Specific	0	40	HQGVMVGMGQK	_HQGVMVGMGQK_.2
1941	ACTB_HUMAN	P60709	Specific-N	2	359	KQEYDESGPSIVHRK	_KQEYDESGPSIVHRK_.3
1942	ACTB_HUMAN	P60709	Specific-N	1	363	DESGPSIVHRK	_DESGPSIVHRK_.2
1943	ACTB_HUMAN	P60709	Specific-N	0	276	ETTFNSIMK	_ETTFNSIMK_.2
1944	ACTB_HUMAN	P60709	Specific	0	40	HQGVMVGMGQK	_HQGVM[Oxidation (M)]VGMGQK_.2
1945	ACTB_HUMAN	P60709	Specific-N	0	158	GVTHTVPIYEGYALPHAILR	_GVTHTVPIYEGYALPHAILR_.3
1946	ACTB_HUMAN	P60709	Specific-N	0	158	GVTHTVPIYEGYALPHAILR	_GVTHTVPIYEGYALPHAILR_.4
1947	ACTB_HUMAN	P60709	Specific	0	292	DLYANTVLSGGTTMYPGIADR	_DLYANTVLSGGTTMYPGIADR_.2
1948	ACTB_HUMAN	P60709	Specific	1	178	LDLAGRDLTDYLMK	_LDLAGRDLTDYLMK_.2
1949	ACTB_HUMAN	P60709	Specific-N	0	31	FPSIVGR	_FPSIVGR_.2
1950	ACTB_HUMAN	P60709	Specific	0	292	DLYANTVLSGGTTMYPGIADR	_DLYANTVLSGGTTMYPGIADR_.3
1951	ACTB_HUMAN	P60709	Specific	0	148	TTGIVMDSGDGVTHTVPIYEGYALPHAILR	_TTGIVMDSGDGVTHTVPIYEGYALPHAILR_.4
1952	ACTB_HUMAN	P60709	Specific-N	2	284	KCDVDIRK	_KC[Carbamidomethyl (C)]DVDIRK_.2
1953	ACTB_HUMAN	P60709	Specific	0	239	SYELPDGQVITIGNER	_SYELPDGQVITIGNER_.3
1954	ACTB_HUMAN	P60709	Specific-N	0	241	ELPDGQVITIGNER	_ELPDGQVITIGNER_.2
1955	ACTB_HUMAN	P60709	Specific-N	0	347	ASLSTFQQMWISK	_ASLSTFQQMWISK_.2
1956	ACTB_HUMAN	P60709	Specific-N	0	98	PEEHPVLLTEAPLNPK	_PEEHPVLLTEAPLNPK_.2
1957	ACTB_HUMAN	P60709	Specific-N	1	48	GQKDSYVGDEAQSK	_GQKDSYVGDEAQSK_.3
1958	ACTB_HUMAN	P60709	Specific-N	2	50	KDSYVGDEAQSKR	_KDSYVGDEAQSKR_.2
1959	ACTB_HUMAN	P60709	Specific-N	0	297	TVLSGGTTMYPGIADR	_TVLSGGTTMYPGIADR_.2
1960	ACTB_HUMAN	P60709	Specific-C	1	239	SYELPDGQVITIGNERF	_SYELPDGQVITIGNERF_.2
1961	ACTB_HUMAN	P60709	Specific-C	1	255	FRCPEALFQPSFLGMESCG	_FRC[Carbamidomethyl (C)]PEALFQPSFLGMESC[Carbamidomethyl (C)]G_.2
1962	ACTB_HUMAN	P60709	Specific	1	360	QEYDESGPSIVHRK	_QEYDESGPSIVHRK_.2
1963	ACTB_HUMAN	P60709	Specific-N	0	156	GDGVTHTVPIYEGYALPHAILR	_GDGVTHTVPIYEGYALPHAILR_.4
1964	ACTB_HUMAN	P60709	Specific-C	0	148	TTGIVMDSGDGVTHTVPIYEGYALPH	_TTGIVM[Oxidation (M)]DSGDGVTHTVPIYEGYALPH_.3
1965	ACTB_HUMAN	P60709	Specific	1	329	IIAPPERK	_IIAPPERK_.2
1966	ACTB_HUMAN	P60709	Specific	0	29	AVFPSIVGR	_AVFPSIVGR_.1
1967	ACTB_HUMAN	P60709	Specific-C	1	336	KYSVWIGGSILA	_KYSVWIGGSILA_.2
1968	ACTB_HUMAN	P60709	Specific-N	1	361	EYDESGPSIVHRK	_EYDESGPSIVHRK_.4
1969	ACTB_HUMAN	P60709	Specific-C	0	96	VAPEEHPVLL	_VAPEEHPVLL_.2
1970	ACTB_HUMAN	P60709	Specific-N	0	363	DESGPSIVHR	_DESGPSIVHR_.2
1971	ACTB_HUMAN	P60709	Specific-N	1	30	VFPSIVGRPR	_VFPSIVGRPR_.2
1972	ACTB_HUMAN	P60709	Specific	0	40	HQGVMVGMGQK	_HQGVM[Oxidation (M)]VGMGQK_.3
1973	ACTB_HUMAN	P60709	Specific-N	0	171	LPHAILR	_LPHAILR_.2
1974	ACTB_HUMAN	P60709	Specific-C	0	148	TTGIVMDSGDGVTHTVPIYEGYALPH	_TTGIVMDSGDGVTHTVPIYEGYALPH_.3
1975	ACTB_HUMAN	P60709	Specific-N	0	86	WHHTFYNELR	_WHHTFYNELR_.2
1976	ACTB_HUMAN	P60709	Specific-N	0	170	ALPHAILR	_ALPHAILR_.2
1977	ACTB_HUMAN	P60709	Specific-C	1	29	AVFPSIVGRP	_AVFPSIVGRP_.2
1978	ACTB_HUMAN	P60709	Specific-N	0	170	ALPHAILR	_ALPHAILR_.1
1979	ACTB_HUMAN	P60709	Specific-N	0	366	GPSIVHR	_GPSIVHR_.2
1980	ACTB_HUMAN	P60709	Specific	1	62	RGILTLK	_RGILTLK_.2
1981	ACTB_HUMAN	P60709	Specific	1	291	KDLYANTVLSGGTTMYPGIADR	_KDLYANTVLSGGTTMYPGIADR_.3
1982	ACTB_HUMAN	P60709	Specific-N	0	150	GIVMDSGDGVTHTVPIYEGYALPHAILR	_GIVMDSGDGVTHTVPIYEGYALPHAILR_.3
1983	ACTB_HUMAN	P60709	Specific-N	1	52	SYVGDEAQSKR	_SYVGDEAQSKR_.3
1984	ACTB_HUMAN	P60709	Specific-N	1	52	SYVGDEAQSKR	_SYVGDEAQSKR_.2
1985	ACTB_HUMAN	P60709	Specific-N	2	50	KDSYVGDEAQSKR	_KDSYVGDEAQSKR_.3
1986	ACTB_HUMAN	P60709	Specific	0	19	AGFAGDDAPR	_AGFAGDDAPR_.2
1987	ACTB_HUMAN	P60709	Specific	0	360	QEYDESGPSIVHR	_QEYDESGPSIVHR_.2
1988	ACTB_HUMAN	P60709	Specific-N	0	231	ASSSSLEK	_ASSSSLEK_.2
1989	ACTB_HUMAN	P60709	Specific-C	0	119	MTQIMFETF	_MTQIMFETF_.2
1990	ACTB_HUMAN	P60709	Specific-N	0	22	AGDDAPR	_AGDDAPR_.2
1991	ACTB_HUMAN	P60709	Specific-N	1	284	KCDVDIR	_KC[Carbamidomethyl (C)]DVDIR_.2
1992	ACTB_HUMAN	P60709	Specific-N	0	2	DDDIAALVVDNGSGMCK	_[Acetyl (Protein N-term)]DDDIAALVVDNGSGMC[Carbamidomethyl (C)]K_.2
1993	ACTB_HUMAN	P60709	Specific	0	148	TTGIVMDSGDGVTHTVPIYEGYALPHAILR	_TTGIVM[Oxidation (M)]DSGDGVTHTVPIYEGYALPHAILR_.4
1994	ACTB_HUMAN	P60709	Specific-N	1	54	VGDEAQSKR	_VGDEAQSKR_.2
1995	ACTB_HUMAN	P60709	Specific-N	0	199	SFTTTAER	_SFTTTAER_.2
1996	ACTB_HUMAN	P60709	Specific-N	0	164	PIYEGYALPHAILR	_PIYEGYALPHAILR_.2
1997	ACTB_HUMAN	P60709	Specific-N	1	53	YVGDEAQSKR	_YVGDEAQSKR_.2
1998	ACTB_HUMAN	P60709	Specific-N	1	50	KDSYVGDEAQSK	_KDSYVGDEAQSK_.2
1999	ACTB_HUMAN	P60709	Specific-N	1	182	GRDLTDYLMK	_GRDLTDYLMK_.2
2000	ACTB_HUMAN	P60709	Specific	1	197	GYSFTTTAEREIVR	_GYSFTTTAEREIVR_.3
2001	ACTB_HUMAN	P60709	Specific-N	0	106	TEAPLNPK	_TEAPLNPK_.1
2002	ACTB_HUMAN	P60709	Specific	0	360	QEYDESGPSIVHR	_QEYDESGPSIVHR_.3
2003	ACTB_HUMAN	P60709	Specific	0	184	DLTDYLMK	_DLTDYLM[Oxidation (M)]K_.2
2004	ACTB_HUMAN	P60709	Specific-N	2	359	KQEYDESGPSIVHRK	_KQEYDESGPSIVHRK_.2
2005	ACTB_HUMAN	P60709	Specific	0	40	HQGVMVGMGQK	_HQGVM[Oxidation (M)]VGM[Oxidation (M)]GQK_.2
2006	ACTB_HUMAN	P60709	Specific-N	0	154	DSGDGVTHTVPIYEGYALPHAILR	_DSGDGVTHTVPIYEGYALPHAILR_.4
2007	ACTB_HUMAN	P60709	Specific-N	1	18	KAGFAGDDAPR	_KAGFAGDDAPR_.2
2008	ACTB_HUMAN	P60709	Specific-N	0	105	LTEAPLNPK	_LTEAPLNPK_.2
2009	ACTB_HUMAN	P60709	Specific-C	0	148	TTGIVMDSGDGVTH	_TTGIVMDSGDGVTH_.2
2010	ACTB_HUMAN	P60709	Specific-N	1	30	VFPSIVGRPR	_VFPSIVGRPR_.3
2011	ACTB_HUMAN	P60709	Specific-N	1	359	KQEYDESGPSIVHR	_KQEYDESGPSIVHR_.2
2012	ACTB_HUMAN	P60709	Specific-N	1	48	GQKDSYVGDEAQSK	_GQKDSYVGDEAQSK_.2
2013	ACTB_HUMAN	P60709	Specific-N	0	21	FAGDDAPR	_FAGDDAPR_.2
2014	ACTB_HUMAN	P60709	Specific-N	0	164	PIYEGYALPHAILR	_PIYEGYALPHAILR_.3
2015	ACTB_HUMAN	P60709	Specific-N	0	278	TFNSIMK	_TFNSIMK_.2
2016	ACTB_HUMAN	P60709	Specific	1	360	QEYDESGPSIVHRK	_QEYDESGPSIVHRK_.3
2017	ACTB_HUMAN	P60709	Specific-C	0	85	IWHHTFYNEL	_IWHHTFYNEL_.3
2018	ACTB_HUMAN	P60709	Specific-N	0	97	APEEHPVLLTEAPLNPK	_APEEHPVLLTEAPLNPK_.2
2019	ACTB_HUMAN	P60709	Specific	0	40	HQGVMVGMGQK	_HQGVMVGM[Oxidation (M)]GQK_.2
2020	ACTB_HUMAN	P60709	Specific-N	0	266	FLGMESCGIHETTFNSIMK	_FLGMESC[Carbamidomethyl (C)]GIHETTFNSIMK_.3
2021	ACTB_HUMAN	P60709	Specific-N	0	160	THTVPIYEGYALPHAILR	_THTVPIYEGYALPHAILR_.3
2022	ACTB_HUMAN	P60709	Specific-C	0	216	LCYVALDFEQEMATA	_LC[Carbamidomethyl (C)]YVALDFEQEMATA_.2
2023	ACTB_HUMAN	P60709	Specific	0	184	DLTDYLMK	_DLTDYLMK_.2
2024	ACTB_HUMAN	P60709	Specific-C	1	255	FRCPEALFQPSFLGMESC	_FRC[Carbamidomethyl (C)]PEALFQPSFLGM[Oxidation (M)]ESC[Carbamidomethyl (C)]_.2
2025	ACTB_HUMAN	P60709	Specific	1	62	RGILTLK	_RGILTLK_.1
2026	ACTB_HUMAN	P60709	Specific-N	0	89	TFYNELR	_TFYNELR_.1
2027	ACTB_HUMAN	P60709	Specific-C	0	119	MTQIMFETF	_MTQIMFETF_.1
2028	ACTB_HUMAN	P60709	Specific-N	0	306	YPGIADR	_YPGIADR_.2
2029	ACTB_HUMAN	P60709	Specific-N	0	305	MYPGIADR	_M[Oxidation (M)]YPGIADR_.2
2030	ACTB_HUMAN	P60709	Specific-N	0	9	VVDNGSGMCK	_VVDNGSGMC[Carbamidomethyl (C)]K_.2
2031	ACTB_HUMAN	P60709	Specific-C	2	51	DSYVGDEAQSKRG	_DSYVGDEAQSKRG_.2
2032	ACTB_HUMAN	P60709	Specific	0	148	TTGIVMDSGDGVTHTVPIYEGYALPHAILR	_TTGIVMDSGDGVTHTVPIYEGYALPHAILR_.5
2033	ACTB_HUMAN	P60709	Specific-N	0	247	VITIGNER	_VITIGNER_.2
2034	ACTB_HUMAN	P60709	Specific-N	1	182	GRDLTDYLMK	_GRDLTDYLMK_.3
2035	ACTB_HUMAN	P60709	Specific-N	1	359	KQEYDESGPSIVHR	_KQEYDESGPSIVHR_.4
2036	ACTB_HUMAN	P60709	Specific-N	0	155	SGDGVTHTVPIYEGYALPHAILR	_SGDGVTHTVPIYEGYALPHAILR_.4
[truncated: 60,839 more rows]
