# Supplementary material for: Structure-function relationship of alpha-synuclein fibrillar polymorphs derived from distinct synucleinopathies
Source: Mol Syst Biol. 2026 Mar 11;22(6):868–901. doi: 10.1038/s44320-026-00199-5 (PMC13230553; doi:10.1038/s44320-026-00199-5)
Supplement: Supplementary file 22 — Dataset EV12 [file 44320_2026_199_MOESM22_ESM.xlsx]

## Sheet: Legend
	Dataset EV12	List of proteins and peptides identified in brain homogenates from the cerebellum

## Sheet: Dataset EV12
Number	PG.ProteinNames	PG.ProteinAccessions	PEP.DigestType....Trypsin.P.	PEP.NrOfMissedCleavages	PEP.PeptidePosition	PEP.StrippedSequence	EG.PrecursorId
1	1433B_HUMAN	P31946	Specific	1	141	QTTVSNSQQAYQEAFEISKK	_QTTVSNSQQAYQEAFEISKK_.3
2	1433B_HUMAN	P31946	Specific-N	0	32	TEQGHELSNEER	_TEQGHELSNEER_.3
3	1433B_HUMAN	P31946	Specific-N	0	230	WTSENQGDEGDAGEGEN	_WTSENQGDEGDAGEGEN_.2
4	1433B_HUMAN	P31946	Specific-N	0	198	FDEAIAELDTLNEESYK	_FDEAIAELDTLNEESYK_.2
5	1433B_HUMAN	P31946	Specific	0	196	TAFDEAIAELDTLNEESYK	_TAFDEAIAELDTLNEESYK_.3
6	1433B_HUMAN	P31946	Specific-N	0	107	LIPNATQPESK	_LIPNATQPESK_.2
7	1433B_HUMAN	P31946	Specific-N	1	195	KTAFDEAIAELDTLNEESYK	_KTAFDEAIAELDTLNEESYK_.3
8	1433B_HUMAN	P31946	Specific	0	130	YLSEVASGDNK	_YLSEVASGDNK_.2
9	1433B_HUMAN	P31946	Specific	0	30	AVTEQGHELSNEER	_AVTEQGHELSNEER_.3
10	1433B_HUMAN	P31946	Specific-N	0	205	LDTLNEESYK	_LDTLNEESYK_.2
11	1433B_HUMAN	P31946	Specific	0	141	QTTVSNSQQAYQEAFEISK	_QTTVSNSQQAYQEAFEISK_.2
12	1433B_HUMAN	P31946	Specific-N	0	132	SEVASGDNK	_SEVASGDNK_.2
13	1433B_HUMAN	P31946	Specific-N	0	132	SEVASGDNK	_SEVASGDNK_.1
14	1433B_HUMAN	P31946	Specific	0	106	YLIPNATQPESK	_YLIPNATQPESK_.2
15	1433B_HUMAN	P31946	Specific	0	30	AVTEQGHELSNEER	_AVTEQGHELSNEER_.2
16	1433B_HUMAN	P31946	Specific-N	0	233	ENQGDEGDAGEGEN	_ENQGDEGDAGEGEN_.2
17	1433B_HUMAN	P31946	Specific-N	0	33	EQGHELSNEER	_EQGHELSNEER_.3
18	1433B_HUMAN	P31946	Specific	0	88	IEAELQDICNDVLELLDK	_IEAELQDIC[Carbamidomethyl (C)]NDVLELLDK_.2
19	1433B_HUMAN	P31946	Specific	0	196	TAFDEAIAELDTLNEESYK	_TAFDEAIAELDTLNEESYK_.2
20	1433B_HUMAN	P31946	Specific-N	1	129	RYLSEVASGDNK	_RYLSEVASGDNK_.2
21	1433B_HUMAN	P31946	Specific	0	141	QTTVSNSQQAYQEAFEISK	_QTTVSNSQQAYQEAFEISK_.3
22	1433B_HUMAN	P31946	Specific-N	0	207	TLNEESYK	_TLNEESYK_.1
23	1433B_HUMAN	P31946	Specific-N	0	33	EQGHELSNEER	_EQGHELSNEER_.2
24	1433B_HUMAN	P31946	Specific-C	0	196	TAFDEAIAELDTLNEE	_TAFDEAIAELDTLNEE_.2
25	1433B_HUMAN	P31946	Specific-N	1	29	KAVTEQGHELSNEER	_KAVTEQGHELSNEER_.4
26	1433B_HUMAN	P31946	Specific-N	0	36	HELSNEER	_HELSNEER_.2
27	1433B_HUMAN	P31946	Specific-N	0	35	GHELSNEER	_GHELSNEER_.2
28	1433B_HUMAN	P31946	Specific-N	0	35	GHELSNEER	_GHELSNEER_.3
29	1433B_HUMAN	P31946	Specific-N	1	29	KAVTEQGHELSNEER	_KAVTEQGHELSNEER_.3
30	1433B_HUMAN	P31946	Specific-N	0	31	VTEQGHELSNEER	_VTEQGHELSNEER_.3
31	1433B_HUMAN	P31946	Specific-N	1	29	KAVTEQGHELSNEER	_KAVTEQGHELSNEER_.2
32	1433B_HUMAN	P31946	Specific-N	0	32	TEQGHELSNEER	_TEQGHELSNEER_.2
33	1433E_HUMAN	P62258	Specific	0	5	EDLVYQAK	_EDLVYQAK_.1
34	1433E_HUMAN	P62258	Specific	1	29	KVAGMDVELTVEER	_KVAGM[Oxidation (M)]DVELTVEER_.2
35	1433E_HUMAN	P62258	Specific-N	1	65	SIEQKEENK	_SIEQKEENK_.1
36	1433E_HUMAN	P62258	Specific	0	87	QMVETELK	_QMVETELK_.1
37	1433E_HUMAN	P62258	Specific	0	154	AASDIAMTELPPTHPIR	_AASDIAMTELPPTHPIR_.3
38	1433E_HUMAN	P62258	Specific-N	0	155	ASDIAMTELPPTHPIR	_ASDIAMTELPPTHPIR_.2
39	1433E_HUMAN	P62258	Specific-C	1	143	EAAENSLVAYKA	_EAAENSLVAYKA_.2
40	1433E_HUMAN	P62258	Specific	1	62	IISSIEQKEENK	_IISSIEQKEENK_.2
41	1433E_HUMAN	P62258	Specific	1	62	IISSIEQKEENK	_IISSIEQKEENK_.3
42	1433E_HUMAN	P62258	Specific	0	87	QMVETELK	_QMVETELK_.2
43	1433E_HUMAN	P62258	Specific-N	1	2	DDREDLVYQAK	_DDREDLVYQAK_.2
44	1433E_HUMAN	P62258	Specific-N	0	32	GMDVELTVEER	_GMDVELTVEER_.2
45	1433E_HUMAN	P62258	Specific	0	154	AASDIAMTELPPTHPIR	_AASDIAMTELPPTHPIR_.2
46	1433E_HUMAN	P62258	Specific	0	226	DNLTLWTSDMQGDGEEQNK	_DNLTLWTSDMQGDGEEQNK_.3
47	1433E_HUMAN	P62258	Specific-N	0	97	CCDILDVLDK	_C[Carbamidomethyl (C)]C[Carbamidomethyl (C)]DILDVLDK_.2
48	1433E_HUMAN	P62258	Specific-N	0	156	SDIAMTELPPTHPIR	_SDIAMTELPPTHPIR_.3
49	1433E_HUMAN	P62258	Specific	0	30	VAGMDVELTVEER	_VAGM[Oxidation (M)]DVELTVEER_.2
50	1433E_HUMAN	P62258	Specific-C	2	124	MKGDYHRY	_MKGDYHRY_.3
51	1433E_HUMAN	P62258	Specific-N	0	162	ELPPTHPIR	_ELPPTHPIR_.3
52	1433E_HUMAN	P62258	Specific	1	20	YDEMVESMKK	_YDEMVESM[Oxidation (M)]KK_.2
53	1433E_HUMAN	P62258	Specific	1	142	KEAAENSLVAYK	_KEAAENSLVAYK_.3
54	1433E_HUMAN	P62258	Specific-N	0	132	LAEFATGNDR	_LAEFATGNDR_.2
55	1433E_HUMAN	P62258	Specific-N	0	234	DMQGDGEEQNK	_DMQGDGEEQNK_.2
56	1433E_HUMAN	P62258	Specific	0	226	DNLTLWTSDMQGDGEEQNK	_DNLTLWTSDMQGDGEEQNK_.2
57	1433E_HUMAN	P62258	Specific-N	0	155	ASDIAMTELPPTHPIR	_ASDIAMTELPPTHPIR_.3
58	1433E_HUMAN	P62258	Specific	1	29	KVAGMDVELTVEER	_KVAGMDVELTVEER_.3
59	1433E_HUMAN	P62258	Specific-C	1	1	MDDREDLVYQA	_[Acetyl (Protein N-term)]MDDREDLVYQA_.2
60	1433E_HUMAN	P62258	Specific	2	62	IISSIEQKEENKGGEDK	_IISSIEQKEENKGGEDK_.4
61	1433E_HUMAN	P62258	Specific-N	1	2	DDREDLVYQAK	_DDREDLVYQAK_.3
62	1433E_HUMAN	P62258	Specific	0	20	YDEMVESMK	_YDEMVESMK_.2
63	1433E_HUMAN	P62258	Specific-N	0	162	ELPPTHPIR	_ELPPTHPIR_.2
64	1433E_HUMAN	P62258	Specific-N	0	135	FATGNDR	_FATGNDR_.2
65	1433E_HUMAN	P62258	Specific-N	1	63	ISSIEQKEENK	_ISSIEQKEENK_.2
66	1433E_HUMAN	P62258	Specific-N	0	161	TELPPTHPIR	_TELPPTHPIR_.3
67	1433E_HUMAN	P62258	Specific	0	197	AAFDDAIAELDTLSEESYK	_AAFDDAIAELDTLSEESYK_.3
68	1433E_HUMAN	P62258	Specific	0	197	AAFDDAIAELDTLSEESYK	_AAFDDAIAELDTLSEESYK_.2
69	1433E_HUMAN	P62258	Specific	0	245	EALQDVEDENQ	_EALQDVEDENQ_.2
70	1433E_HUMAN	P62258	Specific	0	20	YDEMVESMK	_YDEMVESMK_.1
71	1433E_HUMAN	P62258	Specific-N	0	200	DDAIAELDTLSEESYK	_DDAIAELDTLSEESYK_.2
72	1433E_HUMAN	P62258	Specific-C	1	13	LAEQAERYDEMVESM	_LAEQAERYDEMVESM_.2
73	1433E_HUMAN	P62258	Specific-N	0	198	AFDDAIAELDTLSEESYK	_AFDDAIAELDTLSEESYK_.2
74	1433E_HUMAN	P62258	Specific	1	13	LAEQAERYDEMVESMK	_LAEQAERYDEMVESMK_.3
75	1433E_HUMAN	P62258	Specific-N	1	65	SIEQKEENK	_SIEQKEENK_.2
76	1433E_HUMAN	P62258	Specific-N	0	232	TSDMQGDGEEQNK	_TSDMQGDGEEQNK_.2
77	1433E_HUMAN	P62258	Specific-C	0	143	EAAENSLVAY	_EAAENSLVAY_.1
78	1433E_HUMAN	P62258	Specific	2	62	IISSIEQKEENKGGEDK	_IISSIEQKEENKGGEDK_.3
79	1433E_HUMAN	P62258	Specific	1	1	MDDREDLVYQAK	_[Acetyl (Protein N-term)]M[Oxidation (M)]DDREDLVYQAK_.2
80	1433E_HUMAN	P62258	Specific-N	1	135	FATGNDRK	_FATGNDRK_.2
81	1433E_HUMAN	P62258	Specific	0	95	LICCDILDVLDK	_LIC[Carbamidomethyl (C)]C[Carbamidomethyl (C)]DILDVLDK_.2
82	1433E_HUMAN	P62258	Specific	2	13	LAEQAERYDEMVESMKK	_LAEQAERYDEMVESMKK_.4
83	1433E_HUMAN	P62258	Specific-N	1	86	RQMVETELK	_RQMVETELK_.2
84	1433E_HUMAN	P62258	Specific-N	0	234	DMQGDGEEQNK	_DM[Oxidation (M)]QGDGEEQNK_.2
85	1433E_HUMAN	P62258	Specific-N	0	198	AFDDAIAELDTLSEESYK	_AFDDAIAELDTLSEESYK_.3
86	1433E_HUMAN	P62258	Specific	1	142	KEAAENSLVAYK	_KEAAENSLVAYK_.2
87	1433E_HUMAN	P62258	Specific-N	0	160	MTELPPTHPIR	_MTELPPTHPIR_.3
88	1433E_HUMAN	P62258	Specific	1	124	MKGDYHR	_MKGDYHR_.2
89	1433E_HUMAN	P62258	Specific-N	1	153	KAASDIAMTELPPTHPIR	_KAASDIAMTELPPTHPIR_.3
90	1433E_HUMAN	P62258	Specific-N	1	134	EFATGNDRK	_EFATGNDRK_.2
91	1433E_HUMAN	P62258	Specific-N	1	64	SSIEQKEENK	_SSIEQKEENK_.2
92	1433E_HUMAN	P62258	Specific	1	1	MDDREDLVYQAK	_[Acetyl (Protein N-term)]MDDREDLVYQAK_.2
93	1433E_HUMAN	P62258	Specific-N	2	65	SIEQKEENKGGEDK	_SIEQKEENKGGEDK_.2
94	1433E_HUMAN	P62258	Specific-N	0	34	DVELTVEER	_DVELTVEER_.2
95	1433E_HUMAN	P62258	Specific-N	1	132	LAEFATGNDRK	_LAEFATGNDRK_.2
96	1433E_HUMAN	P62258	Specific-N	0	156	SDIAMTELPPTHPIR	_SDIAMTELPPTHPIR_.2
97	1433E_HUMAN	P62258	Specific-N	0	99	DILDVLDK	_DILDVLDK_.1
98	1433E_HUMAN	P62258	Specific	1	13	LAEQAERYDEMVESMK	_LAEQAERYDEMVESMK_.2
99	1433E_HUMAN	P62258	Specific	0	226	DNLTLWTSDMQGDGEEQNK	_DNLTLWTSDM[Oxidation (M)]QGDGEEQNK_.2
100	1433E_HUMAN	P62258	Specific-N	0	34	DVELTVEER	_DVELTVEER_.1
101	1433E_HUMAN	P62258	Specific-N	0	99	DILDVLDK	_DILDVLDK_.2
102	1433E_HUMAN	P62258	Specific	2	62	IISSIEQKEENKGGEDK	_IISSIEQKEENKGGEDK_.2
103	1433E_HUMAN	P62258	Specific-N	0	178	SVFYYEILNSPDR	_SVFYYEILNSPDR_.2
104	1433E_HUMAN	P62258	Specific	1	29	KVAGMDVELTVEER	_KVAGMDVELTVEER_.2
105	1433E_HUMAN	P62258	Specific-N	1	196	KAAFDDAIAELDTLSEESYK	_KAAFDDAIAELDTLSEESYK_.3
106	1433E_HUMAN	P62258	Specific-N	2	12	KLAEQAERYDEMVESMK	_KLAEQAERYDEMVESMK_.3
107	1433E_HUMAN	P62258	Specific-N	1	196	KAAFDDAIAELDTLSEESYK	_KAAFDDAIAELDTLSEESYK_.2
108	1433E_HUMAN	P62258	Specific-N	0	199	FDDAIAELDTLSEESYK	_FDDAIAELDTLSEESYK_.2
109	1433E_HUMAN	P62258	Specific	0	143	EAAENSLVAYK	_EAAENSLVAYK_.2
110	1433E_HUMAN	P62258	Specific	0	107	HLIPAANTGESK	_HLIPAANTGESK_.3
111	1433E_HUMAN	P62258	Specific-C	0	245	EALQDVEDE	_EALQDVEDE_.1
112	1433E_HUMAN	P62258	Specific	0	30	VAGMDVELTVEER	_VAGMDVELTVEER_.2
113	1433E_HUMAN	P62258	Specific-C	0	143	EAAENSLVAY	_EAAENSLVAY_.2
114	1433E_HUMAN	P62258	Specific-N	0	181	YYEILNSPDR	_YYEILNSPDR_.2
115	1433E_HUMAN	P62258	Specific	0	107	HLIPAANTGESK	_HLIPAANTGESK_.2
116	1433E_HUMAN	P62258	Specific-N	0	199	FDDAIAELDTLSEESYK	_FDDAIAELDTLSEESYK_.3
117	1433E_HUMAN	P62258	Specific	1	131	YLAEFATGNDRK	_YLAEFATGNDRK_.2
118	1433E_HUMAN	P62258	Specific-N	2	65	SIEQKEENKGGEDK	_SIEQKEENKGGEDK_.3
119	1433E_HUMAN	P62258	Specific	0	87	QMVETELK	_QM[Oxidation (M)]VETELK_.2
120	1433E_HUMAN	P62258	Specific-N	1	133	AEFATGNDRK	_AEFATGNDRK_.2
121	1433E_HUMAN	P62258	Specific-N	0	109	IPAANTGESK	_IPAANTGESK_.1
122	1433E_HUMAN	P62258	Specific	0	62	IISSIEQK	_IISSIEQK_.2
123	1433E_HUMAN	P62258	Specific-N	1	65	SIEQKEENK	_SIEQKEENK_.3
124	1433E_HUMAN	P62258	Specific	0	131	YLAEFATGNDR	_YLAEFATGNDR_.2
125	1433E_HUMAN	P62258	Specific-N	1	132	LAEFATGNDRK	_LAEFATGNDRK_.3
126	1433E_HUMAN	P62258	Specific-N	0	98	CDILDVLDK	_C[Carbamidomethyl (C)]DILDVLDK_.2
127	1433E_HUMAN	P62258	Specific-N	0	231	WTSDMQGDGEEQNK	_WTSDMQGDGEEQNK_.2
128	1433E_HUMAN	P62258	Specific-N	0	164	PPTHPIR	_PPTHPIR_.2
129	1433E_HUMAN	P62258	Specific-N	0	235	MQGDGEEQNK	_MQGDGEEQNK_.2
130	1433E_HUMAN	P62258	Specific	0	62	IISSIEQK	_IISSIEQK_.1
131	1433E_HUMAN	P62258	Specific-C	1	1	MDDREDLVYQ	_[Acetyl (Protein N-term)]MDDREDLVYQ_.2
132	1433E_HUMAN	P62258	Specific	0	154	AASDIAMTELPPTHPIR	_AASDIAM[Oxidation (M)]TELPPTHPIR_.2
133	1433E_HUMAN	P62258	Specific	0	5	EDLVYQAK	_EDLVYQAK_.2
134	1433E_HUMAN	P62258	Specific	1	131	YLAEFATGNDRK	_YLAEFATGNDRK_.3
135	1433E_HUMAN	P62258	Specific	0	154	AASDIAMTELPPTHPIR	_AASDIAM[Oxidation (M)]TELPPTHPIR_.3
136	1433E_HUMAN	P62258	Specific	1	20	YDEMVESMKK	_YDEMVESMKK_.3
137	1433E_HUMAN	P62258	Specific	1	20	YDEMVESMKK	_YDEMVESMKK_.2
138	1433E_HUMAN	P62258	Specific	2	13	LAEQAERYDEMVESMKK	_LAEQAERYDEMVESMKK_.3
139	1433F_HUMAN	Q04917	Specific	0	163	EQMQPTHPIR	_EQMQPTHPIR_.3
140	1433F_HUMAN	Q04917	Specific	0	29	AVTELNEPLSNEDR	_AVTELNEPLSNEDR_.2
141	1433F_HUMAN	Q04917	Specific-N	1	33	LNEPLSNEDRNLLSVAYK	_LNEPLSNEDRNLLSVAYK_.3
142	1433F_HUMAN	Q04917	Specific	0	111	NCNDFQYESK	_NC[Carbamidomethyl (C)]NDFQYESK_.2
143	1433F_HUMAN	Q04917	Specific-N	0	30	VTELNEPLSNEDR	_VTELNEPLSNEDR_.2
144	1433F_HUMAN	Q04917	Specific-C	0	144	NSVVEAS	_NSVVEAS_.1
145	1433F_HUMAN	Q04917	Unspecific	1	2	GDREQLLQ	_[Acetyl (Protein N-term)]GDREQLLQ_.1
146	1433F_HUMAN	Q04917	Specific	1	133	YLAEVASGEKK	_YLAEVASGEKK_.2
147	1433F_HUMAN	Q04917	Specific	0	133	YLAEVASGEK	_YLAEVASGEK_.2
148	1433F_HUMAN	Q04917	Specific-N	0	164	QMQPTHPIR	_QMQPTHPIR_.3
149	1433F_HUMAN	Q04917	Specific	0	70	TMADGNEK	_TMADGNEK_.2
150	1433F_HUMAN	Q04917	Specific-N	0	31	TELNEPLSNEDR	_TELNEPLSNEDR_.2
151	1433F_HUMAN	Q04917	Specific-N	0	34	NEPLSNEDR	_NEPLSNEDR_.2
152	1433F_HUMAN	Q04917	Unspecific	1	2	GDREQLLQ	_[Acetyl (Protein N-term)]GDREQLLQ_.2
153	1433F_HUMAN	Q04917	Specific	1	29	AVTELNEPLSNEDRNLLSVAYK	_AVTELNEPLSNEDRNLLSVAYK_.3
154	1433F_HUMAN	Q04917	Specific	0	133	YLAEVASGEK	_YLAEVASGEK_.1
155	1433F_HUMAN	Q04917	Specific-C	1	29	AVTELNEPLSNEDRNLLSVA	_AVTELNEPLSNEDRNLLSVA_.2
156	1433F_HUMAN	Q04917	Specific-N	1	162	KEQMQPTHPIR	_KEQMQPTHPIR_.2
157	1433F_HUMAN	Q04917	Specific-N	0	33	LNEPLSNEDR	_LNEPLSNEDR_.2
158	1433F_HUMAN	Q04917	Specific-N	1	162	KEQMQPTHPIR	_KEQMQPTHPIR_.3
159	1433F_HUMAN	Q04917	Specific	0	20	YDDMASAMK	_YDDMASAMK_.2
160	1433F_HUMAN	Q04917	Specific	0	228	DNLTLWTSDQQDEEAGEGN	_DNLTLWTSDQQDEEAGEGN_.2
161	1433F_HUMAN	Q04917	Specific	1	133	YLAEVASGEKK	_YLAEVASGEKK_.3
162	1433F_HUMAN	Q04917	Specific-C	0	92	ELETVCN	_ELETVC[Carbamidomethyl (C)]N_.1
163	1433F_HUMAN	Q04917	Specific-N	1	28	KAVTELNEPLSNEDR	_KAVTELNEPLSNEDR_.3
164	1433F_HUMAN	Q04917	Specific	1	143	KNSVVEASEAAYK	_KNSVVEASEAAYK_.2
165	1433F_HUMAN	Q04917	Specific-N	0	113	NDFQYESK	_NDFQYESK_.1
166	1433F_HUMAN	Q04917	Specific	0	144	NSVVEASEAAYK	_NSVVEASEAAYK_.2
167	1433F_HUMAN	Q04917	Specific-N	1	2	GDREQLLQR	_[Acetyl (Protein N-term)]GDREQLLQR_.2
168	1433F_HUMAN	Q04917	Specific-N	0	32	ELNEPLSNEDR	_ELNEPLSNEDR_.2
169	1433F_HUMAN	Q04917	Specific-N	1	28	KAVTELNEPLSNEDR	_KAVTELNEPLSNEDR_.2
170	1433F_HUMAN	Q04917	Specific-N	0	113	NDFQYESK	_NDFQYESK_.2
171	1433F_HUMAN	Q04917	Specific-N	0	99	DVLSLLDK	_DVLSLLDK_.2
172	1433F_HUMAN	Q04917	Specific	1	143	KNSVVEASEAAYK	_KNSVVEASEAAYK_.3
173	1433F_HUMAN	Q04917	Specific	0	199	QAFDDAIAELDTLNEDSYK	_QAFDDAIAELDTLNEDSYK_.3
174	1433F_HUMAN	Q04917	Specific	0	199	QAFDDAIAELDTLNEDSYK	_QAFDDAIAELDTLNEDSYK_.2
175	1433F_HUMAN	Q04917	Specific-N	0	233	WTSDQQDEEAGEGN	_WTSDQQDEEAGEGN_.2
176	1433F_HUMAN	Q04917	Specific	0	92	ELETVCNDVLSLLDK	_ELETVC[Carbamidomethyl (C)]NDVLSLLDK_.2
177	1433F_HUMAN	Q04917	Specific	0	70	TMADGNEK	_TMADGNEK_.1
178	1433F_HUMAN	Q04917	Specific	0	163	EQMQPTHPIR	_EQMQPTHPIR_.2
179	1433G_HUMAN	P61981	Specific-N	0	102	SLLDNYLIK	_SLLDNYLIK_.2
180	1433G_HUMAN	P61981	Specific-N	1	132	RYLAEVATGEK	_RYLAEVATGEK_.2
181	1433G_HUMAN	P61981	Specific	0	144	ATVVESSEK	_ATVVESSEK_.2
182	1433G_HUMAN	P61981	Specific-C	1	163	EHMQPTHPIRL	_EHMQPTHPIRL_.2
183	1433G_HUMAN	P61981	Specific	0	111	NCSETQYESK	_NC[Carbamidomethyl (C)]SETQYESK_.2
184	1433G_HUMAN	P61981	Specific	1	133	YLAEVATGEKR	_YLAEVATGEKR_.3
185	1433G_HUMAN	P61981	Specific-N	0	146	VVESSEK	_VVESSEK_.1
186	1433G_HUMAN	P61981	Specific-N	0	200	AFDDAIAELDTLNEDSYK	_AFDDAIAELDTLNEDSYK_.3
187	1433G_HUMAN	P61981	Specific	0	163	EHMQPTHPIR	_EHMQPTHPIR_.3
188	1433G_HUMAN	P61981	Specific	0	133	YLAEVATGEK	_YLAEVATGEK_.1
189	1433G_HUMAN	P61981	Specific	0	92	ELEAVCQDVLSLLDNYLIK	_ELEAVC[Carbamidomethyl (C)]QDVLSLLDNYLIK_.2
190	1433G_HUMAN	P61981	Specific-N	1	132	RYLAEVATGEK	_RYLAEVATGEK_.3
191	1433G_HUMAN	P61981	Specific-N	0	200	AFDDAIAELDTLNEDSYK	_AFDDAIAELDTLNEDSYK_.2
192	1433G_HUMAN	P61981	Specific-N	0	188	NAPEQACHLAK	_NAPEQAC[Carbamidomethyl (C)]HLAK_.3
193	1433G_HUMAN	P61981	Specific-N	0	183	YYEIQNAPEQACHLAK	_YYEIQNAPEQAC[Carbamidomethyl (C)]HLAK_.3
194	1433G_HUMAN	P61981	Specific	1	143	RATVVESSEK	_RATVVESSEK_.3
195	1433G_HUMAN	P61981	Specific-N	1	28	KNVTELNEPLSNEER	_KNVTELNEPLSNEER_.2
196	1433G_HUMAN	P61981	Specific	0	29	NVTELNEPLSNEER	_NVTELNEPLSNEER_.2
197	1433G_HUMAN	P61981	Specific	0	199	TAFDDAIAELDTLNEDSYK	_TAFDDAIAELDTLNEDSYK_.3
198	1433G_HUMAN	P61981	Specific	0	153	AYSEAHEISK	_AYSEAHEISK_.2
199	1433G_HUMAN	P61981	Specific	0	228	DNLTLWTSDQQDDDGGEGNN	_DNLTLWTSDQQDDDGGEGNN_.2
200	1433G_HUMAN	P61981	Specific-N	0	233	WTSDQQDDDGGEGNN	_WTSDQQDDDGGEGNN_.2
201	1433G_HUMAN	P61981	Specific-N	0	154	YSEAHEISK	_YSEAHEISK_.2
202	1433G_HUMAN	P61981	Specific-N	0	113	SETQYESK	_SETQYESK_.2
203	1433G_HUMAN	P61981	Specific	0	133	YLAEVATGEK	_YLAEVATGEK_.2
204	1433G_HUMAN	P61981	Specific	0	144	ATVVESSEK	_ATVVESSEK_.1
205	1433G_HUMAN	P61981	Specific-C	0	92	ELEAVCQ	_ELEAVC[Carbamidomethyl (C)]Q_.1
206	1433G_HUMAN	P61981	Specific	1	143	RATVVESSEK	_RATVVESSEK_.1
207	1433G_HUMAN	P61981	Specific	0	20	YDDMAAAMK	_YDDMAAAMK_.2
208	1433G_HUMAN	P61981	Specific	0	199	TAFDDAIAELDTLNEDSYK	_TAFDDAIAELDTLNEDSYK_.2
209	1433G_HUMAN	P61981	Specific-N	0	210	TLNEDSYK	_TLNEDSYK_.1
210	1433G_HUMAN	P61981	Specific	0	163	EHMQPTHPIR	_EHM[Oxidation (M)]QPTHPIR_.2
211	1433G_HUMAN	P61981	Specific-N	1	198	KTAFDDAIAELDTLNEDSYK	_KTAFDDAIAELDTLNEDSYK_.2
212	1433G_HUMAN	P61981	Specific	0	153	AYSEAHEISK	_AYSEAHEISK_.1
213	1433G_HUMAN	P61981	Specific-C	1	163	EHMQPTHPIRL	_EHMQPTHPIRL_.3
214	1433G_HUMAN	P61981	Specific-N	0	32	ELNEPLSNEER	_ELNEPLSNEER_.2
215	1433G_HUMAN	P61981	Specific-N	0	113	SETQYESK	_SETQYESK_.1
216	1433G_HUMAN	P61981	Specific-N	0	204	AIAELDTLNEDSYK	_AIAELDTLNEDSYK_.2
217	1433G_HUMAN	P61981	Specific-N	0	30	VTELNEPLSNEER	_VTELNEPLSNEER_.2
218	1433G_HUMAN	P61981	Specific-N	1	198	KTAFDDAIAELDTLNEDSYK	_KTAFDDAIAELDTLNEDSYK_.3
219	1433G_HUMAN	P61981	Specific-N	0	34	NEPLSNEER	_NEPLSNEER_.2
220	1433G_HUMAN	P61981	Specific-N	0	201	FDDAIAELDTLNEDSYK	_FDDAIAELDTLNEDSYK_.2
221	1433G_HUMAN	P61981	Specific	0	92	ELEAVCQDVLSLLDNYLIK	_ELEAVC[Carbamidomethyl (C)]QDVLSLLDNYLIK_.3
222	1433G_HUMAN	P61981	Specific-N	0	164	HMQPTHPIR	_HMQPTHPIR_.3
223	1433G_HUMAN	P61981	Specific-N	0	99	DVLSLLDNYLIK	_DVLSLLDNYLIK_.2
224	1433G_HUMAN	P61981	Specific-N	1	28	KNVTELNEPLSNEER	_KNVTELNEPLSNEER_.3
225	1433G_HUMAN	P61981	Specific	1	143	RATVVESSEK	_RATVVESSEK_.2
226	1433G_HUMAN	P61981	Specific-N	0	164	HMQPTHPIR	_HM[Oxidation (M)]QPTHPIR_.2
227	1433G_HUMAN	P61981	Specific-N	0	201	FDDAIAELDTLNEDSYK	_FDDAIAELDTLNEDSYK_.3
228	1433G_HUMAN	P61981	Specific	0	20	YDDMAAAMK	_YDDMAAAMK_.1
229	1433G_HUMAN	P61981	Specific-N	0	188	NAPEQACHLAK	_NAPEQAC[Carbamidomethyl (C)]HLAK_.2
230	1433G_HUMAN	P61981	Specific	1	13	LAEQAERYDDMAAAMK	_LAEQAERYDDMAAAMK_.2
231	1433G_HUMAN	P61981	Specific	0	153	AYSEAHEISK	_AYSEAHEISK_.3
232	1433G_HUMAN	P61981	Unspecific	1	2	VDREQLVQ	_[Acetyl (Protein N-term)]VDREQLVQ_.2
233	1433G_HUMAN	P61981	Specific	1	133	YLAEVATGEKR	_YLAEVATGEKR_.2
234	1433G_HUMAN	P61981	Specific	0	163	EHMQPTHPIR	_EHM[Oxidation (M)]QPTHPIR_.3
235	1433G_HUMAN	P61981	Specific-N	1	12	RLAEQAER	_RLAEQAER_.2
236	1433G_HUMAN	P61981	Specific-N	0	210	TLNEDSYK	_TLNEDSYK_.2
237	1433G_HUMAN	P61981	Specific-N	0	208	LDTLNEDSYK	_LDTLNEDSYK_.2
238	1433G_HUMAN	P61981	Specific-C	1	13	LAEQAERYDDMAAA	_LAEQAERYDDMAAA_.2
239	1433G_HUMAN	P61981	Specific-C	1	13	LAEQAERYDDMAAAM	_LAEQAERYDDMAAAM_.2
240	1433G_HUMAN	P61981	Specific-N	0	134	LAEVATGEK	_LAEVATGEK_.2
241	1433G_HUMAN	P61981	Specific	0	163	EHMQPTHPIR	_EHMQPTHPIR_.2
242	1433G_HUMAN	P61981	Specific-C	0	199	TAFDDAIAELD	_TAFDDAIAELD_.2
243	1433G_HUMAN	P61981	Specific-N	0	183	YYEIQNAPEQACHLAK	_YYEIQNAPEQAC[Carbamidomethyl (C)]HLAK_.2
244	1433G_HUMAN	P61981	Specific-N	1	2	VDREQLVQK	_[Acetyl (Protein N-term)]VDREQLVQK_.2
245	1433G_HUMAN	P61981	Specific-N	0	155	SEAHEISK	_SEAHEISK_.2
246	1433T_HUMAN	P27348	Specific	2	139	KQTIDNSQGAYQEAFDISKK	_KQTIDNSQGAYQEAFDISKK_.3
247	1433T_HUMAN	P27348	Specific-N	0	196	FDEAIAELDTLNEDSYK	_FDEAIAELDTLNEDSYK_.2
248	1433T_HUMAN	P27348	Specific	0	92	SICTTVLELLDK	_SIC[Carbamidomethyl (C)]TTVLELLDK_.2
249	1433T_HUMAN	P27348	Specific-N	1	130	AEVACGDDRK	_AEVAC[Carbamidomethyl (C)]GDDRK_.2
250	1433T_HUMAN	P27348	Specific-N	1	130	AEVACGDDRK	_AEVAC[Carbamidomethyl (C)]GDDRK_.3
251	1433T_HUMAN	P27348	Specific-N	0	95	TTVLELLDK	_TTVLELLDK_.2
252	1433T_HUMAN	P27348	Specific	1	139	KQTIDNSQGAYQEAFDISK	_KQTIDNSQGAYQEAFDISK_.3
253	1433T_HUMAN	P27348	Specific	0	19	YDDMATCMK	_YDDMATC[Carbamidomethyl (C)]MK_.2
254	1433T_HUMAN	P27348	Specific-C	1	139	KQTIDNSQGAY	_KQTIDNSQGAY_.2
255	1433T_HUMAN	P27348	Specific-N	0	178	YYEILNNPELACTLAK	_YYEILNNPELAC[Carbamidomethyl (C)]TLAK_.2
256	1433T_HUMAN	P27348	Specific-C	1	139	KQTIDNSQGAYQE	_KQTIDNSQGAYQE_.2
257	1433T_HUMAN	P27348	Specific	1	121	MKGDYFR	_MKGDYFR_.2
258	1433T_HUMAN	P27348	Specific	0	28	AVTEQGAELSNEER	_AVTEQGAELSNEER_.2
259	1433T_HUMAN	P27348	Specific-N	1	151	EAFDISKK	_EAFDISKK_.2
260	1433T_HUMAN	P27348	Specific-C	0	223	DNLTLWTSDSAGEECDAA	_DNLTLWTSDSAGEEC[Carbamidomethyl (C)]DAA_.2
261	1433T_HUMAN	P27348	Specific	0	194	TAFDEAIAELDTLNEDSYK	_TAFDEAIAELDTLNEDSYK_.3
262	1433T_HUMAN	P27348	Specific	0	28	AVTEQGAELSNEER	_AVTEQGAELSNEER_.3
263	1433T_HUMAN	P27348	Specific	1	140	QTIDNSQGAYQEAFDISKK	_QTIDNSQGAYQEAFDISKK_.2
264	1433T_HUMAN	P27348	Specific	1	84	EKVESELR	_EKVESELR_.2
265	1433T_HUMAN	P27348	Specific	1	139	KQTIDNSQGAYQEAFDISK	_KQTIDNSQGAYQEAFDISK_.2
266	1433T_HUMAN	P27348	Specific	0	194	TAFDEAIAELDTLNEDSYK	_TAFDEAIAELDTLNEDSYK_.2
267	1433T_HUMAN	P27348	Specific	0	104	YLIANATNPESK	_YLIANATNPESK_.2
268	1433T_HUMAN	P27348	Specific	2	139	KQTIDNSQGAYQEAFDISKK	_KQTIDNSQGAYQEAFDISKK_.4
269	1433T_HUMAN	P27348	Specific	0	128	YLAEVACGDDR	_YLAEVAC[Carbamidomethyl (C)]GDDR_.2
270	1433T_HUMAN	P27348	Specific-N	1	193	KTAFDEAIAELDTLNEDSYK	_KTAFDEAIAELDTLNEDSYK_.3
271	1433T_HUMAN	P27348	Specific	1	121	MKGDYFR	_M[Oxidation (M)]KGDYFR_.2
272	1433T_HUMAN	P27348	Specific-N	0	195	AFDEAIAELDTLNEDSYK	_AFDEAIAELDTLNEDSYK_.3
273	1433T_HUMAN	P27348	Specific	1	140	QTIDNSQGAYQEAFDISKK	_QTIDNSQGAYQEAFDISKK_.3
274	1433T_HUMAN	P27348	Specific-N	0	195	AFDEAIAELDTLNEDSYK	_AFDEAIAELDTLNEDSYK_.2
275	1433T_HUMAN	P27348	Specific-N	0	96	TVLELLDK	_TVLELLDK_.1
276	1433T_HUMAN	P27348	Specific	1	84	EKVESELR	_EKVESELR_.1
277	1433T_HUMAN	P27348	Specific-N	1	152	AFDISKK	_AFDISKK_.2
278	1433T_HUMAN	P27348	Specific	1	121	MKGDYFR	_MKGDYFR_.1
279	1433T_HUMAN	P27348	Specific-C	0	140	QTIDNSQGAY	_QTIDNSQGAY_.1
280	1433T_HUMAN	P27348	Specific-N	0	130	AEVACGDDR	_AEVAC[Carbamidomethyl (C)]GDDR_.2
281	1433T_HUMAN	P27348	Specific-N	0	108	NATNPESK	_NATNPESK_.2
282	1433T_HUMAN	P27348	Specific-N	1	27	KAVTEQGAELSNEER	_KAVTEQGAELSNEER_.3
283	1433T_HUMAN	P27348	Specific-C	0	140	QTIDNSQGAYQ	_QTIDNSQGAYQ_.2
284	1433T_HUMAN	P27348	Specific	1	128	YLAEVACGDDRK	_YLAEVAC[Carbamidomethyl (C)]GDDRK_.3
285	1433T_HUMAN	P27348	Specific	1	128	YLAEVACGDDRK	_YLAEVAC[Carbamidomethyl (C)]GDDRK_.2
286	1433T_HUMAN	P27348	Specific-N	0	96	TVLELLDK	_TVLELLDK_.2
287	1433T_HUMAN	P27348	Specific	0	140	QTIDNSQGAYQEAFDISK	_QTIDNSQGAYQEAFDISK_.2
288	1433T_HUMAN	P27348	Specific-N	1	27	KAVTEQGAELSNEER	_KAVTEQGAELSNEER_.2
289	1433Z_HUMAN	P63104	Specific	0	140	GIVDQSQQAYQEAFEISK	_GIVDQSQQAYQEAFEISK_.3
290	1433Z_HUMAN	P63104	Specific-N	0	107	PNASQAESK	_PNASQAESK_.1
291	1433Z_HUMAN	P63104	Specific-N	0	130	AEVAAGDDK	_AEVAAGDDK_.2
292	1433Z_HUMAN	P63104	Specific	1	1	MDKNELVQK	_[Acetyl (Protein N-term)]MDKNELVQK_.2
293	1433Z_HUMAN	P63104	Specific	1	158	KEMQPTHPIR	_KEM[Oxidation (M)]QPTHPIR_.3
294	1433Z_HUMAN	P63104	Specific-N	0	234	GDEAEAGEGGEN	_GDEAEAGEGGEN_.1
295	1433Z_HUMAN	P63104	Specific	0	61	VVSSIEQK	_VVSSIEQK_.2
296	1433Z_HUMAN	P63104	Specific-C	0	104	FLIPNASQA	_FLIPNASQA_.1
297	1433Z_HUMAN	P63104	Specific	1	128	YLAEVAAGDDKK	_YLAEVAAGDDKK_.3
298	1433Z_HUMAN	P63104	Specific	1	128	YLAEVAAGDDKK	_YLAEVAAGDDKK_.2
299	1433Z_HUMAN	P63104	Specific	1	61	VVSSIEQKTEGAEK	_VVSSIEQKTEGAEK_.2
300	1433Z_HUMAN	P63104	Specific	0	140	GIVDQSQQAYQEAFEISK	_GIVDQSQQAYQEAFEISK_.2
301	1433Z_HUMAN	P63104	Specific-C	1	12	LAEQAERY	_LAEQAERY_.2
302	1433Z_HUMAN	P63104	Specific	1	84	EKIETELR	_EKIETELR_.2
303	1433Z_HUMAN	P63104	Specific-N	0	229	TSDTQGDEAEAGEGGEN	_TSDTQGDEAEAGEGGEN_.2
304	1433Z_HUMAN	P63104	Specific-N	0	195	AFDEAIAELDTLSEESYK	_AFDEAIAELDTLSEESYK_.3
305	1433Z_HUMAN	P63104	Specific-C	0	19	YDDMAACM	_YDDMAAC[Carbamidomethyl (C)]M_.1
306	1433Z_HUMAN	P63104	Specific	0	194	TAFDEAIAELDTLSEESYK	_TAFDEAIAELDTLSEESYK_.2
307	1433Z_HUMAN	P63104	Specific-N	0	195	AFDEAIAELDTLSEESYK	_AFDEAIAELDTLSEESYK_.2
308	1433Z_HUMAN	P63104	Specific-N	2	127	RYLAEVAAGDDKK	_RYLAEVAAGDDKK_.3
309	1433Z_HUMAN	P63104	Specific	0	28	SVTEQGAELSNEER	_SVTEQGAELSNEER_.2
310	1433Z_HUMAN	P63104	Specific-C	0	140	GIVDQSQQAYQEAF	_GIVDQSQQAYQEAF_.2
311	1433Z_HUMAN	P63104	Specific-C	1	12	LAEQAERYDDMAAC	_LAEQAERYDDMAAC[Carbamidomethyl (C)]_.2
312	1433Z_HUMAN	P63104	Specific	1	158	KEMQPTHPIR	_KEMQPTHPIR_.2
313	1433Z_HUMAN	P63104	Specific	0	28	SVTEQGAELSNEER	_SVTEQGAELSNEER_.3
314	1433Z_HUMAN	P63104	Specific	1	158	KEMQPTHPIR	_KEMQPTHPIR_.3
315	1433Z_HUMAN	P63104	Specific-N	0	107	PNASQAESK	_PNASQAESK_.2
316	1433Z_HUMAN	P63104	Specific-N	0	34	AELSNEER	_AELSNEER_.2
317	1433Z_HUMAN	P63104	Specific-C	0	140	GIVDQSQQAYQE	_GIVDQSQQAYQE_.2
318	1433Z_HUMAN	P63104	Specific-N	1	129	LAEVAAGDDKK	_LAEVAAGDDKK_.3
319	1433Z_HUMAN	P63104	Specific-C	1	159	EMQPTHPIRL	_EMQPTHPIRL_.2
320	1433Z_HUMAN	P63104	Specific-N	1	152	AFEISKK	_AFEISKK_.2
321	1433Z_HUMAN	P63104	Specific-N	0	205	TLSEESYK	_TLSEESYK_.1
322	1433Z_HUMAN	P63104	Specific-C	2	128	YLAEVAAGDDKKG	_YLAEVAAGDDKKG_.2
323	1433Z_HUMAN	P63104	Specific	0	61	VVSSIEQK	_VVSSIEQK_.1
324	1433Z_HUMAN	P63104	Specific	0	159	EMQPTHPIR	_EMQPTHPIR_.1
325	1433Z_HUMAN	P63104	Specific-C	1	159	EMQPTHPIRL	_EMQPTHPIRL_.3
326	1433Z_HUMAN	P63104	Specific-C	0	140	GIVDQSQQ	_GIVDQSQQ_.1
327	1433Z_HUMAN	P63104	Specific-N	0	33	GAELSNEER	_GAELSNEER_.2
328	1433Z_HUMAN	P63104	Specific-C	1	139	KGIVDQSQQAYQE	_KGIVDQSQQAYQE_.2
329	1433Z_HUMAN	P63104	Specific-N	0	33	GAELSNEER	_GAELSNEER_.1
330	1433Z_HUMAN	P63104	Specific-N	0	205	TLSEESYK	_TLSEESYK_.2
331	1433Z_HUMAN	P63104	Specific-N	0	148	AYQEAFEISK	_AYQEAFEISK_.2
332	1433Z_HUMAN	P63104	Specific-N	0	203	LDTLSEESYK	_LDTLSEESYK_.2
333	1433Z_HUMAN	P63104	Specific-C	0	28	SVTEQGAEL	_SVTEQGAEL_.1
334	1433Z_HUMAN	P63104	Specific	1	139	KGIVDQSQQAYQEAFEISK	_KGIVDQSQQAYQEAFEISK_.2
335	1433Z_HUMAN	P63104	Specific-N	0	175	SVFYYEILNSPEK	_SVFYYEILNSPEK_.2
336	1433Z_HUMAN	P63104	Specific	1	139	KGIVDQSQQAYQEAFEISK	_KGIVDQSQQAYQEAFEISK_.3
337	1433Z_HUMAN	P63104	Specific-C	0	194	TAFDEAIAE	_TAFDEAIAE_.1
338	1433Z_HUMAN	P63104	Specific-C	0	140	GIVDQSQQAY	_GIVDQSQQAY_.1
339	1433Z_HUMAN	P63104	Specific	0	213	DSTLIMQLLR	_DSTLIM[Oxidation (M)]QLLR_.2
340	1433Z_HUMAN	P63104	Specific-N	0	231	DTQGDEAEAGEGGEN	_DTQGDEAEAGEGGEN_.2
341	1433Z_HUMAN	P63104	Specific-N	1	27	KSVTEQGAELSNEER	_KSVTEQGAELSNEER_.3
342	1433Z_HUMAN	P63104	Specific	0	19	YDDMAACMK	_YDDMAAC[Carbamidomethyl (C)]MK_.2
343	1433Z_HUMAN	P63104	Specific-N	1	11	KLAEQAER	_KLAEQAER_.2
344	1433Z_HUMAN	P63104	Specific-C	0	92	DICNDVLSLL	_DIC[Carbamidomethyl (C)]NDVLSLL_.2
345	1433Z_HUMAN	P63104	Specific-N	0	32	QGAELSNEER	_QGAELSNEER_.2
346	1433Z_HUMAN	P63104	Specific	2	139	KGIVDQSQQAYQEAFEISKK	_KGIVDQSQQAYQEAFEISKK_.3
347	1433Z_HUMAN	P63104	Specific	1	140	GIVDQSQQAYQEAFEISKK	_GIVDQSQQAYQEAFEISKK_.2
348	1433Z_HUMAN	P63104	Specific-N	0	29	VTEQGAELSNEER	_VTEQGAELSNEER_.2
349	1433Z_HUMAN	P63104	Specific-N	0	31	EQGAELSNEER	_EQGAELSNEER_.2
350	1433Z_HUMAN	P63104	Specific-N	1	27	KSVTEQGAELSNEER	_KSVTEQGAELSNEER_.2
351	1433Z_HUMAN	P63104	Specific	0	128	YLAEVAAGDDK	_YLAEVAAGDDK_.2
352	1433Z_HUMAN	P63104	Specific	1	140	GIVDQSQQAYQEAFEISKK	_GIVDQSQQAYQEAFEISKK_.3
353	1433Z_HUMAN	P63104	Specific-C	1	139	KGIVDQSQQAYQEAFEIS	_KGIVDQSQQAYQEAFEIS_.2
354	1433Z_HUMAN	P63104	Specific	0	159	EMQPTHPIR	_EMQPTHPIR_.2
355	1433Z_HUMAN	P63104	Specific-C	0	19	YDDMAAC	_YDDMAAC[Carbamidomethyl (C)]_.1
356	1433Z_HUMAN	P63104	Specific-N	1	130	AEVAAGDDKK	_AEVAAGDDKK_.2
357	1433Z_HUMAN	P63104	Specific-N	0	130	AEVAAGDDK	_AEVAAGDDK_.1
358	1433Z_HUMAN	P63104	Specific-N	0	145	SQQAYQEAFEISK	_SQQAYQEAFEISK_.2
359	1433Z_HUMAN	P63104	Specific-C	1	86	IETELRDICNDVLSL	_IETELRDIC[Carbamidomethyl (C)]NDVLSL_.2
360	1433Z_HUMAN	P63104	Specific-C	0	140	GIVDQSQQAYQEAFEIS	_GIVDQSQQAYQEAFEIS_.2
361	1433Z_HUMAN	P63104	Specific	0	159	EMQPTHPIR	_EMQPTHPIR_.3
362	1433Z_HUMAN	P63104	Specific-N	0	129	LAEVAAGDDK	_LAEVAAGDDK_.2
363	1433Z_HUMAN	P63104	Specific	1	121	MKGDYYR	_MKGDYYR_.2
364	1433Z_HUMAN	P63104	Specific-N	1	129	LAEVAAGDDKK	_LAEVAAGDDKK_.2
365	1433Z_HUMAN	P63104	Specific-N	1	130	AEVAAGDDKK	_AEVAAGDDKK_.1
366	1433Z_HUMAN	P63104	Specific	0	104	FLIPNASQAESK	_FLIPNASQAESK_.2
367	1433Z_HUMAN	P63104	Specific	0	159	EMQPTHPIR	_EM[Oxidation (M)]QPTHPIR_.3
368	1433Z_HUMAN	P63104	Specific-N	1	49	KNVVGAR	_KNVVGAR_.2
369	1433Z_HUMAN	P63104	Specific-N	0	228	WTSDTQGDEAEAGEGGEN	_WTSDTQGDEAEAGEGGEN_.2
370	1433Z_HUMAN	P63104	Specific	0	159	EMQPTHPIR	_EM[Oxidation (M)]QPTHPIR_.2
371	1433Z_HUMAN	P63104	Specific	0	92	DICNDVLSLLEK	_DIC[Carbamidomethyl (C)]NDVLSLLEK_.2
372	1433Z_HUMAN	P63104	Specific	0	42	NLLSVAYK	_NLLSVAYK_.1
373	1433Z_HUMAN	P63104	Specific-N	0	196	FDEAIAELDTLSEESYK	_FDEAIAELDTLSEESYK_.2
374	1433Z_HUMAN	P63104	Specific	2	139	KGIVDQSQQAYQEAFEISKK	_KGIVDQSQQAYQEAFEISKK_.4
375	1433Z_HUMAN	P63104	Specific-C	1	159	EMQPTHPIRL	_EM[Oxidation (M)]QPTHPIRL_.3
376	1433Z_HUMAN	P63104	Specific	0	12	LAEQAER	_LAEQAER_.1
377	1433Z_HUMAN	P63104	Specific	1	121	MKGDYYR	_M[Oxidation (M)]KGDYYR_.2
378	1433Z_HUMAN	P63104	Specific	0	42	NLLSVAYK	_NLLSVAYK_.2
379	1433Z_HUMAN	P63104	Specific-N	0	178	YYEILNSPEK	_YYEILNSPEK_.2
380	1433Z_HUMAN	P63104	Specific-N	0	160	MQPTHPIR	_MQPTHPIR_.2
381	1433Z_HUMAN	P63104	Specific	1	121	MKGDYYR	_MKGDYYR_.1
382	1433Z_HUMAN	P63104	Specific-C	1	12	LAEQAERYDDM	_LAEQAERYDDM_.2
383	1433Z_HUMAN	P63104	Specific	0	19	YDDMAACMK	_YDDMAAC[Carbamidomethyl (C)]MK_.1
384	1433Z_HUMAN	P63104	Specific-N	0	199	AIAELDTLSEESYK	_AIAELDTLSEESYK_.2
385	1433Z_HUMAN	P63104	Specific	0	213	DSTLIMQLLR	_DSTLIMQLLR_.2
386	1433Z_HUMAN	P63104	Specific-N	0	30	TEQGAELSNEER	_TEQGAELSNEER_.2
387	1433Z_HUMAN	P63104	Specific	0	12	LAEQAER	_LAEQAER_.2
390	1A03_HUMAN	P04439	Specific	0	46	FIAVGYVDDTQFVR	_FIAVGYVDDTQFVR_.2
391	1A03_HUMAN	P04439	Specific-N	0	269	AAVVVPSGEEQR	_AAVVVPSGEEQR_.2
392	1A03_HUMAN	P04439	Specific-N	0	50	GYVDDTQFVR	_GYVDDTQFVR_.2
393	1A03_HUMAN	P04439	Specific	1	244	DGEDQTQDTELVETRPAGDGTFQK	_DGEDQTQDTELVETRPAGDGTFQK_.3
394	1A03_HUMAN	P04439	Specific	0	268	WAAVVVPSGEEQR	_WAAVVVPSGEEQR_.2
395	1A03_HUMAN	P04439	Specific	0	156	SWTAADMAAQITK	_SWTAADMAAQITK_.2
396	1A03_HUMAN	P04439	Specific	0	60	FDSDAASQR	_FDSDAASQR_.2
397	1A03_HUMAN	P04439	Specific	0	100	VDLGTLR	_VDLGTLR_.2
398	1A03_HUMAN	P04439	Specific	1	31	YFFTSVSRPGR	_YFFTSVSRPGR_.3
399	1A03_HUMAN	P04439	Specific	0	211	THMTHHPISDHEATLR	_THMTHHPISDHEATLR_.4
400	1A03_HUMAN	P04439	Specific	0	281	YTCHVQHEGLPK	_YTC[Carbamidomethyl (C)]HVQHEGLPK_.3
401	1A03_HUMAN	P04439	Specific	0	73	APWIEQEGPEYWDQETR	_APWIEQEGPEYWDQETR_.2
402	1A23_HUMAN	P30447	Specific	1	31	YFSTSVSRPGR	_YFSTSVSRPGR_.3
403	1A23_HUMAN	P30447	Specific	0	182	AYLEGTCVDGLR	_AYLEGTC[Carbamidomethyl (C)]VDGLR_.2
404	1A23_HUMAN	P30447	Specific	0	156	SWTAADMAAQITQR	_SWTAADMAAQITQR_.2
405	1A23_HUMAN	P30447	Specific	0	73	APWIEQEGPEYWDEETGK	_APWIEQEGPEYWDEETGK_.2
406	1A23_HUMAN	P30447	Specific	1	93	AHSQTDRENLR	_AHSQTDRENLR_.3
424	2A5A_HUMAN	Q15172	Specific	0	169	FLESPDFQPSIAK	_FLESPDFQPSIAK_.2
425	2A5A_HUMAN	Q15172	Specific	0	303	DTTLTEPVIR	_DTTLTEPVIR_.2
426	2A5B_HUMAN	Q15173	Specific	0	175	FLESPDFQPSVAK	_FLESPDFQPSVAK_.2
427	2A5B_HUMAN	Q15173	Specific-N	0	54	SNQQELTPLPLLK	_SNQQELTPLPLLK_.2
428	2A5B_HUMAN	Q15173	Specific	0	119	GVLIEPVYPDIIR	_GVLIEPVYPDIIR_.2
429	2A5B_HUMAN	Q15173	Specific	0	67	DVPASELHELLSR	_DVPASELHELLSR_.2
430	2A5B_HUMAN	Q15173	Specific	0	309	DATLTEHVIR	_DATLTEHVIR_.2
431	2A5B_HUMAN	Q15173	Specific	0	281	VLIPLHSVK	_VLIPLHSVK_.2
432	2A5B_HUMAN	Q15173	Specific	0	105	AALNELVECVGSTR	_AALNELVEC[Carbamidomethyl (C)]VGSTR_.2
433	2A5B_HUMAN	Q15173	Specific	0	435	LFDELTASYK	_LFDELTASYK_.2
434	2A5B_HUMAN	Q15173	Specific	0	132	MISVNIFR	_MISVNIFR_.2
435	2A5B_HUMAN	Q15173	Specific	0	52	YQSNQQELTPLPLLK	_YQSNQQELTPLPLLK_.2
436	2A5B_HUMAN	Q15173	Specific	0	458	QELWQGLEELR	_QELWQGLEELR_.2
437	2A5B_HUMAN	Q15173	Specific	0	309	DATLTEHVIR	_DATLTEHVIR_.3
438	2A5D_HUMAN	Q14738	Specific	0	524	APPPLPPVYSMETETPTAEDIQLLK	_APPPLPPVYSMETETPTAEDIQLLK_.3
439	2A5D_HUMAN	Q14738	Specific	0	279	QINHIFYR	_QINHIFYR_.3
440	2A5D_HUMAN	Q14738	Specific	1	572	KSELPQDVYTIK	_KSELPQDVYTIK_.3
441	2A5D_HUMAN	Q14738	Specific	2	571	RKSELPQDVYTIK	_RKSELPQDVYTIK_.3
442	2A5D_HUMAN	Q14738	Specific	0	147	AGLNEMVEYITHSR	_AGLNEMVEYITHSR_.2
443	2A5D_HUMAN	Q14738	Specific	0	573	SELPQDVYTIK	_SELPQDVYTIK_.2
444	2A5D_HUMAN	Q14738	Specific	1	108	DSPTQEREELFIQK	_DSPTQEREELFIQK_.2
445	2A5D_HUMAN	Q14738	Specific	1	572	KSELPQDVYTIK	_KSELPQDVYTIK_.2
446	2A5D_HUMAN	Q14738	Specific	0	550	TVETEAVQMLK	_TVETEAVQMLK_.2
447	2A5D_HUMAN	Q14738	Specific	1	590	RAEEFLTASQEAL	_RAEEFLTASQEAL_.2
448	2A5D_HUMAN	Q14738	Specific	0	74	YSGGPQIVK	_YSGGPQIVK_.2
449	2A5D_HUMAN	Q14738	Specific	0	399	VMEPLFR	_VMEPLFR_.2
450	2A5D_HUMAN	Q14738	Specific-N	0	535	ETETPTAEDIQLLK	_ETETPTAEDIQLLK_.2
451	2A5D_HUMAN	Q14738	Specific	1	108	DSPTQEREELFIQK	_DSPTQEREELFIQK_.3
452	2A5D_HUMAN	Q14738	Specific	1	146	RAGLNEMVEYITHSR	_RAGLNEMVEYITHSR_.3
453	2A5D_HUMAN	Q14738	Specific-C	1	108	DSPTQEREELFIQ	_DSPTQEREELFIQ_.2
454	2A5D_HUMAN	Q14738	Specific	0	354	ESSLTEPVIVGLLK	_ESSLTEPVIVGLLK_.2
455	2A5D_HUMAN	Q14738	Specific	0	480	LFDDCTQQYK	_LFDDC[Carbamidomethyl (C)]TQQYK_.2
456	2A5D_HUMAN	Q14738	Specific	1	501	EREEMWQK	_EREEMWQK_.2
457	2A5D_HUMAN	Q14738	Specific	0	147	AGLNEMVEYITHSR	_AGLNEMVEYITHSR_.3
458	2A5D_HUMAN	Q14738	Specific	0	515	LNPQYPMFR	_LNPQYPMFR_.2
459	2A5E_HUMAN	Q16537	Specific	1	442	EREELWK	_EREELWK_.2
460	2A5E_HUMAN	Q16537	Specific	0	91	STLNELVDYITISR	_STLNELVDYITISR_.3
461	2A5E_HUMAN	Q16537	Specific	0	91	STLNELVDYITISR	_STLNELVDYITISR_.2
462	2A5E_HUMAN	Q16537	Specific	0	295	DPSLTEPVIR	_DPSLTEPVIR_.2
463	2A5E_HUMAN	Q16537	Specific	1	38	SQGKPIELTPLPLLK	_SQGKPIELTPLPLLK_.2
464	2A5E_HUMAN	Q16537	Specific	1	38	SQGKPIELTPLPLLK	_SQGKPIELTPLPLLK_.3
465	2A5E_HUMAN	Q16537	Specific	1	449	KLEDLELK	_KLEDLELK_.2
466	2A5E_HUMAN	Q16537	Specific	0	340	IQEPLFK	_IQEPLFK_.1
467	2A5E_HUMAN	Q16537	Specific-N	1	40	GKPIELTPLPLLK	_GKPIELTPLPLLK_.2
468	2A5E_HUMAN	Q16537	Specific-N	0	2	SSAPTTPPSVDK	_[Acetyl (Protein N-term)]SSAPTTPPSVDK_.2
469	2A5E_HUMAN	Q16537	Specific	0	105	GCLTEQTYPEVVR	_GC[Carbamidomethyl (C)]LTEQTYPEVVR_.2
470	2A5E_HUMAN	Q16537	Specific-N	1	40	GKPIELTPLPLLK	_GKPIELTPLPLLK_.3
471	2A5E_HUMAN	Q16537	Specific	0	53	DVPSSEQPELFLK	_DVPSSEQPELFLK_.2
472	2A5E_HUMAN	Q16537	Specific	0	351	CVSSPHFQVAER	_C[Carbamidomethyl (C)]VSSPHFQVAER_.3
473	2A5E_HUMAN	Q16537	Specific	0	220	QINNIFLR	_QINNIFLR_.2
474	2A5E_HUMAN	Q16537	Specific	0	161	FLESQEFQPSIAK	_FLESQEFQPSIAK_.2
475	2A5E_HUMAN	Q16537	Specific	0	340	IQEPLFK	_IQEPLFK_.2
476	2A5E_HUMAN	Q16537	Specific	0	267	VLIPLHTVR	_VLIPLHTVR_.2
477	2A5G_HUMAN	Q13362	Specific	0	48	QCCVLFDFVSDPLSDLK	_QC[Carbamidomethyl (C)]C[Carbamidomethyl (C)]VLFDFVSDPLSDLK_.2
478	2A5G_HUMAN	Q13362	Specific	0	396	LFMEMNQK	_LFMEMNQK_.2
479	2A5G_HUMAN	Q13362	Specific	0	250	VLLPLHK	_VLLPLHK_.2
480	2A5G_HUMAN	Q13362	Specific	0	71	AALSEMVEYITHNR	_AALSEMVEYITHNR_.3
481	2A5G_HUMAN	Q13362	Specific-N	0	53	FDFVSDPLSDLK	_FDFVSDPLSDLK_.2
482	2A5G_HUMAN	Q13362	Specific	0	385	TIHGLIYNALK	_TIHGLIYNALK_.2
483	2A5G_HUMAN	Q13362	Specific	0	385	TIHGLIYNALK	_TIHGLIYNALK_.3
484	2A5G_HUMAN	Q13362	Specific	0	144	FLESPDFQPNIAK	_FLESPDFQPNIAK_.2
485	2AAA_HUMAN	P30153	Specific	1	547	IGPILDNSTLQSEVKPILEK	_IGPILDNSTLQSEVKPILEK_.3
486	2AAA_HUMAN	P30153	Specific	0	343	SALASVIMGLSPILGK	_SALASVIMGLSPILGK_.2
487	2AAA_HUMAN	P30153	Specific	0	114	AISHEHSPSDLEAHFVPLVK	_AISHEHSPSDLEAHFVPLVK_.3
488	2AAA_HUMAN	P30153	Specific	0	319	ENVIMSQILPCIK	_ENVIMSQILPC[Carbamidomethyl (C)]IK_.2
489	2AAA_HUMAN	P30153	Specific	0	520	HMLPTVLR	_HM[Oxidation (M)]LPTVLR_.2
490	2AAA_HUMAN	P30153	Specific	0	359	DNTIEHLLPLFLAQLK	_DNTIEHLLPLFLAQLK_.2
491	2AAA_HUMAN	P30153	Specific-N	0	282	DLVPAFQNLMK	_DLVPAFQNLMK_.2
492	2AAA_HUMAN	P30153	Specific-N	0	345	LASVIMGLSPILGK	_LASVIMGLSPILGK_.2
493	2AAA_HUMAN	P30153	Specific-N	0	174	CSDDTPMVR	_C[Carbamidomethyl (C)]SDDTPMVR_.2
494	2AAA_HUMAN	P30153	Specific	0	145	TSACGLFSVCYPR	_TSAC[Carbamidomethyl (C)]GLFSVC[Carbamidomethyl (C)]YPR_.2
495	2AAA_HUMAN	P30153	Specific	0	547	IGPILDNSTLQSEVK	_IGPILDNSTLQSEVK_.2
496	2AAA_HUMAN	P30153	Specific	0	476	EWAHATIIPK	_EWAHATIIPK_.2
497	2AAA_HUMAN	P30153	Specific-N	0	570	DQDVDVK	_DQDVDVK_.1
498	2AAA_HUMAN	P30153	Specific	0	293	DCEAEVR	_DC[Carbamidomethyl (C)]EAEVR_.1
499	2AAA_HUMAN	P30153	Specific	0	114	AISHEHSPSDLEAHFVPLVK	_AISHEHSPSDLEAHFVPLVK_.5
500	2AAA_HUMAN	P30153	Specific-N	0	149	GLFSVCYPR	_GLFSVC[Carbamidomethyl (C)]YPR_.2
501	2AAA_HUMAN	P30153	Specific-C	1	273	AVGPEITKT	_AVGPEITKT_.1
502	2AAA_HUMAN	P30153	Specific-N	1	18	DELRNEDVQLR	_DELRNEDVQLR_.2
503	2AAA_HUMAN	P30153	Specific-N	0	451	LVDHVYAIR	_LVDHVYAIR_.2
504	2AAA_HUMAN	P30153	Specific-N	0	118	EHSPSDLEAHFVPLVK	_EHSPSDLEAHFVPLVK_.4
505	2AAA_HUMAN	P30153	Specific	0	195	VLELDNVK	_VLELDNVK_.2
506	2AAA_HUMAN	P30153	Specific-N	0	568	TQDQDVDVK	_TQDQDVDVK_.2
507	2AAA_HUMAN	P30153	Specific-N	1	17	IDELRNEDVQLR	_IDELRNEDVQLR_.2
508	2AAA_HUMAN	P30153	Specific-N	0	97	ATVEETVVR	_ATVEETVVR_.2
509	2AAA_HUMAN	P30153	Specific-N	0	118	EHSPSDLEAHFVPLVK	_EHSPSDLEAHFVPLVK_.3
510	2AAA_HUMAN	P30153	Specific-N	0	404	LLPAIVELAEDAK	_LLPAIVELAEDAK_.2
511	2AAA_HUMAN	P30153	Specific	0	486	VLAMSGDPNYLHR	_VLAMSGDPNYLHR_.2
512	2AAA_HUMAN	P30153	Specific	0	375	DECPEVR	_DEC[Carbamidomethyl (C)]PEVR_.2
513	2AAA_HUMAN	P30153	Specific-N	0	450	WLVDHVYAIR	_WLVDHVYAIR_.3
514	2AAA_HUMAN	P30153	Specific-N	0	2	AAADGDDSLYPIAVLIDELR	_[Acetyl (Protein N-term)]AAADGDDSLYPIAVLIDELR_.2
515	2AAA_HUMAN	P30153	Specific	1	34	KLSTIALALGVER	_KLSTIALALGVER_.3
516	2AAA_HUMAN	P30153	Specific	0	382	LNIISNLDCVNEVIGIR	_LNIISNLDC[Carbamidomethyl (C)]VNEVIGIR_.2
517	2AAA_HUMAN	P30153	Specific-N	0	136	AGGDWFTSR	_AGGDWFTSR_.2
518	2AAA_HUMAN	P30153	Specific	0	114	AISHEHSPSDLEAHFVPLVK	_AISHEHSPSDLEAHFVPLVK_.4
519	2AAA_HUMAN	P30153	Specific-N	0	435	GVEFFDEK	_GVEFFDEK_.2
520	2AAA_HUMAN	P30153	Specific	0	135	LAGGDWFTSR	_LAGGDWFTSR_.2
521	2AAA_HUMAN	P30153	Specific-N	1	373	LKDECPEVR	_LKDEC[Carbamidomethyl (C)]PEVR_.2
522	2AAA_HUMAN	P30153	Specific-C	0	359	DNTIEHLLPL	_DNTIEHLLPL_.2
523	2AAA_HUMAN	P30153	Specific	0	332	ELVSDANQHVK	_ELVSDANQHVK_.3
524	2AAA_HUMAN	P30153	Specific	0	460	EAATSNLK	_EAATSNLK_.2
525	2AAA_HUMAN	P30153	Specific-N	1	188	KLGEFAK	_KLGEFAK_.2
526	2AAA_HUMAN	P30153	Specific	0	22	NEDVQLR	_NEDVQLR_.2
527	2AAA_HUMAN	P30153	Specific-N	0	212	LASDEQDSVR	_LASDEQDSVR_.2
528	2AAA_HUMAN	P30153	Specific-N	0	568	TQDQDVDVK	_TQDQDVDVK_.1
529	2AAA_HUMAN	P30153	Specific	0	520	HMLPTVLR	_HMLPTVLR_.2
530	2AAA_HUMAN	P30153	Specific	0	172	NLCSDDTPMVR	_NLC[Carbamidomethyl (C)]SDDTPMVR_.2
531	2AAA_HUMAN	P30153	Specific-N	1	373	LKDECPEVR	_LKDEC[Carbamidomethyl (C)]PEVR_.3
532	2AAA_HUMAN	P30153	Specific	0	35	LSTIALALGVER	_LSTIALALGVER_.2
533	2AAA_HUMAN	P30153	Specific-N	0	214	SDEQDSVR	_SDEQDSVR_.2
534	2AAA_HUMAN	P30153	Specific	0	273	AVGPEITK	_AVGPEITK_.1
535	2AAA_HUMAN	P30153	Specific	0	195	VLELDNVK	_VLELDNVK_.1
536	2AAA_HUMAN	P30153	Specific	0	203	SEIIPMFSNLASDEQDSVR	_SEIIPMFSNLASDEQDSVR_.2
537	2AAA_HUMAN	P30153	Specific	1	134	RLAGGDWFTSR	_RLAGGDWFTSR_.2
538	2AAA_HUMAN	P30153	Specific-N	0	435	GVEFFDEK	_GVEFFDEK_.1
539	2AAA_HUMAN	P30153	Specific	0	460	EAATSNLK	_EAATSNLK_.1
540	2AAA_HUMAN	P30153	Specific	1	34	KLSTIALALGVER	_KLSTIALALGVER_.2
541	2AAA_HUMAN	P30153	Specific-N	0	209	FSNLASDEQDSVR	_FSNLASDEQDSVR_.2
542	2AAA_HUMAN	P30153	Specific-N	0	490	SGDPNYLHR	_SGDPNYLHR_.2
543	2AAA_HUMAN	P30153	Specific	1	547	IGPILDNSTLQSEVKPILEK	_IGPILDNSTLQSEVKPILEK_.2
544	2AAA_HUMAN	P30153	Specific-N	0	530	GDPVANVR	_GDPVANVR_.2
545	2AAA_HUMAN	P30153	Specific	0	273	AVGPEITK	_AVGPEITK_.2
546	2AAA_HUMAN	P30153	Specific-N	0	384	IISNLDCVNEVIGIR	_IISNLDC[Carbamidomethyl (C)]VNEVIGIR_.2
547	2AAA_HUMAN	P30153	Specific	0	293	DCEAEVR	_DC[Carbamidomethyl (C)]EAEVR_.2
548	2AAA_HUMAN	P30153	Specific	0	22	NEDVQLR	_NEDVQLR_.1
549	2AAA_HUMAN	P30153	Specific-N	0	389	DCVNEVIGIR	_DC[Carbamidomethyl (C)]VNEVIGIR_.2
550	2AAA_HUMAN	P30153	Specific-C	1	273	AVGPEITKT	_AVGPEITKT_.2
551	2AAA_HUMAN	P30153	Specific-N	1	558	SEVKPILEK	_SEVKPILEK_.2
552	2AAA_HUMAN	P30153	Specific	0	332	ELVSDANQHVK	_ELVSDANQHVK_.2
553	2AAA_HUMAN	P30153	Specific	0	375	DECPEVR	_DEC[Carbamidomethyl (C)]PEVR_.1
554	2AAA_HUMAN	P30153	Specific	0	577	YFAQEALTVLSLA	_YFAQEALTVLSLA_.2
555	2AAA_HUMAN	P30153	Specific-C	1	47	TRSELLPF	_TRSELLPF_.2
556	2AAA_HUMAN	P30153	Specific-N	0	383	NIISNLDCVNEVIGIR	_NIISNLDC[Carbamidomethyl (C)]VNEVIGIR_.2
557	2AAA_HUMAN	P30153	Specific	0	486	VLAMSGDPNYLHR	_VLAMSGDPNYLHR_.3
558	2AAA_HUMAN	P30153	Specific-N	0	490	SGDPNYLHR	_SGDPNYLHR_.3
559	2AAA_HUMAN	P30153	Specific	0	567	LTQDQDVDVK	_LTQDQDVDVK_.2
560	2AAA_HUMAN	P30153	Specific-N	1	17	IDELRNEDVQLR	_IDELRNEDVQLR_.3
561	2AAA_HUMAN	P30153	Specific	1	460	EAATSNLKK	_EAATSNLKK_.2
562	2AAA_HUMAN	P30153	Specific-N	0	213	ASDEQDSVR	_ASDEQDSVR_.2
563	2AAA_HUMAN	P30153	Specific	0	399	QLSQSLLPAIVELAEDAK	_QLSQSLLPAIVELAEDAK_.2
564	2AAA_HUMAN	P30153	Specific	0	281	TDLVPAFQNLMK	_TDLVPAFQNLMK_.2
565	2AAA_HUMAN	P30153	Specific	0	308	EFCENLSADCR	_EFC[Carbamidomethyl (C)]ENLSADC[Carbamidomethyl (C)]R_.2
566	2AAA_HUMAN	P30153	Specific	0	476	EWAHATIIPK	_EWAHATIIPK_.3
567	2AAA_HUMAN	P30153	Specific	1	134	RLAGGDWFTSR	_RLAGGDWFTSR_.3
569	2ABA_HUMAN	P63151	Specific	1	143	YRDPTTVTTLR	_YRDPTTVTTLR_.2
570	2ABA_HUMAN	P63151	Specific	0	200	INLWHLEITDR	_INLWHLEITDR_.3
571	2ABA_HUMAN	P63151	Specific-N	0	2	AGAGGGNDIQWCFSQVK	_[Acetyl (Protein N-term)]AGAGGGNDIQWC[Carbamidomethyl (C)]FSQVK_.2
572	2ABA_HUMAN	P63151	Specific-N	0	202	LWHLEITDR	_LWHLEITDR_.3
573	2ABA_HUMAN	P63151	Specific	0	268	LFEEPEDPSNR	_LFEEPEDPSNR_.2
574	2ABA_HUMAN	P63151	Specific	0	19	GAVDDDVAEADIISTVEFNHSGELLATGDK	_GAVDDDVAEADIISTVEFNHSGELLATGDK_.3
575	2ABA_HUMAN	P63151	Specific-N	0	75	STFQSHEPEFDYLK	_STFQSHEPEFDYLK_.3
576	2ABA_HUMAN	P63151	Specific	0	200	INLWHLEITDR	_INLWHLEITDR_.2
577	2ABA_HUMAN	P63151	Specific	1	154	VPVFRPMDLMVEASPR	_VPVFRPMDLMVEASPR_.3
578	2ABA_HUMAN	P63151	Specific	0	106	NAAQFLLSTNDK	_NAAQFLLSTNDK_.2
579	2ABA_HUMAN	P63151	Specific	0	258	ASALCDR	_ASALC[Carbamidomethyl (C)]DR_.2
580	2ABA_HUMAN	P63151	Specific	0	428	ENIIAVATTNNLYIFQDK	_ENIIAVATTNNLYIFQDK_.2
581	2ABA_HUMAN	P63151	Specific	0	52	VVIFQQEQENK	_VVIFQQEQENK_.2
582	2ABA_HUMAN	P63151	Specific	0	428	ENIIAVATTNNLYIFQDK	_ENIIAVATTNNLYIFQDK_.3
583	2ABA_HUMAN	P63151	Specific	0	279	SFFSEIISSISDVK	_SFFSEIISSISDVK_.2
584	2ABA_HUMAN	P63151	Specific-N	0	75	STFQSHEPEFDYLK	_STFQSHEPEFDYLK_.2
585	2ABA_HUMAN	P63151	Specific	0	89	SLEIEEK	_SLEIEEK_.2
586	2ABA_HUMAN	P63151	Specific	0	89	SLEIEEK	_SLEIEEK_.1
587	2ABA_HUMAN	P63151	Specific	0	333	LCSLYENDCIFDK	_LC[Carbamidomethyl (C)]SLYENDC[Carbamidomethyl (C)]IFDK_.2
588	2ABA_HUMAN	P63151	Specific	0	69	GEYNVYSTFQSHEPEFDYLK	_GEYNVYSTFQSHEPEFDYLK_.3
590	2ABD_HUMAN	Q66LE6	Specific	0	274	FFEEPEDPSSR	_FFEEPEDPSSR_.2
591	2ABD_HUMAN	Q66LE6	Specific	0	107	WLPQQNAAHFLLSTNDK	_WLPQQNAAHFLLSTNDK_.3
593	2B14_HUMAN	P13760	Specific	0	196	SGEVYTCQVEHPSLTSPLTVEWR	_SGEVYTC[Carbamidomethyl (C)]QVEHPSLTSPLTVEWR_.3
594	2B14_HUMAN	P13760	Specific	0	59	YFYHQEEYVR	_YFYHQEEYVR_.2
596	2B1B_HUMAN	P20039	Specific	0	69	FDSDVGEFR	_FDSDVGEFR_.2
597	2B1G_HUMAN	Q29974	Specific	1	78	AVTELGRPDAEYWNSQK	_AVTELGRPDAEYWNSQK_.3
598	2B1G_HUMAN	Q29974	Specific	0	196	SGEVYTCQVEHPSVTSPLTVEWR	_SGEVYTC[Carbamidomethyl (C)]QVEHPSVTSPLTVEWR_.3
599	2B1G_HUMAN	Q29974	Specific	0	110	HNYGVGESFTVQR	_HNYGVGESFTVQR_.2
600	2B1G_HUMAN	Q29974	Specific	0	102	AAVDTYCR	_AAVDTYC[Carbamidomethyl (C)]R_.2
601	2B1G_HUMAN	Q29974	Specific	1	78	AVTELGRPDAEYWNSQK	_AVTELGRPDAEYWNSQK_.2
602	2B1G_HUMAN	Q29974	Specific	0	69	FDSDVGEYR	_FDSDVGEYR_.2
603	2B1G_HUMAN	Q29974	Specific	0	59	YFYNQEESVR	_YFYNQEESVR_.2
606	3HIDH_HUMAN	P31937	Specific	0	298	SPILLGSLAHQIYR	_SPILLGSLAHQIYR_.3
607	3HIDH_HUMAN	P31937	Specific-N	0	287	GLAQDSATSTK	_GLAQDSATSTK_.2
608	3HIDH_HUMAN	P31937	Specific	0	61	HGYPLIIYDVFPDACK	_HGYPLIIYDVFPDAC[Carbamidomethyl (C)]K_.3
609	3HIDH_HUMAN	P31937	Specific	0	285	DLGLAQDSATSTK	_DLGLAQDSATSTK_.2
610	3HIDH_HUMAN	P31937	Specific	1	321	KDFSSVFQFLR	_KDFSSVFQFLR_.3
611	3HIDH_HUMAN	P31937	Specific	0	40	TPVGFIGLGNMGNPMAK	_TPVGFIGLGNMGNPMAK_.2
612	3HIDH_HUMAN	P31937	Specific	1	125	KGSLLIDSSTIDPAVSK	_KGSLLIDSSTIDPAVSK_.3
613	3HIDH_HUMAN	P31937	Specific	0	322	DFSSVFQFLR	_DFSSVFQFLR_.2
614	3HIDH_HUMAN	P31937	Specific	0	243	ILNMSSGR	_ILNMSSGR_.2
615	3HIDH_HUMAN	P31937	Specific	0	298	SPILLGSLAHQIYR	_SPILLGSLAHQIYR_.2
616	3HIDH_HUMAN	P31937	Specific	0	150	MGAVFMDAPVSGGVGAAR	_MGAVFMDAPVSGGVGAAR_.2
617	3HIDH_HUMAN	P31937	Specific	0	126	GSLLIDSSTIDPAVSK	_GSLLIDSSTIDPAVSK_.2
618	3HIDH_HUMAN	P31937	Specific	1	125	KGSLLIDSSTIDPAVSK	_KGSLLIDSSTIDPAVSK_.2
619	3HIDH_HUMAN	P31937	Specific	0	61	HGYPLIIYDVFPDACK	_HGYPLIIYDVFPDAC[Carbamidomethyl (C)]K_.2
620	3HIDH_HUMAN	P31937	Specific	0	77	EFQDAGEQVVSSPADVAEK	_EFQDAGEQVVSSPADVAEK_.2
621	3HIDH_HUMAN	P31937	Specific-N	0	155	MDAPVSGGVGAAR	_MDAPVSGGVGAAR_.2
622	3MG_HUMAN	P29372	Specific	0	235	DLAQDEAVWLER	_DLAQDEAVWLER_.2
623	3MG_HUMAN	P29372	Specific	0	101	AFLGQVLVR	_AFLGQVLVR_.2
624	3MG_HUMAN	P29372	Specific	0	86	LGLEFFDQPAVPLAR	_LGLEFFDQPAVPLAR_.2
625	41_HUMAN	P11171	Specific	0	130	APIAAPEPELK	_APIAAPEPELK_.2
626	41_HUMAN	P11171	Specific	0	214	VSLLDDTVYECVVEK	_VSLLDDTVYEC[Carbamidomethyl (C)]VVEK_.2
627	41_HUMAN	P11171	Specific	0	311	QDIVAGR	_QDIVAGR_.2
628	41_HUMAN	P11171	Specific-N	0	789	TITSETPSSTTTTQITK	_TITSETPSSTTTTQITK_.2
629	41_HUMAN	P11171	Specific	1	598	KEDEPPEQAEPEPTEAWK	_KEDEPPEQAEPEPTEAWK_.3
630	41_HUMAN	P11171	Specific	0	376	SMTPAQADLEFLENAK	_SMTPAQADLEFLENAK_.3
631	41_HUMAN	P11171	Specific	0	277	GVPWNFTFNVK	_GVPWNFTFNVK_.2
632	41_HUMAN	P11171	Specific	1	598	KEDEPPEQAEPEPTEAWK	_KEDEPPEQAEPEPTEAWK_.2
633	41_HUMAN	P11171	Specific-C	0	820	IVITGDADIDHDQVLVQ	_IVITGDADIDHDQVLVQ_.2
634	41_HUMAN	P11171	Specific	0	489	LTSTDTIPK	_LTSTDTIPK_.2
635	41_HUMAN	P11171	Specific	1	376	SMTPAQADLEFLENAKK	_SMTPAQADLEFLENAKK_.3
636	41_HUMAN	P11171	Specific	1	652	ERLDGENIYIR	_ERLDGENIYIR_.2
637	41_HUMAN	P11171	Specific	1	519	QASALIDRPAPHFER	_QASALIDRPAPHFER_.4
638	41_HUMAN	P11171	Specific	0	263	TWLDSAK	_TWLDSAK_.2
639	41_HUMAN	P11171	Specific-C	1	451	IRPGEQEQYEST	_IRPGEQEQYEST_.2
640	41_HUMAN	P11171	Specific-N	1	151	SSAETQPAQEELREDPDFEIK	_SSAETQPAQEELREDPDFEIK_.3
641	41_HUMAN	P11171	Specific	1	555	SPRPTSAPAITQGQVAEGGVLDASAK	_SPRPTSAPAITQGQVAEGGVLDASAK_.3
642	41_HUMAN	P11171	Specific	0	754	DVPIVHTETK	_DVPIVHTETK_.2
643	41_HUMAN	P11171	Specific	1	451	IRPGEQEQYESTIGFK	_IRPGEQEQYESTIGFK_.3
644	41_HUMAN	P11171	Specific-N	1	354	KLAPNQTK	_KLAPNQTK_.2
645	41_HUMAN	P11171	Specific	0	263	TWLDSAK	_TWLDSAK_.1
646	41_HUMAN	P11171	Specific	1	652	ERLDGENIYIR	_ERLDGENIYIR_.3
647	41_HUMAN	P11171	Specific	0	820	IVITGDADIDHDQVLVQAIK	_IVITGDADIDHDQVLVQAIK_.3
648	41_HUMAN	P11171	Specific	0	853	VVVHQETEIADE	_VVVHQETEIADE_.2
649	41_HUMAN	P11171	Specific	0	654	LDGENIYIR	_LDGENIYIR_.2
650	41_HUMAN	P11171	Specific	1	451	IRPGEQEQYESTIGFK	_IRPGEQEQYESTIGFK_.2
651	41_HUMAN	P11171	Specific-N	1	129	KAPIAAPEPELK	_KAPIAAPEPELK_.2
652	4EBP2_HUMAN	Q13542	Specific-N	0	2	SSSAGSGHQPSQSR	_[Acetyl (Protein N-term)]SSSAGSGHQPSQSR_.2
653	4F2_HUMAN	P08195	Specific	0	397	DLLLTSSYLSDSGSTGEHTK	_DLLLTSSYLSDSGSTGEHTK_.2
654	4F2_HUMAN	P08195	Specific-C	1	614	LKLEPHEGLLL	_LKLEPHEGLLL_.3
655	4F2_HUMAN	P08195	Specific	0	270	DDVAQTDLLQIDPNFGSK	_DDVAQTDLLQIDPNFGSK_.2
656	4F2_HUMAN	P08195	Specific	0	270	DDVAQTDLLQIDPNFGSK	_DDVAQTDLLQIDPNFGSK_.3
657	4F2_HUMAN	P08195	Specific	0	397	DLLLTSSYLSDSGSTGEHTK	_DLLLTSSYLSDSGSTGEHTK_.3
658	4F2_HUMAN	P08195	Specific-N	0	513	SEDPGSLLSLFR	_SEDPGSLLSLFR_.2
659	4F2_HUMAN	P08195	Specific	0	535	SLLHGDFHAFSAGPGLFSYIR	_SLLHGDFHAFSAGPGLFSYIR_.3
660	4F2_HUMAN	P08195	Specific	0	148	VAEDEAEAAAAAK	_VAEDEAEAAAAAK_.2
661	4F2_HUMAN	P08195	Specific	1	614	LKLEPHEGLLLR	_LKLEPHEGLLLR_.4
662	4F2_HUMAN	P08195	Specific	0	304	VILDLTPNYR	_VILDLTPNYR_.2
663	4F2_HUMAN	P08195	Specific	0	556	HWDQNER	_HWDQNER_.1
664	4F2_HUMAN	P08195	Specific	0	604	EEGSPLELER	_EEGSPLELER_.2
665	4F2_HUMAN	P08195	Specific-C	0	535	SLLHGDFHAF	_SLLHGDFHAF_.2
666	4F2_HUMAN	P08195	Specific	0	172	VAGSPGWVR	_VAGSPGWVR_.2
667	4F2_HUMAN	P08195	Specific-C	0	148	VAEDEAEAA	_VAEDEAEAA_.1
668	4F2_HUMAN	P08195	Specific-C	1	614	LKLEPHEGLLL	_LKLEPHEGLLL_.2
669	4F2_HUMAN	P08195	Specific-N	0	404	YLSDSGSTGEHTK	_YLSDSGSTGEHTK_.2
670	4F2_HUMAN	P08195	Specific	1	267	NQKDDVAQTDLLQIDPNFGSK	_NQKDDVAQTDLLQIDPNFGSK_.3
671	4F2_HUMAN	P08195	Specific	0	616	LEPHEGLLLR	_LEPHEGLLLR_.3
672	4F2_HUMAN	P08195	Specific	0	616	LEPHEGLLLR	_LEPHEGLLLR_.2
673	4F2_HUMAN	P08195	Specific-N	0	516	PGSLLSLFR	_PGSLLSLFR_.2
674	4F2_HUMAN	P08195	Specific-N	0	442	TSFLPAQLLR	_TSFLPAQLLR_.2
675	4F2_HUMAN	P08195	Specific	0	593	ADLLLSTQPGR	_ADLLLSTQPGR_.2
676	4F2_HUMAN	P08195	Specific	0	218	WWHTGALYR	_WWHTGALYR_.3
677	4F2_HUMAN	P08195	Specific	0	248	LDYLSSLK	_LDYLSSLK_.2
678	4F2_HUMAN	P08195	Specific-N	1	165	SKEELLK	_SKEELLK_.2
679	4F2_HUMAN	P08195	Specific-N	1	597	LSTQPGREEGSPLELER	_LSTQPGREEGSPLELER_.3
680	4F2_HUMAN	P08195	Specific	0	511	GQSEDPGSLLSLFR	_GQSEDPGSLLSLFR_.2
681	4F2_HUMAN	P08195	Specific	1	614	LKLEPHEGLLLR	_LKLEPHEGLLLR_.2
682	4F2_HUMAN	P08195	Specific-N	0	403	SYLSDSGSTGEHTK	_SYLSDSGSTGEHTK_.3
683	4F2_HUMAN	P08195	Specific-N	0	403	SYLSDSGSTGEHTK	_SYLSDSGSTGEHTK_.2
684	4F2_HUMAN	P08195	Specific-N	0	577	GLQASDLPASASLPAK	_GLQASDLPASASLPAK_.2
685	4F2_HUMAN	P08195	Specific	0	227	IGDLQAFQGHGAGNLAGLK	_IGDLQAFQGHGAGNLAGLK_.3
686	4F2_HUMAN	P08195	Specific-N	0	580	ASDLPASASLPAK	_ASDLPASASLPAK_.2
687	4F2_HUMAN	P08195	Specific	0	258	GLVLGPIHK	_GLVLGPIHK_.2
688	4F2_HUMAN	P08195	Specific	0	556	HWDQNER	_HWDQNER_.2
689	4F2_HUMAN	P08195	Specific	0	430	WCSWSLSQAR	_WC[Carbamidomethyl (C)]SWSLSQAR_.2
690	4F2_HUMAN	P08195	Specific	1	246	GRLDYLSSLK	_GRLDYLSSLK_.2
691	4F2_HUMAN	P08195	Specific	1	614	LKLEPHEGLLLR	_LKLEPHEGLLLR_.3
692	4F2_HUMAN	P08195	Specific	0	218	WWHTGALYR	_WWHTGALYR_.2
693	4F2_HUMAN	P08195	Specific	0	314	GENSWFSTQVDTVATK	_GENSWFSTQVDTVATK_.2
694	4F2_HUMAN	P08195	Specific	1	593	ADLLLSTQPGREEGSPLELER	_ADLLLSTQPGREEGSPLELER_.3
695	4F2_HUMAN	P08195	Specific-C	0	535	SLLHGDFHAF	_SLLHGDFHAF_.3
696	4F2_HUMAN	P08195	Specific	0	288	EDFDSLLQSAK	_EDFDSLLQSAK_.2
697	4F2_HUMAN	P08195	Specific	0	227	IGDLQAFQGHGAGNLAGLK	_IGDLQAFQGHGAGNLAGLK_.2
698	4F2_HUMAN	P08195	Specific	0	535	SLLHGDFHAFSAGPGLFSYIR	_SLLHGDFHAFSAGPGLFSYIR_.4
699	4F2_HUMAN	P08195	Specific	1	246	GRLDYLSSLK	_GRLDYLSSLK_.3
700	4F2_HUMAN	P08195	Specific-N	0	340	AGVDGFQVR	_AGVDGFQVR_.2
701	4F2_HUMAN	P08195	Specific	0	112	EVELNELEPEK	_EVELNELEPEK_.2
702	4F2_HUMAN	P08195	Specific	0	440	LLTSFLPAQLLR	_LLTSFLPAQLLR_.2
703	4F2_HUMAN	P08195	Specific-N	0	545	SAGPGLFSYIR	_SAGPGLFSYIR_.2
704	5NT1A_HUMAN	Q9BXI3	Specific	0	82	YQLEHENEPFSPGPAFPFVK	_YQLEHENEPFSPGPAFPFVK_.3
705	5NT1A_HUMAN	Q9BXI3	Specific	0	298	SWGLETDEALFLAGAPK	_SWGLETDEALFLAGAPK_.2
706	5NT1A_HUMAN	Q9BXI3	Specific	0	208	VAFDGDAVLFSDESER	_VAFDGDAVLFSDESER_.2
707	5NT3A_HUMAN	Q9H0P0	Specific	0	131	YYAIEVDPVLTVEEK	_YYAIEVDPVLTVEEK_.2
708	5NTC_HUMAN	P49902	Specific	0	112	VDAYGNLLVCAHGFNFIR	_VDAYGNLLVC[Carbamidomethyl (C)]AHGFNFIR_.3
709	5NTC_HUMAN	P49902	Specific-C	1	527	SISEIKPPNLFPLAPQEITHC	_SISEIKPPNLFPLAPQEITHC[Carbamidomethyl (C)]_.3
710	5NTC_HUMAN	P49902	Specific	1	405	HLDSSSNERPDISSIQR	_HLDSSSNERPDISSIQR_.3
711	5NTC_HUMAN	P49902	Specific	0	187	DGDLFMSYR	_DGDLFMSYR_.2
712	5NTC_HUMAN	P49902	Specific	0	232	LPLLLSR	_LPLLLSR_.2
713	5NTC_HUMAN	P49902	Specific	0	178	YTSCETGFK	_YTSC[Carbamidomethyl (C)]ETGFK_.2
714	5NTC_HUMAN	P49902	Specific	1	292	KPLFFGEGTVLR	_KPLFFGEGTVLR_.2
715	5NTC_HUMAN	P49902	Specific	1	229	DGKLPLLLSR	_DGKLPLLLSR_.3
716	5NTC_HUMAN	P49902	Specific	0	62	SPEYESLGFELTVER	_SPEYESLGFELTVER_.2
717	5NTC_HUMAN	P49902	Specific	0	314	IGTYTGPLQHGIVYSGGSSDTICDLLGAK	_IGTYTGPLQHGIVYSGGSSDTIC[Carbamidomethyl (C)]DLLGAK_.3
718	5NTC_HUMAN	P49902	Specific	1	229	DGKLPLLLSR	_DGKLPLLLSR_.2
719	5NTC_HUMAN	P49902	Specific	0	245	VFLATNSDYK	_VFLATNSDYK_.2
720	5NTC_HUMAN	P49902	Specific	0	203	DAVDWVHYK	_DAVDWVHYK_.2
721	5NTD_HUMAN	P21589	Specific	0	342	TIVYLDGSSQSCR	_TIVYLDGSSQSC[Carbamidomethyl (C)]R_.2
722	5NTD_HUMAN	P21589	Specific	0	148	GPLASQISGLYLPYK	_GPLASQISGLYLPYK_.2
723	5NTD_HUMAN	P21589	Specific	1	274	KVPVVQAYAFGK	_KVPVVQAYAFGK_.2
724	5NTD_HUMAN	P21589	Specific	0	263	YPFIVTSDDGR	_YPFIVTSDDGR_.2
725	5NTD_HUMAN	P21589	Specific	0	518	HDSGDQDINVVSTYISK	_HDSGDQDINVVSTYISK_.3
726	5NTD_HUMAN	P21589	Specific	0	163	VLPVGDEVVGIVGYTSK	_VLPVGDEVVGIVGYTSK_.2
727	5NTD_HUMAN	P21589	Specific	0	163	VLPVGDEVVGIVGYTSK	_VLPVGDEVVGIVGYTSK_.3
728	5NTD_HUMAN	P21589	Specific	0	137	FPILSANIK	_FPILSANIK_.2
729	5NTD_HUMAN	P21589	Specific	0	434	AFEHSVHR	_AFEHSVHR_.2
730	6PGD_HUMAN	P52209	Specific	0	332	IISYAQGFMLLR	_IISYAQGFMLLR_.2
731	6PGD_HUMAN	P52209	Specific	0	155	TIFQGIAAK	_TIFQGIAAK_.1
732	6PGD_HUMAN	P52209	Specific	0	88	LVPLLDTGDIIIDGGNSEYR	_LVPLLDTGDIIIDGGNSEYR_.2
733	6PGD_HUMAN	P52209	Specific	0	461	PGQFIHTNWTGHGGTVSSSSYNA	_PGQFIHTNWTGHGGTVSSSSYNA_.3
734	6PGD_HUMAN	P52209	Specific	0	448	DYFGAHTYELLAK	_DYFGAHTYELLAK_.2
735	6PGD_HUMAN	P52209	Specific	0	88	LVPLLDTGDIIIDGGNSEYR	_LVPLLDTGDIIIDGGNSEYR_.3
736	6PGD_HUMAN	P52209	Specific	0	77	AGQAVDDFIEK	_AGQAVDDFIEK_.2
737	6PGD_HUMAN	P52209	Specific	1	70	RIILLVK	_RIILLVK_.2
738	6PGD_HUMAN	P52209	Specific	1	88	LVPLLDTGDIIIDGGNSEYRDTTR	_LVPLLDTGDIIIDGGNSEYRDTTR_.3
739	6PGD_HUMAN	P52209	Specific	0	148	EAWPHIK	_EAWPHIK_.2
740	6PGD_HUMAN	P52209	Specific	0	242	FQDTDGK	_FQDTDGK_.2
741	6PGD_HUMAN	P52209	Specific	0	435	HEMLPASLIQAQR	_HEMLPASLIQAQR_.3
742	6PGD_HUMAN	P52209	Specific	0	52	VVGAQSLK	_VVGAQSLK_.2
743	6PGD_HUMAN	P52209	Specific	0	164	VGTGEPCCDWVGDEGAGHFVK	_VGTGEPC[Carbamidomethyl (C)]C[Carbamidomethyl (C)]DWVGDEGAGHFVK_.2
744	6PGD_HUMAN	P52209	Specific	0	52	VVGAQSLK	_VVGAQSLK_.1
745	6PGD_HUMAN	P52209	Specific	0	148	EAWPHIK	_EAWPHIK_.1
746	6PGD_HUMAN	P52209	Specific	0	448	DYFGAHTYELLAK	_DYFGAHTYELLAK_.3
747	6PGD_HUMAN	P52209	Specific-N	0	426	ALSFYDGYR	_ALSFYDGYR_.2
748	6PGD_HUMAN	P52209	Unspecific	0	2	AQADIALIGL	_[Acetyl (Protein N-term)]AQADIALIGL_.1
749	6PGD_HUMAN	P52209	Specific	1	310	FQFDGDKK	_FQFDGDKK_.2
750	6PGD_HUMAN	P52209	Specific	0	397	SAVENCQDSWR	_SAVENC[Carbamidomethyl (C)]QDSWR_.2
751	6PGD_HUMAN	P52209	Specific-N	0	124	VGSGVSGGEEGAR	_VGSGVSGGEEGAR_.2
752	6PGD_HUMAN	P52209	Specific	0	39	VDDFLANEAK	_VDDFLANEAK_.1
753	6PGD_HUMAN	P52209	Specific	0	155	TIFQGIAAK	_TIFQGIAAK_.2
754	6PGD_HUMAN	P52209	Specific	0	242	FQDTDGK	_FQDTDGK_.1
755	6PGD_HUMAN	P52209	Specific	0	332	IISYAQGFMLLR	_IISYAQGFM[Oxidation (M)]LLR_.2
756	6PGD_HUMAN	P52209	Specific	2	88	LVPLLDTGDIIIDGGNSEYRDTTRR	_LVPLLDTGDIIIDGGNSEYRDTTRR_.4
757	6PGD_HUMAN	P52209	Specific	0	164	VGTGEPCCDWVGDEGAGHFVK	_VGTGEPC[Carbamidomethyl (C)]C[Carbamidomethyl (C)]DWVGDEGAGHFVK_.3
758	6PGD_HUMAN	P52209	Specific	1	310	FQFDGDKK	_FQFDGDKK_.1
759	6PGD_HUMAN	P52209	Specific	1	318	SFLEDIRK	_SFLEDIRK_.2
760	6PGD_HUMAN	P52209	Specific-C	0	435	HEMLPASLIQ	_HEMLPASLIQ_.2
761	6PGD_HUMAN	P52209	Specific	0	39	VDDFLANEAK	_VDDFLANEAK_.2
762	6PGD_HUMAN	P52209	Specific-N	0	127	GVSGGEEGAR	_GVSGGEEGAR_.2
763	6PGD_HUMAN	P52209	Specific	0	120	GILFVGSGVSGGEEGAR	_GILFVGSGVSGGEEGAR_.2
764	6PGD_HUMAN	P52209	Specific-N	0	428	SFYDGYR	_SFYDGYR_.2
765	6PGD_HUMAN	P52209	Specific	0	137	YGPSLMPGGNK	_YGPSLMPGGNK_.2
766	6PGD_HUMAN	P52209	Specific-N	1	241	KFQDTDGK	_KFQDTDGK_.2
767	6PGL_HUMAN	O95336	Specific	0	73	WTLGFCDER	_WTLGFC[Carbamidomethyl (C)]DER_.2
768	6PGL_HUMAN	O95336	Specific	1	103	LPIPESQVITINPELPVEEAAEDYAKK	_LPIPESQVITINPELPVEEAAEDYAKK_.3
769	6PGL_HUMAN	O95336	Specific	0	82	LVPFDHAESTYGLYR	_LVPFDHAESTYGLYR_.2
770	6PGL_HUMAN	O95336	Specific	0	215	ILEDQEENPLPAALVQPHTGK	_ILEDQEENPLPAALVQPHTGK_.3
771	6PGL_HUMAN	O95336	Specific-N	0	238	WFLDEAAAR	_WFLDEAAAR_.2
772	6PGL_HUMAN	O95336	Specific	0	30	AACCLAGAR	_AAC[Carbamidomethyl (C)]C[Carbamidomethyl (C)]LAGAR_.2
773	6PGL_HUMAN	O95336	Specific	0	57	ELPAAVAPAGPASLAR	_ELPAAVAPAGPASLAR_.2
774	6PGL_HUMAN	O95336	Specific	0	41	FALGLSGGSLVSMLAR	_FALGLSGGSLVSMLAR_.2
775	6PGL_HUMAN	O95336	Specific-N	0	13	SSSQELGAALAQLVAQR	_SSSQELGAALAQLVAQR_.3
776	6PGL_HUMAN	O95336	Specific	0	236	LCWFLDEAAAR	_LC[Carbamidomethyl (C)]WFLDEAAAR_.2
777	6PGL_HUMAN	O95336	Specific	0	82	LVPFDHAESTYGLYR	_LVPFDHAESTYGLYR_.3
778	6PGL_HUMAN	O95336	Specific-N	0	13	SSSQELGAALAQLVAQR	_SSSQELGAALAQLVAQR_.2
779	6PGL_HUMAN	O95336	Unspecific	0	2	AAPAPGLISVF	_[Acetyl (Protein N-term)]AAPAPGLISVF_.1
780	6PGL_HUMAN	O95336	Specific	0	198	TVIFVATGEGK	_TVIFVATGEGK_.2
781	6PGL_HUMAN	O95336	Specific	0	186	VTLTLPVLNAAR	_VTLTLPVLNAAR_.2
782	6PGL_HUMAN	O95336	Specific	1	171	IVAPISDSPKPPPQR	_IVAPISDSPKPPPQR_.3
783	6PGL_HUMAN	O95336	Specific	0	247	LLTVPFEK	_LLTVPFEK_.2
785	8ODP_HUMAN	P36639	Specific	0	80	VQEGETIEDGAR	_VQEGETIEDGAR_.2
786	8ODP_HUMAN	P36639	Specific	0	47	LYTLVLVLQPQR	_LYTLVLVLQPQR_.2
787	A16A1_HUMAN	Q8IZ83	Specific	0	774	AWDQEAEGAGPELGLR	_AWDQEAEGAGPELGLR_.2
788	A16A1_HUMAN	Q8IZ83	Specific	0	638	VQAQGHTLQVAGLR	_VQAQGHTLQVAGLR_.3
789	A16A1_HUMAN	Q8IZ83	Specific	0	246	VAFCGAPEEGR	_VAFC[Carbamidomethyl (C)]GAPEEGR_.2
791	A1AG1_HUMAN	P02763	Specific-C	0	109	YVGGQEHFAHL	_YVGGQEHFAHL_.2
792	A1AG1_HUMAN	P02763	Specific-N	1	143	SVYADKPETTK	_SVYADKPETTK_.2
793	A1AG1_HUMAN	P02763	Specific-N	1	145	YADKPETTK	_YADKPETTK_.2
794	A1AG1_HUMAN	P02763	Specific	0	109	YVGGQEHFAHLLILR	_YVGGQEHFAHLLILR_.2
795	A1AG1_HUMAN	P02763	Specific-N	1	143	SVYADKPETTK	_SVYADKPETTK_.3
796	A1AG1_HUMAN	P02763	Specific	1	139	NWGLSVYADKPETTK	_NWGLSVYADKPETTK_.2
797	A1AG1_HUMAN	P02763	Specific-C	0	58	SVQEIQAT	_SVQEIQAT_.1
798	A1AG1_HUMAN	P02763	Specific	1	139	NWGLSVYADKPETTK	_NWGLSVYADKPETTK_.3
799	A1AG1_HUMAN	P02763	Specific-N	0	111	GGQEHFAHLLILR	_GGQEHFAHLLILR_.3
800	A1AG1_HUMAN	P02763	Specific	0	74	TEDTIFLR	_TEDTIFLR_.1
801	A1AG1_HUMAN	P02763	Specific	1	171	SDVVYTDWKK	_SDVVYTDWKK_.3
802	A1AG1_HUMAN	P02763	Specific	0	171	SDVVYTDWK	_SDVVYTDWK_.2
803	A1AG1_HUMAN	P02763	Specific	0	127	TYMLAFDVNDEK	_TYMLAFDVNDEK_.2
804	A1AG1_HUMAN	P02763	Specific-C	0	109	YVGGQEHFAHLL	_YVGGQEHFAHLL_.2
805	A1AG1_HUMAN	P02763	Specific-C	0	109	YVGGQEHFAHLL	_YVGGQEHFAHLL_.3
806	A1AG1_HUMAN	P02763	Specific	0	43	WFYIASAFR	_WFYIASAFR_.2
807	A1AG1_HUMAN	P02763	Specific-N	1	145	YADKPETTK	_YADKPETTK_.3
808	A1AG1_HUMAN	P02763	Specific	1	171	SDVVYTDWKK	_SDVVYTDWKK_.2
809	A1AG1_HUMAN	P02763	Specific	0	109	YVGGQEHFAHLLILR	_YVGGQEHFAHLLILR_.3
810	A1AG1_HUMAN	P02763	Specific	1	181	DKCEPLEK	_DKC[Carbamidomethyl (C)]EPLEK_.2
811	A1AG1_HUMAN	P02763	Specific-N	0	131	AFDVNDEK	_AFDVNDEK_.2
812	A1AG1_HUMAN	P02763	Specific	0	171	SDVVYTDWK	_SDVVYTDWK_.1
813	A1AG1_HUMAN	P02763	Specific	1	181	DKCEPLEK	_DKC[Carbamidomethyl (C)]EPLEK_.1
814	A1AG1_HUMAN	P02763	Specific	0	154	EQLGEFYEALDCLR	_EQLGEFYEALDC[Carbamidomethyl (C)]LR_.2
815	A1AG1_HUMAN	P02763	Specific	0	109	YVGGQEHFAHLLILR	_YVGGQEHFAHLLILR_.4
816	A1AG1_HUMAN	P02763	Specific-N	0	110	VGGQEHFAHLLILR	_VGGQEHFAHLLILR_.3
817	A1AG1_HUMAN	P02763	Specific	0	154	EQLGEFYEALDCLR	_EQLGEFYEALDC[Carbamidomethyl (C)]LR_.3
818	A1AG1_HUMAN	P02763	Specific-N	0	131	AFDVNDEK	_AFDVNDEK_.1
819	A1AG1_HUMAN	P02763	Specific	0	74	TEDTIFLR	_TEDTIFLR_.2
820	A1AG2_HUMAN	P19652	Specific	1	139	NWGLSFYADKPETTK	_NWGLSFYADKPETTK_.3
821	A1AG2_HUMAN	P19652	Specific	0	127	TLMFGSYLDDEK	_TLMFGSYLDDEK_.2
822	A1AG2_HUMAN	P19652	Specific-N	0	164	DCLCIPR	_DC[Carbamidomethyl (C)]LC[Carbamidomethyl (C)]IPR_.2
823	A1AG2_HUMAN	P19652	Specific	0	114	EHVAHLLFLR	_EHVAHLLFLR_.2
824	A1AG2_HUMAN	P19652	Specific	0	114	EHVAHLLFLR	_EHVAHLLFLR_.3
825	A1AG2_HUMAN	P19652	Specific-C	0	114	EHVAHLL	_EHVAHLL_.2
826	A1AG2_HUMAN	P19652	Specific	1	139	NWGLSFYADKPETTK	_NWGLSFYADKPETTK_.2
827	A1AG2_HUMAN	P19652	Specific	0	171	SDVMYTDWK	_SDVMYTDWK_.2
828	A1AT_HUMAN	P01009	Specific	0	50	ITPNLAEFAFSLYR	_ITPNLAEFAFSLYR_.2
829	A1AT_HUMAN	P01009	Specific	0	405	SPLFMGK	_SPLFMGK_.2
830	A1AT_HUMAN	P01009	Specific	2	160	KLYHSEAFTVNFGDTEEAKK	_KLYHSEAFTVNFGDTEEAKK_.4
831	A1AT_HUMAN	P01009	Specific-N	0	54	LAEFAFSLYR	_LAEFAFSLYR_.2
832	A1AT_HUMAN	P01009	Specific	0	126	TLNQPDSQLQLTTGNGLFLSEGLK	_TLNQPDSQLQLTTGNGLFLSEGLK_.3
833	A1AT_HUMAN	P01009	Specific	1	258	KLSSWVLLMK	_KLSSWVLLMK_.2
834	A1AT_HUMAN	P01009	Specific	0	284	LQHLENELTHDIITK	_LQHLENELTHDIITK_.2
835	A1AT_HUMAN	P01009	Specific-C	0	94	ADTHDEILEGL	_ADTHDEILEGL_.2
836	A1AT_HUMAN	P01009	Specific	0	315	LSITGTYDLK	_LSITGTYDLK_.1
837	A1AT_HUMAN	P01009	Specific	0	35	TDTSHHDQDHPTFNK	_TDTSHHDQDHPTFNK_.4
838	A1AT_HUMAN	P01009	Specific	0	325	SVLGQLGITK	_SVLGQLGITK_.2
839	A1AT_HUMAN	P01009	Specific	0	284	LQHLENELTHDIITK	_LQHLENELTHDIITK_.3
840	A1AT_HUMAN	P01009	Specific-C	1	390	FNKPFVFL	_FNKPFVFL_.2
841	A1AT_HUMAN	P01009	Specific	1	161	LYHSEAFTVNFGDTEEAKK	_LYHSEAFTVNFGDTEEAKK_.2
842	A1AT_HUMAN	P01009	Specific	0	315	LSITGTYDLK	_LSITGTYDLK_.2
843	A1AT_HUMAN	P01009	Specific	0	325	SVLGQLGITK	_SVLGQLGITK_.1
844	A1AT_HUMAN	P01009	Specific	0	284	LQHLENELTHDIITK	_LQHLENELTHDIITK_.4
845	A1AT_HUMAN	P01009	Specific	1	161	LYHSEAFTVNFGDTEEAKK	_LYHSEAFTVNFGDTEEAKK_.4
846	A1AT_HUMAN	P01009	Specific-N	0	344	GVTEEAPLK	_GVTEEAPLK_.2
847	A1AT_HUMAN	P01009	Specific-N	0	274	AIFFLPDEGK	_AIFFLPDEGK_.2
848	A1AT_HUMAN	P01009	Specific	0	360	AVLTIDEK	_AVLTIDEK_.1
849	A1AT_HUMAN	P01009	Specific	0	360	AVLTIDEK	_AVLTIDEK_.2
850	A1AT_HUMAN	P01009	Specific	1	258	KLSSWVLLMK	_KLSSWVLLMK_.3
851	A1AT_HUMAN	P01009	Specific-N	0	25	EDPQGDAAQK	_EDPQGDAAQK_.2
852	A1AT_HUMAN	P01009	Specific	0	248	LGMFNIQHCK	_LGMFNIQHC[Carbamidomethyl (C)]K_.3
853	A1AT_HUMAN	P01009	Specific	2	160	KLYHSEAFTVNFGDTEEAKK	_KLYHSEAFTVNFGDTEEAKK_.3
854	A1AT_HUMAN	P01009	Specific	1	161	LYHSEAFTVNFGDTEEAKK	_LYHSEAFTVNFGDTEEAKK_.3
855	A1AT_HUMAN	P01009	Specific-C	0	226	DTEEEDFHVD	_DTEEEDFHVD_.2
856	A1AT_HUMAN	P01009	Specific-N	0	25	EDPQGDAAQK	_EDPQGDAAQK_.1
857	A1AT_HUMAN	P01009	Specific	2	216	GKWERPFEVK	_GKWERPFEVK_.2
858	A1AT_HUMAN	P01009	Specific	1	299	FLENEDRR	_FLENEDRR_.3
859	A1AT_HUMAN	P01009	Specific	1	179	KQINDYVEK	_KQINDYVEK_.2
860	A1AT_HUMAN	P01009	Specific-N	0	286	HLENELTHDIITK	_HLENELTHDIITK_.3
861	A1AT_HUMAN	P01009	Specific-N	0	181	INDYVEK	_INDYVEK_.2
862	A1AT_HUMAN	P01009	Specific-N	0	36	DTSHHDQDHPTFNK	_DTSHHDQDHPTFNK_.4
863	A1AT_HUMAN	P01009	Specific	0	412	VVNPTQK	_VVNPTQK_.1
864	A1AT_HUMAN	P01009	Specific	0	180	QINDYVEK	_QINDYVEK_.1
865	A1AT_HUMAN	P01009	Specific	0	161	LYHSEAFTVNFGDTEEAK	_LYHSEAFTVNFGDTEEAK_.3
866	A1AT_HUMAN	P01009	Specific	0	226	DTEEEDFHVDQVTTVK	_DTEEEDFHVDQVTTVK_.2
867	A1AT_HUMAN	P01009	Specific-N	0	36	DTSHHDQDHPTFNK	_DTSHHDQDHPTFNK_.2
868	A1AT_HUMAN	P01009	Specific	0	335	VFSNGADLSGVTEEAPLK	_VFSNGADLSGVTEEAPLK_.2
869	A1AT_HUMAN	P01009	Specific-N	0	36	DTSHHDQDHPTFNK	_DTSHHDQDHPTFNK_.3
870	A1AT_HUMAN	P01009	Specific	0	248	LGMFNIQHCK	_LGMFNIQHC[Carbamidomethyl (C)]K_.2
871	A1AT_HUMAN	P01009	Specific-N	0	170	NFGDTEEAK	_NFGDTEEAK_.2
872	A1AT_HUMAN	P01009	Specific	0	35	TDTSHHDQDHPTFNK	_TDTSHHDQDHPTFNK_.3
873	A1AT_HUMAN	P01009	Specific	1	390	FNKPFVFLMIEQNTK	_FNKPFVFLMIEQNTK_.3
874	A1AT_HUMAN	P01009	Specific	0	180	QINDYVEK	_QINDYVEK_.2
875	A1AT_HUMAN	P01009	Specific	1	390	FNKPFVFLMIEQNTK	_FNKPFVFLMIEQNTK_.2
876	A1AT_HUMAN	P01009	Specific	0	226	DTEEEDFHVDQVTTVK	_DTEEEDFHVDQVTTVK_.3
877	A1AT_HUMAN	P01009	Specific	0	259	LSSWVLLMK	_LSSWVLLMK_.2
878	A1AT_HUMAN	P01009	Specific	2	216	GKWERPFEVK	_GKWERPFEVK_.3
879	A1AT_HUMAN	P01009	Specific	1	160	KLYHSEAFTVNFGDTEEAK	_KLYHSEAFTVNFGDTEEAK_.3
880	A1AT_HUMAN	P01009	Specific	0	161	LYHSEAFTVNFGDTEEAK	_LYHSEAFTVNFGDTEEAK_.2
881	A1AT_HUMAN	P01009	Specific	1	154	FLEDVKK	_FLEDVKK_.2
882	A1AT_HUMAN	P01009	Specific	0	412	VVNPTQK	_VVNPTQK_.2
883	A1AT_HUMAN	P01009	Specific	0	35	TDTSHHDQDHPTFNK	_TDTSHHDQDHPTFNK_.2
884	A1AT_HUMAN	P01009	Specific-N	0	118	EGFQELLR	_EGFQELLR_.2
885	A1AT_HUMAN	P01009	Specific	1	299	FLENEDRR	_FLENEDRR_.2
886	A1AT_HUMAN	P01009	Specific	0	405	SPLFMGK	_SPLFMGK_.1
887	A1AT_HUMAN	P01009	Specific	0	307	SASLHLPK	_SASLHLPK_.2
888	A1BG_HUMAN	P04217	Specific-N	0	53	LETPDFQLFK	_LETPDFQLFK_.2
889	A1BG_HUMAN	P04217	Specific	0	145	GVTFLLR	_GVTFLLR_.2
890	A1BG_HUMAN	P04217	Specific	0	95	SGLSTGWTQLSK	_SGLSTGWTQLSK_.2
891	A1BG_HUMAN	P04217	Specific	0	228	VTLTCVAPLSGVDFQLR	_VTLTC[Carbamidomethyl (C)]VAPLSGVDFQLR_.2
892	A1BG_HUMAN	P04217	Specific	0	448	TPGAAANLELIFVGPQHAGNYR	_TPGAAANLELIFVGPQHAGNYR_.3
893	A1BG_HUMAN	P04217	Specific	0	228	VTLTCVAPLSGVDFQLR	_VTLTC[Carbamidomethyl (C)]VAPLSGVDFQLR_.3
894	A1BG_HUMAN	P04217	Specific	0	107	LLELTGPK	_LLELTGPK_.2
895	A1BG_HUMAN	P04217	Specific	0	79	HQFLLTGDTQGR	_HQFLLTGDTQGR_.2
896	A1BG_HUMAN	P04217	Specific	0	423	CEGPIPDVTFELLR	_C[Carbamidomethyl (C)]EGPIPDVTFELLR_.2
897	A2GL_HUMAN	P02750	Specific	0	217	LHLEGNK	_LHLEGNK_.2
898	A2GL_HUMAN	P02750	Specific	0	165	ALGHLDLSGNR	_ALGHLDLSGNR_.3
899	A2GL_HUMAN	P02750	Specific	0	230	DLLLPQPDLR	_DLLLPQPDLR_.2
900	A2GL_HUMAN	P02750	Specific	0	192	TLDLGENQLETLPPDLLR	_TLDLGENQLETLPPDLLR_.2
901	A2MG_HUMAN	P01023	Specific	0	1134	TAQEGDHGSHVYTK	_TAQEGDHGSHVYTK_.4
902	A2MG_HUMAN	P01023	Specific	0	720	LVHVEEPHTETVR	_LVHVEEPHTETVR_.2
903	A2MG_HUMAN	P01023	Specific	0	376	GVPIPNK	_GVPIPNK_.2
904	A2MG_HUMAN	P01023	Specific	0	558	YDVENCLANK	_YDVENC[Carbamidomethyl (C)]LANK_.2
905	A2MG_HUMAN	P01023	Specific	0	124	NEDSLVFVQTDK	_NEDSLVFVQTDK_.2
906	A2MG_HUMAN	P01023	Specific	0	1035	NQGNTWLTAFVLK	_NQGNTWLTAFVLK_.2
907	A2MG_HUMAN	P01023	Specific	0	587	VTAAPQSVCALR	_VTAAPQSVC[Carbamidomethyl (C)]ALR_.2
908	A2MG_HUMAN	P01023	Specific-N	0	1215	AYLTAQPAPTSEDLTSATNIVK	_AYLTAQPAPTSEDLTSATNIVK_.2
909	A2MG_HUMAN	P01023	Specific	0	215	TEHPFTVEEFVLPK	_TEHPFTVEEFVLPK_.2
910	A2MG_HUMAN	P01023	Specific	0	493	LSFYYLIMAK	_LSFYYLIMAK_.2
911	A2MG_HUMAN	P01023	Specific	0	272	YSDASDCHGEDSQAFCEK	_YSDASDC[Carbamidomethyl (C)]HGEDSQAFC[Carbamidomethyl (C)]EK_.3
912	A2MG_HUMAN	P01023	Specific	1	1169	SLNEEAVKK	_SLNEEAVKK_.2
913	A2MG_HUMAN	P01023	Specific	2	1178	DNSVHWERPQKPK	_DNSVHWERPQKPK_.3
914	A2MG_HUMAN	P01023	Specific	0	1020	HYDGSYSTFGER	_HYDGSYSTFGER_.2
915	A2MG_HUMAN	P01023	Specific	0	259	PVPGHVTVSICR	_PVPGHVTVSIC[Carbamidomethyl (C)]R_.3
916	A2MG_HUMAN	P01023	Specific	0	1374	SASNMAIVDVK	_SASNMAIVDVK_.2
917	A2MG_HUMAN	P01023	Specific	0	1290	FQVDNNNR	_FQVDNNNR_.2
918	A2MG_HUMAN	P01023	Specific-N	0	1462	EYNAPCSK	_EYNAPC[Carbamidomethyl (C)]SK_.1
919	A2MG_HUMAN	P01023	Specific	0	568	VDLSFSPSQSLPASHAHLR	_VDLSFSPSQSLPASHAHLR_.3
920	A2MG_HUMAN	P01023	Specific	2	1178	DNSVHWERPQKPK	_DNSVHWERPQKPK_.4
921	A2MG_HUMAN	P01023	Specific	0	913	ETTFNSLLCPSGGEVSEELSLK	_ETTFNSLLC[Carbamidomethyl (C)]PSGGEVSEELSLK_.3
922	A2MG_HUMAN	P01023	Specific	0	215	TEHPFTVEEFVLPK	_TEHPFTVEEFVLPK_.3
923	A2MG_HUMAN	P01023	Specific	0	532	SDIAPVAR	_SDIAPVAR_.2
924	A2MG_HUMAN	P01023	Specific	0	720	LVHVEEPHTETVR	_LVHVEEPHTETVR_.3
925	A2MG_HUMAN	P01023	Specific	0	109	GPTQEFK	_GPTQEFK_.2
926	A2MG_HUMAN	P01023	Specific	0	1123	NALFCLESAWK	_NALFC[Carbamidomethyl (C)]LESAWK_.2
927	A2MG_HUMAN	P01023	Specific	1	599	AVDQSVLLMKPDAELSASSVYNLLPEK	_AVDQSVLLMKPDAELSASSVYNLLPEK_.3
928	A2MG_HUMAN	P01023	Specific	1	271	KYSDASDCHGEDSQAFCEK	_KYSDASDC[Carbamidomethyl (C)]HGEDSQAFC[Carbamidomethyl (C)]EK_.4
929	A2MG_HUMAN	P01023	Specific	0	720	LVHVEEPHTETVR	_LVHVEEPHTETVR_.4
930	A2MG_HUMAN	P01023	Specific	0	361	QGIPFFGQVR	_QGIPFFGQVR_.2
931	A2MG_HUMAN	P01023	Specific-N	0	1219	AQPAPTSEDLTSATNIVK	_AQPAPTSEDLTSATNIVK_.2
932	A2MG_HUMAN	P01023	Specific	1	136	SIYKPGQTVK	_SIYKPGQTVK_.2
933	A2MG_HUMAN	P01023	Specific	1	1148	ALLAYAFALAGNQDKR	_ALLAYAFALAGNQDKR_.2
934	A2MG_HUMAN	P01023	Specific	0	767	AGAFCLSEDAGLGISSTASLR	_AGAFC[Carbamidomethyl (C)]LSEDAGLGISSTASLR_.2
935	A2MG_HUMAN	P01023	Specific-N	0	1008	LNTGYQR	_LNTGYQR_.2
936	A2MG_HUMAN	P01023	Specific	0	1134	TAQEGDHGSHVYTK	_TAQEGDHGSHVYTK_.2
937	A2MG_HUMAN	P01023	Specific	0	854	QTVSWAVTPK	_QTVSWAVTPK_.1
938	A2MG_HUMAN	P01023	Specific	0	805	GEAFTLK	_GEAFTLK_.1
939	A2MG_HUMAN	P01023	Specific	0	1148	ALLAYAFALAGNQDK	_ALLAYAFALAGNQDK_.2
940	A2MG_HUMAN	P01023	Specific	0	189	QFSFPLSSEPFQGSYK	_QFSFPLSSEPFQGSYK_.2
941	A2MG_HUMAN	P01023	Specific	0	290	FSGQLNSHGCFYQQVK	_FSGQLNSHGC[Carbamidomethyl (C)]FYQQVK_.3
942	A2MG_HUMAN	P01023	Specific	0	1004	AIGYLNTGYQR	_AIGYLNTGYQR_.2
943	A2MG_HUMAN	P01023	Specific	0	935	LPPNVVEESAR	_LPPNVVEESAR_.2
944	A2MG_HUMAN	P01023	Specific	1	1441	DLKPAIVK	_DLKPAIVK_.2
945	A2MG_HUMAN	P01023	Specific	0	842	EQAPHCICANGR	_EQAPHC[Carbamidomethyl (C)]IC[Carbamidomethyl (C)]ANGR_.3
946	A2MG_HUMAN	P01023	Specific-N	0	652	GITYTPVSSTNEK	_GITYTPVSSTNEK_.2
947	A2MG_HUMAN	P01023	Specific	0	290	FSGQLNSHGCFYQQVK	_FSGQLNSHGC[Carbamidomethyl (C)]FYQQVK_.2
948	A2MG_HUMAN	P01023	Specific	0	854	QTVSWAVTPK	_QTVSWAVTPK_.2
949	A2MG_HUMAN	P01023	Specific	0	902	PLLVEPEGLEK	_PLLVEPEGLEK_.2
950	A2MG_HUMAN	P01023	Specific	0	540	LLIYAVLPTGDVIGDSAK	_LLIYAVLPTGDVIGDSAK_.3
951	A2MG_HUMAN	P01023	Specific	0	175	IAQWQSFQLEGGLK	_IAQWQSFQLEGGLK_.2
952	A2MG_HUMAN	P01023	Specific	1	599	AVDQSVLLMKPDAELSASSVYNLLPEK	_AVDQSVLLM[Oxidation (M)]KPDAELSASSVYNLLPEK_.3
953	A2MG_HUMAN	P01023	Specific	0	272	YSDASDCHGEDSQAFCEK	_YSDASDC[Carbamidomethyl (C)]HGEDSQAFC[Carbamidomethyl (C)]EK_.2
954	A2MG_HUMAN	P01023	Specific	0	229	FEVQVTVPK	_FEVQVTVPK_.1
955	A2MG_HUMAN	P01023	Specific	1	1330	YNILPEKEEFPFALGVQTLPQTCDEPK	_YNILPEKEEFPFALGVQTLPQTC[Carbamidomethyl (C)]DEPK_.3
956	A2MG_HUMAN	P01023	Specific-N	0	1302	QVSLPELPGEYSMK	_QVSLPELPGEYSMK_.2
957	A2MG_HUMAN	P01023	Specific	0	229	FEVQVTVPK	_FEVQVTVPK_.2
958	A2MG_HUMAN	P01023	Specific	0	568	VDLSFSPSQSLPASHAHLR	_VDLSFSPSQSLPASHAHLR_.2
959	A2MG_HUMAN	P01023	Specific	0	824	VSVQLEASPAFLAVPVEK	_VSVQLEASPAFLAVPVEK_.3
960	A2MG_HUMAN	P01023	Specific-N	1	24	SVSGKPQYMVLVPSLLHTETTEK	_SVSGKPQYMVLVPSLLHTETTEK_.3
961	A2MG_HUMAN	P01023	Specific	0	540	LLIYAVLPTGDVIGDSAK	_LLIYAVLPTGDVIGDSAK_.2
962	A2MG_HUMAN	P01023	Specific	0	1408	TEVSSNHVLIYLDK	_TEVSSNHVLIYLDK_.2
963	A2MG_HUMAN	P01023	Specific-N	0	920	LCPSGGEVSEELSLK	_LC[Carbamidomethyl (C)]PSGGEVSEELSLK_.2
964	A2MG_HUMAN	P01023	Specific	1	1148	ALLAYAFALAGNQDKR	_ALLAYAFALAGNQDKR_.3
965	A2MG_HUMAN	P01023	Specific	0	522	GHFSISIPVK	_GHFSISIPVK_.2
966	A2MG_HUMAN	P01023	Specific	0	1241	QQNAQGGFSSTQDTVVALHALSK	_QQNAQGGFSSTQDTVVALHALSK_.3
967	A2MG_HUMAN	P01023	Specific	0	508	TGTHGLLVK	_TGTHGLLVK_.2
968	A2MG_HUMAN	P01023	Specific	1	1385	MVSGFIPLKPTVK	_MVSGFIPLKPTVK_.3
969	A2MG_HUMAN	P01023	Specific	1	271	KYSDASDCHGEDSQAFCEK	_KYSDASDC[Carbamidomethyl (C)]HGEDSQAFC[Carbamidomethyl (C)]EK_.3
970	A2MG_HUMAN	P01023	Specific	0	1134	TAQEGDHGSHVYTK	_TAQEGDHGSHVYTK_.3
971	A2MG_HUMAN	P01023	Specific	1	897	DTVIKPLLVEPEGLEK	_DTVIKPLLVEPEGLEK_.3
972	A2MG_HUMAN	P01023	Specific	0	1408	TEVSSNHVLIYLDK	_TEVSSNHVLIYLDK_.3
973	A2MG_HUMAN	P01023	Specific-N	1	24	SVSGKPQYMVLVPSLLHTETTEK	_SVSGKPQYMVLVPSLLHTETTEK_.4
974	A2MG_HUMAN	P01023	Specific	0	805	GEAFTLK	_GEAFTLK_.2
975	A2MG_HUMAN	P01023	Specific	0	1298	LLLQQVSLPELPGEYSMK	_LLLQQVSLPELPGEYSMK_.2
976	A2MG_HUMAN	P01023	Specific	1	271	KYSDASDCHGEDSQAFCEK	_KYSDASDC[Carbamidomethyl (C)]HGEDSQAFC[Carbamidomethyl (C)]EK_.2
977	A2MG_HUMAN	P01023	Specific	0	109	GPTQEFK	_GPTQEFK_.1
978	A2MG_HUMAN	P01023	Specific-N	1	138	YKPGQTVK	_YKPGQTVK_.2
979	A2MG_HUMAN	P01023	Specific	0	824	VSVQLEASPAFLAVPVEK	_VSVQLEASPAFLAVPVEK_.2
980	A2MG_HUMAN	P01023	Specific	1	136	SIYKPGQTVK	_SIYKPGQTVK_.3
981	A2MG_HUMAN	P01023	Specific	0	568	VDLSFSPSQSLPASHAHLR	_VDLSFSPSQSLPASHAHLR_.4
982	A2MG_HUMAN	P01023	Specific	0	1316	VTGEGCVYLQTSLK	_VTGEGC[Carbamidomethyl (C)]VYLQTSLK_.2
983	A2MG_HUMAN	P01023	Specific	0	812	ATVLNYLPK	_ATVLNYLPK_.2
984	A2MG_HUMAN	P01023	Specific	0	94	SSSNEEVMFLTVQVK	_SSSNEEVMFLTVQVK_.2
985	A2MG_HUMAN	P01023	Specific	0	320	LHTEAQIQEEGTVVELTGR	_LHTEAQIQEEGTVVELTGR_.2
986	A2MG_HUMAN	P01023	Specific	0	1264	YGAATFTR	_YGAATFTR_.2
987	A2MG_HUMAN	P01023	Specific	0	1337	EEFPFALGVQTLPQTCDEPK	_EEFPFALGVQTLPQTC[Carbamidomethyl (C)]DEPK_.3
988	A2MG_HUMAN	P01023	Specific	0	339	QSSEITR	_QSSEITR_.2
989	A2MG_HUMAN	P01023	Specific	1	897	DTVIKPLLVEPEGLEK	_DTVIKPLLVEPEGLEK_.2
990	A2MG_HUMAN	P01023	Specific	0	1082	SSGSLLNNAIK	_SSGSLLNNAIK_.2
991	A2MG_HUMAN	P01023	Specific	0	1148	ALLAYAFALAGNQDK	_ALLAYAFALAGNQDK_.3
992	A2MG_HUMAN	P01023	Specific	0	320	LHTEAQIQEEGTVVELTGR	_LHTEAQIQEEGTVVELTGR_.3
993	A2MG_HUMAN	P01023	Specific	0	522	GHFSISIPVK	_GHFSISIPVK_.3
994	A2MG_HUMAN	P01023	Specific-N	0	1217	LTAQPAPTSEDLTSATNIVK	_LTAQPAPTSEDLTSATNIVK_.2
995	A2MG_HUMAN	P01023	Specific-N	0	722	HVEEPHTETVR	_HVEEPHTETVR_.3
996	A2MG_HUMAN	P01023	Specific	1	1385	MVSGFIPLKPTVK	_MVSGFIPLKPTVK_.2
997	A2MG_HUMAN	P01023	Specific	0	1275	AAQVTIQSSGTFSSK	_AAQVTIQSSGTFSSK_.2
998	A2MG_HUMAN	P01023	Specific	1	492	KLSFYYLIMAK	_KLSFYYLIMAK_.2
999	A2MG_HUMAN	P01023	Specific	1	492	KLSFYYLIMAK	_KLSFYYLIMAK_.3
1000	A4_HUMAN	P05067	Specific	0	107	THPHFVIPYR	_THPHFVIPYR_.2
1001	A4_HUMAN	P05067	Specific	0	52	WDSDPSGTK	_WDSDPSGTK_.2
1002	A4_HUMAN	P05067	Specific	0	451	QQLVETHMAR	_QQLVETHMAR_.3
1003	A4_HUMAN	P05067	Specific-C	0	378	YLETPGDENEHAHFQ	_YLETPGDENEHAHFQ_.3
1004	A4_HUMAN	P05067	Specific	0	162	STNLHDYGMLLPCGIDK	_STNLHDYGMLLPC[Carbamidomethyl (C)]GIDK_.3
1005	A4_HUMAN	P05067	Specific	0	107	THPHFVIPYR	_THPHFVIPYR_.3
1006	A4_HUMAN	P05067	Specific	0	688	LVFFAEDVGSNK	_LVFFAEDVGSNK_.2
1007	A4_HUMAN	P05067	Specific-C	0	378	YLETPGDENEHAHFQ	_YLETPGDENEHAHFQ_.2
1008	A4_HUMAN	P05067	Specific	0	489	HVFNMLK	_HVFNMLK_.2
1009	A4_HUMAN	P05067	Specific-C	0	67	EGILQYCQEVYPELQIT	_EGILQYC[Carbamidomethyl (C)]QEVYPELQIT_.2
1010	A4_HUMAN	P05067	Specific	0	307	WYFDVTEGK	_WYFDVTEGK_.2
1011	A4_HUMAN	P05067	Specific	0	439	VESLEQEAANER	_VESLEQEAANER_.2
1012	A4_HUMAN	P05067	Specific	0	569	EQNYSDDVLANMISEPR	_EQNYSDDVLANMISEPR_.2
1013	A4_HUMAN	P05067	Specific	0	162	STNLHDYGMLLPCGIDK	_STNLHDYGMLLPC[Carbamidomethyl (C)]GIDK_.2
1014	A4_HUMAN	P05067	Specific	1	471	LALENYITALQAVPPRPR	_LALENYITALQAVPPRPR_.3
1015	A4_HUMAN	P05067	Specific-N	1	411	REWEEAER	_REWEEAER_.2
1016	A4_HUMAN	P05067	Specific	0	289	EVCSEQAETGPCR	_EVC[Carbamidomethyl (C)]SEQAETGPC[Carbamidomethyl (C)]R_.2
1017	A4_HUMAN	P05067	Specific	0	378	YLETPGDENEHAHFQK	_YLETPGDENEHAHFQK_.3
1018	AAA1_HUMAN	Q9NS82	Specific-N	0	2	AGHTQQPSGR	_[Acetyl (Protein N-term)]AGHTQQPSGR_.2
1019	AAA1_HUMAN	Q9NS82	Specific	1	12	GNPRPAPSPSPVPGTVPGASER	_GNPRPAPSPSPVPGTVPGASER_.3
1020	AAA1_HUMAN	Q9NS82	Specific	0	16	PAPSPSPVPGTVPGASER	_PAPSPSPVPGTVPGASER_.2
1021	AACT_HUMAN	P01011	Specific-N	0	26	NSPLDEENLTQENQDR	_NSPLDEENLTQENQDR_.2
1023	AAK1_HUMAN	Q2M2I8	Specific	0	220	YTTLSYR	_YTTLSYR_.2
1024	AAK1_HUMAN	Q2M2I8	Specific	0	202	FQNPQTEGVNAVEDEIK	_FQNPQTEGVNAVEDEIK_.2
1025	AAK1_HUMAN	Q2M2I8	Specific	0	913	VAEDEFDPIPVLITK	_VAEDEFDPIPVLITK_.2
1026	AAK1_HUMAN	Q2M2I8	Specific	0	188	GHYVLCDFGSATNK	_GHYVLC[Carbamidomethyl (C)]DFGSATNK_.2
1027	AAK1_HUMAN	Q2M2I8	Specific-N	0	832	LIPGLEPPVPQR	_LIPGLEPPVPQR_.2
1028	AAK1_HUMAN	Q2M2I8	Specific	0	179	VENILLHDR	_VENILLHDR_.2
1029	AAK1_HUMAN	Q2M2I8	Specific	0	372	AGQTQPNPGILPIQPALTPR	_AGQTQPNPGILPIQPALTPR_.3
1030	AAK1_HUMAN	Q2M2I8	Specific-N	0	831	SLIPGLEPPVPQR	_SLIPGLEPPVPQR_.2
1031	AAK1_HUMAN	Q2M2I8	Specific	0	318	ECPIPNVQNSPIPAK	_EC[Carbamidomethyl (C)]PIPNVQNSPIPAK_.2
1032	AAK1_HUMAN	Q2M2I8	Specific-N	0	581	AAPQPAPAQEPAIQAPVR	_AAPQPAPAQEPAIQAPVR_.2
1033	AAK1_HUMAN	Q2M2I8	Specific	0	227	APEMVNLYSGK	_APEMVNLYSGK_.2
1034	AAK1_HUMAN	Q2M2I8	Specific	0	353	LTDPIPTTETSIAPR	_LTDPIPTTETSIAPR_.2
1035	AAK1_HUMAN	Q2M2I8	Specific	0	179	VENILLHDR	_VENILLHDR_.3
1036	AAK1_HUMAN	Q2M2I8	Specific	0	131	GGQVVNLMNQR	_GGQVVNLMNQR_.2
1037	AAK1_HUMAN	Q2M2I8	Specific	0	936	NSSGSSESSLPNLAR	_NSSGSSESSLPNLAR_.2
1038	AAK1_HUMAN	Q2M2I8	Specific	0	372	AGQTQPNPGILPIQPALTPR	_AGQTQPNPGILPIQPALTPR_.2
1039	AAK1_HUMAN	Q2M2I8	Specific	1	202	FQNPQTEGVNAVEDEIKK	_FQNPQTEGVNAVEDEIKK_.3
1040	AAK1_HUMAN	Q2M2I8	Specific	1	9	REQGGSGLGSGSSGGGGSTSGLGSGYIGR	_REQGGSGLGSGSSGGGGSTSGLGSGYIGR_.3
1041	AAKB1_HUMAN	Q9Y478	Specific	1	73	APAQARPTVFR	_APAQARPTVFR_.3
1042	AAKB1_HUMAN	Q9Y478	Specific	1	157	KTDFEVFDALMVDSQK	_KTDFEVFDALMVDSQK_.3
1043	AAKB1_HUMAN	Q9Y478	Specific	1	157	KTDFEVFDALMVDSQK	_KTDFEVFDALMVDSQK_.2
1044	AAKB2_HUMAN	O43741	Specific	0	108	SHNDFVAILDLPEGEHQYK	_SHNDFVAILDLPEGEHQYK_.3
1045	AAKB2_HUMAN	O43741	Specific	0	248	DSVMVLSATHR	_DSVMVLSATHR_.2
1046	AAKB2_HUMAN	O43741	Specific	0	89	EVFISGSFNNWSTK	_EVFISGSFNNWSTK_.2
1047	AAKB2_HUMAN	O43741	Specific	0	108	SHNDFVAILDLPEGEHQYK	_SHNDFVAILDLPEGEHQYK_.4
1048	AAKB2_HUMAN	O43741	Specific	1	157	KSDFEVFDALK	_KSDFEVFDALK_.2
1049	AAKG1_HUMAN	P54619	Specific	0	153	LPVIDPESGNTLYILTHK	_LPVIDPESGNTLYILTHK_.3
1050	AAKG1_HUMAN	P54619	Specific	1	178	LFITEFPKPEFMSK	_LFITEFPKPEFMSK_.2
1051	AAKG1_HUMAN	P54619	Specific	0	48	LVVFDTSLQVK	_LVVFDTSLQVK_.2
1052	AAKG1_HUMAN	P54619	Specific	0	254	TYNNLDVSVTK	_TYNNLDVSVTK_.2
1053	AAKG1_HUMAN	P54619	Specific	0	300	LVVVDENDVVK	_LVVVDENDVVK_.2
1054	AAKG1_HUMAN	P54619	Specific	0	60	AFFALVTNGVR	_AFFALVTNGVR_.2
1055	AAKG1_HUMAN	P54619	Specific	0	270	SHYFEGVLK	_SHYFEGVLK_.2
1056	AAKG1_HUMAN	P54619	Specific	0	225	VSALPVVDEK	_VSALPVVDEK_.2
1057	AAKG1_HUMAN	P54619	Specific	1	178	LFITEFPKPEFMSK	_LFITEFPKPEFMSK_.3
1058	AAKG2_HUMAN	Q9UGJ0	Specific	0	292	AFFALVANGVR	_AFFALVANGVR_.2
1059	AAKG2_HUMAN	Q9UGJ0	Specific	0	280	LVVFDTTLQVK	_LVVFDTTLQVK_.2
1060	AAMDC_HUMAN	Q9H7C9	Specific	0	77	VPSSTVEYLK	_VPSSTVEYLK_.2
1061	AAMDC_HUMAN	Q9H7C9	Specific	0	40	ETGTEHSPGVQPADVK	_ETGTEHSPGVQPADVK_.2
1062	AAMDC_HUMAN	Q9H7C9	Specific	0	40	ETGTEHSPGVQPADVK	_ETGTEHSPGVQPADVK_.3
1063	AAMDC_HUMAN	Q9H7C9	Specific	0	61	GVQTLVIGR	_GVQTLVIGR_.2
1064	AAMDC_HUMAN	Q9H7C9	Specific	0	94	VLQTEQAVK	_VLQTEQAVK_.2
1066	AAPK1_HUMAN	Q13131	Specific	0	326	NHQDPLAVAYHLIIDNR	_NHQDPLAVAYHLIIDNR_.3
1067	AAPK1_HUMAN	Q13131	Specific	0	437	VVNPYYLR	_VVNPYYLR_.2
1068	AAPK1_HUMAN	Q13131	Specific	0	183	TSCGSPNYAAPEVISGR	_TSC[Carbamidomethyl (C)]GSPNYAAPEVISGR_.2
1069	AAPK1_HUMAN	Q13131	Specific	0	469	TYLLDFR	_TYLLDFR_.2
1070	AAPK1_HUMAN	Q13131	Specific	0	24	IGHYILGDTLGVGTFGK	_IGHYILGDTLGVGTFGK_.3
1071	AAPK1_HUMAN	Q13131	Specific	0	458	MSLQLYQVDSR	_MSLQLYQVDSR_.2
1072	AAPK1_HUMAN	Q13131	Specific	0	130	LFQQILSGVDYCHR	_LFQQILSGVDYC[Carbamidomethyl (C)]HR_.3
1073	AAPK1_HUMAN	Q13131	Specific	0	387	HTLDELNPQK	_HTLDELNPQK_.2
1074	AAPK1_HUMAN	Q13131	Specific	0	476	SIDDEITEAK	_SIDDEITEAK_.2
1075	AAPK1_HUMAN	Q13131	Specific	0	311	FECSEEEVLSCLYNR	_FEC[Carbamidomethyl (C)]SEEEVLSC[Carbamidomethyl (C)]LYNR_.2
1076	AAPK1_HUMAN	Q13131	Specific	0	375	VPFLVAETPR	_VPFLVAETPR_.2
1077	AASD1_HUMAN	Q9BTE6	Specific	1	75	RGEQADHFTQTPLDPGSQVLVR	_RGEQADHFTQTPLDPGSQVLVR_.3
1078	AASD1_HUMAN	Q9BTE6	Specific	0	306	NSPDWGGVVILHR	_NSPDWGGVVILHR_.3
1079	AASD1_HUMAN	Q9BTE6	Specific	1	75	RGEQADHFTQTPLDPGSQVLVR	_RGEQADHFTQTPLDPGSQVLVR_.4
1080	AASD1_HUMAN	Q9BTE6	Specific	0	349	GGGLFLLAGPPASVETLGPR	_GGGLFLLAGPPASVETLGPR_.2
1081	AASD1_HUMAN	Q9BTE6	Specific	0	62	GTINDISVLR	_GTINDISVLR_.2
1082	AASD1_HUMAN	Q9BTE6	Specific	0	127	TTSWELGR	_TTSWELGR_.2
1083	AASD1_HUMAN	Q9BTE6	Specific-N	0	83	TQTPLDPGSQVLVR	_TQTPLDPGSQVLVR_.2
1084	AASD1_HUMAN	Q9BTE6	Specific	0	295	DLAVHIAHSLR	_DLAVHIAHSLR_.3
1085	AASD1_HUMAN	Q9BTE6	Specific	0	236	TNLIFLSGNR	_TNLIFLSGNR_.2
1086	AATC_HUMAN	P17174	Specific-N	0	310	TLSNPELFEEWTGNVK	_TLSNPELFEEWTGNVK_.2
1087	AATC_HUMAN	P17174	Specific-N	0	3	PPSVFAEVPQAQPVLVFK	_PPSVFAEVPQAQPVLVFK_.2
1088	AATC_HUMAN	P17174	Specific-N	0	103	GVQSLGGTGALR	_GVQSLGGTGALR_.2
1089	AATC_HUMAN	P17174	Specific-C	0	347	TPGTWNHITDQIGMF	_TPGTWNHITDQIGMF_.2
1090	AATC_HUMAN	P17174	Specific	1	33	KVNLGVGAYR	_KVNLGVGAYR_.2
1091	AATC_HUMAN	P17174	Specific	0	115	IGADFLAR	_IGADFLAR_.1
1092	AATC_HUMAN	P17174	Specific-N	0	106	SLGGTGALR	_SLGGTGALR_.2
1093	AATC_HUMAN	P17174	Specific	0	101	VGGVQSLGGTGALR	_VGGVQSLGGTGALR_.2
1094	AATC_HUMAN	P17174	Specific	0	208	QIASVMK	_QIASVMK_.1
1095	AATC_HUMAN	P17174	Specific	0	294	ITWSNPPAQGAR	_ITWSNPPAQGAR_.2
1096	AATC_HUMAN	P17174	Specific-C	0	131	NTPVYVSSPTWENHNAVFSAA	_NTPVYVSSPTWENHNAVFSAA_.2
1097	AATC_HUMAN	P17174	Specific	0	43	TDDCHPWVLPVVK	_TDDC[Carbamidomethyl (C)]HPWVLPVVK_.3
1098	AATC_HUMAN	P17174	Specific	0	379	HIYLLPSGR	_HIYLLPSGR_.2
1099	AATC_HUMAN	P17174	Specific-N	1	160	RYWDAEK	_RYWDAEK_.2
1100	AATC_HUMAN	P17174	Specific	0	243	YFVSEGFEFFCAQSFSK	_YFVSEGFEFFC[Carbamidomethyl (C)]AQSFSK_.2
1101	AATC_HUMAN	P17174	Specific	1	100	RVGGVQSLGGTGALR	_RVGGVQSLGGTGALR_.2
1102	AATC_HUMAN	P17174	Specific	0	370	QVEYLVNEK	_QVEYLVNEK_.1
1103	AATC_HUMAN	P17174	Specific	0	34	VNLGVGAYR	_VNLGVGAYR_.2
1104	AATC_HUMAN	P17174	Specific	0	397	NLDYVATSIHEAVTK	_NLDYVATSIHEAVTK_.3
1105	AATC_HUMAN	P17174	Specific-C	0	34	VNLGVGAY	_VNLGVGAY_.1
1106	AATC_HUMAN	P17174	Specific-N	1	42	RTDDCHPWVLPVVK	_RTDDC[Carbamidomethyl (C)]HPWVLPVVK_.2
1107	AATC_HUMAN	P17174	Specific-N	0	193	AHNPTGIDPTPEQWK	_AHNPTGIDPTPEQWK_.2
1108	AATC_HUMAN	P17174	Specific	0	115	IGADFLAR	_IGADFLAR_.2
1109	AATC_HUMAN	P17174	Specific	1	33	KVNLGVGAYR	_KVNLGVGAYR_.3
1110	AATC_HUMAN	P17174	Specific-N	0	8	AEVPQAQPVLVFK	_AEVPQAQPVLVFK_.2
1111	AATC_HUMAN	P17174	Specific	0	379	HIYLLPSGR	_HIYLLPSGR_.1
1112	AATC_HUMAN	P17174	Specific-N	0	404	SIHEAVTK	_SIHEAVTK_.2
1113	AATC_HUMAN	P17174	Specific-N	0	3	PPSVFAEVPQAQPVLVFK	_PPSVFAEVPQAQPVLVFK_.3
1114	AATC_HUMAN	P17174	Specific	0	131	NTPVYVSSPTWENHNAVFSAAGFK	_NTPVYVSSPTWENHNAVFSAAGFK_.3
1115	AATC_HUMAN	P17174	Specific-N	0	362	SFTGLNPK	_SFTGLNPK_.2
1116	AATC_HUMAN	P17174	Specific	0	370	QVEYLVNEK	_QVEYLVNEK_.2
1117	AATC_HUMAN	P17174	Specific	0	260	NFGLYNER	_NFGLYNER_.1
1118	AATC_HUMAN	P17174	Specific-N	0	312	SNPELFEEWTGNVK	_SNPELFEEWTGNVK_.2
1119	AATC_HUMAN	P17174	Specific	0	397	NLDYVATSIHEAVTK	_NLDYVATSIHEAVTK_.2
1120	AATC_HUMAN	P17174	Specific-N	1	24	DFREDPDPR	_DFREDPDPR_.2
1121	AATC_HUMAN	P17174	Specific-N	0	5	SVFAEVPQAQPVLVFK	_SVFAEVPQAQPVLVFK_.2
1122	AATC_HUMAN	P17174	Specific	0	306	IVASTLSNPELFEEWTGNVK	_IVASTLSNPELFEEWTGNVK_.3
1123	AATC_HUMAN	P17174	Specific	0	87	LALGDDSPALK	_LALGDDSPALK_.2
1124	AATC_HUMAN	P17174	Specific	0	347	TPGTWNHITDQIGMFSFTGLNPK	_TPGTWNHITDQIGM[Oxidation (M)]FSFTGLNPK_.3
1125	AATC_HUMAN	P17174	Specific	0	379	HIYLLPSGR	_HIYLLPSGR_.3
1126	AATC_HUMAN	P17174	Specific	1	27	EDPDPRK	_EDPDPRK_.2
1127	AATC_HUMAN	P17174	Specific-N	0	2	APPSVFAEVPQAQPVLVFK	_APPSVFAEVPQAQPVLVFK_.3
1128	AATC_HUMAN	P17174	Specific	1	268	VGNLTVVGKEPESILQVLSQMEK	_VGNLTVVGKEPESILQVLSQMEK_.3
1129	AATC_HUMAN	P17174	Specific	0	268	VGNLTVVGK	_VGNLTVVGK_.2
1130	AATC_HUMAN	P17174	Specific	0	43	TDDCHPWVLPVVK	_TDDC[Carbamidomethyl (C)]HPWVLPVVK_.2
1131	AATC_HUMAN	P17174	Specific	0	260	NFGLYNER	_NFGLYNER_.2
1132	AATC_HUMAN	P17174	Specific	0	123	WYNGTNNK	_WYNGTNNK_.2
1133	AATC_HUMAN	P17174	Specific	0	306	IVASTLSNPELFEEWTGNVK	_IVASTLSNPELFEEWTGNVK_.2
1134	AATC_HUMAN	P17174	Specific-N	0	88	ALGDDSPALK	_ALGDDSPALK_.2
1135	AATC_HUMAN	P17174	Specific	0	123	WYNGTNNK	_WYNGTNNK_.1
1136	AATC_HUMAN	P17174	Specific	0	268	VGNLTVVGK	_VGNLTVVGK_.1
1137	AATC_HUMAN	P17174	Specific-C	0	131	NTPVYVSSPTWENHNAVFS	_NTPVYVSSPTWENHNAVFS_.2
1138	AATC_HUMAN	P17174	Specific	0	347	TPGTWNHITDQIGMFSFTGLNPK	_TPGTWNHITDQIGMFSFTGLNPK_.3
1139	AATC_HUMAN	P17174	Specific-N	0	4	PSVFAEVPQAQPVLVFK	_PSVFAEVPQAQPVLVFK_.2
1140	AATC_HUMAN	P17174	Specific	0	61	IANDNSLNHEYLPILGLAEFR	_IANDNSLNHEYLPILGLAEFR_.3
1141	AATC_HUMAN	P17174	Specific	1	100	RVGGVQSLGGTGALR	_RVGGVQSLGGTGALR_.3
1142	AATC_HUMAN	P17174	Unspecific	0	2	APPSVFAEVPQAQPVLVF	_APPSVFAEVPQAQPVLVF_.2
1143	AATC_HUMAN	P17174	Specific-N	0	2	APPSVFAEVPQAQPVLVFK	_APPSVFAEVPQAQPVLVFK_.2
1144	AATC_HUMAN	P17174	Specific	0	388	INVSGLTTK	_INVSGLTTK_.2
1145	AATC_HUMAN	P17174	Specific-N	0	404	SIHEAVTK	_SIHEAVTK_.1
1146	AATC_HUMAN	P17174	Specific	2	21	LTADFREDPDPRK	_LTADFREDPDPRK_.3
1147	AATC_HUMAN	P17174	Specific-N	0	11	PQAQPVLVFK	_PQAQPVLVFK_.2
1148	AATC_HUMAN	P17174	Specific	1	161	YWDAEKR	_YWDAEKR_.2
1149	AATC_HUMAN	P17174	Specific	0	87	LALGDDSPALK	_LALGDDSPALK_.1
1150	AATC_HUMAN	P17174	Specific-N	0	193	AHNPTGIDPTPEQWK	_AHNPTGIDPTPEQWK_.3
1151	AATC_HUMAN	P17174	Specific	0	208	QIASVMK	_QIASVMK_.2
1152	AATC_HUMAN	P17174	Specific-N	0	296	WSNPPAQGAR	_WSNPPAQGAR_.2
1153	AATC_HUMAN	P17174	Specific	0	388	INVSGLTTK	_INVSGLTTK_.1
1154	AATC_HUMAN	P17174	Specific-N	0	362	SFTGLNPK	_SFTGLNPK_.1
1155	AATC_HUMAN	P17174	Specific-N	1	42	RTDDCHPWVLPVVK	_RTDDC[Carbamidomethyl (C)]HPWVLPVVK_.3
1156	AATC_HUMAN	P17174	Specific-C	1	33	KVNLGVGAY	_KVNLGVGAY_.1
1157	AATC_HUMAN	P17174	Specific	1	268	VGNLTVVGKEPESILQVLSQMEK	_VGNLTVVGKEPESILQVLSQM[Oxidation (M)]EK_.3
1158	AATC_HUMAN	P17174	Specific-C	0	131	NTPVYVSSPTWENHNAVF	_NTPVYVSSPTWENHNAVF_.2
1159	AATC_HUMAN	P17174	Specific-N	0	308	ASTLSNPELFEEWTGNVK	_ASTLSNPELFEEWTGNVK_.2
1160	AATC_HUMAN	P17174	Specific-C	1	33	KVNLGVGAY	_KVNLGVGAY_.2
1161	AATM_HUMAN	P00505	Specific	1	310	ILIRPMYSNPPLNGAR	_ILIRPMYSNPPLNGAR_.2
1162	AATM_HUMAN	P00505	Specific-C	0	95	EYLPIGGLAEFC	_EYLPIGGLAEFC[Carbamidomethyl (C)]_.2
1163	AATM_HUMAN	P00505	Specific	0	186	TCGFDFTGAVEDISK	_TC[Carbamidomethyl (C)]GFDFTGAVEDISK_.2
1164	AATM_HUMAN	P00505	Specific	1	82	KAEAQIAAK	_KAEAQIAAK_.1
1165	AATM_HUMAN	P00505	Specific	0	397	EFSIYMTK	_EFSIYMTK_.2
1166	AATM_HUMAN	P00505	Specific-N	1	382	CFTGLKPEQVER	_C[Carbamidomethyl (C)]FTGLKPEQVER_.2
1167	AATM_HUMAN	P00505	Specific-N	0	328	AAILNTPDLR	_AAILNTPDLR_.1
1168	AATM_HUMAN	P00505	Specific	0	397	EFSIYMTK	_EFSIYMTK_.1
1169	AATM_HUMAN	P00505	Specific-N	0	242	FDMAYQGFASGDGDK	_FDMAYQGFASGDGDK_.2
1170	AATM_HUMAN	P00505	Specific	1	310	ILIRPMYSNPPLNGAR	_ILIRPM[Oxidation (M)]YSNPPLNGAR_.3
1171	AATM_HUMAN	P00505	Specific	0	83	AEAQIAAK	_AEAQIAAK_.2
1172	AATM_HUMAN	P00505	Specific	0	356	TQLVSNLK	_TQLVSNLK_.1
1173	AATM_HUMAN	P00505	Specific-C	0	201	IPEQSVLLLH	_IPEQSVLLLH_.2
1174	AATM_HUMAN	P00505	Specific	0	171	DAGMQLQGYR	_DAGMQLQGYR_.2
1175	AATM_HUMAN	P00505	Specific-C	0	408	ISVAGVTSSNVGYLAH	_ISVAGVTSSNVGYLAH_.2
1176	AATM_HUMAN	P00505	Specific-C	0	263	HFIEQGINVC	_HFIEQGINVC[Carbamidomethyl (C)]_.2
1177	AATM_HUMAN	P00505	Specific-N	0	423	HAIHQVTK	_HAIHQVTK_.2
1178	AATM_HUMAN	P00505	Specific-C	1	95	EYLPIGGLAEFCKA	_EYLPIGGLAEFC[Carbamidomethyl (C)]KA_.2
1179	AATM_HUMAN	P00505	Specific	0	263	HFIEQGINVCLCQSYAK	_HFIEQGINVC[Carbamidomethyl (C)]LC[Carbamidomethyl (C)]QSYAK_.2
1180	AATM_HUMAN	P00505	Specific	1	82	KAEAQIAAK	_KAEAQIAAK_.2
1181	AATM_HUMAN	P00505	Specific-C	0	201	IPEQSVLLLHA	_IPEQSVLLLHA_.2
1182	AATM_HUMAN	P00505	Specific-C	0	95	EYLPIGGLA	_EYLPIGGLA_.1
1183	AATM_HUMAN	P00505	Specific	0	408	ISVAGVTSSNVGYLAHAIHQVTK	_ISVAGVTSSNVGYLAHAIHQVTK_.4
1184	AATM_HUMAN	P00505	Specific-N	0	39	GPPDPILGVTEAFK	_GPPDPILGVTEAFK_.2
1185	AATM_HUMAN	P00505	Specific-N	0	412	GVTSSNVGYLAHAIHQVTK	_GVTSSNVGYLAHAIHQVTK_.3
1186	AATM_HUMAN	P00505	Specific-N	1	383	FTGLKPEQVER	_FTGLKPEQVER_.3
1187	AATM_HUMAN	P00505	Specific	1	201	IPEQSVLLLHACAHNPTGVDPRPEQWK	_IPEQSVLLLHAC[Carbamidomethyl (C)]AHNPTGVDPRPEQWK_.3
1188	AATM_HUMAN	P00505	Specific	0	83	AEAQIAAK	_AEAQIAAK_.1
1189	AATM_HUMAN	P00505	Specific-N	0	110	AELALGENSEVLK	_AELALGENSEVLK_.2
1190	AATM_HUMAN	P00505	Specific	0	339	QWLQEVK	_QWLQEVK_.2
1191	AATM_HUMAN	P00505	Specific-N	2	355	RTQLVSNLKK	_RTQLVSNLKK_.2
1192	AATM_HUMAN	P00505	Specific-N	1	385	GLKPEQVER	_GLKPEQVER_.3
1193	AATM_HUMAN	P00505	Specific	0	126	FVTVQTISGTGALR	_FVTVQTISGTGALR_.3
1194	AATM_HUMAN	P00505	Specific-N	0	415	SSNVGYLAHAIHQVTK	_SSNVGYLAHAIHQVTK_.3
1195	AATM_HUMAN	P00505	Specific	0	74	PYVLPSVR	_PYVLPSVR_.2
1196	AATM_HUMAN	P00505	Specific	1	60	MNLGVGAYRDDNGK	_MNLGVGAYRDDNGK_.3
1197	AATM_HUMAN	P00505	Specific-N	1	328	AAILNTPDLRK	_AAILNTPDLRK_.2
1198	AATM_HUMAN	P00505	Specific-N	0	131	TISGTGALR	_TISGTGALR_.2
1199	AATM_HUMAN	P00505	Specific-N	0	330	ILNTPDLR	_ILNTPDLR_.2
1200	AATM_HUMAN	P00505	Specific-N	1	327	AAAILNTPDLRK	_AAAILNTPDLRK_.2
1201	AATM_HUMAN	P00505	Specific-N	2	355	RTQLVSNLKK	_RTQLVSNLKK_.3
1202	AATM_HUMAN	P00505	Specific	1	154	DVFLPKPTWGNHTPIFR	_DVFLPKPTWGNHTPIFR_.3
1203	AATM_HUMAN	P00505	Specific-C	0	201	IPEQSVLLLHACAHNPTGVD	_IPEQSVLLLHAC[Carbamidomethyl (C)]AHNPTGVD_.3
1204	AATM_HUMAN	P00505	Specific-N	0	109	SAELALGENSEVLK	_SAELALGENSEVLK_.2
1205	AATM_HUMAN	P00505	Specific	0	228	EIATVVK	_EIATVVK_.2
1206	AATM_HUMAN	P00505	Specific	2	60	MNLGVGAYRDDNGKPYVLPSVR	_MNLGVGAYRDDNGKPYVLPSVR_.4
1207	AATM_HUMAN	P00505	Specific-N	0	422	AHAIHQVTK	_AHAIHQVTK_.2
1208	AATM_HUMAN	P00505	Specific	0	408	ISVAGVTSSNVGYLAHAIHQVTK	_ISVAGVTSSNVGYLAHAIHQVTK_.3
1209	AATM_HUMAN	P00505	Specific-N	0	289	GAFTMVCK	_GAFTMVC[Carbamidomethyl (C)]K_.1
1210	AATM_HUMAN	P00505	Specific	0	263	HFIEQGINVCLCQSYAK	_HFIEQGINVC[Carbamidomethyl (C)]LC[Carbamidomethyl (C)]QSYAK_.3
1211	AATM_HUMAN	P00505	Specific	0	280	NMGLYGER	_NMGLYGER_.2
1212	AATM_HUMAN	P00505	Specific-N	2	68	RDDNGKPYVLPSVR	_RDDNGKPYVLPSVR_.3
1213	AATM_HUMAN	P00505	Specific	1	326	IAAAILNTPDLRK	_IAAAILNTPDLRK_.3
1214	AATM_HUMAN	P00505	Specific-C	0	365	EGSTHNWQHITDQIGMF	_EGSTHNWQHITDQIGMF_.3
1215	AATM_HUMAN	P00505	Specific-C	0	365	EGSTHNWQHITDQIGMF	_EGSTHNWQHITDQIGMF_.2
1216	AATM_HUMAN	P00505	Specific	0	60	MNLGVGAYR	_MNLGVGAYR_.2
1217	AATM_HUMAN	P00505	Specific	1	69	DDNGKPYVLPSVR	_DDNGKPYVLPSVR_.3
1218	AATM_HUMAN	P00505	Specific-N	0	316	YSNPPLNGAR	_YSNPPLNGAR_.2
1219	AATM_HUMAN	P00505	Specific	1	60	MNLGVGAYRDDNGK	_MNLGVGAYRDDNGK_.2
1220	AATM_HUMAN	P00505	Specific-N	0	424	AIHQVTK	_AIHQVTK_.1
1221	AATM_HUMAN	P00505	Specific	0	171	DAGMQLQGYR	_DAGMQLQGYR_.1
1222	AATM_HUMAN	P00505	Specific-C	0	201	IPEQSVLLL	_IPEQSVLLL_.2
1223	AATM_HUMAN	P00505	Specific	0	288	VGAFTMVCK	_VGAFTM[Oxidation (M)]VC[Carbamidomethyl (C)]K_.2
1224	AATM_HUMAN	P00505	Specific	1	310	ILIRPMYSNPPLNGAR	_ILIRPMYSNPPLNGAR_.3
1225	AATM_HUMAN	P00505	Specific	1	365	EGSTHNWQHITDQIGMFCFTGLKPEQVER	_EGSTHNWQHITDQIGMFC[Carbamidomethyl (C)]FTGLKPEQVER_.4
1226	AATM_HUMAN	P00505	Specific	0	126	FVTVQTISGTGALR	_FVTVQTISGTGALR_.2
1227	AATM_HUMAN	P00505	Specific	0	140	IGASFLQR	_IGASFLQR_.1
1228	AATM_HUMAN	P00505	Specific-N	1	385	GLKPEQVER	_GLKPEQVER_.2
1229	AATM_HUMAN	P00505	Specific-N	0	161	TWGNHTPIFR	_TWGNHTPIFR_.2
1230	AATM_HUMAN	P00505	Specific	0	339	QWLQEVK	_QWLQEVK_.1
1231	AATM_HUMAN	P00505	Specific	0	228	EIATVVK	_EIATVVK_.1
1232	AATM_HUMAN	P00505	Specific	1	69	DDNGKPYVLPSVR	_DDNGKPYVLPSVR_.2
1233	AATM_HUMAN	P00505	Specific	1	201	IPEQSVLLLHACAHNPTGVDPRPEQWK	_IPEQSVLLLHAC[Carbamidomethyl (C)]AHNPTGVDPRPEQWK_.5
1234	AATM_HUMAN	P00505	Specific-N	1	328	AAILNTPDLRK	_AAILNTPDLRK_.3
1235	AATM_HUMAN	P00505	Specific	0	356	TQLVSNLK	_TQLVSNLK_.2
1236	AATM_HUMAN	P00505	Specific-C	0	201	IPEQSVLLLHAC	_IPEQSVLLLHAC[Carbamidomethyl (C)]_.2
1237	AATM_HUMAN	P00505	Specific-N	1	213	AHNPTGVDPRPEQWK	_AHNPTGVDPRPEQWK_.4
1238	AATM_HUMAN	P00505	Specific	1	326	IAAAILNTPDLRK	_IAAAILNTPDLRK_.2
1239	AATM_HUMAN	P00505	Specific-N	1	213	AHNPTGVDPRPEQWK	_AHNPTGVDPRPEQWK_.3
1240	AATM_HUMAN	P00505	Specific	0	108	ASAELALGENSEVLK	_ASAELALGENSEVLK_.2
1241	AATM_HUMAN	P00505	Specific	0	160	PTWGNHTPIFR	_PTWGNHTPIFR_.2
1242	AATM_HUMAN	P00505	Specific	1	201	IPEQSVLLLHACAHNPTGVDPRPEQWK	_IPEQSVLLLHAC[Carbamidomethyl (C)]AHNPTGVDPRPEQWK_.4
1243	AATM_HUMAN	P00505	Specific	0	60	MNLGVGAYR	_M[Oxidation (M)]NLGVGAYR_.2
1244	AATM_HUMAN	P00505	Specific	2	60	MNLGVGAYRDDNGKPYVLPSVR	_MNLGVGAYRDDNGKPYVLPSVR_.3
1245	AATM_HUMAN	P00505	Specific	0	95	EYLPIGGLAEFCK	_EYLPIGGLAEFC[Carbamidomethyl (C)]K_.2
1246	AATM_HUMAN	P00505	Specific	0	280	NMGLYGER	_NMGLYGER_.1
1247	AATM_HUMAN	P00505	Specific-N	0	188	GFDFTGAVEDISK	_GFDFTGAVEDISK_.2
1248	AATM_HUMAN	P00505	Specific	0	160	PTWGNHTPIFR	_PTWGNHTPIFR_.3
1249	AATM_HUMAN	P00505	Specific-N	0	328	AAILNTPDLR	_AAILNTPDLR_.2
1250	AATM_HUMAN	P00505	Specific	0	314	PMYSNPPLNGAR	_PMYSNPPLNGAR_.2
1251	AATM_HUMAN	P00505	Specific-N	0	245	AYQGFASGDGDK	_AYQGFASGDGDK_.2
1252	AATM_HUMAN	P00505	Specific-N	1	355	RTQLVSNLK	_RTQLVSNLK_.2
1253	AATM_HUMAN	P00505	Specific-N	1	382	CFTGLKPEQVER	_C[Carbamidomethyl (C)]FTGLKPEQVER_.3
1254	AATM_HUMAN	P00505	Specific	1	365	EGSTHNWQHITDQIGMFCFTGLKPEQVER	_EGSTHNWQHITDQIGMFC[Carbamidomethyl (C)]FTGLKPEQVER_.5
1255	AATM_HUMAN	P00505	Specific-N	0	272	CLCQSYAK	_C[Carbamidomethyl (C)]LC[Carbamidomethyl (C)]QSYAK_.1
1256	AATM_HUMAN	P00505	Specific	0	326	IAAAILNTPDLR	_IAAAILNTPDLR_.2
1257	AATM_HUMAN	P00505	Specific	0	171	DAGMQLQGYR	_DAGM[Oxidation (M)]QLQGYR_.2
1258	AATM_HUMAN	P00505	Specific	1	228	EIATVVKK	_EIATVVKK_.2
1259	AATM_HUMAN	P00505	Specific	1	59	KMNLGVGAYR	_KMNLGVGAYR_.3
1260	AATM_HUMAN	P00505	Specific	1	303	RVESQLK	_RVESQLK_.2
1261	AATM_HUMAN	P00505	Specific	0	288	VGAFTMVCK	_VGAFTMVC[Carbamidomethyl (C)]K_.2
1262	AATM_HUMAN	P00505	Specific	0	237	NLFAFFDMAYQGFASGDGDK	_NLFAFFDMAYQGFASGDGDK_.2
1263	AATM_HUMAN	P00505	Specific	0	140	IGASFLQR	_IGASFLQR_.2
1264	AATM_HUMAN	P00505	Specific-N	0	412	GVTSSNVGYLAHAIHQVTK	_GVTSSNVGYLAHAIHQVTK_.4
1265	AATM_HUMAN	P00505	Specific-N	1	107	KASAELALGENSEVLK	_KASAELALGENSEVLK_.3
1266	AATM_HUMAN	P00505	Specific-N	0	424	AIHQVTK	_AIHQVTK_.2
1267	AATM_HUMAN	P00505	Specific-N	0	112	LALGENSEVLK	_LALGENSEVLK_.2
1268	AATM_HUMAN	P00505	Specific-N	2	172	AGMQLQGYRYYDPKTCGFDFTGAVEDISK	_AGMQLQGYRYYDPKTC[Carbamidomethyl (C)]GFDFTGAVEDISK_.4
1269	AATM_HUMAN	P00505	Specific-N	1	107	KASAELALGENSEVLK	_KASAELALGENSEVLK_.2
1270	AATM_HUMAN	P00505	Specific	0	288	VGAFTMVCK	_VGAFTMVC[Carbamidomethyl (C)]K_.1
1271	AATM_HUMAN	P00505	Specific-N	0	423	HAIHQVTK	_HAIHQVTK_.1
1272	AATM_HUMAN	P00505	Specific-C	0	201	IPEQSVLLL	_IPEQSVLLL_.1
1273	AATM_HUMAN	P00505	Specific-N	1	213	AHNPTGVDPRPEQWK	_AHNPTGVDPRPEQWK_.2
1274	AATM_HUMAN	P00505	Specific	1	59	KMNLGVGAYR	_KMNLGVGAYR_.2
1275	AATM_HUMAN	P00505	Specific-N	0	414	TSSNVGYLAHAIHQVTK	_TSSNVGYLAHAIHQVTK_.2
1276	AATM_HUMAN	P00505	Specific-N	0	273	LCQSYAK	_LC[Carbamidomethyl (C)]QSYAK_.2
1277	AATM_HUMAN	P00505	Specific	0	397	EFSIYMTK	_EFSIYM[Oxidation (M)]TK_.2
1278	AATM_HUMAN	P00505	Specific	1	356	TQLVSNLKK	_TQLVSNLKK_.2
1279	AATM_HUMAN	P00505	Specific	1	356	TQLVSNLKK	_TQLVSNLKK_.1
1280	AATM_HUMAN	P00505	Specific	0	280	NMGLYGER	_NM[Oxidation (M)]GLYGER_.2
1281	AATM_HUMAN	P00505	Specific	1	338	KQWLQEVK	_KQWLQEVK_.2
1282	AB17B_HUMAN	Q5VST6	Specific	0	54	ADWQYSSR	_ADWQYSSR_.2
1283	AB17B_HUMAN	Q5VST6	Specific	0	208	TYCFDAFPNIDK	_TYC[Carbamidomethyl (C)]FDAFPNIDK_.2
1284	AB17B_HUMAN	Q5VST6	Specific	1	157	YGIRPENVIIYGQSIGTVPSVDLAAR	_YGIRPENVIIYGQSIGTVPSVDLAAR_.3
1285	ABCA2_HUMAN	Q9BZC7	Specific	0	1694	YGAITFGNVLK	_YGAITFGNVLK_.2
1286	ABCA2_HUMAN	Q9BZC7	Specific	0	1981	SPFEWDIVTR	_SPFEWDIVTR_.2
1287	ABCA2_HUMAN	Q9BZC7	Specific-N	1	2158	SWKDEAR	_SWKDEAR_.2
1288	ABCA2_HUMAN	Q9BZC7	Specific	0	1143	AIILDEPTAGVDPYAR	_AIILDEPTAGVDPYAR_.2
1289	ABCA2_HUMAN	Q9BZC7	Specific	0	1191	IAIISHGK	_IAIISHGK_.2
1290	ABCA2_HUMAN	Q9BZC7	Specific	0	258	GALQGYR	_GALQGYR_.2
1291	ABCA2_HUMAN	Q9BZC7	Specific	0	422	TIEPEALR	_TIEPEALR_.2
1292	ABCA5_HUMAN	Q8WWZ7	Specific	0	545	VSEIDEMFEAR	_VSEIDEMFEAR_.2
1293	ABCA5_HUMAN	Q8WWZ7	Specific	0	585	GIPANNIIQEVQK	_GIPANNIIQEVQK_.2
1294	ABCA5_HUMAN	Q8WWZ7	Specific	0	729	QHIPGATLLQQNDQQLVYSLPFK	_QHIPGATLLQQNDQQLVYSLPFK_.3
1296	ABCB6_HUMAN	Q9NP58	Specific	0	744	APGIILLDEATSALDTSNER	_APGIILLDEATSALDTSNER_.2
1297	ABCB6_HUMAN	Q9NP58	Specific	0	664	SHIGVVPQDTVLFNDTIADNIR	_SHIGVVPQDTVLFNDTIADNIR_.3
1298	ABCB7_HUMAN	O75027	Specific	0	667	LSTVVDADEIIVLDQGK	_LSTVVDADEIIVLDQGK_.2
1299	ABCB7_HUMAN	O75027	Specific	0	140	VAISLGFLGGAK	_VAISLGFLGGAK_.2
1300	ABCB7_HUMAN	O75027	Specific	0	584	LAGLHDAILR	_LAGLHDAILR_.2
1301	ABCB7_HUMAN	O75027	Specific	0	201	AGAAFFNEVR	_AGAAFFNEVR_.2
1302	ABCB7_HUMAN	O75027	Specific	0	487	VLSGISFEVPAGK	_VLSGISFEVPAGK_.2
1303	ABCB7_HUMAN	O75027	Specific	0	527	GSIYLAGQNIQDVSLESLR	_GSIYLAGQNIQDVSLESLR_.2
1304	ABCB7_HUMAN	O75027	Specific	0	659	TSIFIAHR	_TSIFIAHR_.2
1305	ABCB7_HUMAN	O75027	Specific	0	584	LAGLHDAILR	_LAGLHDAILR_.3
1306	ABCB7_HUMAN	O75027	Specific	1	527	GSIYLAGQNIQDVSLESLRR	_GSIYLAGQNIQDVSLESLRR_.3
1307	ABCB8_HUMAN	Q9NUT2	Specific	0	230	ALFSSLLR	_ALFSSLLR_.2
1308	ABCB8_HUMAN	Q9NUT2	Specific	0	629	QPTVLILDEATSALDAESER	_QPTVLILDEATSALDAESER_.2
1309	ABCB8_HUMAN	Q9NUT2	Specific	0	662	TVLVIAHR	_TVLVIAHR_.2
1311	ABCBA_HUMAN	Q9NRK6	Specific	0	249	TSLFSSILR	_TSLFSSILR_.2
1313	ABCD3_HUMAN	P28288	Specific	0	616	VGITLFTVSHR	_VGITLFTVSHR_.3
1314	ABCD3_HUMAN	P28288	Specific-C	0	544	EYLDNVQLGHIL	_EYLDNVQLGHIL_.2
1315	ABCD3_HUMAN	P28288	Specific	0	384	LAGFTAR	_LAGFTAR_.2
1316	ABCD3_HUMAN	P28288	Specific	0	182	IANPDQLLTQDVEK	_IANPDQLLTQDVEK_.2
1317	ABCD3_HUMAN	P28288	Specific	0	348	STHSELLEDYYQSGR	_STHSELLEDYYQSGR_.3
1318	ABCD3_HUMAN	P28288	Specific	0	348	STHSELLEDYYQSGR	_STHSELLEDYYQSGR_.2
1319	ABCD3_HUMAN	P28288	Specific	0	299	LVEHLHNFILFR	_LVEHLHNFILFR_.4
1320	ABCD3_HUMAN	P28288	Specific	0	391	ITELMQVLK	_ITELMQVLK_.2
1321	ABCD3_HUMAN	P28288	Specific	0	299	LVEHLHNFILFR	_LVEHLHNFILFR_.3
1322	ABCE1_HUMAN	P61221	Specific	0	558	FLSQLEITFR	_FLSQLEITFR_.2
1323	ABCE1_HUMAN	P61221	Specific	0	37	LCIEVTPQSK	_LC[Carbamidomethyl (C)]IEVTPQSK_.2
1324	ABCE1_HUMAN	P61221	Specific	0	235	ADIFMFDEPSSYLDVK	_ADIFMFDEPSSYLDVK_.2
1325	ABCE1_HUMAN	P61221	Specific	2	568	RDPNNYRPR	_RDPNNYRPR_.3
1326	ABCE1_HUMAN	P61221	Specific	0	514	TAFVVEHDFIMATYLADR	_TAFVVEHDFIMATYLADR_.3
1327	ABCE1_HUMAN	P61221	Specific	0	213	NVEDLSGGELQR	_NVEDLSGGELQR_.2
1328	ABCE1_HUMAN	P61221	Specific	0	65	CPFGALSIVNLPSNLEK	_C[Carbamidomethyl (C)]PFGALSIVNLPSNLEK_.2
1329	ABCE1_HUMAN	P61221	Specific	0	307	EGINIFLDGYVPTENLR	_EGINIFLDGYVPTENLR_.2
1330	ABCE1_HUMAN	P61221	Specific	0	196	TQAIVCQQLDLTHLK	_TQAIVC[Carbamidomethyl (C)]QQLDLTHLK_.3
1331	ABCF1_HUMAN	Q8NE71	Specific	0	590	NQDEESQEAPELLK	_NQDEESQEAPELLK_.2
1332	ABCF1_HUMAN	Q8NE71	Specific	0	665	STLLLLLTGK	_STLLLLLTGK_.2
1333	ABCF1_HUMAN	Q8NE71	Specific	0	790	GAVIVVSHDAR	_GAVIVVSHDAR_.2
1334	ABCF1_HUMAN	Q8NE71	Specific-N	1	197	DNEEEDKEEEIIK	_DNEEEDKEEEIIK_.2
1335	ABCF2_HUMAN	Q9UG63	Specific	0	211	ILHGLGFTPAMQR	_ILHGLGFTPAMQR_.3
1336	ABCF2_HUMAN	Q9UG63	Specific	0	305	YYTGNYDQYVK	_YYTGNYDQYVK_.2
1337	ABCF2_HUMAN	Q9UG63	Specific	0	135	EVPIPEHIDIYHLTR	_EVPIPEHIDIYHLTR_.3
1338	ABCF2_HUMAN	Q9UG63	Specific	0	391	IPPPVIMVQNVSFK	_IPPPVIMVQNVSFK_.3
1339	ABCF2_HUMAN	Q9UG63	Specific	0	391	IPPPVIMVQNVSFK	_IPPPVIMVQNVSFK_.2
1340	ABCF3_HUMAN	Q9NUQ8	Specific	0	180	IENFDVSFGDR	_IENFDVSFGDR_.2
1341	ABCF3_HUMAN	Q9NUQ8	Specific	0	307	ASVILAGLGFTPK	_ASVILAGLGFTPK_.2
1342	ABCF3_HUMAN	Q9NUQ8	Specific	1	464	LPELKPVDK	_LPELKPVDK_.2
1343	ABCF3_HUMAN	Q9NUQ8	Specific	0	537	LLLGDLAPVR	_LLLGDLAPVR_.2
1344	ABCF3_HUMAN	Q9NUQ8	Specific	0	191	VLLAGADVNLAWGR	_VLLAGADVNLAWGR_.2
1345	ABD12_HUMAN	Q8N2K0	Specific	0	284	SHPFSVIYR	_SHPFSVIYR_.2
1346	ABD12_HUMAN	Q8N2K0	Specific	0	42	LTGPAAAEPR	_LTGPAAAEPR_.2
1347	ABD12_HUMAN	Q8N2K0	Specific	0	320	HISCPLLILHAEDDPVVPFQLGR	_HISC[Carbamidomethyl (C)]PLLILHAEDDPVVPFQLGR_.4
1348	ABD12_HUMAN	Q8N2K0	Specific	0	192	VLSSLGYHVVTFDYR	_VLSSLGYHVVTFDYR_.3
1349	ABD12_HUMAN	Q8N2K0	Specific	1	263	ETPPDALILESPFTNIREEAK	_ETPPDALILESPFTNIREEAK_.3
1350	ABD12_HUMAN	Q8N2K0	Specific	0	359	VQFVPFHSDLGYR	_VQFVPFHSDLGYR_.3
1351	ABD12_HUMAN	Q8N2K0	Specific	0	108	VPYFIDLK	_VPYFIDLK_.2
1352	ABD12_HUMAN	Q8N2K0	Specific	0	263	ETPPDALILESPFTNIR	_ETPPDALILESPFTNIR_.3
1353	ABD12_HUMAN	Q8N2K0	Specific	0	359	VQFVPFHSDLGYR	_VQFVPFHSDLGYR_.2
1354	ABD12_HUMAN	Q8N2K0	Specific	1	343	KLYSIAAPAR	_KLYSIAAPAR_.2
1355	ABD12_HUMAN	Q8N2K0	Specific	0	192	VLSSLGYHVVTFDYR	_VLSSLGYHVVTFDYR_.2
1356	ABD12_HUMAN	Q8N2K0	Specific	0	207	GWGDSVGTPSER	_GWGDSVGTPSER_.2
1357	ABD12_HUMAN	Q8N2K0	Specific	0	100	LIFLNFVR	_LIFLNFVR_.2
1358	ABD12_HUMAN	Q8N2K0	Specific	0	235	SGDNPVYIWGHSLGTGVATNLVR	_SGDNPVYIWGHSLGTGVATNLVR_.3
1359	ABD12_HUMAN	Q8N2K0	Specific	0	344	LYSIAAPAR	_LYSIAAPAR_.2
1360	ABD12_HUMAN	Q8N2K0	Specific	0	263	ETPPDALILESPFTNIR	_ETPPDALILESPFTNIR_.2
1361	ABD12_HUMAN	Q8N2K0	Specific	0	312	FANDENVK	_FANDENVK_.2
1362	ABHD5_HUMAN	Q8WTS1	Specific	0	216	IAGPFGLSLVQR	_IAGPFGLSLVQR_.2
1363	ABHD6_HUMAN	Q9BV23	Specific	0	246	LFLEIVSEK	_LFLEIVSEK_.2
1364	ABHD6_HUMAN	Q9BV23	Specific	0	237	IPHNNFYR	_IPHNNFYR_.3
1365	ABHD6_HUMAN	Q9BV23	Specific	0	128	IHQFVECLK	_IHQFVEC[Carbamidomethyl (C)]LK_.3
1366	ABHD6_HUMAN	Q9BV23	Specific	1	222	FKVPQQILQGLVDVR	_FKVPQQILQGLVDVR_.3
1367	ABHD6_HUMAN	Q9BV23	Specific	1	222	FKVPQQILQGLVDVR	_FKVPQQILQGLVDVR_.2
1368	ABHD6_HUMAN	Q9BV23	Specific	0	224	VPQQILQGLVDVR	_VPQQILQGLVDVR_.2
1369	ABHD6_HUMAN	Q9BV23	Specific	1	266	IKVPTQIIWGK	_IKVPTQIIWGK_.3
1370	ABHD6_HUMAN	Q9BV23	Specific	0	268	VPTQIIWGK	_VPTQIIWGK_.2
1371	ABHDA_HUMAN	Q9NUJ1	Specific	1	73	GKSPGIIFIPGYLSYMNGTK	_GKSPGIIFIPGYLSYMNGTK_.3
1372	ABHDA_HUMAN	Q9NUJ1	Specific-N	0	293	TIDDLIDK	_TIDDLIDK_.2
1373	ABHDA_HUMAN	Q9NUJ1	Specific	0	224	EAEHHCLLHSPIPVNCPIR	_EAEHHC[Carbamidomethyl (C)]LLHSPIPVNC[Carbamidomethyl (C)]PIR_.3
1374	ABHDA_HUMAN	Q9NUJ1	Specific	0	186	FNQLPVELK	_FNQLPVELK_.2
1375	ABHDA_HUMAN	Q9NUJ1	Specific	0	201	GVWSMPSK	_GVWSMPSK_.2
1376	ABHDA_HUMAN	Q9NUJ1	Specific	1	186	FNQLPVELKK	_FNQLPVELKK_.2
1377	ABHDA_HUMAN	Q9NUJ1	Specific	1	243	LLHGMKDDIVPWHTSMQVADR	_LLHGMKDDIVPWHTSMQVADR_.4
1378	ABHDA_HUMAN	Q9NUJ1	Specific	1	186	FNQLPVELKK	_FNQLPVELKK_.3
1379	ABHDA_HUMAN	Q9NUJ1	Specific-N	0	289	LLVYTIDDLIDK	_LLVYTIDDLIDK_.2
1380	ABHDA_HUMAN	Q9NUJ1	Specific-N	0	291	VYTIDDLIDK	_VYTIDDLIDK_.2
1381	ABHDA_HUMAN	Q9NUJ1	Specific	0	249	DDIVPWHTSMQVADR	_DDIVPWHTSMQVADR_.2
1382	ABHDA_HUMAN	Q9NUJ1	Specific	0	264	VLSTDVDVILR	_VLSTDVDVILR_.2
1383	ABHDA_HUMAN	Q9NUJ1	Specific	0	249	DDIVPWHTSMQVADR	_DDIVPWHTSMQVADR_.3
1384	ABHDA_HUMAN	Q9NUJ1	Specific	0	285	ADIQLLVYTIDDLIDK	_ADIQLLVYTIDDLIDK_.2
1385	ABHDA_HUMAN	Q9NUJ1	Specific	0	224	EAEHHCLLHSPIPVNCPIR	_EAEHHC[Carbamidomethyl (C)]LLHSPIPVNC[Carbamidomethyl (C)]PIR_.2
1386	ABHDA_HUMAN	Q9NUJ1	Specific	0	201	GVWSMPSK	_GVWSMPSK_.1
1387	ABHDA_HUMAN	Q9NUJ1	Specific	0	224	EAEHHCLLHSPIPVNCPIR	_EAEHHC[Carbamidomethyl (C)]LLHSPIPVNC[Carbamidomethyl (C)]PIR_.4
1388	ABHDA_HUMAN	Q9NUJ1	Specific-N	2	52	KTSLSFLNRPDLPNLAYK	_KTSLSFLNRPDLPNLAYK_.4
1389	ABHDA_HUMAN	Q9NUJ1	Specific	0	93	ALAIEEFCK	_ALAIEEFC[Carbamidomethyl (C)]K_.2
1390	ABHDA_HUMAN	Q9NUJ1	Specific	0	110	FDYSGVGSSDGNSEESTLGK	_FDYSGVGSSDGNSEESTLGK_.2
1391	ABHDA_HUMAN	Q9NUJ1	Specific-N	0	231	LHSPIPVNCPIR	_LHSPIPVNC[Carbamidomethyl (C)]PIR_.3
1392	ABHDA_HUMAN	Q9NUJ1	Specific-N	1	58	LNRPDLPNLAYK	_LNRPDLPNLAYK_.2
1393	ABHDA_HUMAN	Q9NUJ1	Specific	1	264	VLSTDVDVILRK	_VLSTDVDVILRK_.2
1394	ABHDA_HUMAN	Q9NUJ1	Specific-N	0	111	DYSGVGSSDGNSEESTLGK	_DYSGVGSSDGNSEESTLGK_.2
1395	ABHDA_HUMAN	Q9NUJ1	Specific-C	0	169	VVALIGVATAAD	_VVALIGVATAAD_.2
1396	ABHDA_HUMAN	Q9NUJ1	Specific	1	53	TSLSFLNRPDLPNLAYK	_TSLSFLNRPDLPNLAYK_.2
1397	ABHDA_HUMAN	Q9NUJ1	Specific	1	264	VLSTDVDVILRK	_VLSTDVDVILRK_.3
1398	ABHDA_HUMAN	Q9NUJ1	Specific-N	2	52	KTSLSFLNRPDLPNLAYK	_KTSLSFLNRPDLPNLAYK_.3
1399	ABHDA_HUMAN	Q9NUJ1	Specific	0	169	VVALIGVATAADTLVTK	_VVALIGVATAADTLVTK_.2
1400	ABHDA_HUMAN	Q9NUJ1	Specific	0	169	VVALIGVATAADTLVTK	_VVALIGVATAADTLVTK_.3
1401	ABHDA_HUMAN	Q9NUJ1	Specific	0	209	YSEEGVYNVQYSFIK	_YSEEGVYNVQYSFIK_.2
1402	ABHDA_HUMAN	Q9NUJ1	Specific	0	93	ALAIEEFCK	_ALAIEEFC[Carbamidomethyl (C)]K_.1
1403	ABHDA_HUMAN	Q9NUJ1	Specific-N	0	103	LGHACIR	_LGHAC[Carbamidomethyl (C)]IR_.2
1404	ABHDA_HUMAN	Q9NUJ1	Specific	0	102	SLGHACIR	_SLGHAC[Carbamidomethyl (C)]IR_.2
1405	ABHDA_HUMAN	Q9NUJ1	Specific-N	1	54	SLSFLNRPDLPNLAYK	_SLSFLNRPDLPNLAYK_.3
1406	ABHDA_HUMAN	Q9NUJ1	Specific	2	53	TSLSFLNRPDLPNLAYKK	_TSLSFLNRPDLPNLAYKK_.3
1407	ABHDA_HUMAN	Q9NUJ1	Specific	1	53	TSLSFLNRPDLPNLAYK	_TSLSFLNRPDLPNLAYK_.3
1408	ABHDA_HUMAN	Q9NUJ1	Specific-N	0	231	LHSPIPVNCPIR	_LHSPIPVNC[Carbamidomethyl (C)]PIR_.2
1409	ABHDA_HUMAN	Q9NUJ1	Specific-C	0	133	DVLSIIDDLADGPQILVGS	_DVLSIIDDLADGPQILVGS_.2
1410	ABHDA_HUMAN	Q9NUJ1	Specific	2	53	TSLSFLNRPDLPNLAYKK	_TSLSFLNRPDLPNLAYKK_.4
1411	ABHDB_HUMAN	Q8NFV4	Specific	0	217	QHLLTNLVEVDGR	_QHLLTNLVEVDGR_.2
1412	ABHDB_HUMAN	Q8NFV4	Specific	0	201	LADEQLSSVIQDMAVR	_LADEQLSSVIQDMAVR_.2
1413	ABHDB_HUMAN	Q8NFV4	Specific	1	46	GGAEPRPLPLSYR	_GGAEPRPLPLSYR_.3
1414	ABHDB_HUMAN	Q8NFV4	Specific	0	88	ILAQQTGR	_ILAQQTGR_.2
1415	ABHDB_HUMAN	Q8NFV4	Specific	0	186	AINIADELPR	_AINIADELPR_.2
1416	ABHDB_HUMAN	Q8NFV4	Specific	0	234	VNLDALTQHLDK	_VNLDALTQHLDK_.2
1417	ABHDB_HUMAN	Q8NFV4	Specific	1	200	KLADEQLSSVIQDMAVR	_KLADEQLSSVIQDMAVR_.3
1418	ABHDB_HUMAN	Q8NFV4	Specific	0	246	ILAFPQR	_ILAFPQR_.2
1419	ABHDB_HUMAN	Q8NFV4	Specific	1	146	TAMLLALQRPELVER	_TAMLLALQRPELVER_.3
1420	ABHDB_HUMAN	Q8NFV4	Specific	0	217	QHLLTNLVEVDGR	_QHLLTNLVEVDGR_.3
1421	ABHDB_HUMAN	Q8NFV4	Specific	0	52	PLPLSYR	_PLPLSYR_.2
1422	ABHDB_HUMAN	Q8NFV4	Specific	0	234	VNLDALTQHLDK	_VNLDALTQHLDK_.3
1423	ABHEB_HUMAN	Q96IU4	Specific	0	33	FSVLLLHGIR	_FSVLLLHGIR_.2
1424	ABHEB_HUMAN	Q96IU4	Specific	0	9	EGTIQVQGQALFFR	_EGTIQVQGQALFFR_.2
1425	ABHEB_HUMAN	Q96IU4	Specific	0	64	AVAIDLPGLGHSK	_AVAIDLPGLGHSK_.2
1426	ABHEB_HUMAN	Q96IU4	Specific	0	152	TPALIVYGDQDPMGQTSFEHLK	_TPALIVYGDQDPMGQTSFEHLK_.3
1427	ABHEB_HUMAN	Q96IU4	Specific	0	43	FSSETWQNLGTLHR	_FSSETWQNLGTLHR_.3
1428	ABHEB_HUMAN	Q96IU4	Specific	0	33	FSVLLLHGIR	_FSVLLLHGIR_.3
1429	ABHEB_HUMAN	Q96IU4	Specific	0	23	EALPGSGQAR	_EALPGSGQAR_.2
1430	ABHEB_HUMAN	Q96IU4	Specific	0	64	AVAIDLPGLGHSK	_AVAIDLPGLGHSK_.3
1431	ABHEB_HUMAN	Q96IU4	Specific	0	43	FSSETWQNLGTLHR	_FSSETWQNLGTLHR_.2
1432	ABHEB_HUMAN	Q96IU4	Specific	0	142	INAANYASVK	_INAANYASVK_.2
1433	ABHGA_HUMAN	O95870	Specific	0	272	GTAEPQGQK	_GTAEPQGQK_.2
1434	ABHGA_HUMAN	O95870	Specific	0	418	YQGPVLLIR	_YQGPVLLIR_.2
1435	ABHGA_HUMAN	O95870	Specific	0	526	QLALFLAR	_QLALFLAR_.2
1436	ABHGA_HUMAN	O95870	Specific-N	0	43	SWDTYYQPR	_SWDTYYQPR_.2
1437	ABHGA_HUMAN	O95870	Specific-N	0	543	HCTPLPAQNFQMPWHL	_HC[Carbamidomethyl (C)]TPLPAQNFQMPWHL_.3
1438	ABHGA_HUMAN	O95870	Specific	0	232	ALMPVLLQGQAR	_ALMPVLLQGQAR_.2
1439	ABHGA_HUMAN	O95870	Specific	0	472	QWLEASSQLEEASIYSR	_QWLEASSQLEEASIYSR_.2
1440	ABHGA_HUMAN	O95870	Specific	0	446	GNDLLLK	_GNDLLLK_.2
1441	ABHGA_HUMAN	O95870	Specific	0	119	WTNPQYR	_WTNPQYR_.2
1442	ABHGA_HUMAN	O95870	Specific	0	155	SWPVDFHWEEPSSR	_SWPVDFHWEEPSSR_.3
1443	ABHGA_HUMAN	O95870	Specific	0	461	VMAEEGLR	_VMAEEGLR_.2
1444	ABHGA_HUMAN	O95870	Specific	0	145	QLANYNFDFR	_QLANYNFDFR_.2
1445	ABHGA_HUMAN	O95870	Specific	2	178	RGVALLRPEPLHR	_RGVALLRPEPLHR_.4
1446	ABHGA_HUMAN	O95870	Specific	1	428	TKDEIITTTVPEDIMSNR	_TKDEIITTTVPEDIMSNR_.3
1447	ABHGA_HUMAN	O95870	Specific	0	126	QFITILEATHR	_QFITILEATHR_.3
1448	ABHGA_HUMAN	O95870	Specific	0	405	QHLNLNNAEQLCR	_QHLNLNNAEQLC[Carbamidomethyl (C)]R_.3
1449	ABHGA_HUMAN	O95870	Specific	0	25	APASVPETPTAVTAPHSSSWDTYYQPR	_APASVPETPTAVTAPHSSSWDTYYQPR_.3
1450	ABHGA_HUMAN	O95870	Specific	0	390	VMPDSWR	_VMPDSWR_.2
1451	ABHGA_HUMAN	O95870	Specific	0	405	QHLNLNNAEQLCR	_QHLNLNNAEQLC[Carbamidomethyl (C)]R_.2
1452	ABHGA_HUMAN	O95870	Specific	0	155	SWPVDFHWEEPSSR	_SWPVDFHWEEPSSR_.2
1453	ABI1_HUMAN	Q8IZP0	Specific-N	0	431	YNDPYADGDPAWAPK	_YNDPYADGDPAWAPK_.2
1454	ABI1_HUMAN	Q8IZP0	Specific	1	478	KNDDGWYEGVCNR	_KNDDGWYEGVC[Carbamidomethyl (C)]NR_.2
1455	ABI1_HUMAN	Q8IZP0	Specific	0	479	NDDGWYEGVCNR	_NDDGWYEGVC[Carbamidomethyl (C)]NR_.2
1456	ABI1_HUMAN	Q8IZP0	Specific	1	29	VADYCENNYIQATDKR	_VADYC[Carbamidomethyl (C)]ENNYIQATDKR_.3
1457	ABI1_HUMAN	Q8IZP0	Specific	0	220	LGSQHSPGR	_LGSQHSPGR_.2
1458	ABI1_HUMAN	Q8IZP0	Specific	0	29	VADYCENNYIQATDK	_VADYC[Carbamidomethyl (C)]ENNYIQATDK_.2
1459	ABI1_HUMAN	Q8IZP0	Specific	1	124	IIAPANMERPVR	_IIAPANMERPVR_.3
1460	ABI1_HUMAN	Q8IZP0	Specific-N	1	6	MLLEEEIPSGKR	_MLLEEEIPSGKR_.3
1461	ABI1_HUMAN	Q8IZP0	Specific	1	478	KNDDGWYEGVCNR	_KNDDGWYEGVC[Carbamidomethyl (C)]NR_.3
1462	ABI1_HUMAN	Q8IZP0	Specific	1	200	TLEPVKPPTVPNDYMTSPAR	_TLEPVKPPTVPNDYMTSPAR_.3
1463	ABI1_HUMAN	Q8IZP0	Specific	1	139	KPIDYTVLDDVGHGVK	_KPIDYTVLDDVGHGVK_.3
1464	ABI1_HUMAN	Q8IZP0	Specific-N	0	423	DEEAAVVQYNDPYADGDPAWAPK	_DEEAAVVQYNDPYADGDPAWAPK_.3
1465	ABI1_HUMAN	Q8IZP0	Specific	0	18	ALIESYQNLTR	_ALIESYQNLTR_.2
1466	ABI1_HUMAN	Q8IZP0	Specific	1	139	KPIDYTVLDDVGHGVK	_KPIDYTVLDDVGHGVK_.2
1467	ABI2_HUMAN	Q9NYB9	Specific	0	86	MESSINHISQTVDIHK	_MESSINHISQTVDIHK_.4
1468	ABI2_HUMAN	Q9NYB9	Specific	0	360	HTPPTIGGSLPYR	_HTPPTIGGSLPYR_.2
1469	ABI2_HUMAN	Q9NYB9	Specific	0	86	MESSINHISQTVDIHK	_MESSINHISQTVDIHK_.3
1470	ABI2_HUMAN	Q9NYB9	Specific	0	29	VADYCENNYIQSADK	_VADYC[Carbamidomethyl (C)]ENNYIQSADK_.2
1471	ABI2_HUMAN	Q9NYB9	Specific	0	18	ALFDSYTNLER	_ALFDSYTNLER_.2
1472	ABI2_HUMAN	Q9NYB9	Specific-N	0	435	EYSDPYAEEDPPWAPR	_EYSDPYAEEDPPWAPR_.2
1473	ABI2_HUMAN	Q9NYB9	Specific-N	0	437	SDPYAEEDPPWAPR	_SDPYAEEDPPWAPR_.2
1474	ABI2_HUMAN	Q9NYB9	Specific	1	124	IIAPANLERPVR	_IIAPANLERPVR_.3
1475	ABI2_HUMAN	Q9NYB9	Specific	0	124	IIAPANLER	_IIAPANLER_.2
1476	ABI2_HUMAN	Q9NYB9	Specific	1	139	KPIDYTILDDIGHGVK	_KPIDYTILDDIGHGVK_.3
1477	ABI2_HUMAN	Q9NYB9	Specific	1	200	TLEPVRPPVVPNDYVPSPTR	_TLEPVRPPVVPNDYVPSPTR_.3
1478	ABI2_HUMAN	Q9NYB9	Specific	1	465	DKEDELSFQEGAIIYVIK	_DKEDELSFQEGAIIYVIK_.3
1479	ABI2_HUMAN	Q9NYB9	Specific-C	1	465	DKEDELSFQEGAIIY	_DKEDELSFQEGAIIY_.2
1480	ABI2_HUMAN	Q9NYB9	Specific	0	456	VVAIYDYTK	_VVAIYDYTK_.2
1481	ABI2_HUMAN	Q9NYB9	Specific	0	456	VVAIYDYTK	_VVAIYDYTK_.1
1482	ABI2_HUMAN	Q9NYB9	Specific	1	85	RMESSINHISQTVDIHK	_RMESSINHISQTVDIHK_.4
1483	ABI2_HUMAN	Q9NYB9	Specific	1	139	KPIDYTILDDIGHGVK	_KPIDYTILDDIGHGVK_.2
1485	ABLM1_HUMAN	O14639	Specific	0	127	VCGCDLAQGGFFIK	_VC[Carbamidomethyl (C)]GC[Carbamidomethyl (C)]DLAQGGFFIK_.2
1486	ABLM1_HUMAN	O14639	Specific	1	489	NSPLPYRPDSR	_NSPLPYRPDSR_.3
1487	ABLM1_HUMAN	O14639	Specific	0	141	NGEYLCTLDYQR	_NGEYLC[Carbamidomethyl (C)]TLDYQR_.2
1488	ABLM1_HUMAN	O14639	Specific	1	351	TSSESIYSRPGSSIPGSPGHTIYAK	_TSSESIYSRPGSSIPGSPGHTIYAK_.4
1489	ABLM1_HUMAN	O14639	Specific	0	296	VLEAGDK	_VLEAGDK_.1
1490	ABLM1_HUMAN	O14639	Specific-C	1	394	AIYDIERPDLIT	_AIYDIERPDLIT_.2
1491	ABLM1_HUMAN	O14639	Specific	1	586	SSGREEDDEELLR	_SSGREEDDEELLR_.3
1492	ABLM1_HUMAN	O14639	Specific	0	235	NGQALLALDK	_NGQALLALDK_.2
1493	ABLM1_HUMAN	O14639	Specific-N	1	375	KVDNEILDYK	_KVDNEILDYK_.2
1494	ABLM1_HUMAN	O14639	Specific	0	259	VLTGEYISK	_VLTGEYISK_.2
1495	ABLM1_HUMAN	O14639	Specific	0	268	DGAPYCEK	_DGAPYC[Carbamidomethyl (C)]EK_.1
1496	ABLM1_HUMAN	O14639	Specific	1	394	AIYDIERPDLITYEPFYTSGYDDK	_AIYDIERPDLITYEPFYTSGYDDK_.3
1497	ABLM1_HUMAN	O14639	Specific	0	285	CEACHQFITGK	_C[Carbamidomethyl (C)]EAC[Carbamidomethyl (C)]HQFITGK_.3
1498	ABLM1_HUMAN	O14639	Specific-C	2	489	NSPLPYRPDSRPLTPT	_NSPLPYRPDSRPLTPT_.3
1499	ABLM1_HUMAN	O14639	Specific	0	176	TYHPNCFACTICK	_TYHPNC[Carbamidomethyl (C)]FAC[Carbamidomethyl (C)]TIC[Carbamidomethyl (C)]K_.2
1500	ABLM1_HUMAN	O14639	Specific	0	285	CEACHQFITGK	_C[Carbamidomethyl (C)]EAC[Carbamidomethyl (C)]HQFITGK_.2
1501	ABLM1_HUMAN	O14639	Specific	0	203	DCLCQLCAQPMSSSPK	_DC[Carbamidomethyl (C)]LC[Carbamidomethyl (C)]QLC[Carbamidomethyl (C)]AQPMSSSPK_.2
1502	ABLM1_HUMAN	O14639	Specific-N	0	82	VAHPQDPHHPSEK	_VAHPQDPHHPSEK_.3
1503	ABLM1_HUMAN	O14639	Specific-N	1	756	SIQEFDRLPLWR	_SIQEFDRLPLWR_.3
1504	ABLM1_HUMAN	O14639	Specific	1	473	SPQHFHRPGNEPSSGR	_SPQHFHRPGNEPSSGR_.4
1505	ABLM1_HUMAN	O14639	Specific	1	189	RPFPPGDR	_RPFPPGDR_.2
1506	ABLM1_HUMAN	O14639	Specific	0	376	VDNEILDYK	_VDNEILDYK_.2
1507	ABLM1_HUMAN	O14639	Specific	0	610	LNSGLGQLILK	_LNSGLGQLILK_.2
1508	ABLM1_HUMAN	O14639	Specific	0	500	PLTPTYAQAPK	_PLTPTYAQAPK_.2
1509	ABLM1_HUMAN	O14639	Specific	0	268	DGAPYCEK	_DGAPYC[Carbamidomethyl (C)]EK_.2
1510	ABLM1_HUMAN	O14639	Specific-N	0	454	GSINSPVYSR	_GSINSPVYSR_.2
1511	ABLM1_HUMAN	O14639	Specific	0	751	EIFGMSIQEFDR	_EIFGMSIQEFDR_.2
1512	ABLM1_HUMAN	O14639	Specific	0	219	ETTFSSNCAGCGR	_ETTFSSNC[Carbamidomethyl (C)]AGC[Carbamidomethyl (C)]GR_.2
1513	ABLM1_HUMAN	O14639	Specific	0	296	VLEAGDK	_VLEAGDK_.2
1514	ABLM1_HUMAN	O14639	Specific-N	1	413	GYDDKQER	_GYDDKQER_.2
1515	ABLM1_HUMAN	O14639	Specific-C	1	394	AIYDIERPDLITYEPF	_AIYDIERPDLITYEPF_.2
1516	ABLM1_HUMAN	O14639	Specific	0	158	CHGCGEFVEGEVVTALGK	_C[Carbamidomethyl (C)]HGC[Carbamidomethyl (C)]GEFVEGEVVTALGK_.3
1517	ABLM1_HUMAN	O14639	Specific	0	176	TYHPNCFACTICK	_TYHPNC[Carbamidomethyl (C)]FAC[Carbamidomethyl (C)]TIC[Carbamidomethyl (C)]K_.3
1518	ABLM1_HUMAN	O14639	Specific	0	687	DYQTLPDGHMPAMR	_DYQTLPDGHMPAMR_.2
1519	ABLM1_HUMAN	O14639	Specific	0	376	VDNEILDYK	_VDNEILDYK_.1
1520	ABLM1_HUMAN	O14639	Specific-N	1	756	SIQEFDRLPLWR	_SIQEFDRLPLWR_.2
1521	ABLM1_HUMAN	O14639	Specific	0	511	HFHVPDQGINIYR	_HFHVPDQGINIYR_.3
1522	ABLM1_HUMAN	O14639	Specific	1	586	SSGREEDDEELLR	_SSGREEDDEELLR_.2
1523	ABLM1_HUMAN	O14639	Specific-C	2	489	NSPLPYRPDSRPLTPT	_NSPLPYRPDSRPLTPT_.2
1524	ABLM1_HUMAN	O14639	Specific	0	601	QLQEEQLMK	_QLQEEQLMK_.2
1525	ABLM1_HUMAN	O14639	Specific	0	743	HLAPEVFR	_HLAPEVFR_.2
1526	ABLM1_HUMAN	O14639	Specific	2	489	NSPLPYRPDSRPLTPTYAQAPK	_NSPLPYRPDSRPLTPTYAQAPK_.4
1527	ABLM1_HUMAN	O14639	Specific	2	489	NSPLPYRPDSRPLTPTYAQAPK	_NSPLPYRPDSRPLTPTYAQAPK_.3
1528	ABLM1_HUMAN	O14639	Specific	0	653	TASLPGYGR	_TASLPGYGR_.2
1529	ABLM1_HUMAN	O14639	Specific	0	715	IFPYEMLMVTNR	_IFPYEMLMVTNR_.2
1530	ABLM1_HUMAN	O14639	Specific	0	429	TLSPTPSAEGYQDVR	_TLSPTPSAEGYQDVR_.2
1531	ABLM1_HUMAN	O14639	Specific	0	464	HSYTPTTSR	_HSYTPTTSR_.2
1532	ABLM1_HUMAN	O14639	Specific-N	0	330	TVWHPDCK	_TVWHPDC[Carbamidomethyl (C)]K_.2
1533	ABLM1_HUMAN	O14639	Specific	0	259	VLTGEYISK	_VLTGEYISK_.1
1534	ABLM1_HUMAN	O14639	Specific	0	276	DYQGLFGVK	_DYQGLFGVK_.1
1535	ABLM1_HUMAN	O14639	Specific	0	245	QWHLGCFK	_QWHLGC[Carbamidomethyl (C)]FK_.3
1536	ABLM1_HUMAN	O14639	Specific	0	303	HYHPSCAR	_HYHPSC[Carbamidomethyl (C)]AR_.2
1537	ABLM1_HUMAN	O14639	Specific-N	0	328	GSTVWHPDCK	_GSTVWHPDC[Carbamidomethyl (C)]K_.2
1538	ABLM1_HUMAN	O14639	Specific	0	687	DYQTLPDGHMPAMR	_DYQTLPDGHMPAMR_.3
1539	ABLM1_HUMAN	O14639	Specific-N	1	82	VAHPQDPHHPSEKPVIHCHK	_VAHPQDPHHPSEKPVIHC[Carbamidomethyl (C)]HK_.4
1540	ABLM1_HUMAN	O14639	Specific-C	0	638	YDSPINSA	_YDSPINSA_.1
1541	ABLM1_HUMAN	O14639	Specific-N	1	759	EFDRLPLWR	_EFDRLPLWR_.2
1542	ABLM1_HUMAN	O14639	Specific-C	0	511	HFHVPDQGINIY	_HFHVPDQGINIY_.2
1543	ABLM1_HUMAN	O14639	Specific	0	276	DYQGLFGVK	_DYQGLFGVK_.2
1544	ABLM1_HUMAN	O14639	Specific-C	2	489	NSPLPYRPDSRPLTPTYA	_NSPLPYRPDSRPLTPTYA_.3
1545	ABLM1_HUMAN	O14639	Specific-N	1	82	VAHPQDPHHPSEKPVIHCHK	_VAHPQDPHHPSEKPVIHC[Carbamidomethyl (C)]HK_.5
1546	ABLM1_HUMAN	O14639	Specific	1	473	SPQHFHRPGNEPSSGR	_SPQHFHRPGNEPSSGR_.3
1547	ABLM1_HUMAN	O14639	Specific-N	0	82	VAHPQDPHHPSEK	_VAHPQDPHHPSEK_.2
1548	ABLM1_HUMAN	O14639	Specific	0	245	QWHLGCFK	_QWHLGC[Carbamidomethyl (C)]FK_.2
1549	ABLM1_HUMAN	O14639	Specific	1	351	TSSESIYSRPGSSIPGSPGHTIYAK	_TSSESIYSRPGSSIPGSPGHTIYAK_.3
1550	ABLM1_HUMAN	O14639	Specific	0	421	QSLGESPR	_QSLGESPR_.2
1551	ABLM1_HUMAN	O14639	Specific	0	450	STSQGSINSPVYSR	_STSQGSINSPVYSR_.2
1552	ABLM1_HUMAN	O14639	Specific-C	0	429	TLSPTPSAE	_TLSPTPSAE_.1
1553	ABLM1_HUMAN	O14639	Specific-N	0	82	VAHPQDPHHPSEK	_VAHPQDPHHPSEK_.4
1554	ABLM1_HUMAN	O14639	Specific-N	1	759	EFDRLPLWR	_EFDRLPLWR_.3
1555	ABLM1_HUMAN	O14639	Specific-N	0	328	GSTVWHPDCK	_GSTVWHPDC[Carbamidomethyl (C)]K_.3
1556	ABLM2_HUMAN	Q6H8Q1	Specific	0	66	QGEYICTLDYQR	_QGEYIC[Carbamidomethyl (C)]TLDYQR_.2
1557	ABLM2_HUMAN	Q6H8Q1	Specific	0	195	DGLPYCEADYHAK	_DGLPYC[Carbamidomethyl (C)]EADYHAK_.3
1558	ABLM2_HUMAN	Q6H8Q1	Specific	0	101	TYHPDCFVCAVCR	_TYHPDC[Carbamidomethyl (C)]FVC[Carbamidomethyl (C)]AVC[Carbamidomethyl (C)]R_.2
1559	ABLM2_HUMAN	Q6H8Q1	Specific	0	195	DGLPYCEADYHAK	_DGLPYC[Carbamidomethyl (C)]EADYHAK_.2
1560	ABLM2_HUMAN	Q6H8Q1	Specific	2	445	RSDGEDGSLDQDNRK	_RSDGEDGSLDQDNRK_.3
1561	ABLM2_HUMAN	Q6H8Q1	Specific	0	230	HYHPSCALCVR	_HYHPSC[Carbamidomethyl (C)]ALC[Carbamidomethyl (C)]VR_.3
1562	ABLM2_HUMAN	Q6H8Q1	Specific-N	0	550	PYDSLIVTNR	_PYDSLIVTNR_.2
1563	ABLM2_HUMAN	Q6H8Q1	Specific	0	548	IYPYDSLIVTNR	_IYPYDSLIVTNR_.2
1564	ABLM2_HUMAN	Q6H8Q1	Specific-C	1	321	AIYDIDRPDMISY	_AIYDIDRPDMISY_.2
1565	ABLM2_HUMAN	Q6H8Q1	Specific	0	101	TYHPDCFVCAVCR	_TYHPDC[Carbamidomethyl (C)]FVC[Carbamidomethyl (C)]AVC[Carbamidomethyl (C)]R_.3
1566	ABLM2_HUMAN	Q6H8Q1	Specific	0	17	SPSTAILCNTCGNVCK	_SPSTAILC[Carbamidomethyl (C)]NTC[Carbamidomethyl (C)]GNVC[Carbamidomethyl (C)]K_.2
1567	ABLM2_HUMAN	Q6H8Q1	Specific	0	186	LLNAEYISK	_LLNAEYISK_.2
1568	ABLM2_HUMAN	Q6H8Q1	Specific	0	52	ACGCDLAEGGFFVR	_AC[Carbamidomethyl (C)]GC[Carbamidomethyl (C)]DLAEGGFFVR_.2
1569	ABLM2_HUMAN	Q6H8Q1	Specific	0	172	HWHLGCFK	_HWHLGC[Carbamidomethyl (C)]FK_.2
1570	ABLM2_HUMAN	Q6H8Q1	Specific-N	1	466	LKGDADTR	_LKGDADTR_.2
1571	ABLM2_HUMAN	Q6H8Q1	Specific	0	303	LGGEILDYR	_LGGEILDYR_.2
1572	ABLM2_HUMAN	Q6H8Q1	Specific	0	172	HWHLGCFK	_HWHLGC[Carbamidomethyl (C)]FK_.3
1573	ABLM3_HUMAN	O94929	Specific	1	317	SIYEVQRPDLISYEPHSR	_SIYEVQRPDLISYEPHSR_.3
1574	ABLM3_HUMAN	O94929	Specific	0	37	VHNNHFHIR	_VHNNHFHIR_.3
1575	ABLM3_HUMAN	O94929	Specific	0	535	SSSYADPWTPPR	_SSSYADPWTPPR_.2
1576	ABLM3_HUMAN	O94929	Specific	0	570	SHYLADSDPLISK	_SHYLADSDPLISK_.2
1577	ABLM3_HUMAN	O94929	Specific	0	65	NQEYICTQDYQQLYGTR	_NQEYIC[Carbamidomethyl (C)]TQDYQQLYGTR_.2
1578	ABLM3_HUMAN	O94929	Specific	0	193	DGVPYCESDYHAQFGIK	_DGVPYC[Carbamidomethyl (C)]ESDYHAQFGIK_.2
1579	ABLM3_HUMAN	O94929	Specific	0	620	IYPYELLLVTTR	_IYPYELLLVTTR_.2
1580	ABLM3_HUMAN	O94929	Specific	1	317	SIYEVQRPDLISYEPHSR	_SIYEVQRPDLISYEPHSR_.4
1581	ABLM3_HUMAN	O94929	Specific	0	87	DFITGEVISALGR	_DFITGEVISALGR_.2
1582	ABLM3_HUMAN	O94929	Specific	0	160	HGQSLLALDK	_HGQSLLALDK_.2
1583	ABLM3_HUMAN	O94929	Specific	0	105	CFVCSLCR	_C[Carbamidomethyl (C)]FVC[Carbamidomethyl (C)]SLC[Carbamidomethyl (C)]R_.2
1584	ABLM3_HUMAN	O94929	Specific	0	371	ASSPGYIDSPTYSR	_ASSPGYIDSPTYSR_.2
1585	ABLM3_HUMAN	O94929	Specific-N	0	503	SSGGEEDDFDR	_SSGGEEDDFDR_.2
1586	ABLM3_HUMAN	O94929	Specific	0	193	DGVPYCESDYHAQFGIK	_DGVPYC[Carbamidomethyl (C)]ESDYHAQFGIK_.3
1587	ABLM3_HUMAN	O94929	Specific	0	16	GSSNVIQCYR	_GSSNVIQC[Carbamidomethyl (C)]YR_.2
1588	ABLM3_HUMAN	O94929	Specific	1	113	KPFPIGDK	_KPFPIGDK_.2
1589	ABR_HUMAN	Q12979	Specific	0	193	VALETAEK	_VALETAEK_.2
1590	ABR_HUMAN	Q12979	Specific	0	684	ISGVATDIQALK	_ISGVATDIQALK_.2
1591	ABR_HUMAN	Q12979	Specific	0	737	LYPAFMEGIALSDPAAK	_LYPAFMEGIALSDPAAK_.2
1592	ABR_HUMAN	Q12979	Specific	0	273	ISQNFLSSINEDIDPR	_ISQNFLSSINEDIDPR_.2
1593	ABR_HUMAN	Q12979	Specific	0	436	SYLFLLSSDYER	_SYLFLLSSDYER_.2
1594	ABR_HUMAN	Q12979	Specific	0	143	IQDIYEIHK	_IQDIYEIHK_.3
1595	ABR_HUMAN	Q12979	Specific	0	256	HTPVDHPDYPLLQDALR	_HTPVDHPDYPLLQDALR_.3
1596	ABR_HUMAN	Q12979	Specific	0	727	ELPEPLLTDR	_ELPEPLLTDR_.2
1597	ABRAL_HUMAN	Q9P1F3	Specific	0	1	MNVDHEVNLLVEEIHR	_[Acetyl (Protein N-term)]MNVDHEVNLLVEEIHR_.3
1600	ACACA_HUMAN	Q13085	Specific	0	1676	DIIVIGNDITYR	_DIIVIGNDITYR_.2
1601	ACACA_HUMAN	Q13085	Specific	0	2063	FGAYIVDGLR	_FGAYIVDGLR_.2
1602	ACACA_HUMAN	Q13085	Specific	0	1688	IGSFGPQEDLLFLR	_IGSFGPQEDLLFLR_.2
1603	ACACA_HUMAN	Q13085	Specific	0	1992	TVELSIPADPANLDSEAK	_TVELSIPADPANLDSEAK_.2
1604	ACACA_HUMAN	Q13085	Specific	0	1978	LGGIPVGVVAVETR	_LGGIPVGVVAVETR_.2
1605	ACACA_HUMAN	Q13085	Specific-N	0	1771	HVEDEGESR	_HVEDEGESR_.2
1606	ACACA_HUMAN	Q13085	Specific	0	1824	AIGIGAYLVR	_AIGIGAYLVR_.2
1607	ACACA_HUMAN	Q13085	Specific	0	2200	GVISDILDWK	_GVISDILDWK_.2
1608	ACACA_HUMAN	Q13085	Specific	0	1283	DEPIHILNVAIK	_DEPIHILNVAIK_.2
1609	ACAD8_HUMAN	Q9UKU7	Specific	0	278	INIASCSLGAAHASVILTR	_INIASC[Carbamidomethyl (C)]SLGAAHASVILTR_.3
1610	ACAD8_HUMAN	Q9UKU7	Specific	0	245	AVIFEDCAVPVANR	_AVIFEDC[Carbamidomethyl (C)]AVPVANR_.2
1611	ACAD8_HUMAN	Q9UKU7	Specific	0	259	IGSEGQGFLIAVR	_IGSEGQGFLIAVR_.2
1612	ACAD8_HUMAN	Q9UKU7	Specific	0	71	ELFPVDVMR	_ELFPVDVMR_.2
1613	ACAD8_HUMAN	Q9UKU7	Specific	0	51	VAFDFAAR	_VAFDFAAR_.2
1614	ACAD8_HUMAN	Q9UKU7	Specific	0	145	FCPPLCTMEK	_FC[Carbamidomethyl (C)]PPLC[Carbamidomethyl (C)]TMEK_.2
1615	ACAD8_HUMAN	Q9UKU7	Specific	0	236	VGWNSQPTR	_VGWNSQPTR_.2
1616	ACAD8_HUMAN	Q9UKU7	Specific	0	81	AAQLGFGGVYIQTDVGGSGLSR	_AAQLGFGGVYIQTDVGGSGLSR_.2
1617	ACAD9_HUMAN	Q9H845	Specific	0	169	LASGEHIAAFCLTEPASGSDAASIR	_LASGEHIAAFC[Carbamidomethyl (C)]LTEPASGSDAASIR_.3
1618	ACAD9_HUMAN	Q9H845	Specific	0	478	TVDLGLTGNHGVVHPSLADSANK	_TVDLGLTGNHGVVHPSLADSANK_.3
1619	ACAD9_HUMAN	Q9H845	Specific	0	601	VSQQILEK	_VSQQILEK_.2
1620	ACAD9_HUMAN	Q9H845	Specific	0	434	MYIALTGLQHAGR	_MYIALTGLQHAGR_.3
1621	ACAD9_HUMAN	Q9H845	Specific	0	267	GSNTCEVHFENTK	_GSNTC[Carbamidomethyl (C)]EVHFENTK_.2
1622	ACAD9_HUMAN	Q9H845	Specific	1	305	FSMGSVVAGLLKR	_FSMGSVVAGLLKR_.3
1623	ACAD9_HUMAN	Q9H845	Specific	0	601	VSQQILEK	_VSQQILEK_.1
1624	ACAD9_HUMAN	Q9H845	Specific	0	336	LSEFGLIQEK	_LSEFGLIQEK_.2
1625	ACAD9_HUMAN	Q9H845	Specific	0	152	GIILAGTEEQK	_GIILAGTEEQK_.2
1626	ACAD9_HUMAN	Q9H845	Specific	0	280	IPVENILGEVGDGFK	_IPVENILGEVGDGFK_.2
1627	ACAD9_HUMAN	Q9H845	Specific	2	86	KIDQEGKIPDETLEK	_KIDQEGKIPDETLEK_.3
1628	ACAD9_HUMAN	Q9H845	Specific	0	511	TVETLLLR	_TVETLLLR_.2
1629	ACAD9_HUMAN	Q9H845	Specific	0	533	VANILINLYGMTAVLSR	_VANILINLYGMTAVLSR_.2
1630	ACAD9_HUMAN	Q9H845	Specific	0	242	ITAFIVER	_ITAFIVER_.2
1631	ACAD9_HUMAN	Q9H845	Specific	0	305	FSMGSVVAGLLK	_FSMGSVVAGLLK_.2
1632	ACAD9_HUMAN	Q9H845	Specific	0	318	LIEMTAEYACTR	_LIEMTAEYAC[Carbamidomethyl (C)]TR_.2
1633	ACAD9_HUMAN	Q9H845	Specific	0	229	TEVVDSDGSVK	_TEVVDSDGSVK_.2
1634	ACAD9_HUMAN	Q9H845	Specific	0	77	FFTEEVDSR	_FFTEEVDSR_.2
1635	ACAD9_HUMAN	Q9H845	Specific	0	610	AYICAHPLDR	_AYIC[Carbamidomethyl (C)]AHPLDR_.3
1636	ACAD9_HUMAN	Q9H845	Specific	0	280	IPVENILGEVGDGFK	_IPVENILGEVGDGFK_.3
1637	ACADM_HUMAN	P11310	Specific	0	218	AFTGFIVEADTPGIQIGR	_AFTGFIVEADTPGIQIGR_.2
1638	ACADM_HUMAN	P11310	Specific	0	396	IYQIYEGTSQIQR	_IYQIYEGTSQIQR_.2
1639	ACADM_HUMAN	P11310	Specific	0	218	AFTGFIVEADTPGIQIGR	_AFTGFIVEADTPGIQIGR_.3
1640	ACADM_HUMAN	P11310	Specific	1	340	AAWEVDSGRR	_AAWEVDSGRR_.3
1641	ACADM_HUMAN	P11310	Specific	0	70	TGEYPVPLIR	_TGEYPVPLIR_.2
1642	ACADM_HUMAN	P11310	Specific	0	58	EEIIPVAAEYDK	_EEIIPVAAEYDK_.2
1643	ACADM_HUMAN	P11310	Specific	0	260	ENVLIGDGAGFK	_ENVLIGDGAGFK_.2
1644	ACADM_HUMAN	P11310	Specific	0	198	ANWYFLLAR	_ANWYFLLAR_.2
1645	ACADM_HUMAN	P11310	Specific	0	249	GIVFEDVK	_GIVFEDVK_.1
1646	ACADM_HUMAN	P11310	Specific	1	280	TRPVVAAGAVGLAQR	_TRPVVAAGAVGLAQR_.3
1647	ACADM_HUMAN	P11310	Specific	1	340	AAWEVDSGRR	_AAWEVDSGRR_.2
1648	ACADM_HUMAN	P11310	Specific	1	280	TRPVVAAGAVGLAQR	_TRPVVAAGAVGLAQR_.2
1649	ACADM_HUMAN	P11310	Specific-N	0	223	IVEADTPGIQIGR	_IVEADTPGIQIGR_.2
1650	ACADM_HUMAN	P11310	Specific	0	249	GIVFEDVK	_GIVFEDVK_.2
1651	ACADS_HUMAN	P16219	Specific-N	0	117	SVNNSLYLGPILK	_SVNNSLYLGPILK_.2
1652	ACADS_HUMAN	P16219	Specific	0	307	LQVIQFK	_LQVIQFK_.2
1653	ACADS_HUMAN	P16219	Specific	0	387	ITEIYEGTSEIQR	_ITEIYEGTSEIQR_.2
1654	ACADS_HUMAN	P16219	Specific	0	251	DSILGEPGMGFK	_DSILGEPGMGFK_.2
1655	ACADS_HUMAN	P16219	Specific	0	314	LADMALALESAR	_LADMALALESAR_.2
1656	ACADV_HUMAN	P49748	Specific	0	279	ITAFVVER	_ITAFVVER_.2
1657	ACADV_HUMAN	P49748	Specific	0	287	GFGGITHGPPEK	_GFGGITHGPPEK_.2
1658	ACADV_HUMAN	P49748	Specific	0	557	GIVNEQFLLQR	_GIVNEQFLLQR_.2
1659	ACADV_HUMAN	P49748	Specific	0	373	IHNFGLIQEK	_IHNFGLIQEK_.3
1660	ACADV_HUMAN	P49748	Specific	0	304	ASNTAEVFFDGVR	_ASNTAEVFFDGVR_.2
1661	ACADV_HUMAN	P49748	Specific	0	493	NPFGNAGLLLGEAGK	_NPFGNAGLLLGEAGK_.2
1662	ACADV_HUMAN	P49748	Specific	0	122	NDALEMVEETTWQGLK	_NDALEMVEETTWQGLK_.2
1663	ACADV_HUMAN	P49748	Specific	0	287	GFGGITHGPPEK	_GFGGITHGPPEK_.3
1664	ACADV_HUMAN	P49748	Specific	0	104	ELVEPVSR	_ELVEPVSR_.2
1665	ACADV_HUMAN	P49748	Specific	0	470	LFVALQGCMDK	_LFVALQGC[Carbamidomethyl (C)]MDK_.2
1666	ACADV_HUMAN	P49748	Specific	0	317	VPSENVLGEVGSGFK	_VPSENVLGEVGSGFK_.2
1667	ACADV_HUMAN	P49748	Specific	0	616	EGMAALQSDPWQQELYR	_EGMAALQSDPWQQELYR_.2
1668	ACADV_HUMAN	P49748	Specific	0	342	FGMAAALAGTMR	_FGMAAALAGTMR_.2
1669	ACADV_HUMAN	P49748	Specific	0	645	GGVVTSNPLGF	_GGVVTSNPLGF_.1
1670	ACADV_HUMAN	P49748	Specific	0	539	ALEQFATVVEAK	_ALEQFATVVEAK_.2
1671	ACADV_HUMAN	P49748	Specific-N	0	53	DSHPSDALTR	_DSHPSDALTR_.2
1672	ACADV_HUMAN	P49748	Specific	0	588	SLSEGHPTAQHEK	_SLSEGHPTAQHEK_.3
1673	ACADV_HUMAN	P49748	Specific	0	205	LASGETVAAFCLTEPSSGSDAASIR	_LASGETVAAFC[Carbamidomethyl (C)]LTEPSSGSDAASIR_.3
1674	ACADV_HUMAN	P49748	Specific	0	373	IHNFGLIQEK	_IHNFGLIQEK_.2
1675	ACADV_HUMAN	P49748	Specific	0	230	TSAVPSPCGK	_TSAVPSPC[Carbamidomethyl (C)]GK_.2
1676	ACADV_HUMAN	P49748	Specific	0	52	SDSHPSDALTR	_SDSHPSDALTR_.3
1677	ACADV_HUMAN	P49748	Specific	0	513	AGLGSGLSLSGLVHPELSR	_AGLGSGLSLSGLVHPELSR_.3
1678	ACADV_HUMAN	P49748	Specific	0	601	MLCDTWCIEAAAR	_MLC[Carbamidomethyl (C)]DTWC[Carbamidomethyl (C)]IEAAAR_.2
1679	ACADV_HUMAN	P49748	Specific	0	483	ELSGLGSALK	_ELSGLGSALK_.2
1680	ACADV_HUMAN	P49748	Specific	0	80	GQLTTDQVFPYPSVLNEEQTQFLK	_GQLTTDQVFPYPSVLNEEQTQFLK_.3
1681	ACADV_HUMAN	P49748	Specific	1	287	GFGGITHGPPEKK	_GFGGITHGPPEKK_.3
1682	ACADV_HUMAN	P49748	Specific	0	188	GILLFGTK	_GILLFGTK_.2
1683	ACADV_HUMAN	P49748	Specific	0	588	SLSEGHPTAQHEK	_SLSEGHPTAQHEK_.2
1684	ACADV_HUMAN	P49748	Specific	0	513	AGLGSGLSLSGLVHPELSR	_AGLGSGLSLSGLVHPELSR_.2
1685	ACADV_HUMAN	P49748	Specific	1	512	RAGLGSGLSLSGLVHPELSR	_RAGLGSGLSLSGLVHPELSR_.3
1686	ACADV_HUMAN	P49748	Specific	0	460	IFEGTNDILR	_IFEGTNDILR_.2
1687	ACADV_HUMAN	P49748	Specific	0	72	SFAVGMFK	_SFAVGMFK_.2
1688	ACADV_HUMAN	P49748	Specific	0	188	GILLFGTK	_GILLFGTK_.1
1689	ACADV_HUMAN	P49748	Specific	1	614	IREGMAALQSDPWQQELYR	_IREGMAALQSDPWQQELYR_.3
1690	ACADV_HUMAN	P49748	Specific	0	112	FFEEVNDPAK	_FFEEVNDPAK_.2
1691	ACADV_HUMAN	P49748	Specific	0	532	SGELAVR	_SGELAVR_.2
1692	ACADV_HUMAN	P49748	Specific	0	52	SDSHPSDALTR	_SDSHPSDALTR_.2
1693	ACADV_HUMAN	P49748	Specific	0	265	TPVTDPATGAVK	_TPVTDPATGAVK_.2
1694	ACADV_HUMAN	P49748	Specific	1	112	FFEEVNDPAKNDALEMVEETTWQGLK	_FFEEVNDPAKNDALEMVEETTWQGLK_.3
1695	ACADV_HUMAN	P49748	Specific	0	138	ELGAFGLQVPSELGGVGLCNTQYAR	_ELGAFGLQVPSELGGVGLC[Carbamidomethyl (C)]NTQYAR_.3
1696	ACADV_HUMAN	P49748	Specific	0	420	IFGSEAAWK	_IFGSEAAWK_.2
1698	ACAP2_HUMAN	Q15057	Specific	0	453	SLTLDTWEPELLK	_SLTLDTWEPELLK_.2
1701	ACBD7_HUMAN	Q8N6N7	Specific-N	0	2	ALQADFDR	_[Acetyl (Protein N-term)]ALQADFDR_.1
1702	ACBD7_HUMAN	Q8N6N7	Specific	0	65	GLSTEDATSAYISK	_GLSTEDATSAYISK_.2
1703	ACBD7_HUMAN	Q8N6N7	Specific	0	35	QAIVGDINIACPGMLDLK	_QAIVGDINIAC[Carbamidomethyl (C)]PGMLDLK_.2
1704	ACBD7_HUMAN	Q8N6N7	Specific-C	0	65	GLSTEDATSA	_GLSTEDATSA_.1
1705	ACBD7_HUMAN	Q8N6N7	Specific	1	10	AAEDVRK	_AAEDVRK_.2
1706	ACBD7_HUMAN	Q8N6N7	Specific	1	19	ARPDDGELK	_ARPDDGELK_.1
1707	ACBD7_HUMAN	Q8N6N7	Specific	1	19	ARPDDGELK	_ARPDDGELK_.2
1708	ACBD7_HUMAN	Q8N6N7	Specific	0	28	ELYGLYK	_ELYGLYK_.2
1709	ACBG1_HUMAN	Q96GR2	Specific	0	386	IQEVAAQSGFIR	_IQEVAAQSGFIR_.2
1710	ACBG1_HUMAN	Q96GR2	Specific	0	688	DFSISGGELGPTMK	_DFSISGGELGPTMK_.2
1711	ACBG1_HUMAN	Q96GR2	Specific	0	554	LDADGFLYITGR	_LDADGFLYITGR_.2
1712	ACBG1_HUMAN	Q96GR2	Specific	0	713	GIIDSFYQEQK	_GIIDSFYQEQK_.2
1713	ACBG1_HUMAN	Q96GR2	Specific	2	653	KDEAVYQAIEEGIRR	_KDEAVYQAIEEGIRR_.3
1714	ACBG1_HUMAN	Q96GR2	Specific	0	94	IDPSCPQLPYTVHR	_IDPSC[Carbamidomethyl (C)]PQLPYTVHR_.3
1715	ACBG1_HUMAN	Q96GR2	Specific	0	427	LADYLVLAK	_LADYLVLAK_.2
1716	ACBG1_HUMAN	Q96GR2	Specific	0	69	VNNAQWDAPEEALWTTR	_VNNAQWDAPEEALWTTR_.2
1717	ACBG1_HUMAN	Q96GR2	Specific	0	536	TCEAIDEEGWLHTGDAGR	_TC[Carbamidomethyl (C)]EAIDEEGWLHTGDAGR_.3
1718	ACBG1_HUMAN	Q96GR2	Specific	0	291	GVMLSQDNITWTAR	_GVMLSQDNITWTAR_.2
1719	ACBP_HUMAN	P07108	Specific-N	2	76	NKVEELKK	_NKVEELKK_.2
1720	ACBP_HUMAN	P07108	Specific	1	18	TKPSDEEMLFIYGHYK	_TKPSDEEMLFIYGHYK_.4
1721	ACBP_HUMAN	P07108	Specific-N	1	36	TVGDINTERPGMLDFTGK	_TVGDINTERPGM[Oxidation (M)]LDFTGK_.2
1722	ACBP_HUMAN	P07108	Specific-N	1	35	ATVGDINTERPGMLDFTGK	_ATVGDINTERPGMLDFTGK_.3
1723	ACBP_HUMAN	P07108	Specific	1	64	GTSKEDAMK	_GTSKEDAMK_.2
1724	ACBP_HUMAN	P07108	Specific	0	34	QATVGDINTER	_QATVGDINTER_.2
1725	ACBP_HUMAN	P07108	Specific-N	2	75	INKVEELKK	_INKVEELKK_.2
1726	ACBP_HUMAN	P07108	Specific	1	18	TKPSDEEMLFIYGHYK	_TKPSDEEMLFIYGHYK_.3
1727	ACBP_HUMAN	P07108	Unspecific	1	2	SQAEFEKA	_[Acetyl (Protein N-term)]SQAEFEKA_.2
1728	ACBP_HUMAN	P07108	Unspecific	1	2	SQAEFEKA	_[Acetyl (Protein N-term)]SQAEFEKA_.1
1729	ACBP_HUMAN	P07108	Specific-N	2	77	KVEELKK	_KVEELKK_.2
1730	ACBP_HUMAN	P07108	Specific-N	1	76	NKVEELK	_NKVEELK_.2
1731	ACBP_HUMAN	P07108	Specific-C	1	18	TKPSDEEMLFIY	_TKPSDEEMLFIY_.2
1732	ACBP_HUMAN	P07108	Specific	1	18	TKPSDEEMLFIYGHYK	_TKPSDEEMLFIYGHYK_.2
1733	ACBP_HUMAN	P07108	Specific	1	18	TKPSDEEMLFIYGHYK	_TKPSDEEM[Oxidation (M)]LFIYGHYK_.3
1734	ACBP_HUMAN	P07108	Specific	0	56	WDAWNELK	_WDAWNELK_.2
1735	ACBP_HUMAN	P07108	Specific	1	34	QATVGDINTERPGMLDFTGK	_QATVGDINTERPGM[Oxidation (M)]LDFTGK_.2
1736	ACBP_HUMAN	P07108	Specific	1	54	AKWDAWNELK	_AKWDAWNELK_.2
1737	ACBP_HUMAN	P07108	Specific	1	54	AKWDAWNELK	_AKWDAWNELK_.3
1738	ACBP_HUMAN	P07108	Specific-N	1	42	TERPGMLDFTGK	_TERPGMLDFTGK_.3
1739	ACBP_HUMAN	P07108	Specific-N	1	36	TVGDINTERPGMLDFTGK	_TVGDINTERPGMLDFTGK_.3
1740	ACBP_HUMAN	P07108	Specific-C	1	18	TKPSDEEMLFIY	_TKPSDEEM[Oxidation (M)]LFIY_.2
1741	ACBP_HUMAN	P07108	Specific	0	45	PGMLDFTGK	_PGMLDFTGK_.2
1742	ACBP_HUMAN	P07108	Specific-N	1	36	TVGDINTERPGMLDFTGK	_TVGDINTERPGM[Oxidation (M)]LDFTGK_.3
1743	ACBP_HUMAN	P07108	Specific	1	34	QATVGDINTERPGMLDFTGK	_QATVGDINTERPGM[Oxidation (M)]LDFTGK_.3
1744	ACBP_HUMAN	P07108	Specific-N	1	36	TVGDINTERPGMLDFTGK	_TVGDINTERPGMLDFTGK_.2
1745	ACBP_HUMAN	P07108	Specific-N	2	75	INKVEELKK	_INKVEELKK_.3
1746	ACBP_HUMAN	P07108	Specific-N	1	38	GDINTERPGMLDFTGK	_GDINTERPGMLDFTGK_.2
1747	ACBP_HUMAN	P07108	Specific	0	56	WDAWNELK	_WDAWNELK_.1
1748	ACBP_HUMAN	P07108	Specific-N	1	42	TERPGMLDFTGK	_TERPGMLDFTGK_.2
1749	ACBP_HUMAN	P07108	Specific-N	1	75	INKVEELK	_INKVEELK_.2
1750	ACBP_HUMAN	P07108	Specific-N	0	2	SQAEFEK	_[Acetyl (Protein N-term)]SQAEFEK_.2
1751	ACBP_HUMAN	P07108	Specific-N	1	35	ATVGDINTERPGMLDFTGK	_ATVGDINTERPGMLDFTGK_.2
1752	ACBP_HUMAN	P07108	Specific	1	34	QATVGDINTERPGMLDFTGK	_QATVGDINTERPGMLDFTGK_.3
1753	ACBP_HUMAN	P07108	Specific-C	1	18	TKPSDEEMLFI	_TKPSDEEMLFI_.2
1754	ACBP_HUMAN	P07108	Specific-N	1	75	INKVEELK	_INKVEELK_.1
1755	ACBP_HUMAN	P07108	Specific	1	34	QATVGDINTERPGMLDFTGK	_QATVGDINTERPGMLDFTGK_.2
1756	ACBP_HUMAN	P07108	Specific-N	0	2	SQAEFEK	_[Acetyl (Protein N-term)]SQAEFEK_.1
1757	ACDSB_HUMAN	P45954	Specific-N	2	236	LVDRDTPGLHIGKPENK	_LVDRDTPGLHIGKPENK_.5
1758	ACDSB_HUMAN	P45954	Specific	0	348	LLTYNAAR	_LLTYNAAR_.2
1759	ACDSB_HUMAN	P45954	Specific	0	195	EGDYYVLNGSK	_EGDYYVLNGSK_.2
1760	ACDSB_HUMAN	P45954	Specific-N	0	309	FDYTIPYIK	_FDYTIPYIK_.2
1761	ACDSB_HUMAN	P45954	Specific	0	270	VPEANILGQIGHGYK	_VPEANILGQIGHGYK_.3
1762	ACDSB_HUMAN	P45954	Specific-N	0	259	STCPLTFENVK	_STC[Carbamidomethyl (C)]PLTFENVK_.2
1763	ACDSB_HUMAN	P45954	Specific-N	2	236	LVDRDTPGLHIGKPENK	_LVDRDTPGLHIGKPENK_.4
1764	ACDSB_HUMAN	P45954	Specific-N	2	236	LVDRDTPGLHIGKPENK	_LVDRDTPGLHIGKPENK_.3
1765	ACDSB_HUMAN	P45954	Specific	0	160	ATYLPQLTTEK	_ATYLPQLTTEK_.2
1766	ACDSB_HUMAN	P45954	Specific	1	356	LLEAGKPFIK	_LLEAGKPFIK_.3
1767	ACDSB_HUMAN	P45954	Specific-N	0	221	ANVDPTIGYK	_ANVDPTIGYK_.2
1768	ACDSB_HUMAN	P45954	Specific	0	409	IGTIYEGASNIQLNTIAK	_IGTIYEGASNIQLNTIAK_.2
1769	ACDSB_HUMAN	P45954	Specific	0	326	LFDFQGLQHQVAHVATQLEAAR	_LFDFQGLQHQVAHVATQLEAAR_.4
1770	ACDSB_HUMAN	P45954	Specific-N	2	236	LVDRDTPGLHIGKPENK	_LVDRDTPGLHIGKPENK_.2
1771	ACDSB_HUMAN	P45954	Specific	0	285	YAIGSLNEGR	_YAIGSLNEGR_.2
1772	ACES_HUMAN	P22303	Specific	0	570	LLSATDTLDEAER	_LLSATDTLDEAER_.2
1773	ACES_HUMAN	P22303	Specific	1	306	TRPAQVLVNHEWHVLPQESVFR	_TRPAQVLVNHEWHVLPQESVFR_.5
1774	ACES_HUMAN	P22303	Specific	0	197	EAPGNVGLLDQR	_EAPGNVGLLDQR_.2
1775	ACES_HUMAN	P22303	Specific	0	427	EALSDVVGDHNVVCPVAQLAGR	_EALSDVVGDHNVVC[Carbamidomethyl (C)]PVAQLAGR_.3
1776	ACES_HUMAN	P22303	Specific	0	184	VGAFGFLALPGSR	_VGAFGFLALPGSR_.2
1777	ACES_HUMAN	P22303	Specific	0	364	DEGSYFLVYGAPGFSK	_DEGSYFLVYGAPGFSK_.2
1778	ACES_HUMAN	P22303	Specific	1	306	TRPAQVLVNHEWHVLPQESVFR	_TRPAQVLVNHEWHVLPQESVFR_.4
1779	ACINU_HUMAN	Q9UKV3	Specific	1	1108	TEEQGIPRPLHPPPPPPVQPPQHPR	_TEEQGIPRPLHPPPPPPVQPPQHPR_.5
1780	ACINU_HUMAN	Q9UKV3	Specific	0	1210	LLDDLFR	_LLDDLFR_.2
1781	ACINU_HUMAN	Q9UKV3	Specific	1	832	GVPAGNSDTEGGQPGRK	_GVPAGNSDTEGGQPGRK_.2
1782	ACINU_HUMAN	Q9UKV3	Specific	1	1010	ISNIVHISNLVRPFTLGQLK	_ISNIVHISNLVRPFTLGQLK_.4
1783	ACINU_HUMAN	Q9UKV3	Specific-N	0	1085	DYAEQDELDYHR	_DYAEQDELDYHR_.2
1784	ACINU_HUMAN	Q9UKV3	Specific	1	1097	GLLVDRPSETK	_GLLVDRPSETK_.2
1785	ACINU_HUMAN	Q9UKV3	Specific-N	1	238	KLSEGSQPAEEEEDQETPSR	_KLSEGSQPAEEEEDQETPSR_.3
1786	ACINU_HUMAN	Q9UKV3	Specific	0	328	SQEQEVLER	_SQEQEVLER_.2
1787	ACINU_HUMAN	Q9UKV3	Specific-N	1	516	KDLEPESDR	_KDLEPESDR_.2
1788	ACINU_HUMAN	Q9UKV3	Specific-N	0	240	SEGSQPAEEEEDQETPSR	_SEGSQPAEEEEDQETPSR_.2
1789	ACINU_HUMAN	Q9UKV3	Specific	0	1202	AQEEPPAK	_AQEEPPAK_.2
1790	ACINU_HUMAN	Q9UKV3	Specific-C	1	873	SLIPDIKPL	_SLIPDIKPL_.2
1791	ACINU_HUMAN	Q9UKV3	Specific	0	1035	TGTLVEEAFWIDK	_TGTLVEEAFWIDK_.2
1792	ACINU_HUMAN	Q9UKV3	Specific-N	0	1224	IYWLPLTDSQIVQK	_IYWLPLTDSQIVQK_.2
1793	ACINU_HUMAN	Q9UKV3	Specific-N	0	991	ITIDDPVR	_ITIDDPVR_.2
1794	ACINU_HUMAN	Q9UKV3	Specific-N	0	1226	WLPLTDSQIVQK	_WLPLTDSQIVQK_.2
1795	ACINU_HUMAN	Q9UKV3	Specific	1	1108	TEEQGIPRPLHPPPPPPVQPPQHPR	_TEEQGIPRPLHPPPPPPVQPPQHPR_.4
1796	ACINU_HUMAN	Q9UKV3	Specific	0	1050	SHCFVTYSTVEEAVATR	_SHC[Carbamidomethyl (C)]FVTYSTVEEAVATR_.3
1797	ACINU_HUMAN	Q9UKV3	Specific	0	832	GVPAGNSDTEGGQPGR	_GVPAGNSDTEGGQPGR_.2
1798	ACINU_HUMAN	Q9UKV3	Specific	1	1010	ISNIVHISNLVRPFTLGQLK	_ISNIVHISNLVRPFTLGQLK_.3
1799	ACINU_HUMAN	Q9UKV3	Specific	0	1081	FLCADYAEQDELDYHR	_FLC[Carbamidomethyl (C)]ADYAEQDELDYHR_.3
1800	ACINU_HUMAN	Q9UKV3	Specific-C	1	873	SLIPDIKPL	_SLIPDIKPL_.1
1801	ACINU_HUMAN	Q9UKV3	Specific	1	1097	GLLVDRPSETK	_GLLVDRPSETK_.3
1802	ACINU_HUMAN	Q9UKV3	Specific	0	1220	AAPCIYWLPLTDSQIVQK	_AAPC[Carbamidomethyl (C)]IYWLPLTDSQIVQK_.2
1804	ACL6B_HUMAN	O94805	Specific	0	192	SPLAGDFISMQCR	_SPLAGDFISMQC[Carbamidomethyl (C)]R_.2
1805	ACL6B_HUMAN	O94805	Specific	0	377	LIASNSTMER	_LIASNSTMER_.2
1806	ACL6B_HUMAN	O94805	Specific	0	301	IPEGLFDPSNVK	_IPEGLFDPSNVK_.2
1807	ACL6B_HUMAN	O94805	Specific	1	299	LRIPEGLFDPSNVK	_LRIPEGLFDPSNVK_.3
1808	ACL6B_HUMAN	O94805	Specific	0	25	AGYAGEDCPK	_AGYAGEDC[Carbamidomethyl (C)]PK_.2
1809	ACLY_HUMAN	P53396	Specific	1	562	KHPEVDVLINFASLR	_KHPEVDVLINFASLR_.4
1810	ACLY_HUMAN	P53396	Specific	0	849	GQELIYAGMPITEVFK	_GQELIYAGMPITEVFK_.2
1811	ACLY_HUMAN	P53396	Specific	0	266	LTLLNPK	_LTLLNPK_.2
1812	ACLY_HUMAN	P53396	Specific	0	1066	SMGFIGHYLDQK	_SMGFIGHYLDQK_.3
1813	ACLY_HUMAN	P53396	Specific	0	5	AISEQTGK	_AISEQTGK_.2
1814	ACLY_HUMAN	P53396	Specific	0	1039	NCGSFTR	_NC[Carbamidomethyl (C)]GSFTR_.2
1815	ACLY_HUMAN	P53396	Specific-N	0	135	HHEGGVDVGDVDAK	_HHEGGVDVGDVDAK_.2
1816	ACLY_HUMAN	P53396	Specific	1	651	LYRPGSVAYVSR	_LYRPGSVAYVSR_.3
1817	ACLY_HUMAN	P53396	Specific	0	704	YQDTPGVK	_YQDTPGVK_.2
1818	ACLY_HUMAN	P53396	Specific	1	617	GVTIIGPATVGGIKPGCFK	_GVTIIGPATVGGIKPGC[Carbamidomethyl (C)]FK_.2
1819	ACLY_HUMAN	P53396	Specific	0	593	TIAIIAEGIPEALTR	_TIAIIAEGIPEALTR_.3
1820	ACLY_HUMAN	P53396	Specific	0	781	EAGVFVPR	_EAGVFVPR_.2
1821	ACLY_HUMAN	P53396	Specific-N	1	460	RADEVAPAK	_RADEVAPAK_.2
1822	ACLY_HUMAN	P53396	Specific	0	128	EGDYVLFHHEGGVDVGDVDAK	_EGDYVLFHHEGGVDVGDVDAK_.3
1823	ACLY_HUMAN	P53396	Specific-C	0	1086	HPWDDISYVLPEHM	_HPWDDISYVLPEHM_.2
1824	ACLY_HUMAN	P53396	Specific-N	1	546	KEILIPVFK	_KEILIPVFK_.2
1825	ACLY_HUMAN	P53396	Specific	0	89	LGQEATVGK	_LGQEATVGK_.2
1826	ACLY_HUMAN	P53396	Specific	0	1066	SMGFIGHYLDQK	_SMGFIGHYLDQK_.2
1827	ACLY_HUMAN	P53396	Specific	0	636	IGNTGGMLDNILASK	_IGNTGGMLDNILASK_.2
1828	ACLY_HUMAN	P53396	Specific	0	949	AFDSGIIPMEFVNK	_AFDSGIIPMEFVNK_.2
1829	ACLY_HUMAN	P53396	Specific	1	617	GVTIIGPATVGGIKPGCFK	_GVTIIGPATVGGIKPGC[Carbamidomethyl (C)]FK_.3
1830	ACLY_HUMAN	P53396	Specific	0	663	SGGMSNELNNIISR	_SGGMSNELNNIISR_.2
1831	ACLY_HUMAN	P53396	Specific	1	168	HLLVHAPEDKK	_HLLVHAPEDKK_.3
1832	ACLY_HUMAN	P53396	Specific-N	0	135	HHEGGVDVGDVDAK	_HHEGGVDVGDVDAK_.3
1833	ACLY_HUMAN	P53396	Specific	1	651	LYRPGSVAYVSR	_LYRPGSVAYVSR_.2
1834	ACLY_HUMAN	P53396	Specific	0	322	TILSLMTR	_TILSLMTR_.2
1835	ACLY_HUMAN	P53396	Specific	0	69	LGLVGVNLTLDGVK	_LGLVGVNLTLDGVK_.2
1836	ACLY_HUMAN	P53396	Specific	0	704	YQDTPGVK	_YQDTPGVK_.1
1837	ACLY_HUMAN	P53396	Specific	0	593	TIAIIAEGIPEALTR	_TIAIIAEGIPEALTR_.2
1838	ACLY_HUMAN	P53396	Specific-N	1	55	LVVKPDQLIK	_LVVKPDQLIK_.2
1839	ACLY_HUMAN	P53396	Specific	0	979	SINNPDMR	_SINNPDMR_.1
1840	ACLY_HUMAN	P53396	Specific	0	18	FICTTSAIQNR	_FIC[Carbamidomethyl (C)]TTSAIQNR_.2
1841	ACLY_HUMAN	P53396	Specific-N	2	460	RADEVAPAKK	_RADEVAPAKK_.3
1842	ACLY_HUMAN	P53396	Specific	0	210	DGVYVLDLAAK	_DGVYVLDLAAK_.2
1843	ACLY_HUMAN	P53396	Specific	0	522	DEPSVAAMVYPFTGDHK	_DEPSVAAMVYPFTGDHK_.3
1844	ACLY_HUMAN	P53396	Specific	0	712	MIVVLGEIGGTEEYK	_MIVVLGEIGGTEEYK_.2
1845	ACLY_HUMAN	P53396	Specific	0	5	AISEQTGK	_AISEQTGK_.1
1846	ACLY_HUMAN	P53396	Specific	1	379	RGGPNYQEGLR	_RGGPNYQEGLR_.2
1847	ACLY_HUMAN	P53396	Specific-N	1	54	NLVVKPDQLIK	_NLVVKPDQLIK_.2
1848	ACLY_HUMAN	P53396	Specific-C	0	370	EHEVTIF	_EHEVTIF_.2
1849	ACLY_HUMAN	P53396	Specific	0	221	VDATADYICK	_VDATADYIC[Carbamidomethyl (C)]K_.2
1850	ACLY_HUMAN	P53396	Specific-N	1	33	RVTPDTDWAR	_RVTPDTDWAR_.3
1851	ACLY_HUMAN	P53396	Specific	0	380	GGPNYQEGLR	_GGPNYQEGLR_.2
1852	ACLY_HUMAN	P53396	Specific	1	562	KHPEVDVLINFASLR	_KHPEVDVLINFASLR_.3
1853	ACLY_HUMAN	P53396	Specific	0	245	EAYPEEAYIADLDAK	_EAYPEEAYIADLDAK_.2
1854	ACLY_HUMAN	P53396	Specific	0	935	FGGALDAAAK	_FGGALDAAAK_.1
1855	ACLY_HUMAN	P53396	Specific	0	996	QHFPATPLLDYALEVEK	_QHFPATPLLDYALEVEK_.2
1856	ACLY_HUMAN	P53396	Specific	0	152	LLVGVDEK	_LLVGVDEK_.2
1857	ACLY_HUMAN	P53396	Specific-N	1	33	RVTPDTDWAR	_RVTPDTDWAR_.2
1858	ACLY_HUMAN	P53396	Specific-N	1	55	LVVKPDQLIK	_LVVKPDQLIK_.3
1859	ACLY_HUMAN	P53396	Specific	1	677	TTDGVYEGVAIGGDRYPGSTFMDHVLR	_TTDGVYEGVAIGGDRYPGSTFMDHVLR_.3
1860	ACLY_HUMAN	P53396	Specific-C	1	233	WGDIEFPPPFGRE	_WGDIEFPPPFGRE_.2
1861	ACLY_HUMAN	P53396	Specific	0	935	FGGALDAAAK	_FGGALDAAAK_.2
1862	ACLY_HUMAN	P53396	Specific-N	0	717	GEIGGTEEYK	_GEIGGTEEYK_.2
1863	ACLY_HUMAN	P53396	Specific	1	836	KPASFMTSICDER	_KPASFMTSIC[Carbamidomethyl (C)]DER_.2
1864	ACLY_HUMAN	P53396	Specific-N	0	443	GSTSTPAPSR	_GSTSTPAPSR_.2
1865	ACLY_HUMAN	P53396	Specific	0	128	EGDYVLFHHEGGVDVGDVDAK	_EGDYVLFHHEGGVDVGDVDAK_.4
1866	ACLY_HUMAN	P53396	Specific	0	969	LIMGIGHR	_LIMGIGHR_.2
1867	ACLY_HUMAN	P53396	Specific	0	489	STTLFSR	_STTLFSR_.2
1868	ACLY_HUMAN	P53396	Specific-N	1	54	NLVVKPDQLIK	_NLVVKPDQLIK_.3
1869	ACLY_HUMAN	P53396	Specific	0	508	AVQGMLDFDYVCSR	_AVQGMLDFDYVC[Carbamidomethyl (C)]SR_.2
1870	ACLY_HUMAN	P53396	Specific	0	461	ADEVAPAK	_ADEVAPAK_.2
1871	ACLY_HUMAN	P53396	Specific	1	379	RGGPNYQEGLR	_RGGPNYQEGLR_.3
1872	ACLY_HUMAN	P53396	Specific	0	499	AIVWGMQTR	_AIVWGMQTR_.2
1873	ACLY_HUMAN	P53396	Specific-C	1	617	GVTIIGPATVGGIKPGCF	_GVTIIGPATVGGIKPGC[Carbamidomethyl (C)]F_.2
1874	ACLY_HUMAN	P53396	Specific	0	919	DLVSSLTSGLLTIGDR	_DLVSSLTSGLLTIGDR_.2
1875	ACLY_HUMAN	P53396	Specific	0	996	QHFPATPLLDYALEVEK	_QHFPATPLLDYALEVEK_.3
1876	ACLY_HUMAN	P53396	Specific-C	0	1086	HPWDDISYVLPEH	_HPWDDISYVLPEH_.2
1877	ACLY_HUMAN	P53396	Specific-C	1	736	LTKPIVCW	_LTKPIVC[Carbamidomethyl (C)]W_.2
1878	ACLY_HUMAN	P53396	Specific	1	677	TTDGVYEGVAIGGDRYPGSTFMDHVLR	_TTDGVYEGVAIGGDRYPGSTFMDHVLR_.4
1879	ACLY_HUMAN	P53396	Specific-N	1	546	KEILIPVFK	_KEILIPVFK_.3
1880	ACLY_HUMAN	P53396	Specific	1	160	LNPEDIKK	_LNPEDIKK_.2
1881	ACLY_HUMAN	P53396	Specific	0	363	DYQGPLK	_DYQGPLK_.1
1882	ACLY_HUMAN	P53396	Specific	0	472	PAMPQDSVPSPR	_PAMPQDSVPSPR_.2
1883	ACLY_HUMAN	P53396	Specific	0	979	SINNPDMR	_SINNPDMR_.2
1884	ACLY_HUMAN	P53396	Specific	0	363	DYQGPLK	_DYQGPLK_.2
1885	ACLY_HUMAN	P53396	Specific-N	0	667	SNELNNIISR	_SNELNNIISR_.2
1886	ACLY_HUMAN	P53396	Specific	1	1066	SMGFIGHYLDQKR	_SMGFIGHYLDQKR_.3
1887	ACLY_HUMAN	P53396	Specific	0	370	EHEVTIFVR	_EHEVTIFVR_.2
1888	ACLY_HUMAN	P53396	Specific	0	89	LGQEATVGK	_LGQEATVGK_.1
1889	ACLY_HUMAN	P53396	Specific	0	34	VTPDTDWAR	_VTPDTDWAR_.2
1890	ACLY_HUMAN	P53396	Specific	0	370	EHEVTIFVR	_EHEVTIFVR_.3
1891	ACLY_HUMAN	P53396	Specific	0	152	LLVGVDEK	_LLVGVDEK_.1
1892	ACLY_HUMAN	P53396	Specific	0	949	AFDSGIIPMEFVNK	_AFDSGIIPM[Oxidation (M)]EFVNK_.2
1893	ACLY_HUMAN	P53396	Specific	0	233	WGDIEFPPPFGR	_WGDIEFPPPFGR_.2
1894	ACLY_HUMAN	P53396	Specific	1	43	LLQDHPWLLSQNLVVKPDQLIK	_LLQDHPWLLSQNLVVKPDQLIK_.4
1895	ACLY_HUMAN	P53396	Specific	0	547	EILIPVFK	_EILIPVFK_.1
1896	ACLY_HUMAN	P53396	Specific	1	43	LLQDHPWLLSQNLVVKPDQLIK	_LLQDHPWLLSQNLVVKPDQLIK_.3
1897	ACLY_HUMAN	P53396	Specific	1	168	HLLVHAPEDKK	_HLLVHAPEDKK_.2
1898	ACLY_HUMAN	P53396	Specific-N	1	265	KLTLLNPK	_KLTLLNPK_.2
1899	ACLY_HUMAN	P53396	Specific	0	547	EILIPVFK	_EILIPVFK_.2
1900	ACLY_HUMAN	P53396	Specific-N	0	853	IYAGMPITEVFK	_IYAGMPITEVFK_.2
1901	ACO13_HUMAN	Q9NPJ3	Specific	0	96	LGEDIVITAHVLK	_LGEDIVITAHVLK_.2
1902	ACO13_HUMAN	Q9NPJ3	Specific	0	112	TLAFTSVDLTNK	_TLAFTSVDLTNK_.2
1903	ACO13_HUMAN	Q9NPJ3	Specific	0	78	GAPGVSVDMNITYMSPAK	_GAPGVSVDMNITYMSPAK_.2
1904	ACO13_HUMAN	Q9NPJ3	Specific	0	28	ITLVSAAPGK	_ITLVSAAPGK_.2
1905	ACO13_HUMAN	Q9NPJ3	Specific-N	0	71	ALLCTER	_ALLC[Carbamidomethyl (C)]TER_.2
1906	ACO13_HUMAN	Q9NPJ3	Specific-N	0	2	TSMTQSLR	_[Acetyl (Protein N-term)]TSMTQSLR_.2
1907	ACO13_HUMAN	Q9NPJ3	Specific	0	96	LGEDIVITAHVLK	_LGEDIVITAHVLK_.3
1908	ACO13_HUMAN	Q9NPJ3	Specific-N	0	114	AFTSVDLTNK	_AFTSVDLTNK_.2
1909	ACO13_HUMAN	Q9NPJ3	Specific	0	28	ITLVSAAPGK	_ITLVSAAPGK_.1
1910	ACO13_HUMAN	Q9NPJ3	Specific-C	0	44	VEEEHTNAIGTLHGGLTATLVDNISTM	_VEEEHTNAIGTLHGGLTATLVDNISTM_.3
1911	ACO13_HUMAN	Q9NPJ3	Specific-C	0	96	LGEDIVITAH	_LGEDIVITAH_.2
1912	ACO13_HUMAN	Q9NPJ3	Specific	0	78	GAPGVSVDMNITYMSPAK	_GAPGVSVDMNITYM[Oxidation (M)]SPAK_.2
1913	ACOC_HUMAN	P21399	Specific	0	336	YLQAVGMFR	_YLQAVGMFR_.2
1914	ACOC_HUMAN	P21399	Specific	0	786	GPFLLGIK	_GPFLLGIK_.2
1915	ACOC_HUMAN	P21399	Specific	0	573	EPLGVNAK	_EPLGVNAK_.2
1916	ACOC_HUMAN	P21399	Specific	1	57	KQDIENILHWNVTQHK	_KQDIENILHWNVTQHK_.3
1917	ACOC_HUMAN	P21399	Specific	0	759	YQQAGLPLIVLAGK	_YQQAGLPLIVLAGK_.2
1918	ACOC_HUMAN	P21399	Specific	1	835	YTIIIPENLKPQMK	_YTIIIPENLKPQMK_.2
1919	ACOC_HUMAN	P21399	Specific	0	705	EFNSYGSR	_EFNSYGSR_.2
1920	ACOC_HUMAN	P21399	Specific-N	0	2	SNPFAHLAEPLDPVQPGK	_[Acetyl (Protein N-term)]SNPFAHLAEPLDPVQPGK_.2
1921	ACOC_HUMAN	P21399	Specific	1	713	RGNDAVMAR	_RGNDAVMAR_.2
1922	ACOC_HUMAN	P21399	Specific-N	1	2	SNPFAHLAEPLDPVQPGKK	_[Acetyl (Protein N-term)]SNPFAHLAEPLDPVQPGKK_.3
1923	ACOC_HUMAN	P21399	Specific	0	41	VLLEAAIR	_VLLEAAIR_.2
1924	ACOC_HUMAN	P21399	Specific	0	277	FVEFFGPGVAQLSIADR	_FVEFFGPGVAQLSIADR_.3
1925	ACOC_HUMAN	P21399	Specific	0	773	EYGAGSSR	_EYGAGSSR_.2
1926	ACOC_HUMAN	P21399	Specific	0	456	AVDAGLNVMPYIK	_AVDAGLNVMPYIK_.2
1927	ACOC_HUMAN	P21399	Specific	1	73	NIEVPFKPAR	_NIEVPFKPAR_.2
1928	ACOC_HUMAN	P21399	Specific	1	57	KQDIENILHWNVTQHK	_KQDIENILHWNVTQHK_.4
1929	ACOC_HUMAN	P21399	Specific	0	169	IIPPGSGIIHQVNLEYLAR	_IIPPGSGIIHQVNLEYLAR_.3
1930	ACOC_HUMAN	P21399	Specific	0	277	FVEFFGPGVAQLSIADR	_FVEFFGPGVAQLSIADR_.2
1931	ACOC_HUMAN	P21399	Specific	0	251	PHPLVTSTDIVLTITK	_PHPLVTSTDIVLTITK_.3
1932	ACOC_HUMAN	P21399	Specific	0	633	LFFWNSK	_LFFWNSK_.2
1933	ACOC_HUMAN	P21399	Specific	0	737	QAPQTIHLPSGEILDVFDAAER	_QAPQTIHLPSGEILDVFDAAER_.3
1934	ACOC_HUMAN	P21399	Specific	0	858	TFQAVMR	_TFQAVMR_.2
1935	ACOC_HUMAN	P21399	Specific	0	114	INPVCPADLVIDHSIQVDFNR	_INPVC[Carbamidomethyl (C)]PADLVIDHSIQVDFNR_.3
1936	ACOC_HUMAN	P21399	Specific	0	581	GQQVFLK	_GQQVFLK_.2
1937	ACOC_HUMAN	P21399	Specific	1	835	YTIIIPENLKPQMK	_YTIIIPENLKPQMK_.3
1938	ACOC_HUMAN	P21399	Specific	1	588	DIWPTRDEIQAVER	_DIWPTRDEIQAVER_.2
1939	ACOC_HUMAN	P21399	Specific	0	616	IETVNESWNALATPSDK	_IETVNESWNALATPSDK_.2
1940	ACOC_HUMAN	P21399	Specific	0	401	GFQVAPEHHNDHK	_GFQVAPEHHNDHK_.3
1941	ACOC_HUMAN	P21399	Specific	0	794	AVLAESYER	_AVLAESYER_.2
1942	ACOC_HUMAN	P21399	Specific	0	548	ANYLASPPLVIAYAIAGTIR	_ANYLASPPLVIAYAIAGTIR_.2
1943	ACOC_HUMAN	P21399	Specific	1	588	DIWPTRDEIQAVER	_DIWPTRDEIQAVER_.3
1944	ACOC_HUMAN	P21399	Specific	0	388	DFESCLGAK	_DFESC[Carbamidomethyl (C)]LGAK_.2
1945	ACOC_HUMAN	P21399	Specific	1	32	YGRLPFSIR	_YGRLPFSIR_.3
1946	ACOC_HUMAN	P21399	Specific	0	365	TVVPCCSGPK	_TVVPC[Carbamidomethyl (C)]C[Carbamidomethyl (C)]SGPK_.2
1947	ACOC_HUMAN	P21399	Specific	0	49	NCDEFLVK	_NC[Carbamidomethyl (C)]DEFLVK_.2
1948	ACOC_HUMAN	P21399	Specific	0	142	NQDLEFER	_NQDLEFER_.2
1949	ACOC_HUMAN	P21399	Specific	1	73	NIEVPFKPAR	_NIEVPFKPAR_.3
1950	ACOC_HUMAN	P21399	Specific	0	401	GFQVAPEHHNDHK	_GFQVAPEHHNDHK_.2
1951	ACOC_HUMAN	P21399	Specific	0	251	PHPLVTSTDIVLTITK	_PHPLVTSTDIVLTITK_.2
1952	ACOD_HUMAN	O00767	Specific	0	197	GSTLDLSDLEAEK	_GSTLDLSDLEAEK_.2
1953	ACOD_HUMAN	O00767	Specific-N	0	2	PAHLLQDDISSSYTTTTTITAPPSR	_PAHLLQDDISSSYTTTTTITAPPSR_.3
1954	ACON_HUMAN	Q99798	Specific	0	694	IHETNLK	_IHETNLK_.2
1955	ACON_HUMAN	Q99798	Specific	0	550	DSSGQHVDVSPTSQR	_DSSGQHVDVSPTSQR_.3
1956	ACON_HUMAN	Q99798	Specific	1	565	LQLLEPFDKWDGK	_LQLLEPFDKWDGK_.3
1957	ACON_HUMAN	Q99798	Specific	0	251	VAGILTVK	_VAGILTVK_.1
1958	ACON_HUMAN	Q99798	Specific-N	1	506	KFNPETDYLTGTDGK	_KFNPETDYLTGTDGK_.3
1959	ACON_HUMAN	Q99798	Specific	0	744	HPNGTQETILLNHTFNETQIEWFR	_HPNGTQETILLNHTFNETQIEWFR_.3
1960	ACON_HUMAN	Q99798	Specific-C	0	480	NDANPETHAFVTSPEIVTAL	_NDANPETHAFVTSPEIVTAL_.2
1961	ACON_HUMAN	Q99798	Specific-N	0	34	MSHFEPNEYIHYDLLEK	_MSHFEPNEYIHYDLLEK_.4
1962	ACON_HUMAN	Q99798	Specific-N	0	756	HTFNETQIEWFR	_HTFNETQIEWFR_.2
1963	ACON_HUMAN	Q99798	Specific-C	1	701	KQGLLPLTF	_KQGLLPLTF_.2
1964	ACON_HUMAN	Q99798	Specific	2	522	FRLEAPDADELPKGEFDPGQDTYQHPPK	_FRLEAPDADELPKGEFDPGQDTYQHPPK_.4
1965	ACON_HUMAN	Q99798	Specific	0	251	VAGILTVK	_VAGILTVK_.2
1966	ACON_HUMAN	Q99798	Specific-N	0	386	TNSSYEDMGR	_TNSSYEDMGR_.2
1967	ACON_HUMAN	Q99798	Specific	1	731	DFTPGKPLK	_DFTPGKPLK_.1
1968	ACON_HUMAN	Q99798	Specific	0	702	QGLLPLTFADPADYNK	_QGLLPLTFADPADYNK_.2
1969	ACON_HUMAN	Q99798	Specific	0	69	IVYGHLDDPASQEIER	_IVYGHLDDPASQEIER_.2
1970	ACON_HUMAN	Q99798	Specific-C	1	59	LNRPLTL	_LNRPLTL_.2
1971	ACON_HUMAN	Q99798	Specific	2	58	RLNRPLTLSEK	_RLNRPLTLSEK_.3
1972	ACON_HUMAN	Q99798	Specific	0	550	DSSGQHVDVSPTSQR	_DSSGQHVDVSPTSQR_.2
1973	ACON_HUMAN	Q99798	Specific-N	0	218	AGIPWELK	_AGIPWELK_.2
1974	ACON_HUMAN	Q99798	Specific-N	0	213	AVDVMAGIPWELK	_AVDVMAGIPWELK_.2
1975	ACON_HUMAN	Q99798	Specific-N	0	41	EYIHYDLLEK	_EYIHYDLLEK_.2
1976	ACON_HUMAN	Q99798	Specific	2	58	RLNRPLTLSEK	_RLNRPLTLSEK_.2
1977	ACON_HUMAN	Q99798	Specific	0	118	VAVPSTIHCDHLIEAQVGGEK	_VAVPSTIHC[Carbamidomethyl (C)]DHLIEAQVGGEK_.2
1978	ACON_HUMAN	Q99798	Specific-N	0	285	NMGAEIGATTSVFPYNHR	_NMGAEIGATTSVFPYNHR_.2
1979	ACON_HUMAN	Q99798	Specific	1	565	LQLLEPFDKWDGK	_LQLLEPFDKWDGK_.2
1980	ACON_HUMAN	Q99798	Specific-N	0	41	EYIHYDLLEK	_EYIHYDLLEK_.3
1981	ACON_HUMAN	Q99798	Specific-N	0	285	NMGAEIGATTSVFPYNHR	_NMGAEIGATTSVFPYNHR_.3
1982	ACON_HUMAN	Q99798	Specific-C	0	379	VGLIGSCT	_VGLIGSC[Carbamidomethyl (C)]T_.1
1983	ACON_HUMAN	Q99798	Specific	0	565	LQLLEPFDK	_LQLLEPFDK_.1
1984	ACON_HUMAN	Q99798	Specific-N	0	109	QFISSGLSK	_QFISSGLSK_.1
1985	ACON_HUMAN	Q99798	Specific-N	0	36	HFEPNEYIHYDLLEK	_HFEPNEYIHYDLLEK_.3
1986	ACON_HUMAN	Q99798	Specific-C	0	550	DSSGQHVDVSPTSQ	_DSSGQHVDVSPTSQ_.2
1987	ACON_HUMAN	Q99798	Specific	0	524	LEAPDADELPK	_LEAPDADELPK_.2
1988	ACON_HUMAN	Q99798	Specific-N	1	447	ACGPCIGQWDRK	_AC[Carbamidomethyl (C)]GPC[Carbamidomethyl (C)]IGQWDRK_.3
1989	ACON_HUMAN	Q99798	Specific	1	522	FRLEAPDADELPK	_FRLEAPDADELPK_.3
1990	ACON_HUMAN	Q99798	Specific-N	0	389	SYEDMGR	_SYEDMGR_.2
1991	ACON_HUMAN	Q99798	Specific	1	59	LNRPLTLSEK	_LNRPLTLSEK_.2
1992	ACON_HUMAN	Q99798	Specific	1	59	LNRPLTLSEK	_LNRPLTLSEK_.3
1993	ACON_HUMAN	Q99798	Specific	0	430	DGYAQILR	_DGYAQILR_.2
1994	ACON_HUMAN	Q99798	Specific-N	0	110	FISSGLSK	_FISSGLSK_.1
1995	ACON_HUMAN	Q99798	Specific	1	701	KQGLLPLTFADPADYNK	_KQGLLPLTFADPADYNK_.3
1996	ACON_HUMAN	Q99798	Specific	0	694	IHETNLK	_IHETNLK_.1
1997	ACON_HUMAN	Q99798	Specific	0	118	VAVPSTIHCDHLIEAQVGGEK	_VAVPSTIHC[Carbamidomethyl (C)]DHLIEAQVGGEK_.4
1998	ACON_HUMAN	Q99798	Specific-N	0	757	TFNETQIEWFR	_TFNETQIEWFR_.2
1999	ACON_HUMAN	Q99798	Specific-C	0	168	PGSGIIHQIILENY	_PGSGIIHQIILENY_.2
2000	ACON_HUMAN	Q99798	Specific	1	522	FRLEAPDADELPK	_FRLEAPDADELPK_.2
2001	ACON_HUMAN	Q99798	Specific	0	672	EHAALEPR	_EHAALEPR_.1
2002	ACON_HUMAN	Q99798	Specific	0	234	LTGSLSGWSSPK	_LTGSLSGWSSPK_.2
2003	ACON_HUMAN	Q99798	Specific	1	731	DFTPGKPLK	_DFTPGKPLK_.2
2004	ACON_HUMAN	Q99798	Specific-C	0	324	DHLVPDPGCHYD	_DHLVPDPGC[Carbamidomethyl (C)]HYD_.3
2005	ACON_HUMAN	Q99798	Specific	1	438	DLGGIVLANACGPCIGQWDRK	_DLGGIVLANAC[Carbamidomethyl (C)]GPC[Carbamidomethyl (C)]IGQWDRK_.3
2006	ACON_HUMAN	Q99798	Specific	0	438	DLGGIVLANACGPCIGQWDR	_DLGGIVLANAC[Carbamidomethyl (C)]GPC[Carbamidomethyl (C)]IGQWDR_.3
2007	ACON_HUMAN	Q99798	Specific-N	0	658	VVIGDENYGEGSSR	_VVIGDENYGEGSSR_.2
2008	ACON_HUMAN	Q99798	Specific	2	522	FRLEAPDADELPKGEFDPGQDTYQHPPK	_FRLEAPDADELPKGEFDPGQDTYQHPPK_.5
2009	ACON_HUMAN	Q99798	Specific	2	522	FRLEAPDADELPKGEFDPGQDTYQHPPK	_FRLEAPDADELPKGEFDPGQDTYQHPPK_.3
2010	ACON_HUMAN	Q99798	Specific	0	608	GHLDNISNNLLIGAINIENGK	_GHLDNISNNLLIGAINIENGK_.3
2011	ACON_HUMAN	Q99798	Specific	0	565	LQLLEPFDK	_LQLLEPFDK_.2
2012	ACON_HUMAN	Q99798	Specific	0	507	FNPETDYLTGTDGK	_FNPETDYLTGTDGK_.2
2013	ACON_HUMAN	Q99798	Specific-C	1	606	FRGHLDNISNNLLIGA	_FRGHLDNISNNLLIGA_.3
2014	ACON_HUMAN	Q99798	Specific	0	161	YGVGFWK	_YGVGFWK_.2
2015	ACON_HUMAN	Q99798	Specific	0	145	DINQEVYNFLATAGAK	_DINQEVYNFLATAGAK_.2
2016	ACON_HUMAN	Q99798	Specific	0	161	YGVGFWK	_YGVGFWK_.1
2017	ACON_HUMAN	Q99798	Specific-N	1	437	RDLGGIVLANACGPCIGQWDR	_RDLGGIVLANAC[Carbamidomethyl (C)]GPC[Carbamidomethyl (C)]IGQWDR_.3
2018	ACON_HUMAN	Q99798	Specific-C	0	608	GHLDNISNNL	_GHLDNISNNL_.2
2019	ACON_HUMAN	Q99798	Specific-N	0	109	QFISSGLSK	_QFISSGLSK_.2
2020	ACON_HUMAN	Q99798	Specific	0	379	VGLIGSCTNSSYEDMGR	_VGLIGSC[Carbamidomethyl (C)]TNSSYEDMGR_.2
2021	ACON_HUMAN	Q99798	Specific-C	0	118	VAVPSTIHCDHLIEAQ	_VAVPSTIHC[Carbamidomethyl (C)]DHLIEAQ_.3
2022	ACON_HUMAN	Q99798	Specific-N	1	523	RLEAPDADELPK	_RLEAPDADELPK_.2
2023	ACON_HUMAN	Q99798	Specific-N	1	523	RLEAPDADELPK	_RLEAPDADELPK_.3
2024	ACON_HUMAN	Q99798	Specific	0	118	VAVPSTIHCDHLIEAQVGGEK	_VAVPSTIHC[Carbamidomethyl (C)]DHLIEAQVGGEK_.3
2025	ACON_HUMAN	Q99798	Specific-C	0	608	GHLDNISNNLLIG	_GHLDNISNNLLIG_.2
2026	ACON_HUMAN	Q99798	Specific-N	0	755	NHTFNETQIEWFR	_NHTFNETQIEWFR_.2
2027	ACON_HUMAN	Q99798	Specific-N	0	555	HVDVSPTSQR	_HVDVSPTSQR_.2
2028	ACON_HUMAN	Q99798	Specific-C	1	718	IHPVDKL	_IHPVDKL_.2
2029	ACON_HUMAN	Q99798	Specific-N	1	447	ACGPCIGQWDRK	_AC[Carbamidomethyl (C)]GPC[Carbamidomethyl (C)]IGQWDRK_.2
2030	ACON_HUMAN	Q99798	Specific-N	1	564	RLQLLEPFDK	_RLQLLEPFDK_.2
2031	ACON_HUMAN	Q99798	Specific-N	1	342	LSELKPHINGPFTPDLAHPVAEVGK	_LSELKPHINGPFTPDLAHPVAEVGK_.5
2032	ACON_HUMAN	Q99798	Specific-N	0	295	SVFPYNHR	_SVFPYNHR_.2
2033	ACON_HUMAN	Q99798	Specific-N	0	636	VTQEFGPVPDTAR	_VTQEFGPVPDTAR_.2
2034	ACON_HUMAN	Q99798	Specific-N	2	730	KDFTPGKPLK	_KDFTPGKPLK_.3
2035	ACON_HUMAN	Q99798	Specific-N	0	72	GHLDDPASQEIER	_GHLDDPASQEIER_.2
2036	ACON_HUMAN	Q99798	Specific-N	0	72	GHLDDPASQEIER	_GHLDDPASQEIER_.3
2037	ACON_HUMAN	Q99798	Specific	0	371	EGWPLDIR	_EGWPLDIR_.2
2038	ACON_HUMAN	Q99798	Specific	0	592	CTTDHISAAGPWLK	_C[Carbamidomethyl (C)]TTDHISAAGPWLK_.2
[truncated: 82,851 more rows]
