# Supplementary material for: Structure-function relationship of alpha-synuclein fibrillar polymorphs derived from distinct synucleinopathies
Source: Mol Syst Biol. 2026 Mar 11;22(6):868–901. doi: 10.1038/s44320-026-00199-5 (PMC13230553; doi:10.1038/s44320-026-00199-5)
Supplement: Supplementary file 23 — Figure EV1 Source Data [file 44320_2026_199_MOESM23_ESM.zip]

Archive with 47 entries (44 files):
- Figure_EV1/
- Figure_EV1/EV1B/
- Figure_EV1/.DS_Store
- __MACOSX/Figure_EV1/._.DS_Store
- Figure_EV1/EV1A/
- Figure_EV1/EV1B/Gel_DLB362_PK.tif
- __MACOSX/Figure_EV1/EV1B/._Gel_DLB362_PK.tif
- Figure_EV1/EV1B/Gel_PD341_PK.tif
- __MACOSX/Figure_EV1/EV1B/._Gel_PD341_PK.tif
- Figure_EV1/EV1B/Gel_DLB163_PK.tif
- __MACOSX/Figure_EV1/EV1B/._Gel_DLB163_PK.tif
- Figure_EV1/EV1B/Gel_MSA043_PK.tif
- __MACOSX/Figure_EV1/EV1B/._Gel_MSA043_PK.tif
- Figure_EV1/EV1B/Gel_MSA043 and MSA363_PK.tif
- __MACOSX/Figure_EV1/EV1B/._Gel_MSA043 and MSA363_PK.tif
- Figure_EV1/EV1B/Gel_PD258 and PD341_PK.tif
- __MACOSX/Figure_EV1/EV1B/._Gel_PD258 and PD341_PK.tif
- Figure_EV1/EV1B/Gel_MSA080_PK.tif
- __MACOSX/Figure_EV1/EV1B/._Gel_MSA080_PK.tif
- Figure_EV1/EV1B/Gel_DLB163 and MSA080_PK.tif
- __MACOSX/Figure_EV1/EV1B/._Gel_DLB163 and MSA080_PK.tif
- Figure_EV1/EV1B/Gel_DLB330_PK.tif
- __MACOSX/Figure_EV1/EV1B/._Gel_DLB330_PK.tif
- Figure_EV1/EV1B/Gel_PD405_PK.tif
- __MACOSX/Figure_EV1/EV1B/._Gel_PD405_PK.tif
- Figure_EV1/EV1B/Gel_PD258_PK.tif
- __MACOSX/Figure_EV1/EV1B/._Gel_PD258_PK.tif
- Figure_EV1/EV1B/Gel_MSA363_PK.tif
- __MACOSX/Figure_EV1/EV1B/._Gel_MSA363_PK.tif
- Figure_EV1/EV1A/PD405.jpg
- __MACOSX/Figure_EV1/EV1A/._PD405.jpg
- Figure_EV1/EV1A/DLB163.jpg
- __MACOSX/Figure_EV1/EV1A/._DLB163.jpg
- Figure_EV1/EV1A/DLB362.jpg
- __MACOSX/Figure_EV1/EV1A/._DLB362.jpg
- Figure_EV1/EV1A/MSA363.jpg
- __MACOSX/Figure_EV1/EV1A/._MSA363.jpg
- Figure_EV1/EV1A/PD258.jpg
- __MACOSX/Figure_EV1/EV1A/._PD258.jpg
- Figure_EV1/EV1A/DLB330.jpg
- __MACOSX/Figure_EV1/EV1A/._DLB330.jpg
- Figure_EV1/EV1A/PD341.jpg
- __MACOSX/Figure_EV1/EV1A/._PD341.jpg
- Figure_EV1/EV1A/MSA080.jpg
- __MACOSX/Figure_EV1/EV1A/._MSA080.jpg
- Figure_EV1/EV1A/MSA043.jpg
- __MACOSX/Figure_EV1/EV1A/._MSA043.jpg
