# Supplementary material for: Structure-function relationship of alpha-synuclein fibrillar polymorphs derived from distinct synucleinopathies
Source: Mol Syst Biol. 2026 Mar 11;22(6):868–901. doi: 10.1038/s44320-026-00199-5 (PMC13230553; doi:10.1038/s44320-026-00199-5)
Supplement: Supplementary file 24 — Source data Fig. 2 [file 44320_2026_199_MOESM24_ESM.zip]

Archive with 6 entries (6 files):
- Figure_2D_alpha_synuclein.png
- __MACOSX/._Figure_2D_alpha_synuclein.png
- Figure_2D_alpha_tubulin.png
- __MACOSX/._Figure_2D_alpha_tubulin.png
- Figure_2D_quantification.xlsx
- __MACOSX/._Figure_2D_quantification.xlsx
