# Supplementary material for: Structure-function relationship of alpha-synuclein fibrillar polymorphs derived from distinct synucleinopathies
Source: Mol Syst Biol. 2026 Mar 11;22(6):868–901. doi: 10.1038/s44320-026-00199-5 (PMC13230553; doi:10.1038/s44320-026-00199-5)
Supplement: Supplementary file 24 — Source data Fig. 2 [file 44320_2026_199_MOESM24_ESM.zip › Figure_2D_quantification.xlsx]

## Sheet: Sheet1
Strain	Intensity
MSA	3343.1
DLB	10204.3
PD	4945.6
