# Supplementary material for: Structure-function relationship of alpha-synuclein fibrillar polymorphs derived from distinct synucleinopathies
Source: Mol Syst Biol. 2026 Mar 11;22(6):868–901. doi: 10.1038/s44320-026-00199-5 (PMC13230553; doi:10.1038/s44320-026-00199-5)
Supplement: Supplementary file 25 — Source data Fig. 3 [file 44320_2026_199_MOESM25_ESM.zip]

Archive with 3 entries (2 files):
- Figure_3/
- Figure_3/Figure_3F.Tif
- __MACOSX/Figure_3/._Figure_3F.Tif
