# Supplementary material for: Structure-function relationship of alpha-synuclein fibrillar polymorphs derived from distinct synucleinopathies
Source: Mol Syst Biol. 2026 Mar 11;22(6):868–901. doi: 10.1038/s44320-026-00199-5 (PMC13230553; doi:10.1038/s44320-026-00199-5)
Supplement: Supplementary file 26 — Source data Fig. 4 [file 44320_2026_199_MOESM26_ESM.zip]

Archive with 5 entries (4 files):
- Figure_4/
- Figure_4/Figure_4C_alpha_synuclein.Tif
- __MACOSX/Figure_4/._Figure_4C_alpha_synuclein.Tif
- Figure_4/Figure_4C_GAPDH.Tif
- __MACOSX/Figure_4/._Figure_4C_GAPDH.Tif
